# Supplementary material for: Weighted Gene Co-expression Network Analysis of Endometriosis and Identification of Functional Modules Associated With Its Main Hallmarks
Source: Front Genet. 2018 Oct 12;9:453. doi: 10.3389/fgene.2018.00453 (PMC6194152; doi:10.3389/fgene.2018.00453)
Supplement: FILE S3 — Differentially expressed genes in normal endometrium and ES disease at minimal/mild and mild/severe stages based on Tamaresis et al. (2014) [file Data_Sheet_3.xlsx]

## Sheet: Normal
Supplementary File 3. Differentially expressed genes in normal endometrium based on Tamaresis et al. (2014).
					Gene Symbols
Samples	A1BG	A1BG-AS1	A4GALT	AA06	AAAS	AADAT	AAED1	AAGAB	AAK1	AAMP	AARS	AARS2	AASDH	AASDHPPT	AASS	AATK	ABAT	ABCA11P	ABCA2	ABCA5	ABCA7	ABCB1	ABCB10	ABCB6	ABCB7	ABCB8	ABCB9	ABCC10	ABCC3	ABCC4	ABCC5	ABCD1	ABCD3	ABCE1	ABCG2	ABHD10	ABHD11	ABHD12	ABHD13	ABHD14B	ABHD16A	ABHD17A	ABHD17B	ABHD18	ABHD2	ABHD3	ABHD4	ABHD5	ABHD8
GSM1256800	3.61507	4.36087	4.71495	2.29104	6.4054	8.02992	8.16985	8.44264	9.03532	8.8036	9.55928	7.1301	8.29975	10.0533	5.25621	3.23709	8.57775	5.12228	4.81414	7.49266	4.45611	3.01197	8.35184	6.16524	7.40586	4.62216	4.14591	8.43408	4.64027	8.09678	6.28427	4.92672	10.8086	9.30235	7.44911	8.35311	8.22918	7.24491	3.96908	8.25057	8.47301	9.81995	9.33412	7.12073	6.63771	7.17031	7.32268	6.36421	3.36462
GSM1256799	3.21986	4.44349	5.20918	2.40791	5.77794	7.67353	7.90254	8.63367	8.64245	8.16197	9.47512	6.93117	8.18771	10.3323	5.25621	3.04834	8.56604	5.37671	5.0308	7.52961	4.81094	3.95106	8.4864	5.83287	7.80133	4.62216	4.45046	8.15431	4.3342	8.44007	6.5658	3.64365	10.8125	9.44764	7.69702	8.7785	7.64082	7.15013	4.19342	7.83607	8.32103	9.68433	9.37841	6.7921	6.36647	7.4484	7.37909	6.41701	3.71394
GSM1256798	3.60536	4.44349	4.88046	2.40791	6.63288	7.73698	7.78922	8.46955	9.16507	8.81523	9.59279	7.02044	8.38983	10.2561	6.59057	3.25636	8.01417	4.43836	4.51474	7.26158	4.87705	3.20562	8.64179	6.14452	7.49234	4.62545	4.0725	7.9793	4.62102	8.38861	6.10189	3.67913	10.6062	9.53724	8.67777	8.48754	7.76621	7.46657	4.2966	7.88393	8.64523	9.72246	9.39484	6.45193	6.77064	7.34309	7.62203	6.32812	3.36146
GSM1256797	3.00768	4.64871	4.79925	2.40791	6.47105	6.10612	8.91624	7.67826	9.4027	9.18314	9.23893	6.51521	7.91753	10.0237	8.05295	3.23618	10.8868	3.4486	4.56999	7.67026	5.29844	5.69772	8.55912	5.7665	7.85782	5.4326	4.12799	8.22546	5.42695	7.32673	7.34961	4.59809	10.2131	8.8833	6.49754	7.58827	7.95076	7.75065	3.9079	8.7893	8.85372	9.95292	9.89132	6.33487	6.21939	7.97379	8.22766	6.96741	3.23817
GSM1256796	3.56189	4.82463	4.79925	2.32637	6.26836	7.91329	7.65556	8.43413	8.99523	8.93531	9.72545	7.0049	8.01154	10.0289	5.84642	3.23618	7.40681	5.56951	5.05959	7.80823	4.50676	3.57315	8.52438	5.94007	7.81189	4.53218	5.0903	8.1295	4.53503	8.54853	6.92277	3.03286	10.7431	9.37974	8.10201	8.37992	7.75814	7.54629	3.9079	8.16158	8.71758	9.89253	9.02267	6.85862	6.71081	6.76674	7.68713	6.06502	3.43134
GSM1256793	3.00869	4.35477	4.97184	2.28521	6.30592	7.75071	7.63616	8.40737	8.76761	8.67255	9.78663	7.05166	8.32706	10.0844	5.60675	2.9905	8.08206	5.59908	4.75016	7.31887	4.26774	3.30598	8.49683	5.99434	7.65768	4.43514	5.0903	8.1822	4.62102	7.67473	6.69694	4.26262	10.816	9.54931	7.74355	8.30132	8.27313	7.07143	4.4182	8.10223	8.72314	9.74108	9.14256	6.87163	6.11668	7.24576	7.56159	5.98241	3.81303
GSM1256791	3.24219	5.19077	4.79925	2.40791	5.84851	5.68789	9.08335	7.97477	9.21961	8.58846	8.94994	6.00704	8.0712	10.5341	8.8145	3.47264	10.6609	4.01478	4.22649	7.63349	5.72229	5.25661	8.52034	5.08026	8.11873	4.62216	3.62333	7.72028	5.66832	7.0478	6.01798	4.7328	10.3773	8.98469	6.14355	7.5594	8.22949	7.98017	4.21278	8.61618	8.66034	9.75926	9.91022	6.26423	6.80835	7.61445	8.17733	7.70587	3.23817
GSM1256788	3.75776	4.62915	4.54346	2.40791	6.23962	7.36236	8.2284	8.25957	9.80026	8.42923	9.38277	7.09532	8.11766	10.1015	7.01317	2.9905	8.205	4.24343	4.67568	6.74623	4.39083	4.29213	8.12842	5.48512	8.1316	4.22966	4.49637	8.69026	4.91233	8.95243	6.49312	5.49586	10.2175	9.02654	6.83756	8.24587	6.86745	7.6281	3.91587	8.77601	8.55481	9.80318	9.06889	6.52452	7.40061	7.37104	7.74843	5.78341	3.43134
GSM1256787	3.02755	4.53329	4.74679	2.23607	6.69649	8.86016	7.3768	8.4053	8.49145	9.50715	9.39123	8.12098	7.96213	9.9853	6.75416	3.23618	9.38515	5.20417	5.4294	8.96076	4.85488	3.01197	8.86151	6.73949	7.57131	5.28128	4.76674	8.01077	4.62102	10.5556	8.42512	5.80497	11.0131	9.1355	6.49867	8.05651	7.61484	8.81049	4.21769	8.80138	8.33121	10.1471	9.76971	7.40376	6.95159	8.45512	7.62807	7.12459	3.42251
GSM1256786	3.34071	4.30902	4.94596	2.23607	6.30938	7.89286	7.29019	8.16759	8.41601	8.90262	9.34159	7.2502	8.97036	10.4257	5.77858	2.9905	8.06209	5.29389	5.2132	7.96258	4.50723	3.65516	7.98839	6.06921	7.84506	4.62216	4.58066	7.77331	4.87859	8.10973	6.7396	4.92962	10.683	9.48753	7.88024	8.72378	7.86785	7.31185	4.04756	8.67579	8.30775	9.86249	9.06539	7.00559	5.74568	6.72115	7.68892	6.14192	3.6414
GSM1256785	3.61507	4.11609	4.79925	2.23607	6.18173	8.06992	8.11679	7.93182	8.98463	8.5889	9.37889	7.09197	8.60012	10.1817	6.2013	3.13565	8.33708	5.61577	5.13548	8.73055	4.86401	3.62666	8.4907	6.45365	7.3659	4.98008	4.73148	8.41788	4.62102	8.88516	7.6808	5.12929	10.7492	9.24222	8.09458	8.11126	7.83382	6.71934	3.8062	8.26963	8.32664	9.92347	9.23535	6.78593	7.30266	7.03108	7.26595	5.92289	3.33285
GSM1256784	2.93881	4.75602	4.5064	2.40791	5.74863	7.58064	8.30249	8.60336	8.7406	8.95648	9.37435	7.11568	8.66282	10.296	6.44288	3.23618	8.88871	5.00985	4.20903	8.47111	3.85887	3.59453	8.66086	6.01297	8.37251	3.80981	4.23801	8.06114	4.62102	8.71516	6.97898	5.44041	11.0826	9.89364	7.7493	8.92255	8.09661	7.21414	4.42211	8.19975	8.18559	9.36847	9.54326	7.2272	7.03134	7.71997	7.43883	7.7384	3.1826
GSM1256772	3.61507	4.87316	5.63116	2.40791	7.00152	7.71456	6.90158	8.50322	9.16542	7.74032	10.2971	7.8933	6.4646	8.91348	4.9539	3.24972	5.89667	3.60074	5.45366	5.78511	5.09809	3.01197	7.67084	7.07183	6.5741	4.78844	5.28164	7.99152	4.87859	7.7179	7.015	6.39472	9.68428	9.24614	8.43529	7.95525	8.35418	7.89187	3.51983	9.1193	8.53432	11.1684	8.3581	5.47949	6.62382	6.86219	7.54675	5.1739	4.12169
GSM1256771	3.61507	5.19319	5.68205	2.9087	7.43168	8.32522	7.34187	8.22341	8.26065	8.36667	10.0399	7.29394	6.49995	8.97472	4.8051	3.23618	4.80826	4.1304	5.30328	6.00537	5.77065	2.63774	6.4837	7.20105	6.48367	4.68738	5.49528	7.51334	4.87859	5.97305	7.1157	6.36608	9.05749	9.27101	7.70692	7.92836	8.31388	6.75716	3.85545	9.8754	8.32803	11.1911	8.07033	5.56902	6.039	6.35532	7.82008	5.1739	4.12169
GSM1256770	2.92358	4.44349	5.68205	2.40791	7.23428	8.08629	6.90158	7.56539	8.3209	8.54937	9.64987	7.35847	7.31697	9.60285	4.89303	3.19645	7.1127	4.28629	5.45366	7.10611	5.04701	2.758	7.5477	6.49049	6.60343	4.62216	5.28164	7.29694	4.35776	7.17892	6.84969	5.97734	10.078	9.70244	7.44771	7.9241	8.34248	7.08279	3.48309	9.02148	8.48506	10.6172	8.13562	5.98751	6.29827	6.40012	7.80034	5.49251	4.12169
GSM1256769	3.34894	4.95557	5.68205	2.40791	7.27513	6.75964	8.24842	7.75189	8.89094	9.16496	9.43661	7.39691	6.36792	10.0202	5.82503	3.69026	10.2528	4.41517	6.03241	6.54288	5.50379	3.6281	8.41408	6.48152	6.38282	4.84119	5.28164	7.84893	5.66726	6.66552	6.71018	5.43676	10.4094	9.45961	4.69315	6.63414	8.80296	8.59526	3.48309	10.1682	8.97455	11.1555	8.26435	6.19557	6.94762	7.88012	8.11923	5.42656	3.87219
GSM1256768	2.92211	4.87316	5.63116	2.40791	6.77343	7.48716	7.91698	7.60357	8.5902	8.38863	9.31617	7.19629	7.12296	9.92084	6.32128	3.17814	11.5033	4.12202	5.45366	7.36021	5.50379	5.57055	7.56227	6.15906	6.58787	3.98766	5.0903	7.80974	5.76586	7.17892	6.78657	5.84981	9.49989	9.05164	4.72374	6.59689	8.90419	6.94425	3.28872	9.6903	8.45096	10.7203	8.58954	5.7114	6.68472	8.30641	8.04001	5.31595	3.23817
GSM1256767	2.92211	4.89602	5.68205	2.40791	6.45719	5.53437	7.96933	7.88329	8.74628	7.93546	9.26165	7.12781	7.35977	9.83615	5.63923	3.23618	10.2428	4.1304	6.29439	8.85881	6.0123	3.25089	8.1217	6.59082	6.31165	4.29733	6.72402	7.73655	6.07886	6.42873	5.92462	5.62419	10.1829	9.11021	4.82943	7.26719	9.46331	8.21534	3.90317	9.91568	8.87953	10.7177	8.6277	6.51837	6.06356	8.13846	7.74843	7.09977	3.23817
GSM1256766	2.92211	4.40373	5.61215	2.40791	6.56818	6.40859	7.80887	8.14394	9.08013	8.64465	8.72786	7.10954	6.4646	10.0936	5.60675	3.04072	10.3371	4.21022	4.76281	7.64279	5.72247	5.79575	8.48	5.94795	6.57099	4.62216	5.0903	8.27755	5.1711	7.43138	7.00783	5.51203	10.6798	9.48223	5.46903	7.32314	8.8003	8.24224	3.9079	9.45297	8.75578	10.7712	8.42501	6.87405	6.45832	8.43252	7.93457	6.20236	3.43134
GSM1256734	3.86677	4.44349	5.67932	2.40791	5.55575	7.39853	8.43586	8.94886	8.67251	9.26607	9.68874	6.87978	8.24243	10.3792	6.04898	3.23618	8.96193	5.67975	4.27215	7.17688	5.33527	5.51683	9.22712	7.15667	7.86283	4.1366	4.91352	8.24567	4.62102	8.41993	5.90144	3.97348	11.2256	10.0818	8.20109	9.05131	8.65327	7.61139	5.22117	7.93739	9.24543	10.5283	9.57879	6.39638	6.33005	7.49539	7.61746	6.65463	3.77765
GSM1256733	3.63285	4.26283	5.22642	2.40791	5.65545	7.42346	8.44688	8.78333	8.67185	8.2294	9.91451	6.73571	8.1707	10.5798	6.04039	3.23618	9.07103	5.45081	4.18738	6.96527	5.46571	4.11995	9.21416	6.63664	8.05103	4.59858	4.49138	7.92757	5.2582	8.41845	5.90144	5.31812	11.0307	9.9722	8.02094	9.46075	8.83786	7.5828	4.41991	7.99872	8.92232	10.3483	9.78555	7.14769	6.30507	7.73322	7.74843	6.87883	3.81303
GSM1256732	3.18372	4.87316	5.68666	2.40791	6.22891	6.04277	8.45131	9.12016	9.09483	9.85782	9.86698	8.69117	8.39608	10.5259	6.98234	3.23618	10.8794	3.59206	5.67829	9.15065	6.94249	2.92532	7.91085	7.83146	8.33531	5.17192	8.02098	8.54218	4.9266	7.86176	5.90144	6.65302	10.4091	8.48539	5.95075	8.82374	9.84287	8.92766	3.85545	9.86064	9.43159	11.2178	9.07347	6.51803	9.06046	6.65948	8.32155	8.89248	3.96038
GSM1256731	3.86677	4.87316	4.82594	2.23607	5.77628	7.13629	8.20885	8.81941	8.8739	8.5942	9.8254	7.05104	8.09063	10.6063	6.23291	3.25435	8.41117	5.40942	4.5816	6.33302	4.57966	6.34483	9.06777	6.68344	8.19934	4.91962	4.85809	8.27763	5.59613	8.98276	5.90144	4.2069	10.8389	10.0826	8.1865	8.94982	8.5417	8.02196	4.5043	8.02015	8.84648	10.3356	9.79394	5.96315	6.8822	7.17564	7.99427	6.94927	3.49792
GSM1256730	3.86289	5.11506	5.68205	2.31035	5.66881	5.90371	9.82847	8.29128	8.412	9.4657	9.47781	6.47534	8.2781	10.5686	7.7837	3.31612	11.3961	4.74304	4.18857	7.04962	5.69417	4.90138	9.27738	6.7905	7.63318	4.79616	4.68457	7.61373	5.90679	8.087	5.39029	4.53509	10.9752	9.92722	5.57974	7.9071	9.544	8.67389	4.40785	8.41128	9.34758	10.821	9.49938	6.76851	6.71417	7.99129	8.15337	7.84349	3.81303
GSM1256729	3.85012	4.69545	5.68205	2.40791	5.2598	7.38826	8.56232	7.78253	8.5455	8.25317	9.63438	7.18068	7.81651	10.5072	6.40273	2.9905	9.74437	5.36004	4.56019	7.13502	5.50379	4.27231	8.94025	6.81247	7.62904	4.62216	4.57382	8.10669	5.52143	8.41754	6.2474	4.86326	11.0388	9.95201	8.38315	8.64499	8.81249	7.37785	5.4978	7.88311	8.90533	10.3703	9.78144	6.79926	5.69459	7.08687	7.80447	7.02659	3.53347
GSM1256728	2.76438	4.26283	4.91497	2.3175	6.08582	6.54681	9.19177	8.71854	8.99206	9.36019	9.61375	6.62862	8.45996	10.9693	8.46642	3.96659	10.9642	5.58886	4.15599	10.0102	6.38643	5.35375	8.95633	7.28816	7.66254	3.80981	7.84773	8.28234	5.467	8.73626	6.27584	5.27847	11.0053	9.71757	6.67399	8.82217	9.48732	8.75462	4.28551	8.71593	9.07037	10.5185	9.38097	6.46468	6.89373	8.11084	8.25239	8.31264	3.27919
GSM1256727	3.61507	4.13753	4.55591	2.40791	5.55888	8.67098	8.39265	8.59643	8.43927	9.28525	9.79065	7.84579	8.05298	10.4692	6.9291	3.01376	8.85471	4.90189	4.61259	8.61555	4.86316	4.22392	9.30035	6.7218	8.18612	4.15133	4.75861	7.88025	4.87859	9.5509	7.39293	3.58554	11.2123	9.89607	7.41555	8.61502	8.7019	8.5782	4.2703	7.83167	8.68313	10.3711	9.75732	6.62302	6.44135	8.29139	7.63789	7.64177	3.56581
GSM1256726	3.86677	4.87316	4.79925	2.23607	5.65141	8.35369	8.86132	8.96244	9.02414	9.13273	9.7505	7.0218	7.88524	10.1767	7.028	2.9905	8.53246	5.50155	4.09532	7.83567	4.80916	3.56781	9.20485	6.45935	7.86611	4.5747	4.30736	8.34509	4.62102	8.66567	7.08841	2.78732	10.6585	9.82531	8.50328	8.33448	8.76559	8.28576	4.03146	7.41688	8.82579	10.5189	9.35553	6.28751	5.75526	7.59995	7.62254	6.64387	3.43134
GSM1256725	3.15228	4.87316	4.64196	2.40791	6.08681	8.61473	8.65075	8.53383	8.54869	9.30611	9.87654	7.33813	8.70545	10.2455	7.81702	3.25435	8.64242	5.87543	4.73265	8.77502	5.14372	5.19117	8.97861	7.0899	8.07841	4.75991	4.17361	8.35697	4.73612	8.97945	8.37888	5.10691	10.9601	9.71384	8.52102	8.68637	8.7165	7.86435	3.9079	8.11014	8.80273	10.2909	9.27004	6.78829	6.24945	7.70982	8.28043	6.38784	3.7041
GSM1256724	3.17502	4.32833	5.07168	2.40791	5.85733	7.8935	8.34636	8.04537	8.65116	8.73682	9.52778	8.15444	8.25091	11.6452	7.68126	3.23618	10.8329	5.03543	4.71186	9.87345	5.4884	4.76701	8.57967	6.90389	7.64889	3.8898	7.46331	8.31334	4.87859	8.54214	6.21414	4.82081	10.7382	9.19844	6.52594	8.88156	8.68338	8.67238	4.64222	8.37168	8.9498	10.5124	9.59831	7.17377	6.40635	7.39674	8.28665	8.49642	3.81303
GSM1256723	3.84549	4.46782	5.18663	2.40791	5.79993	7.63949	8.04203	8.25145	8.7163	8.65941	9.42657	6.65915	7.58817	10.4716	6.81136	3.23618	8.04536	5.45022	4.26256	7.29244	5.14159	6.25792	8.67408	5.9551	8.67671	4.25829	3.83886	8.29774	5.52426	8.67925	6.91078	3.73682	10.7038	9.86633	7.24281	8.66985	7.51736	8.19811	5.64747	7.37602	8.7278	10.052	9.81109	6.51442	6.67036	7.28659	8.13496	6.89156	3.81303
GSM1256722	3.61873	4.44458	5.00079	2.40791	5.89351	8.24794	8.1566	8.83618	8.88317	9.12436	9.95691	7.37151	8.16352	10.1954	7.21136	3.25435	9.32562	5.87485	4.51928	8.30314	5.47207	3.9709	9.20997	7.08587	7.61347	5.19184	4.69999	8.73371	4.87859	7.70461	7.27238	4.37773	11.0245	9.79709	7.55243	8.97891	8.43477	7.01434	4.92627	7.45386	8.9186	10.6403	9.32887	6.35647	6.0968	7.65238	7.64351	6.75766	3.54682
GSM1256721	3.60235	4.44349	5.68205	2.40791	5.22837	7.33862	8.59772	8.14092	8.82971	8.22776	9.9397	6.94286	8.02183	10.4963	6.58731	3.0957	9.43198	5.085	4.53681	8.10329	4.95862	5.94003	8.96021	6.70073	8.14355	3.73542	4.6714	8.09939	3.591	9.47689	6.62691	4.95769	10.9996	9.63438	8.5258	8.69718	8.69156	8.14125	4.03579	8.05722	8.72916	10.3978	9.60257	6.52722	6.813	7.77755	7.83989	6.94701	3.89017
GSM1256720	3.85012	4.44349	4.81534	2.40791	5.32745	6.80809	8.31022	7.22979	8.93562	8.0066	9.58936	6.96677	7.85767	10.2624	6.01254	3.23618	8.78525	5.68735	4.12831	6.80436	4.87389	3.74967	9.50098	6.59082	7.49599	4.92315	4.7847	8.50882	4.87859	8.33168	5.91148	3.54124	10.9381	9.94752	8.07246	8.58488	8.53783	7.8635	4.33975	7.2871	8.76815	10.2377	9.50341	6.1407	5.71049	7.96898	7.55189	7.03905	3.43134
[truncated: 5,000 more columns]

## Sheet: Minimal-Mild
Supplementary file 1. Differentially expressed genes in ES disease at minimal/mild stage based on Tamaresis et al. (2014).
	A1BG	A1BG-AS1	A4GALT	AA06	AAAS	AADAT	AAED1	AAGAB	AAK1	AAMP	AARS	AARS2	AASDH	AASDHPPT	AASS	AATK	ABAT	ABCA11P	ABCA2	ABCA5	ABCA7	ABCB1	ABCB10	ABCB6	ABCB7	ABCB8	ABCB9	ABCC10	ABCC3	ABCC4	ABCC5	ABCD1	ABCD3	ABCE1	ABCG2	ABHD10	ABHD11	ABHD12	ABHD13	ABHD14B	ABHD16A	ABHD17A	ABHD17B	ABHD18	ABHD2	ABHD3	ABHD4	ABHD5	ABHD8
GSM1256778	2.98635	4.44349	4.54088	2.23608	6.08582	6.26251	8.43947	7.99901	9.13673	8.71811	9.111	7.42922	8.77084	10.9265	7.9168	3.23618	11.2112	5.01528	5.23931	9.41239	5.21555	3.09783	8.21611	6.59082	7.84254	4.57468	6.37167	8.01717	4.87859	7.17892	5.90144	5.0461	10.8426	8.70125	5.77114	8.77067	8.67381	8.2431	4.26804	8.87313	8.34566	9.86503	9.24544	7.31701	7.38722	7.42842	7.5727	8.62031	2.52211
GSM1256776	2.92211	3.99168	4.80709	2.40791	7.04719	8.58485	7.92023	8.89806	9.16449	8.74732	9.47814	8.65456	7.58697	11.5344	7.00836	3.23618	8.96383	5.15656	6.35234	10.8494	6.47225	4.79995	8.58338	7.75929	6.9885	4.49635	7.60269	8.27405	4.65435	7.68602	6.38151	5.99595	10.6077	8.82651	6.58243	8.60933	8.66615	8.02924	4.83229	9.26318	8.86265	10.3968	8.99525	7.35579	6.20337	7.1683	7.97292	8.95109	3.81303
GSM1256775	3.21031	4.26283	4.63231	2.23607	6.28275	7.93444	8.03269	7.9947	8.79512	8.63723	9.8709	7.61607	8.34033	10.3596	6.91213	3.34113	7.84638	4.1304	5.23931	8.46235	4.8475	4.34539	8.23172	6.59082	7.61803	4.13091	5.28164	8.46838	4.622	8.86977	7.13486	5.10485	10.7853	9.13589	7.40212	8.36544	7.63453	7.7937	3.90863	8.47292	8.32359	9.75397	9.44585	7.16842	7.42898	7.23387	7.88222	6.52166	3.4291
GSM1256774	3.44265	5.31737	5.10061	2.40791	6.99764	7.7919	8.00693	8.51741	9.25216	8.76163	9.80199	7.08271	7.4381	10.0483	6.9556	2.75862	7.79066	5.42269	6.41509	8.62507	6.0114	4.21144	8.70211	7.01848	7.3906	6.026	4.39494	8.77188	5.29321	8.54075	7.21085	5.64416	10.3087	9.33545	5.77659	8.36751	8.05486	8.34422	4.26396	9.47709	8.58304	9.97448	8.95862	6.81415	7.00796	8.10802	7.74843	5.26707	3.27065
GSM1256718	4.15489	6.07275	5.68205	2.40791	8.7392	5.3624	7.37983	7.06965	7.5739	11.0614	9.89523	8.31904	7.17116	8.5973	6.0256	5.01981	6.35724	4.1304	8.25676	6.539	6.55724	2.75498	7.02957	8.03976	6.55001	6.42022	6.11054	9.35583	5.66757	6.18456	5.74455	6.846	9.34186	8.61216	6.8861	7.45201	8.48446	9.00278	3.9371	10.881	10.0414	12.3633	7.48252	6.38736	4.18456	5.43367	9.92437	4.69616	5.8691
GSM1256715	3.84975	5.05083	5.63116	2.40791	7.70537	5.8248	8.69673	8.09396	8.94098	10.106	9.6599	7.56432	7.81659	9.96514	6.78113	3.23618	10.2458	4.12275	5.66388	7.06854	5.81952	4.29094	8.33489	7.52499	7.27742	5.19307	5.36256	8.68794	6.91835	7.47933	5.65845	6.15839	9.58745	8.7239	5.94783	7.65452	9.44785	8.98279	3.90833	10.1926	9.61697	11.8924	8.62802	6.50857	5.14555	7.17698	8.93573	5.59477	4.12169
GSM1256713	4.41102	6.01541	5.72793	3.55769	8.80393	5.68721	7.87337	7.7141	7.37499	11.0341	9.52525	8.81269	7.34134	8.84701	5.88658	4.88091	6.60518	3.83934	7.51866	7.27352	6.2823	2.63774	6.30805	7.844	5.71665	5.80923	6.59022	9.13585	5.8228	6.63305	5.90144	7.57185	8.97051	7.64064	5.38753	6.92232	9.74766	10.3547	3.58509	10.1527	10.3293	12.9303	8.37158	5.18758	4.31461	6.48143	9.09471	5.81215	5.09916
GSM1256708	4.58052	4.45809	4.79925	2.40791	6.99683	7.99867	8.09296	8.07371	8.24167	9.49009	9.06268	8.57324	9.0998	9.80076	6.87785	3.4881	9.76834	4.69728	5.1058	8.48763	4.48133	2.64934	8.04874	6.9844	8.168	3.73542	5.49536	7.85561	4.39124	8.7075	6.19111	5.88653	9.92101	9.16153	6.54484	8.43915	9.04231	8.86816	4.35119	9.37027	8.70495	11.3103	9.08886	7.25285	5.13192	7.86617	7.94785	7.31965	3.74446
GSM1256706	3.61507	5.40622	5.68205	2.65613	9.07911	5.35433	6.90158	7.43277	6.93965	10.8869	9.50881	8.08484	8.16636	8.59961	4.2402	5.53147	6.37516	4.1304	6.76797	4.05222	6.67826	2.25958	6.92359	7.4387	6.01717	5.30721	6.42486	9.35364	7.24958	5.99826	4.79605	6.53935	9.41621	7.91649	3.89065	7.87912	9.75285	9.17981	3.99789	10.4681	10.1848	12.555	7.73201	6.228	4.52146	6.06534	9.0438	5.08521	5.05047
GSM1256705	5.73758	5.59661	6.86928	2.42546	8.62094	5.42563	6.6725	6.43426	7.65156	11.0261	8.79493	7.90103	5.82046	8.47774	5.25621	4.73833	5.604	3.24497	6.57278	6.539	6.73702	2.25958	6.66812	7.71188	5.38338	6.37061	5.99435	9.93845	7.27569	6.51714	5.141	6.81607	8.91776	7.66472	6.15987	6.95465	9.62438	10.1133	3.9079	10.9373	10.5973	12.802	7.83293	6.96184	3.50823	5.94456	9.58105	5.08521	4.46356
GSM1256700	4.32322	4.87316	7.44143	2.40791	7.88925	4.89732	6.71303	7.13429	8.05286	10.4479	8.72359	6.84623	5.78378	8.09239	4.22185	6.87235	5.05206	3.57042	5.91757	4.05222	6.89626	2.63774	5.8442	6.63991	5.71284	5.66775	5.49528	9.91079	7.10656	5.75359	4.96068	6.66497	8.50066	7.62118	4.19268	5.78706	9.78729	8.66576	3.9079	9.36536	10.2623	12.0751	8.62762	5.70952	4.57325	6.48273	8.96665	5.42323	4.841
GSM1256698	7.27087	5.57585	6.28178	2.40791	8.37343	5.33884	7.15357	7.00191	7.55962	10.4498	9.14333	7.37095	8.10819	8.63751	5.23605	3.28866	7.24098	4.1959	6.13988	6.23291	5.99517	2.23607	7.22728	7.04861	6.8865	5.83789	6.39737	9.59121	5.67368	6.1119	5.25443	6.26912	9.37846	8.06632	6.64396	7.61816	9.87097	8.91988	3.9121	10.0371	10.2776	12.5996	8.7022	5.77811	4.40707	6.353	8.44261	5.36195	5.74771
GSM1256694	5.1145	6.02997	8.58575	3.44077	8.97795	5.33884	7.16309	6.39739	7.70477	10.7726	9.64939	7.3531	2.73959	7.21808	4.2702	6.18385	4.93865	3.50035	6.73763	2.99582	5.82988	2.53688	4.94923	7.81609	4.388	6.51716	5.62841	9.52332	8.29079	6.0521	5.3783	7.46387	7.65652	7.0417	4.24624	5.84202	9.86634	9.94664	3.9079	9.99877	10.323	12.5896	7.92631	4.35706	3.50823	6.03341	9.64518	5.08521	5.73375
GSM1256693	6.39696	5.01121	6.27617	2.40791	7.80374	5.2569	7.57624	6.8392	7.35496	10.1275	9.17429	7.21905	7.54952	8.78933	4.84742	4.11418	6.98051	3.47042	6.12902	4.964	5.5622	2.80907	6.7964	6.68992	6.60343	5.35969	5.45642	9.1782	5.7155	6.31281	5.07806	6.10034	9.89914	8.26752	6.38105	7.05031	9.76899	7.58806	4.43347	9.83124	9.82262	12.1722	9.03247	6.79989	5.14555	6.22761	8.37228	5.50707	4.12169
GSM1256692	4.3431	6.46082	6.7556	2.40791	8.38402	5.33884	6.98974	6.10746	8.10572	10.7845	8.41354	8.20708	6.80987	7.58672	5.20201	6.35204	8.93875	3.57042	7.87986	6.0173	8.51854	2.58095	4.8339	7.90771	6.5438	6.62469	8.80812	9.7438	8.57184	5.75359	4.66878	8.00355	8.41722	7.19408	4.22909	4.82473	11.2501	8.94833	3.9079	11.4524	10.4711	12.9405	8.28619	5.50078	4.94838	6.19481	9.57889	5.22963	5.84433
GSM1256691	7.10304	5.84347	5.83043	2.65704	8.58808	5.33884	6.94282	6.12847	7.6651	10.4696	9.06287	7.57819	7.91689	8.06343	4.84742	5.41316	6.24325	3.78863	6.46595	4.2198	6.32427	2.25958	6.25353	7.86125	5.20448	6.06786	6.43685	9.88292	5.67882	6.35666	4.5652	6.36631	8.88939	7.6297	6.01805	6.57532	9.81619	9.08269	3.85545	10.1836	10.4338	12.5834	8.34558	5.7659	3.94701	6.03937	8.7008	5.14997	6.05038
GSM1256690	4.62173	4.87316	5.63398	2.40791	7.51362	6.55131	8.16118	7.93076	9.16788	10.1638	9.85051	8.10932	7.7023	10.1924	6.70546	4.27097	9.87925	3.83691	5.89786	7.95185	6.82022	2.75635	7.63619	7.3005	7.21871	4.62216	8.32099	9.04302	4.87859	6.83703	5.2164	6.48657	9.66138	8.24814	6.90711	7.77679	9.65805	9.66784	4.21049	9.24691	9.60976	12.0019	8.75611	6.59998	5.14555	6.76674	8.79875	7.46035	4.07482
GSM1256689	5.99806	6.47399	6.14922	2.72777	8.74711	5.33884	6.27747	5.23466	7.36235	10.9383	8.76108	8.38006	7.19927	8.09875	4.72517	5.52165	5.98494	3.89064	7.63099	4.72925	6.57492	2.78026	5.49597	8.01605	5.43025	5.78674	7.37875	10.2295	6.39235	6.45595	3.99295	6.87933	8.91936	6.9182	6.33534	6.3991	9.91928	9.52269	4.07241	10.9252	10.6303	13.0237	8.10938	5.9827	4.06271	4.88119	9.2868	5.08521	6.31117
GSM1256688	4.55999	5.76956	6.13357	3.01106	7.04581	5.33884	8.38684	6.13439	7.99987	10.6243	9.13456	7.57009	7.4326	8.60312	5.57586	5.41584	8.96115	3.65041	5.80797	5.14202	7.73642	3.01197	7.36149	7.82227	6.03235	6.57806	6.238	9.91603	8.04313	6.45371	5.12956	6.25003	8.91433	7.64891	4.52747	6.25486	9.58677	10.0351	3.32193	10.9346	10.9615	12.6506	7.80986	5.78647	5.26552	6.16786	9.64173	5.08521	4.70571
GSM1256684	4.23441	4.59539	5.71522	2.52047	8.68503	5.34562	7.4271	7.04708	7.70249	10.6501	9.61663	7.86698	6.65469	8.51847	5.12765	5.12065	5.70445	3.57042	6.54591	4.05222	6.31922	2.25958	6.38764	7.04452	6.03687	5.84694	5.99622	9.6077	6.56606	6.52714	4.55277	7.03064	9.33836	8.04969	6.13496	7.22294	9.74011	10.0295	3.9079	10.3798	10.1938	12.1301	8.26804	6.63852	4.47773	5.97092	9.40585	5.1739	6.02115
GSM1256683	5.49917	4.87316	7.25096	2.74708	9.2881	5.33884	5.76722	6.78081	7.29581	11.3711	9.55824	7.41008	4.98958	8.12936	3.3683	6.1282	4.96423	3.46438	7.78426	3.17907	6.69855	2.63774	5.12513	7.45716	4.11412	6.13955	6.5344	9.8375	7.77708	6.15774	3.98587	7.39107	8.1666	7.13973	4.22909	7.52128	9.9596	8.6954	3.8559	11.2795	10.4946	13.0021	7.90098	5.04362	3.61523	5.18279	9.71227	5.0683	7.28432
GSM1256682	5.40197	6.0585	6.40279	3.05793	8.99313	5.33884	7.78996	5.14622	7.42044	10.8719	8.69678	8.30858	7.18448	7.76196	4.82168	4.98284	4.73233	4.46113	7.02379	4.05222	6.87729	2.28685	6.37825	8.13882	4.1558	6.63418	6.44144	9.65486	6.81506	5.75359	3.98582	7.6517	8.10053	7.13897	6.3691	6.30714	10.2416	9.43155	3.89355	11.1337	10.8357	13.0735	7.48004	6.22812	3.75594	4.93478	9.41683	5.1739	6.28922
GSM1256677	3.86677	5.99204	5.68205	2.4665	8.83561	5.33884	7.58365	4.98335	7.19111	11.1853	9.29096	8.03326	6.76844	8.16815	5.14765	5.86214	8.23236	3.57042	6.83687	3.96772	7.23196	2.63774	6.74624	8.29069	4.37541	6.05413	6.36489	9.67169	7.5868	6.09912	3.95502	7.63559	8.8736	6.82737	4.27627	5.4685	10.2031	10.2039	3.69883	11.1727	10.5139	12.5273	7.31879	5.90891	4.82704	5.5763	10.1632	5.00005	5.2424
GSM1256674	4.55531	6.36934	5.58369	2.40791	7.97522	5.33884	8.11108	6.89517	8.27995	10.4404	9.00209	7.54201	6.87008	8.81325	5.2127	5.17192	9.05284	3.57042	6.38951	4.18813	6.561	2.92519	7.6808	7.76533	5.46296	6.24774	5.49528	9.65864	7.33827	6.5319	4.32308	6.98972	8.52544	7.70334	4.87956	6.52925	9.68529	9.32448	3.81878	11.1256	10.4589	12.4726	8.35118	5.81831	4.29887	6.77687	10.0509	5.36175	4.64707
GSM1256672	5.08067	5.66628	6.37264	2.40791	8.42899	5.33884	7.7882	6.61401	8.09962	10.882	8.79264	7.22197	7.77948	8.56534	5.64979	4.80876	10.3775	3.57042	6.65402	5.5563	6.59267	3.00269	6.65178	7.29209	6.38003	5.64622	5.71733	10.0479	7.3926	5.63042	4.56493	6.27116	8.97157	7.78097	6.04452	6.08339	10.6196	9.53363	3.7855	10.5454	10.55	12.6833	8.00317	5.11106	4.06271	6.77304	9.95187	5.11697	4.57623
[truncated: 5,000 more columns]

## Sheet: Mild-Severe
Supplementary file 1. Differentially expressed genes in ES disease at mild/severe stage based on Tamaresis et al. (2014).
	A1BG	A1BG-AS1	A4GALT	AA06	AAAS	AADAT	AAED1	AAGAB	AAK1	AAMP	AARS	AARS2	AASDH	AASDHPPT	AASS	AATK	ABAT	ABCA11P	ABCA2	ABCA5	ABCA7	ABCB1	ABCB10	ABCB6	ABCB7	ABCB8	ABCB9	ABCC10	ABCC3	ABCC4	ABCC5	ABCD1	ABCD3	ABCE1	ABCG2	ABHD10	ABHD11	ABHD12	ABHD13	ABHD14B	ABHD16A	ABHD17A	ABHD17B	ABHD18	ABHD2	ABHD3	ABHD4	ABHD5	ABHD8
GSM1256782	3.19562	4.50257	5.58282	2.40791	6.95014	8.19719	7.19121	8.38933	9.00674	8.72054	9.61643	7.52	7.65208	9.86443	6.16356	3.23618	8.53404	5.75601	5.6844	9.34827	5.41841	4.31768	8.56443	7.09328	6.99732	5.46253	5.0903	9.01827	4.62102	7.86846	8.15241	5.25864	10.4499	9.33998	7.96621	8.45739	7.82901	6.76193	4.32078	8.76919	8.78487	10.0907	9.16542	7.76584	5.14555	7.23007	7.63074	5.71253	3.93675
GSM1256781	3.23031	4.46221	4.92656	2.40791	6.42539	5.90157	8.98853	8.4873	9.60983	8.77696	9.26165	6.54137	6.92649	10.6479	7.15202	3.23618	9.77108	3.79845	4.51886	7.90986	6.84753	4.18537	8.96986	5.9762	7.49414	5.98156	3.37414	8.41565	5.67368	7.92108	6.58454	4.9357	10.2681	9.04556	4.85155	7.68708	8.27401	7.83351	4.14292	8.93693	8.95685	10.2462	9.10913	6.92675	5.14555	7.63344	8.03252	6.4966	3.73152
GSM1256780	3.31917	4.44349	5.24936	2.40791	6.34226	6.28426	8.71072	8.79369	9.33817	9.01502	9.3428	7.08271	7.55276	10.3372	8.01455	3.21451	12.4563	5.03515	5.7358	8.44141	6.79429	3.62396	8.77155	7.11379	7.32444	5.41196	4.56294	8.53792	5.89612	7.79681	6.77165	4.68982	10.6292	9.17486	5.90343	7.81105	8.82223	7.97789	4.29031	8.70561	8.60376	10.1241	9.034	7.46936	5.3733	8.09992	7.73011	6.85432	3.84272
GSM1256779	3.14848	4.44349	5.68205	2.40791	6.0216	7.33549	7.43417	8.80216	9.27205	8.66697	9.54371	6.57809	6.7799	9.82372	5.56318	3.25435	7.31491	5.68507	5.23931	8.00909	6.37302	3.01197	7.81888	5.43606	7.66739	4.59839	3.49056	8.64464	5.66726	8.37992	7.31222	5.21655	10.0305	8.9531	4.68206	7.99714	8.12774	7.69407	4.29582	8.04604	8.48728	9.79728	9.49885	7.27012	5.26419	6.99125	7.60601	6.09026	3.78291
GSM1256777	3.61507	5.35308	4.88836	2.40791	6.47069	7.24451	8.20588	8.63253	9.29856	8.66875	9.4853	7.05887	7.38606	10.122	6.44006	3.23618	7.92865	5.55798	5.53314	7.61375	5.49617	5.05533	8.04163	6.78449	7.28547	5.70238	4.39778	8.33563	4.79151	7.80888	6.76522	5.24575	10.4163	9.40348	7.08667	8.08258	7.61299	7.50877	6.18055	8.66722	8.63189	10.1589	9.47899	6.46658	5.64741	6.80755	7.43887	6.39858	3.81303
GSM1256773	2.98054	4.44349	5.43531	2.40791	6.87652	7.54239	7.40366	7.95844	9.58257	8.05224	9.70489	7.89502	7.64713	10.3187	7.55604	3.7297	9.41444	6.53409	5.70642	9.30071	5.4454	6.6073	8.51378	7.38881	7.39046	5.4428	6.61153	8.79355	4.62102	7.72781	7.04355	6.81168	10.0672	8.41334	6.92617	8.33085	7.16869	7.4829	4.81174	9.03787	8.38501	10.4709	8.73545	6.82565	6.79932	7.06375	8.41854	7.26358	3.84073
GSM1256719	5.36032	5.93518	6.44318	3.05955	9.16642	5.97115	7.29203	8.04711	7.8266	10.8733	10.0566	7.40775	6.98604	8.82635	5.45235	4.13554	6.1351	4.77743	6.88573	6.539	6.50541	2.63774	7.39941	8.10066	6.74379	6.61258	6.31061	9.02665	6.29982	7.17892	5.40972	7.58002	9.44289	9.202	7.48575	7.73451	9.2627	9.39856	3.9104	10.2722	10.2137	12.6733	7.57145	4.63434	4.31817	6.15274	9.34799	5.14997	6.57504
GSM1256717	2.95001	4.73332	4.79925	2.23651	7.77451	8.53072	7.5315	8.41757	8.07538	9.96284	9.50539	8.59452	7.85527	10.0277	6.84205	3.62854	8.72112	5.00597	5.57984	8.64224	4.91702	2.63774	8.16958	7.5977	8.20828	3.99444	6.17545	8.44945	4.62122	9.54618	6.47931	6.16679	10.3757	9.25167	6.47723	8.42365	9.17633	9.92189	4.31154	9.30141	9.06455	11.8478	8.65051	7.27697	5.194	7.26567	7.74843	6.87954	4.12169
GSM1256716	4.11032	4.35607	5.68205	2.28039	7.32833	5.88123	8.2705	7.92656	9.224	9.17628	9.37659	7.01998	7.90299	9.08352	5.25966	4.05275	7.88769	4.1304	5.45366	6.56618	5.37632	5.02766	7.40891	5.90565	7.7837	5.04419	4.89501	8.43161	5.69021	7.60319	6.1982	5.29623	9.76723	8.57812	5.31267	7.42364	8.73253	7.96719	3.96025	8.72583	9.20629	11.0527	9.63854	6.29694	4.64306	7.6322	8.02915	6.05792	4.41614
GSM1256714	4.00334	5.70685	5.68205	2.40791	7.99554	5.49973	8.71223	8.39147	8.73107	10.2972	10.0201	6.76721	4.49453	10.1179	6.18814	4.46888	9.71278	4.388	5.45366	6.60828	6.32073	5.47976	8.21576	7.54809	7.40153	5.78674	5.28164	8.46942	7.2342	7.17892	5.88707	7.25242	9.04507	9.13674	6.98068	8.14727	8.91276	9.2039	3.9079	10.5541	9.70883	12.1413	8.12183	5.81471	3.80641	7.35964	9.39101	5.67447	4.55532
GSM1256712	4.46457	5.16196	6.07748	2.40791	8.49677	6.30938	7.41168	7.65164	7.61058	10.6608	9.71425	9.25005	6.84389	9.37096	5.4213	5.37056	9.08737	4.1304	6.8332	8.40081	5.55118	2.97467	7.26454	8.15772	6.57712	5.63538	8.77493	9.67054	4.91031	6.18757	5.08712	7.31093	9.09159	7.85827	5.82596	7.70349	9.91225	9.86075	3.48309	10.3824	10.2983	12.5632	8.39012	6.27908	3.75594	6.36009	9.19646	7.10914	4.76933
GSM1256711	3.86677	4.43354	5.3978	2.40791	7.45748	6.02819	8.76579	8.51599	9.07874	10.2435	9.44811	6.45455	5.63027	10.4249	7.78366	3.57891	9.79649	4.11151	4.60289	7.69816	5.31128	5.08626	8.89087	6.48665	7.3345	5.61513	4.73985	8.60282	6.43632	7.62156	5.90144	4.9195	10.2285	9.8779	6.79542	7.93507	9.48585	8.61076	3.99457	9.16305	9.53625	11.6176	8.85704	6.60661	3.91839	7.97445	8.57947	6.39053	3.37425
GSM1256710	3.86677	5.07401	5.68205	2.40791	7.96326	5.34507	8.39441	8.36039	9.00119	10.3948	9.50148	6.96158	7.65564	9.55627	6.54915	4.38986	9.07116	4.35902	5.87586	7.33324	5.18844	3.92966	7.72325	7.15364	7.34518	5.97235	4.89401	8.88636	7.149	7.10792	6.02577	6.32125	9.19852	8.83422	5.64695	7.64919	9.41584	9.02444	3.8949	10.438	9.64056	12.2254	8.11054	6.23605	4.55547	7.21068	9.82661	6.24831	4.12169
GSM1256709	4.87375	6.70019	6.83374	2.40791	8.63769	5.97919	7.21592	7.11515	7.6365	10.8215	8.95104	7.8402	6.56486	8.67667	5.25621	5.37792	7.75316	4.32612	7.83283	6.66196	6.73372	2.26513	6.49553	6.98166	5.90177	5.71017	6.75	9.51482	6.05383	6.30009	5.90144	7.72265	8.98028	7.81505	5.93503	7.13901	9.95192	8.57721	3.85545	11.2985	10.2882	12.86	7.94541	6.6502	3.75594	6.40012	9.02712	5.14997	6.32605
GSM1256707	4.40639	4.28072	6.17011	2.40847	8.57843	5.33884	7.4767	7.13916	7.7914	10.5735	9.47369	7.9665	6.49056	8.86332	5.25621	5.14901	6.20947	4.1304	5.74508	6.28661	5.52438	2.63774	7.47867	7.56071	5.93265	6.45376	5.96971	9.35221	5.67368	6.08962	6.16687	6.46211	9.25085	8.13798	7.32625	7.89544	9.81925	8.68118	3.89295	10.0748	10.3453	12.574	7.9148	6.38089	3.66255	6.46909	9.15071	5.08521	5.39901
GSM1256704	6.34107	6.70118	6.0118	3.50322	8.80381	5.33884	7.85985	6.22773	7.91316	11.2023	9.04085	7.08271	3.05285	7.88282	3.72954	5.99389	9.15663	4.74198	6.43523	3.29348	6.84196	3.01197	5.23468	7.47343	5.25029	6.44716	6.01441	9.50258	7.28016	5.66996	4.92953	7.57784	8.41651	6.68149	4.22909	5.99703	9.82347	9.6449	3.48309	11.1996	10.9944	13.5344	7.48932	5.03314	3.50823	5.72691	10.0332	5.14997	6.22524
GSM1256703	4.92924	5.21041	6.28501	3.62579	9.3183	5.33884	6.26642	6.10746	6.53113	11.1202	8.61414	8.23757	6.30964	7.04713	3.93754	5.17398	5.94347	3.61935	7.97164	4.05222	7.16184	2.25958	5.50949	7.86501	5.50551	5.59953	7.73456	9.45363	5.67368	5.87495	4.53501	8.50672	8.3575	6.91297	4.24624	5.2061	10.0711	9.68696	3.43128	11.3927	10.4761	13.0867	7.65263	3.98354	4.3575	5.30468	8.86909	5.1739	6.82284
GSM1256701	4.84268	5.87961	6.23785	2.40791	8.35097	4.11387	7.51706	6.27709	7.61868	10.7198	8.95916	7.75694	7.67523	8.25437	4.99751	5.78392	8.71611	3.99572	7.20265	6.02981	7.25717	2.67041	5.82247	8.10956	5.96323	6.14015	8.885	10.1242	7.22208	5.63042	3.5072	7.11955	8.86835	6.58896	4.22909	6.66484	10.6137	10.1187	3.82505	10.9232	10.597	12.8736	7.88101	5.33743	4.45839	6.27488	9.39439	5.74964	5.59452
GSM1256699	6.21935	7.04896	6.74356	2.40791	9.43343	5.33884	6.34448	6.46835	6.84439	10.7028	8.70229	7.70023	6.18849	7.30291	3.79247	6.75588	3.86353	3.35834	7.70106	3.51839	6.38931	2.25958	5.31199	7.62505	5.48084	7.34514	7.40848	9.66878	7.68025	5.59287	4.2404	7.3501	7.44041	6.54866	4.92682	6.38173	10.3888	9.65018	3.82445	11.2351	10.7866	13.1407	7.1883	4.25141	4.06271	4.80334	9.22443	5.14997	6.9141
GSM1256697	5.45859	6.44208	6.31705	3.08824	8.5689	5.27686	8.00837	5.98989	7.88851	10.8639	8.99895	7.64237	6.39302	8.21922	5.0336	6.20863	7.35922	3.57042	6.35625	4.06356	7.30474	2.25958	6.88482	8.26305	5.1678	6.74085	5.99071	9.85559	7.70534	6.09506	3.94683	7.52682	8.32489	7.14487	4.22909	5.99342	10.126	9.8202	3.9079	11.3196	10.2477	12.5735	8.06297	5.04293	4.15522	6.06087	9.9148	4.89514	4.64313
GSM1256695	6.25714	6.64606	6.12723	2.40791	7.49471	4.19465	7.82301	3.98657	7.80874	10.2601	8.68188	8.25103	7.14835	7.94877	3.46559	5.45453	7.85453	3.57042	6.50715	4.05222	6.78998	2.63774	4.33256	7.67127	5.47654	5.68949	7.19662	9.68855	6.25033	5.93837	4.0021	6.75262	8.26123	6.04125	4.24624	5.50166	10.4786	9.03082	3.9079	10.2605	10.2255	12.3365	7.91858	5.04362	5.13192	6.32602	9.42631	5.46281	4.71349
GSM1256687	3.86677	4.45844	5.6059	2.31652	6.25095	7.84254	7.91229	7.38134	8.43157	8.66759	9.40046	8.67457	8.5418	10.9052	7.43179	3.24847	10.1328	4.47686	4.84926	8.87038	6.26352	3.92417	8.4611	7.62127	7.73091	4.62139	6.68743	8.63333	4.62102	7.59951	5.98872	6.27121	10.8194	9.22897	5.99294	8.22498	8.73581	9.14591	4.12333	9.2632	9.19423	11.4666	9.08612	6.75653	6.85132	7.02744	8.18387	8.00476	4.12169
GSM1256681	4.12806	4.93661	5.68205	2.4213	8.09808	5.33884	9.02456	4.28704	7.70151	10.2993	8.99486	8.51608	6.4646	9.07942	5.60675	6.77478	8.25004	3.57824	7.14409	6.80525	6.8871	2.24337	7.22893	7.09917	5.08249	6.18268	8.07989	9.20279	5.41493	5.63042	5.79828	7.56478	8.7979	5.83583	4.78515	7.05174	10	10.0659	4.3423	10.2843	10.0579	11.997	7.67361	7.50769	5.04144	6.57836	9.1767	5.56691	4.68618
GSM1256680	4.12232	4.75645	6.48411	2.40791	8.66715	5.75565	7.84977	7.49572	7.71081	10.8643	9.7546	7.36089	6.87566	9.09544	5.10684	4.69887	7.48784	4.1304	6.21028	6.22423	5.50379	2.25958	7.45011	7.3526	6.44326	5.96779	5.49017	9.27692	6.36763	6.76765	5.23529	6.89173	9.49683	8.71594	7.17548	7.60453	9.23689	9.33802	4.02275	10.0171	10.1332	12.2383	8.28043	6.10168	4.06271	6.13149	9.10324	5.08521	5.73881
GSM1256676	5.75146	6.5112	6.75015	2.57694	8.92497	5.97919	8.09481	6.97033	8.12921	11.5036	9.59588	7.38161	4.30369	8.54599	5.25621	6.10365	8.31617	4.1304	7.12935	4.2685	7.47116	2.23607	6.49833	8.2893	5.41263	7.10537	6.37233	9.48946	7.58043	5.75359	4.46007	8.1946	7.96371	7.85639	4.23846	6.83733	9.86586	9.90571	3.86449	11.4667	10.6136	12.8687	7.92531	5.10425	3.50823	5.94368	9.52045	5.24061	4.30893
GSM1256675	3.90966	5.63962	6.48746	2.40791	7.29989	5.33884	7.18504	7.49941	9.03833	10.1592	9.04446	7.67204	6.84805	8.54569	5.30642	5.64615	6.26318	2.5656	5.80299	4.05222	6.73898	3.01197	5.36829	6.21207	6.60343	6.69001	5.24323	9.54796	6.01692	5.63042	5.90144	7.23552	8.29153	7.53294	3.93187	6.84892	9.64452	8.30329	3.9079	9.57156	9.81932	12.1863	9.1567	5.2456	5.76766	6.40012	9.63365	5.34754	4.31818
GSM1256673	3.95544	4.44349	5.68205	2.40791	8.48415	6.46029	7.24533	7.11197	7.91084	10.6755	9.95105	8.98767	6.62357	8.53202	5.07701	4.21996	7.13143	3.58209	6.43979	6.24104	6.67128	2.63774	7.15742	8.32002	6.60343	5.15348	5.97214	9.55321	4.87859	8.03492	5.81641	7.11062	9.12267	8.16756	5.65985	7.29178	9.95449	9.8003	3.9079	9.87145	10.1679	12.4644	8.4308	6.45211	3.65373	6.40012	8.84207	5.74632	5.43242
GSM1256671	3.12193	4.54921	5.17813	2.40791	5.92218	6.43589	7.82722	7.66482	8.8739	8.48363	8.97286	6.69193	6.84638	10.5775	6.66531	3.01835	9.26132	4.95854	5.07145	6.23719	5.71412	3.8626	8.52785	7.16998	6.60343	4.19576	5.0903	7.90608	5.1715	7.88228	5.90144	5.65293	9.88143	10.0307	5.14709	6.6236	8.08276	7.69284	4.0502	8.33333	8.62129	10.55	8.82752	6.22765	5.82884	7.61564	7.74843	6.71728	3.43134
GSM1256670	3.41214	4.43319	5.63116	2.46722	6.32256	6.10825	8.08925	7.54125	9.06657	8.43305	9.0497	6.90749	7.1801	9.796	6.44877	3.23618	11.007	4.61078	3.694	7.47015	5.50379	3.12282	8.48529	6.40131	5.76673	4.39105	5.28164	8.01602	5.67368	7.17892	5.90144	5.29711	10.4055	9.68733	4.24624	5.80863	9.37357	8.52408	4.21401	8.51585	8.55553	10.559	8.37874	6.68695	6.73766	7.83865	7.74843	5.61851	3.23817
GSM1256669	2.92211	4.87316	5.68205	2.40791	5.94039	5.97919	8.71003	8.00311	8.62241	8.32238	9.21994	7.18694	5.61819	9.68088	5.64669	3.1495	10.6286	4.16305	4.52236	7.74185	5.85574	3.01197	8.48878	5.4848	6.82953	3.6916	5.28164	7.86177	5.67368	7.12389	6.37066	5.58554	11.0202	8.99195	6.11151	7.00102	9.024	7.74468	3.93586	8.93981	8.46836	10.7135	8.29871	6.25371	5.13192	8.62671	7.55877	6.31016	3.36804
GSM1256668	2.92211	4.91587	5.36361	2.46439	6.57009	6.7155	7.95828	7.76661	9.03819	8.30734	9.23879	7.14819	6.53022	9.68862	5.98982	2.64114	10.197	4.83882	4.72228	7.46803	5.85487	3.72649	8.28123	6.58671	6.50703	4.1121	5.28164	7.91784	5.71093	7.56931	6.42281	5.86741	10.4573	9.19347	4.69857	6.80108	9.14358	8.10081	3.94809	9.57322	8.65903	11.0006	8.45795	6.12291	5.35936	8.39757	7.51462	6.48308	3.23817
GSM1256667	3.24196	4.28148	5.1192	2.40791	7.15704	9.4226	6.96749	7.95887	8.74023	7.97358	9.68875	8.58982	6.62262	9.38292	5.02978	2.9905	7.9357	3.5032	5.24891	8.0987	5.20997	4.21044	8.18478	7.09258	6.60343	4.49247	5.28164	7.82919	4.87859	9.10842	7.65934	6.22661	10.7401	9.43209	6.33813	7.80772	8.13332	8.55698	3.9079	8.93052	8.19463	11.0576	8.38646	6.94831	6.94497	8.0648	7.30635	5.96098	3.39544
GSM1256666	3.22709	4.89753	5.37499	2.50175	7.14258	6.90061	7.47895	8.50835	9.09167	7.8995	9.83734	7.58746	6.00831	9.6167	4.37281	3.44409	5.39621	5.05187	5.45366	6.42718	5.75368	4.55515	8.09886	6.94832	6.3694	4.6026	5.28164	8.13022	4.02583	8.54179	6.43577	5.44299	10.4582	9.66622	8.80122	8.16324	8.05964	7.95011	3.85545	8.82423	8.63512	10.8465	8.27094	5.20148	6.71051	7.40643	7.251	5.17609	3.99388
GSM1256665	2.54525	5.53557	5.68205	2.40791	6.08582	7.84597	7.35601	6.25437	8.63468	7.56976	8.19357	7.68809	8.17033	8.78109	5.49914	4.77242	10.6743	4.73771	4.51474	7.73785	5.90235	3.29174	6.29568	5.97226	6.26606	4.87561	5.28164	8.41558	5.06257	5.82892	6.11821	5.88653	9.53958	8.70075	3.87909	6.91421	9.84373	6.6901	3.7934	8.01106	7.99326	10.7653	8.01015	5.13784	5.96949	7.2215	7.72343	5.74222	3.23817
GSM1256664	3.45257	4.71459	5.1618	2.40791	6.31432	7.40463	6.48109	7.64257	8.66215	7.51477	9.26165	7.37371	6.76397	9.60676	5.25621	3.23618	5.48637	4.86681	5.45477	6.3022	5.38121	3.01197	8.14953	5.4596	7.05962	3.80981	5.0903	8.15996	5.13792	7.63224	5.90144	5.3292	10.5844	9.6656	6.68438	7.59906	8.44904	7.90056	3.9079	8.89607	8.5284	10.568	8.82151	6.39902	5.87236	6.12349	7.37585	5.42656	3.43134
GSM1256663	3.23139	4.44349	5.6281	2.40791	7.00365	7.69211	6.51798	7.89498	7.93709	7.50548	9.62341	7.30129	6.81315	9.73297	5.60675	3.25435	5.92512	4.5456	5.45366	6.85229	5.11752	3.7033	7.91028	5.85342	6.61532	4.4363	5.28164	8.09665	4.82425	7.912	6.06331	5.41717	10.411	9.56498	7.69697	7.84205	8.55522	6.96935	3.93815	7.37161	8.62171	10.4543	8.57449	6.3377	5.14555	7.02876	7.64588	5.1739	3.43134
GSM1256662	3.40521	4.79835	5.52637	2.40791	6.78133	6.25529	8.22945	7.7401	8.63581	8.58416	9.55599	6.76794	6.6632	9.77076	6.16058	3.49067	10.2023	3.63302	4.23118	6.48971	5.50379	5.04738	8.65034	6.33916	7.05315	4.9077	5.28164	7.86206	5.66726	6.89286	6.06421	5.44805	10.4145	9.31048	6.03003	7.07405	8.71714	7.40602	3.9079	9.15525	8.9434	10.8492	8.18478	5.98348	5.3683	7.62715	7.8394	5.42656	3.43134
GSM1256661	3.2322	4.05493	5.30765	2.41324	6.71101	8.96522	6.90158	7.40126	8.31189	8.93947	9.95317	8.88303	6.99401	9.37017	5.91422	3.25435	7.89061	4.51259	5.45366	9.11572	4.5333	4.23014	8.37406	6.59082	6.60343	3.73542	5.0903	7.64759	3.70589	9.26828	7.24394	5.88653	10.052	9.3104	6.61654	8.09048	7.9557	7.99651	3.57322	8.9037	8.29477	11.0478	8.42635	6.3414	6.6618	7.98944	7.81747	5.90073	4.12169
GSM1256660	3.61507	4.87316	5.68205	2.40791	6.08582	7.11803	6.54607	7.27183	8.55303	8.34609	9.89923	7.34976	6.52006	9.49123	5.25621	2.9905	5.32867	5.14413	5.45366	6.77874	5.50379	3.71395	7.80349	6.3835	7.1747	4.62216	5.28164	8.3831	4.87859	7.17892	6.27509	5.1791	9.94753	8.9043	7.78916	8.09604	8.02323	7.42887	3.51408	8.85372	8.84151	10.5435	8.75546	6.20879	5.7384	6.40012	7.3925	5.42633	4.12169
GSM1256659	2.92211	7.65269	5.68205	4.08565	6.79891	6.56353	7.46948	6.54058	8.33151	7.47555	9.35652	7.36619	6.93078	8.75814	6.02633	4.26176	8.48407	3.76778	3.09853	5.3982	5.26888	2.82105	7.00096	6.59082	5.47762	4.38215	5.64771	7.35063	5.67368	6.50416	6.46588	5.888	9.07989	8.39768	5.3933	6.20852	9.417	5.94528	2.67942	8.28225	8.67232	10.6996	6.88257	6.08893	5.14555	6.40012	7.83989	5.16318	3.43134
GSM1256658	2.92211	4.87316	5.68205	2.84475	6.3676	5.97919	7.68267	7.53055	8.63854	8.4059	9.49241	7.44335	6.10221	9.54149	6.49114	3.89138	9.8678	3.8307	4.26687	7.25026	5.50379	3.01197	7.9315	6.32409	6.60343	4.71778	5.28164	8.07982	6.01562	7.17892	6.91035	5.55119	10.052	9.22696	4.24624	6.44453	9.07837	8.02817	3.9079	9.26339	8.56222	10.7582	8.21293	6.8534	6.21054	7.7452	7.83989	5.37983	3.51986
GSM1256657	3.61507	4.05493	5.63116	2.40791	7.32487	8.10773	7.08095	6.95124	8.46464	8.59872	9.48094	7.5849	5.45528	9.7301	5.41097	2.9905	7.78949	5.43133	6.48302	6.539	5.50379	3.01197	8.65255	6.59082	6.60343	3.74957	5.28164	7.24218	4.87859	8.17543	7.56314	6.75805	10.5121	10.2336	7.5589	7.43626	7.43343	8.38243	3.85545	9.5323	8.41151	10.5255	8.12504	6.05904	5.13192	7.34595	7.74843	5.36723	4.12169
GSM1256656	3.13783	4.92516	5.68205	2.40791	6.76467	5.97919	7.51931	6.94942	8.54839	9.26023	9.48873	7.22925	5.968	8.86715	5.6971	4.05952	10.7622	4.1304	4.26497	7.1732	5.50379	4.82222	7.88242	6.68813	6.60343	4.54028	5.64689	7.61883	5.73739	7.401	6.74766	5.50968	9.33704	9.0885	4.8549	6.92603	9.7482	7.50585	3.61075	9.25067	8.21992	10.9663	8.10528	5.14943	5.84885	7.44442	7.78801	6.34909	4.12169
GSM1256655	3.61507	6.45115	5.68205	3.10381	6.63827	8.36566	6.85344	8.11745	7.74697	5.49322	9.8329	7.08271	7.18834	8.65905	5.30496	4.71615	4.95513	3.5138	4.95371	6.09532	5.81533	2.89039	6.91176	5.56762	6.60343	3.54176	5.28164	7.82732	4.87859	7.77837	7.24822	5.31812	9.4297	9.13071	6.25291	6.95896	7.05728	7.2641	3.59424	7.29363	7.85936	10.2295	6.77742	5.04362	7.04112	5.92594	7.41571	5.51501	4.12169
GSM1256654	2.92211	4.87316	5.68205	2.40791	6.61174	7.7995	6.44911	7.25504	6.80565	8.90403	9.45206	8.6727	7.05408	8.54748	4.95647	3.25435	4.96633	4.1304	3.95182	6.31715	5.05184	3.01197	7.83192	6.5055	6.60343	3.76079	5.28164	6.30314	4.87859	7.94826	6.54697	5.44134	9.26224	9.42157	5.87579	7.87947	8.48679	8.91569	2.43238	8.86126	7.94356	11.1164	8.22922	6.26279	7.17708	6.50067	7.58563	5.59577	4.12169
GSM1256653	3.51288	4.44349	5.63116	2.51755	7.08518	9.15387	7.20469	7.28454	8.57968	8.32502	9.19598	9.12316	6.08641	10.2774	6.4616	2.7655	9.6821	4.85129	5.35162	8.2386	5.09099	3.71462	7.94199	6.59082	6.76428	3.73542	5.28164	7.94713	4.62102	8.87558	6.80155	6.59157	10.4589	9.41751	5.47063	7.50225	8.33515	8.27569	3.94148	9.08686	8.32053	10.8661	8.36573	7.02649	6.17626	8.13299	7.04502	6.92904	3.43134
[truncated: 5,000 more columns]

## Sheet: Normal vs Minimal-Mild
ID	Gene.title	Gene.symbol	Gene.ID	UniGene.title	UniGene.symbol	UniGene.ID	Nucleotide.Title	GI	GenBank.Accession	Platform_CLONEID	Platform_ORF	Platform_SPOTID	Chromosome.location	Chromosome.annotation	GO.Function	GO.Process	GO.Component	GO.Function.ID	GO.Process.ID	GO.Component.ID	logFC
214959_s_at	apoptosis inhibitor 5	API5	8539				Homo sapiens clone FIF N1 fibroblast growth factor 2-interacting factor (API5) mRNA, partial cds.; alternatively spliced	12656082	AF229253	NA	NA		11p11.2	Chromosome 11, NC_000011.10 (43311955..43344530)	fibroblast growth factor binding///poly(A) RNA binding///protein binding	apoptotic process///negative regulation of apoptotic process///negative regulation of apoptotic process///negative regulation of apoptotic process///negative regulation of fibroblast apoptotic process	cytoplasm///membrane///NOT nucleolus///nucleus///spliceosomal complex	GO:0017134///GO:0044822///GO:0005515	GO:0006915///GO:0043066///GO:0043066///GO:0043066///GO:2000270	GO:0005737///GO:0016020///NOT GO:0005730///GO:0005634///GO:0005681	-2.39469
200607_s_at	RAD21 homolog (S. pombe)	RAD21	5885				602381386F1 NIH_MGC_93 Homo sapiens cDNA clone IMAGE:4499085 5-, mRNA sequence	13046289	BG289967	NA	NA		8q24	Chromosome 8, NC_000008.11 (116845934..116874866, complement)	protein binding	DNA recombination///apoptotic process///chromosome segregation///double-strand break repair///mitotic cell cycle///mitotic nuclear division///protein localization to chromatin///reciprocal meiotic recombination///regulation of transcription from RNA polymerase II promoter	chromosome///chromosome, centromeric region///cohesin complex///cytosol///membrane///nuclear meiotic cohesin complex///NOT nucleolus///nucleoplasm///nucleus	GO:0005515	GO:0006310///GO:0006915///GO:0007059///GO:0006302///GO:0000278///GO:0007067///GO:0071168///GO:0007131///GO:0006357	GO:0005694///GO:0000775///GO:0008278///GO:0005829///GO:0016020///GO:0034991///NOT GO:0005730///GO:0005654///GO:0005634	-3.79521
1558093_s_at	matrin 3	MATR3	9782				603082247F1 NIH_MGC_120 Homo sapiens cDNA clone IMAGE:5221450 5-, mRNA sequence	15944011	BI832461	NA	NA		5q31.2	Chromosome 5, NC_000005.10 (139273752..139331677)	nucleotide binding///poly(A) RNA binding///protein binding///structural molecule activity///zinc ion binding	cell death	membrane///nuclear inner membrane///nuclear matrix///NOT nucleolus///nucleus	GO:0000166///GO:0044822///GO:0005515///GO:0005198///GO:0008270	GO:0008219	GO:0016020///GO:0005637///GO:0016363///NOT GO:0005730///GO:0005634	-3.87079
201046_s_at	RAD23 homolog A (S. cerevisiae)	RAD23A	5886				Homo sapiens RAD23 homolog A (S. cerevisiae) (RAD23A), transcript variant 1, mRNA	392937549	NM_005053	NA	NA		19p13.2	Chromosome 19, NC_000019.10 (12945814..12953643)	damaged DNA binding///polyubiquitin binding///protein binding///single-stranded DNA binding///ubiquitin-specific protease binding	nucleotide-excision repair///positive regulation of viral genome replication///proteasome-mediated ubiquitin-dependent protein catabolic process///regulation of proteasomal ubiquitin-dependent protein catabolic process///viral process	cytoplasm///NOT nucleolus///nucleus///proteasome complex	GO:0003684///GO:0031593///GO:0005515///GO:0003697///GO:1990381	GO:0006289///GO:0045070///GO:0043161///GO:0032434///GO:0016032	GO:0005737///NOT GO:0005730///GO:0005634///GO:0000502	2.25784
1569578_at				Transcribed locus		Hs.685331	Homo sapiens, clone IMAGE:4516734, mRNA	23271030	BC028913	NA	NA										3.37087
223400_s_at	polybromo 1	PBRM1	55193				Homo sapiens BAF180 (BAF180) mRNA, complete cds	11385353	AF197569	NA	NA		3p21	Chromosome 3, NC_000003.12 (52545352..52685850, complement)	DNA binding///chromatin binding///protein binding	chromatin remodeling///heart development///mitotic nuclear division///negative regulation of cell proliferation///placenta development///regulation of transcription, DNA-templated///transcription, DNA-templated	kinetochore///nuclear chromosome	GO:0003677///GO:0003682///GO:0005515	GO:0006338///GO:0007507///GO:0007067///GO:0008285///GO:0001890///GO:0006355///GO:0006351	GO:0000776///GO:0000228	-2.09697
224908_s_at	tubulin tyrosine ligase	TTL	150465					NA		NA	NA		2q13	Chromosome 2, NC_000002.12 (112482166..112532646)	ATP binding///tubulin-tyrosine ligase activity	cellular protein modification process///microtubule cytoskeleton organization///regulation of axon extension		GO:0005524///GO:0004835	GO:0006464///GO:0000226///GO:0030516		-3.25876
217027_x_at	karyopherin (importin) beta 1	KPNB1	3837					NA		NA	NA		17q21.32	Chromosome 17, NC_000017.11 (47649838..47683638)	Ran GTPase binding///enzyme binding///nuclear localization sequence binding///poly(A) RNA binding///protein binding///protein domain specific binding///protein transporter activity///zinc ion binding	NLS-bearing protein import into nucleus///apoptotic DNA fragmentation///apoptotic process///cellular component disassembly involved in execution phase of apoptosis///cytokine-mediated signaling pathway///intracellular transport of virus///protein import into nucleus///protein import into nucleus, translocation///ribosomal protein import into nucleus///small molecule metabolic process///viral life…	cytoplasm///cytosol///endoplasmic reticulum tubular network///extracellular vesicular exosome///membrane///nuclear envelope///nuclear membrane///nuclear pore///NOT nucleolus///nucleoplasm///nucleus	GO:0008536///GO:0019899///GO:0008139///GO:0044822///GO:0005515///GO:0019904///GO:0008565///GO:0008270	GO:0006607///GO:0006309///GO:0006915///GO:0006921///GO:0019221///GO:0075733///GO:0006606///GO:0000060///GO:0006610///GO:0044281///GO:0019058///GO:0016032	GO:0005737///GO:0005829///GO:0071782///GO:0070062///GO:0016020///GO:0005635///GO:0031965///GO:0005643///NOT GO:0005730///GO:0005654///GO:0005634	-1.89312
201151_s_at	muscleblind-like splicing regulator 1	MBNL1	4154				UI-H-BI3-alq-d-11-0-UI.s1 NCI_CGAP_Sub5 Homo sapiens cDNA clone IMAGE:3068228 3-, mRNA sequence	11597379	BF512200	NA	NA		3q25	Chromosome 3, NC_000003.12 (152244321..152465780)	RNA binding///double-stranded RNA binding///metal ion binding///poly(A) RNA binding///protein binding	RNA splicing///alternative mRNA splicing, via spliceosome///embryonic limb morphogenesis///in utero embryonic development///mRNA splice site selection///myoblast differentiation///nervous system development///regulation of RNA splicing///regulation of alternative mRNA splicing, via spliceosome///skeletal muscle tissue development	cytoplasm///cytoplasmic stress granule///NOT nucleolus///nucleus	GO:0003723///GO:0003725///GO:0046872///GO:0044822///GO:0005515	GO:0008380///GO:0000380///GO:0030326///GO:0001701///GO:0006376///GO:0045445///GO:0007399///GO:0043484///GO:0000381///GO:0007519	GO:0005737///GO:0010494///NOT GO:0005730///GO:0005634	-3.18494
213641_at	zinc finger protein 500	ZNF500	26048				Homo sapiens mRNA for KIAA0557 protein, partial cds	3043637	AB011129	NA	NA		16p13.3	Chromosome 16, NC_000016.10 (4750814..4767165, complement)	DNA binding///metal ion binding///sequence-specific DNA binding transcription factor activity	regulation of transcription, DNA-templated///transcription, DNA-templated	nucleus	GO:0003677///GO:0046872///GO:0003700	GO:0006355///GO:0006351	GO:0005634	3.13458
220038_at	chromosome 8 open reading frame 44///serum/glucocorticoid regulated kinase family, member 3	C8orf44///SGK3	56260///23678				Homo sapiens serum/glucocorticoid regulated kinase family, member 3 (SGK3), transcript variant 1, mRNA	323510625	NM_013257	NA	NA		8q13.1///8q12	Chromosome 8, NC_000008.11 (66667552..66681149)///Chromosome 8, NC_000008.11 (66712418..66862022)			NOT nucleolus///nucleus			NOT GO:0005730///GO:0005634	-3.47497
201083_s_at	BCL2-associated transcription factor 1	BCLAF1	9774					NA		NA	NA		6q22-q23	Chromosome 6, NC_000006.12 (136256863..136290645, complement)	DNA binding///poly(A) RNA binding///protein binding	apoptotic process///negative regulation of transcription, DNA-templated///negative regulation of transcription, DNA-templated///positive regulation of DNA-templated transcription, initiation///positive regulation of apoptotic process///positive regulation of intrinsic apoptotic signaling pathway///positive regulation of response to DNA damage stimulus///regulation of DNA-templated transcription i…	cytoplasm///nucleolus///NOT nucleolus///nucleus	GO:0003677///GO:0044822///GO:0005515	GO:0006915///GO:0045892///GO:0045892///GO:2000144///GO:0043065///GO:2001244///GO:2001022///GO:0043620///GO:0006351	GO:0005737///GO:0005730///NOT GO:0005730///GO:0005634	-2.86198
227456_s_at	chromosome 6 open reading frame 136	C6orf136	221545					NA		NA	NA		6p21.33	Chromosome 6, NC_000006.12 (30647039..30653210)			mitochondrion			GO:0005739	2.26346
225412_at	transmembrane protein 87B	TMEM87B	84910				nz09e08.s1 NCI_CGAP_GCB1 Homo sapiens cDNA clone IMAGE:1287302 3-, mRNA sequence	2810099	AA761169	NA	NA		2q13	Chromosome 2, NC_000002.12 (112055223..112119318)			integral component of membrane			GO:0016021	-2.47795
230492_s_at	glycerophosphocholine phosphodiesterase GDE1 homolog (S. cerevisiae)	GPCPD1	56261					NA		NA	NA		20p12.3	Chromosome 20, NC_000020.11 (5544434..5611026, complement)	glycerophosphocholine phosphodiesterase activity///starch binding	glycerophospholipid biosynthetic process///phospholipid metabolic process///small molecule metabolic process	cytosol	GO:0047389///GO:2001070	GO:0046474///GO:0006644///GO:0044281	GO:0005829	-2.48604
212379_at	phosphoribosylglycinamide formyltransferase, phosphoribosylglycinamide synthetase, phosphoribosylaminoimidazole synthetase	GART	2618				601660886R1 NIH_MGC_72 Homo sapiens cDNA clone IMAGE:3915813 3-, mRNA sequence	11772747	BE966876	NA	NA		21q22.11	Chromosome 21, NC_000021.9 (33503931..33542917, complement)	ATP binding///metal ion binding///methyltransferase activity///phosphoribosylamine-glycine ligase activity///phosphoribosylformylglycinamidine cyclo-ligase activity///phosphoribosylglycinamide formyltransferase activity	'de novo' IMP biosynthetic process///brainstem development///cerebellum development///cerebral cortex development///glycine metabolic process///methylation///nucleobase-containing small molecule metabolic process///purine nucleobase biosynthetic process///purine nucleobase metabolic process///purine ribonucleoside monophosphate biosynthetic process///response to inorganic substance///response to …	cytosol///extracellular vesicular exosome	GO:0005524///GO:0046872///GO:0008168///GO:0004637///GO:0004641///GO:0004644	GO:0006189///GO:0003360///GO:0021549///GO:0021987///GO:0006544///GO:0032259///GO:0055086///GO:0009113///GO:0006144///GO:0009168///GO:0010035///GO:0010033///GO:0044281///GO:0046654	GO:0005829///GO:0070062	-2.60509
227905_s_at	5-azacytidine induced 2	AZI2	64343					NA		NA	NA		3p24.1	Chromosome 3, NC_000003.12 (28322353..28349424, complement)	protein binding	I-kappaB kinase/NF-kappaB signaling///T cell activation///dendritic cell differentiation///dendritic cell proliferation///interferon-alpha production///interferon-gamma production///interleukin-6 production///mitotic cell cycle///tumor necrosis factor production	cytoplasm	GO:0005515	GO:0007249///GO:0042110///GO:0097028///GO:0044565///GO:0032607///GO:0032609///GO:0032635///GO:0000278///GO:0032640	GO:0005737	-2.06416
64486_at	coronin, actin binding protein, 1B	CORO1B	57175					NA		NA	NA		11q13.2	Chromosome 11, NC_000011.10 (67438047..67443821, complement)	Arp2/3 complex binding///actin filament binding///actin filament binding///identical protein binding///protein binding	actin cytoskeleton organization///actin filament branching///actin filament bundle assembly///cell migration///endothelial cell chemotaxis///negative regulation of Arp2/3 complex-mediated actin nucleation///positive regulation of lamellipodium morphogenesis///protein localization to cell leading edge///ruffle organization///wound healing	actin cytoskeleton///actin filament///cell leading edge///cytoplasm///extracellular vesicular exosome///focal adhesion///lamellipodium///stress fiber	GO:0071933///GO:0051015///GO:0051015///GO:0042802///GO:0005515	GO:0030036///GO:0090135///GO:0051017///GO:0016477///GO:0035767///GO:0034316///GO:2000394///GO:1902463///GO:0031529///GO:0042060	GO:0015629///GO:0005884///GO:0031252///GO:0005737///GO:0070062///GO:0005925///GO:0030027///GO:0001725	2.84083
210284_s_at	TGF-beta activated kinase 1/MAP3K7 binding protein 2	TAB2	23118				Homo sapiens TAK1-binding protein 2 mRNA, complete cds	7677465	AF241230	NA	NA		6q25.1	Chromosome 6, NC_000006.12 (149318300..149411611)	K63-linked polyubiquitin binding///protein binding///zinc ion binding	Fc-epsilon receptor signaling pathway///I-kappaB kinase/NF-kappaB signaling///JNK cascade///MyD88-dependent toll-like receptor signaling pathway///MyD88-independent toll-like receptor signaling pathway///T cell receptor signaling pathway///TRIF-dependent toll-like receptor signaling pathway///activation of MAPK activity///heart development///innate immune response///nucleotide-binding domain, leu…	cytosol///endosome membrane///plasma membrane	GO:0070530///GO:0005515///GO:0008270	GO:0038095///GO:0007249///GO:0007254///GO:0002755///GO:0002756///GO:0050852///GO:0035666///GO:0000187///GO:0007507///GO:0045087///GO:0035872///GO:0070423///GO:0043123///GO:0051092///GO:0045860///GO:0051403///GO:0034166///GO:0034134///GO:0034138///GO:0034142///GO:0034146///GO:0034162///GO:0038123///GO:0038124///GO:0002224	GO:0005829///GO:0010008///GO:0005886	-2.45953
225452_at	mediator complex subunit 1	MED1	5469				tf18b02.x1 NCI_CGAP_Brn23 Homo sapiens cDNA clone IMAGE:2096523 3-, mRNA sequence	4269003	AI423072	NA	NA		17q12	Chromosome 17, NC_000017.11 (39404285..39451274, complement)	LBD domain binding///RNA polymerase II core promoter proximal region sequence-specific DNA binding///RNA polymerase II transcription cofactor activity///chromatin DNA binding///chromatin binding///core promoter binding///estrogen receptor binding///ligand-dependent nuclear receptor binding///ligand-dependent nuclear receptor binding///ligand-dependent nuclear receptor transcription coactivator ac…	ERK1 and ERK2 cascade///androgen biosynthetic process///androgen receptor signaling pathway///angiogenesis///brain development///cell morphogenesis///cellular lipid metabolic process///cellular response to epidermal growth factor stimulus///cellular response to hepatocyte growth factor stimulus///cellular response to steroid hormone stimulus///cellular response to thyroid hormone stimulus///embry…	chromatin///mediator complex///mediator complex///membrane///nucleolus///NOT nucleolus///nucleoplasm///nucleus///protein-DNA complex	GO:0050693///GO:0000978///GO:0001104///GO:0031490///GO:0003682///GO:0001047///GO:0030331///GO:0016922///GO:0016922///GO:0030374///GO:0030374///GO:0036033///GO:0035257///GO:0042975///GO:0005515///GO:0004872///GO:0042974///GO:0000981///GO:0046966///GO:0046966///GO:0030375///GO:0003713///GO:0003713///GO:0003712///GO:0008134///GO:0042809///GO:0042809///GO:0042809	GO:0070371///GO:0006702///GO:0030521///GO:0001525///GO:0007420///GO:0000902///GO:0044255///GO:0071364///GO:0035729///GO:0071383///GO:0097067///GO:0035050///GO:0035162///GO:0035116///GO:0001892///GO:0048822///GO:0060750///GO:0048821///GO:0045444///GO:0010467///GO:0030518///GO:0030216///GO:0007595///GO:0002088///GO:0001889///GO:0042789///GO:0060745///GO:0060744///GO:0035855///GO:0030224///GO:004306…	GO:0000785///GO:0016592///GO:0016592///GO:0016020///GO:0005730///NOT GO:0005730///GO:0005654///GO:0005634///GO:0032993	-2.74194
219679_s_at	WW domain containing adaptor with coiled-coil	WAC	51322				Homo sapiens WW domain containing adaptor with coiled-coil (WAC), transcript variant 1, mRNA	342349314	NM_016628	NA	NA		10p12.1-p11.2	Chromosome 10, NC_000010.11 (28532426..28623112)	RNA polymerase II core binding///chromatin binding///protein binding	G1 DNA damage checkpoint///cellular response to DNA damage stimulus///histone H2B conserved C-terminal lysine ubiquitination///histone monoubiquitination///negative regulation of proteasomal ubiquitin-dependent protein catabolic process///positive regulation of macroautophagy///positive regulation of transcription, DNA-templated///transcription, DNA-templated	nuclear speck///NOT nucleolus///nucleus///nucleus///spliceosomal complex	GO:0000993///GO:0003682///GO:0005515	GO:0044783///GO:0006974///GO:0071894///GO:0010390///GO:0032435///GO:0016239///GO:0045893///GO:0006351	GO:0016607///NOT GO:0005730///GO:0005634///GO:0005634///GO:0005681	-3.17351
209055_s_at	cell division cycle 5-like	CDC5L	988					NA		NA	NA		6p21	Chromosome 6, NC_000006.12 (44387514..44450424)	DNA binding///WD40-repeat domain binding///chromatin binding///poly(A) RNA binding///protein binding	cell cycle///mRNA splicing, via spliceosome///regulation of transcription, DNA-templated///transcription, DNA-templated	Prp19 complex///catalytic step 2 spliceosome///cytoplasm///membrane///nuclear speck///nucleolus///NOT nucleolus///nucleus	GO:0003677///GO:0071987///GO:0003682///GO:0044822///GO:0005515	GO:0007049///GO:0000398///GO:0006355///GO:0006351	GO:0000974///GO:0071013///GO:0005737///GO:0016020///GO:0016607///GO:0005730///NOT GO:0005730///GO:0005634	-2.38026
233878_s_at	5'-3' exoribonuclease 2	XRN2	22803				601060032F1 NIH_MGC_10 Homo sapiens cDNA clone IMAGE:3446646 5-, mRNA sequence	9764815	BE536170	NA	NA		20p11.2-p11.1	Chromosome 20, NC_000020.11 (21303304..21389825)	5'-3' exonuclease activity///5'-3' exoribonuclease activity///nuclease activity///poly(A) RNA binding///zinc ion binding	DNA catabolic process, exonucleolytic///DNA-templated transcription, termination///RNA catabolic process///RNA metabolic process///RNA phosphodiester bond hydrolysis, exonucleolytic///RNA phosphodiester bond hydrolysis, exonucleolytic///RNA processing///cell growth///mRNA processing///regulation of transcription, DNA-templated///spermatogenesis	aggresome///membrane///nucleolus///nucleus	GO:0008409///GO:0004534///GO:0004518///GO:0044822///GO:0008270	GO:0000738///GO:0006353///GO:0006401///GO:0016070///GO:0090503///GO:0090503///GO:0006396///GO:0016049///GO:0006397///GO:0006355///GO:0007283	GO:0016235///GO:0016020///GO:0005730///GO:0005634	-3.36341
239435_x_at	shroom family member 1	SHROOM1	134549				no21h03.s1 NCI_CGAP_Pr22 Homo sapiens cDNA clone IMAGE:1101365 3-, mRNA sequence	2401284	AA588854	NA	NA		5q31.1	Chromosome 5, NC_000005.10 (132822141..132830958, complement)	actin filament binding	actin filament bundle assembly///cell morphogenesis	cytoplasm///microtubule///colocalizes_with myosin II complex	GO:0051015	GO:0051017///GO:0000902	GO:0005737///GO:0005874///colocalizes_with GO:0016460	2.20846
221191_at	stromal antigen 3-like 1 (pseudogene)	STAG3L1	54441					NA		NA	NA		7q11.23	Chromosome 7, NC_000007.14 (75359200..75367809)			nucleus			GO:0005634	3.49496
214007_s_at	twinfilin actin-binding protein 1	TWF1	5756					NA		NA	NA		12q12	Chromosome 12, NC_000012.12 (43793723..43806375, complement)	ATP binding///actin monomer binding///phosphatidylinositol-4,5-bisphosphate binding///NOT protein tyrosine kinase activity	barbed-end actin filament capping///negative regulation of actin filament polymerization///peptidyl-tyrosine phosphorylation///regulation of actin phosphorylation///sequestering of actin monomers	actin cytoskeleton///cell-cell junction///cytoplasm///filopodium///focal adhesion///myofibril///perinuclear region of cytoplasm///colocalizes_with ruffle membrane	GO:0005524///GO:0003785///GO:0005546///NOT GO:0004713	GO:0051016///GO:0030837///GO:0018108///GO:0043538///GO:0042989	GO:0015629///GO:0005911///GO:0005737///GO:0030175///GO:0005925///GO:0030016///GO:0048471///colocalizes_with GO:0032587	-3.4177
202619_s_at	procollagen-lysine, 2-oxoglutarate 5-dioxygenase 2	PLOD2	5352				cr24g06.x1 Human bone marrow stromal cells Homo sapiens cDNA clone HBMSC_cr24g06 3-, mRNA sequence	5132668	AI754404	NA	NA		3q24	Chromosome 3, NC_000003.12 (146069439..146161495, complement)	L-ascorbic acid binding///iron ion binding///procollagen-lysine 5-dioxygenase activity	cellular protein modification process///extracellular matrix organization///oxidation-reduction process///response to hypoxia	endoplasmic reticulum///endoplasmic reticulum membrane///extracellular vesicular exosome///rough endoplasmic reticulum membrane	GO:0031418///GO:0005506///GO:0008475	GO:0006464///GO:0030198///GO:0055114///GO:0001666	GO:0005783///GO:0005789///GO:0070062///GO:0030867	-3.31814
210568_s_at	RecQ helicase-like	RECQL	5965				Homo sapiens RecQ protein-like (DNA helicase Q1-like), mRNA (cDNA clone MGC:1648 IMAGE:2823112), complete cds	33875926	BC001052	NA	NA		12p12	Chromosome 12, NC_000012.12 (21468910..21501669, complement)	ATP binding///ATP-dependent 3'-5' DNA helicase activity///ATP-dependent DNA helicase activity///DNA binding///DNA helicase activity///annealing helicase activity///protein binding	ATP catabolic process///DNA duplex unwinding///DNA duplex unwinding///DNA duplex unwinding///DNA recombination///DNA repair///DNA replication///DNA strand renaturation	membrane///NOT nucleolus///nucleus	GO:0005524///GO:0043140///GO:0004003///GO:0003677///GO:0003678///GO:0036310///GO:0005515	GO:0006200///GO:0032508///GO:0032508///GO:0032508///GO:0006310///GO:0006281///GO:0006260///GO:0000733	GO:0016020///NOT GO:0005730///GO:0005634	-2.5981
1569296_a_at	RAB guanine nucleotide exchange factor (GEF) 1 pseudogene	LOC493754	493754				Homo sapiens cDNA clone IMAGE:4722553	20810254	BC029469	NA	NA		7q11.21	Chromosome 7, NC_000007.14 (66553566..66578511, complement)							3.05382
211090_s_at	pre-mRNA processing factor 4B	PRPF4B	8899				H.sapiens protein-serine/threonine kinase gene, complete CDS	405748	Z25435	NA	NA		6p25.2	Chromosome 6, NC_000006.12 (4021329..4064983)	ATP binding///poly(A) RNA binding///protein binding///protein kinase activity///protein serine/threonine kinase activity	RNA splicing///mRNA splicing, via spliceosome///protein phosphorylation	catalytic step 2 spliceosome///chromosome///NOT nucleolus///nucleus	GO:0005524///GO:0044822///GO:0005515///GO:0004672///GO:0004674	GO:0008380///GO:0000398///GO:0006468	GO:0071013///GO:0005694///NOT GO:0005730///GO:0005634	-3.93609
201602_s_at	protein phosphatase 1, regulatory subunit 12A	PPP1R12A	4659				601572895F1 NIH_MGC_57 Homo sapiens cDNA clone IMAGE:3839831 5-, mRNA sequence	10151612	BE737620	NA	NA		12q15-q21	Chromosome 12, NC_000012.12 (79773563..79935455, complement)	14-3-3 protein binding///enzyme inhibitor activity///phosphatase regulator activity///phosphatase regulator activity///protein binding///protein kinase binding///signal transducer activity	G2/M transition of mitotic cell cycle///centrosome organization///mitotic cell cycle///mitotic nuclear division///negative regulation of catalytic activity///positive regulation of transcription from RNA polymerase II promoter///protein dephosphorylation///regulation of cell adhesion///regulation of myosin-light-chain-phosphatase activity///regulation of nucleocytoplasmic transport///signal trans…	PTW/PP1 phosphatase complex///actin cytoskeleton///centrosome///contractile fiber///cytoplasm///focal adhesion///kinetochore///nucleoplasm	GO:0071889///GO:0004857///GO:0019208///GO:0019208///GO:0005515///GO:0019901///GO:0004871	GO:0000086///GO:0051297///GO:0000278///GO:0007067///GO:0043086///GO:0045944///GO:0006470///GO:0030155///GO:0035507///GO:0046822///GO:0007165	GO:0072357///GO:0015629///GO:0005813///GO:0043292///GO:0005737///GO:0005925///GO:0000776///GO:0005654	-2.72881
222157_s_at	WD repeat domain 48	WDR48	57599				Homo sapiens mRNA for KIAA1449 protein, partial cds	20521919	AB040882	NA	NA		3p21.33	Chromosome 3, NC_000003.12 (39051986..39096664)	protein binding	double-strand break repair via homologous recombination///embryonic organ development///homeostasis of number of cells///multicellular organism growth///positive regulation of epithelial cell proliferation///protein deubiquitination///regulation of protein monoubiquitination///seminiferous tubule development///single fertilization///skeletal system morphogenesis///skin development///spermatogenes…	intracellular membrane-bounded organelle///lysosome///nucleus	GO:0005515	GO:0000724///GO:0048568///GO:0048872///GO:0035264///GO:0050679///GO:0016579///GO:1902525///GO:0072520///GO:0007338///GO:0048705///GO:0043588///GO:0007283///GO:0016032	GO:0043231///GO:0005764///GO:0005634	-1.92512
221513_s_at	UTP14, U3 small nucleolar ribonucleoprotein, homolog A (yeast)///UTP14, U3 small nucleolar ribonucleoprotein, homolog C (yeast)	UTP14A///UTP14C	10813///9724				Homo sapiens UTP14, U3 small nucleolar ribonucleoprotein, homolog A (yeast), mRNA (cDNA clone MGC:1291 IMAGE:3355662), complete cds	12654624	BC001149	NA	NA		Xq26.1///13q14.2	Chromosome X, NC_000023.11 (129906121..129929762)///Chromosome 13, NC_000013.11 (52024691..52033600)	poly(A) RNA binding///protein binding	rRNA processing///cell differentiation///meiotic nuclear division///multicellular organismal development///rRNA processing///spermatogenesis	nucleolus///small-subunit processome///nucleolus///small-subunit processome	GO:0044822///GO:0005515	GO:0006364///GO:0030154///GO:0007126///GO:0007275///GO:0006364///GO:0007283	GO:0005730///GO:0032040///GO:0005730///GO:0032040	-2.27365
218775_s_at	WW and C2 domain containing 2	WWC2	80014				Homo sapiens WW and C2 domain containing 2 (WWC2), mRNA	156546889	NM_024949	NA	NA		4q35.1	Chromosome 4, NC_000004.12 (183099273..183320777)	kinase binding///protein complex scaffold	negative regulation of hippo signaling///negative regulation of organ growth///negative regulation of transcription from RNA polymerase II promoter	cytosol	GO:0019900///GO:0032947	GO:0035331///GO:0046621///GO:0000122	GO:0005829	-2.30328
224875_at	chromosome 5 open reading frame 24	C5orf24	134553				602536434F1 NIH_MGC_59 Homo sapiens cDNA clone IMAGE:4655193 5-, mRNA sequence	13454000	BG492488	NA	NA		5q31.1	Chromosome 5, NC_000005.10 (134845680..134859735)							-3.03811
207108_s_at	Nipped-B homolog (Drosophila)	NIPBL	25836				Homo sapiens Nipped-B homolog (Drosophila) (NIPBL), transcript variant B, mRNA	189163520	NM_015384	NA	NA		5p13.2	Chromosome 5, NC_000005.10 (36876759..37065824)	chromatin binding///chromo shadow domain binding///histone deacetylase binding///mediator complex binding///protein C-terminus binding///protein N-terminus binding///protein binding	brain development///cellular protein localization///cellular response to DNA damage stimulus///cellular response to X-ray///cognition///developmental growth///ear morphogenesis///embryonic digestive tract morphogenesis///embryonic forelimb morphogenesis///embryonic viscerocranium morphogenesis///external genitalia morphogenesis///eye morphogenesis///face morphogenesis///fat cell differentiation//…	SMC loading complex///extracellular vesicular exosome///nucleoplasm///nucleus	GO:0003682///GO:0070087///GO:0042826///GO:0036033///GO:0008022///GO:0047485///GO:0005515	GO:0007420///GO:0034613///GO:0006974///GO:0071481///GO:0050890///GO:0048589///GO:0042471///GO:0048557///GO:0035115///GO:0048703///GO:0035261///GO:0048592///GO:0060325///GO:0045444///GO:0035136///GO:0061010///GO:0003007///GO:0034088///GO:0001656///GO:0000278///GO:0007064///GO:0000122///GO:0045892///GO:0003151///GO:0031065///GO:0040018///GO:0045778///GO:0048638///GO:0045995///GO:0042634///GO:000760…	GO:0032116///GO:0070062///GO:0005654///GO:0005634	-3.19535
201308_s_at	septin 11	2017-09-11	55752				Homo sapiens septin 11 (SEPT11), mRNA	38605734	NM_018243	NA	NA		4q21.1	Chromosome 4, NC_000004.12 (76949742..77040154)	GTP binding///protein binding	cell cycle///cell division///protein heterooligomerization	axon///cell junction///dendritic spine///extracellular vesicular exosome///septin complex///stress fiber///synapse	GO:0005525///GO:0005515	GO:0007049///GO:0051301///GO:0051291	GO:0030424///GO:0030054///GO:0043197///GO:0070062///GO:0031105///GO:0001725///GO:0045202	-2.8822
202137_s_at	zinc finger, MYND-type containing 11	ZMYND11	10771				Homo sapiens zinc finger, MYND-type containing 11 (ZMYND11), transcript variant 1, mRNA	321117008	NM_006624	NA	NA		10p14	Chromosome 10, NC_000010.11 (134465..254637)	DNA binding///methylated histone binding///protein binding///transcription corepressor activity///zinc ion binding	cell cycle///cell proliferation///chromatin modification///negative regulation of I-kappaB kinase/NF-kappaB signaling///negative regulation of JNK cascade///negative regulation of extrinsic apoptotic signaling pathway///negative regulation of transcription from RNA polymerase II promoter///regulation of transcription elongation from RNA polymerase II promoter///transcription, DNA-templated///vira…	chromosome///NOT nucleolus///nucleus	GO:0003677///GO:0035064///GO:0005515///GO:0003714///GO:0008270	GO:0007049///GO:0008283///GO:0016568///GO:0043124///GO:0046329///GO:2001237///GO:0000122///GO:0034243///GO:0006351///GO:0016032	GO:0005694///NOT GO:0005730///GO:0005634	-2.81626
203128_at	serine palmitoyltransferase, long chain base subunit 2	SPTLC2	9517				Homo sapiens serine palmitoyltransferase, long chain base subunit 2 (SPTLC2), mRNA	327365347	NM_004863	NA	NA		14q24.3	Chromosome 14, NC_000014.9 (77505997..77616767, complement)	pyridoxal phosphate binding///serine C-palmitoyltransferase activity	ceramide biosynthetic process///small molecule metabolic process///sphinganine biosynthetic process///sphingolipid biosynthetic process///sphingolipid metabolic process///sphingomyelin biosynthetic process///sphingosine biosynthetic process	endoplasmic reticulum membrane///integral component of membrane///mitochondrion///serine C-palmitoyltransferase complex	GO:0030170///GO:0004758	GO:0046513///GO:0044281///GO:0046511///GO:0030148///GO:0006665///GO:0006686///GO:0046512	GO:0005789///GO:0016021///GO:0005739///GO:0017059	-2.9711
228521_s_at	RAB4B, member RAS oncogene family	RAB4B	53916					NA		NA	NA		19q13.2	Chromosome 19, NC_000019.10 (40778219..40796944)	GTP binding///molecular_function	glucose import///protein transport///small GTPase mediated signal transduction	insulin-responsive compartment///perinuclear region of cytoplasm///plasma membrane///recycling endosome	GO:0005525///GO:0003674	GO:0046323///GO:0015031///GO:0007264	GO:0032593///GO:0048471///GO:0005886///GO:0055037	2.31664
236268_at	SEC22 vesicle trafficking protein homolog C (S. cerevisiae)	SEC22C	9117					NA		NA	NA		3p22.1	Chromosome 3, NC_000003.12 (42547967..42601080, complement)		ER to Golgi vesicle-mediated transport///protein transport	endoplasmic reticulum///endoplasmic reticulum membrane///integral component of membrane		GO:0006888///GO:0015031	GO:0005783///GO:0005789///GO:0016021	-2.81913
209349_at	RAD50 homolog (S. cerevisiae)	RAD50	10111				Homo sapiens Rad50 (Rad50) mRNA, complete cds	1518805	U63139	NA	NA		5q31	Chromosome 5, NC_000005.10 (132556924..132644621)	contributes_to 3'-5' exonuclease activity///ATP binding///contributes_to ATP-dependent DNA helicase activity///DNA binding///protein binding///protein binding, bridging///contributes_to single-stranded DNA endodeoxyribonuclease activity///zinc ion binding	DNA catabolic process, endonucleolytic///DNA duplex unwinding///DNA recombination///DNA repair///DNA repair///cellular response to DNA damage stimulus///double-strand break repair///double-strand break repair///double-strand break repair via homologous recombination///nucleic acid phosphodiester bond hydrolysis///positive regulation of kinase activity///positive regulation of protein autophosphor…	Mre11 complex///membrane///nuclear chromosome, telomeric region///NOT nucleolus///nucleoplasm///nucleus///pronucleus///site of double-strand break	contributes_to GO:0008408///GO:0005524///contributes_to GO:0004003///GO:0003677///GO:0005515///GO:0030674///contributes_to GO:0000014///GO:0008270	GO:0000737///GO:0032508///GO:0006310///GO:0006281///GO:0006281///GO:0006974///GO:0006302///GO:0006302///GO:0000724///GO:0090305///GO:0033674///GO:0031954///GO:0007131///GO:0000019///GO:0000723///GO:0007004	GO:0030870///GO:0016020///GO:0000784///NOT GO:0005730///GO:0005654///GO:0005634///GO:0045120///GO:0035861	-2.01157
221732_at	calcium activated nucleotidase 1	CANT1	124583				Homo sapiens cDNA: FLJ22508 fis, clone HRC11772	10438922	AK026161	NA	NA		17q25.3	Chromosome 17, NC_000017.11 (78991716..79009817, complement)	calcium ion binding///signal transducer activity///uridine-diphosphatase activity	positive regulation of I-kappaB kinase/NF-kappaB signaling///proteoglycan biosynthetic process///signal transduction	Golgi cisterna membrane///endoplasmic reticulum membrane///extracellular vesicular exosome///integral component of membrane	GO:0005509///GO:0004871///GO:0045134	GO:0043123///GO:0030166///GO:0007165	GO:0032580///GO:0005789///GO:0070062///GO:0016021	1.67063
218969_at	presequence translocase-associated motor 16 homolog (S. cerevisiae)	PAM16	51025				Homo sapiens presequence translocase-associated motor 16 homolog (S. cerevisiae) (PAM16), mRNA	319918867	NM_016069	NA	NA		16p13.3	Chromosome 16, NC_000016.10 (4340251..4351372, complement)		cellular protein metabolic process///protein import into mitochondrial matrix///protein targeting to mitochondrion	mitochondrial inner membrane presequence translocase complex		GO:0044267///GO:0030150///GO:0006626	GO:0005744	2.48203
242617_at	transmembrane emp24 protein transport domain containing 8	TMED8	283578					NA		NA	NA		14q24.3	Chromosome 14, NC_000014.9 (77338759..77377053, complement)		transport	integral component of membrane		GO:0006810	GO:0016021	-2.52633
234975_at	G1 to S phase transition 1	GSPT1	2935				601075513F1 NIH_MGC_12 Homo sapiens cDNA clone IMAGE:3461475 5-, mRNA sequence	9773393	BE544748	NA	NA		16p13.1	Chromosome 16, NC_000016.10 (11868128..11916662, complement)	GTP binding///GTPase activity///poly(A) RNA binding///protein binding///translation release factor activity	G1/S transition of mitotic cell cycle///GTP catabolic process///GTP catabolic process///nuclear-transcribed mRNA catabolic process, nonsense-mediated decay///protein methylation///translational termination	intracellular	GO:0005525///GO:0003924///GO:0044822///GO:0005515///GO:0003747	GO:0000082///GO:0006184///GO:0006184///GO:0000184///GO:0006479///GO:0006415	GO:0005622	-2.19645
224883_at	biogenesis of lysosomal organelles complex-1, subunit 6, pallidin	BLOC1S6	26258				tc03d12.x1 NCI_CGAP_Co16 Homo sapiens cDNA clone IMAGE:2062775 3-, mRNA sequence	4081517	AI344311	NA	NA		15q21.1	Chromosome 15, NC_000015.10 (45587219..45609711)	actin filament binding///identical protein binding///protein binding///protein homodimerization activity///protein homodimerization activity///syntaxin binding	anterograde axon cargo transport///anterograde synaptic vesicle transport///blood coagulation///endosome to melanosome transport///melanocyte differentiation///melanosome organization///melanosome transport///membrane fusion///membrane organization///neuron projection development///positive regulation of natural killer cell activation///positive regulation of pigment cell differentiation///post-G…	BLOC-1 complex///colocalizes_with SNARE complex///cytoplasm///cytosol///endosome///extrinsic component of membrane///transport vesicle	GO:0051015///GO:0042802///GO:0005515///GO:0042803///GO:0042803///GO:0019905	GO:0008089///GO:0048490///GO:0007596///GO:0035646///GO:0030318///GO:0032438///GO:0032402///GO:0061025///GO:0061024///GO:0031175///GO:0032816///GO:0050942///GO:0006892///GO:0033299///GO:0016081	GO:0031083///colocalizes_with GO:0031201///GO:0005737///GO:0005829///GO:0005768///GO:0019898///GO:0030133	-2.90039
211450_s_at	mutS homolog 6	MSH6	2956				Homo sapiens GTBP mRNA for GTBP-ALT, complete cds	2687868	D89646	NA	NA		2p16	Chromosome 2, NC_000002.12 (47783082..47806953)	contributes_to ADP binding///contributes_to ATP binding///contributes_to ATPase activity///DNA-dependent ATPase activity///contributes_to MutLalpha complex binding///chromatin binding///contributes_to double-stranded DNA binding///contributes_to four-way junction DNA binding///contributes_to guanine/thymine mispair binding///contributes_to magnesium ion binding///methylated histone binding///mism…	ATP catabolic process///ATP catabolic process///DNA repair///determination of adult lifespan///intrinsic apoptotic signaling pathway///intrinsic apoptotic signaling pathway in response to DNA damage///intrinsic apoptotic signaling pathway in response to DNA damage///isotype switching///isotype switching///NOT maintenance of DNA repeat elements///meiotic mismatch repair///meiotic mismatch repair//…	Golgi apparatus///MutSalpha complex///cytoplasm///intracellular membrane-bounded organelle///nuclear chromatin///nuclear chromosome///NOT nucleolus///nucleus///plasma membrane	contributes_to GO:0043531///contributes_to GO:0005524///contributes_to GO:0016887///GO:0008094///contributes_to GO:0032405///GO:0003682///contributes_to GO:0003690///contributes_to GO:0000400///contributes_to GO:0032137///contributes_to GO:0000287///GO:0035064///GO:0030983///contributes_to GO:0030983///contributes_to GO:0032357///GO:0005515///contributes_to GO:0005515///NOT GO:0042803///contribut…	GO:0006200///GO:0006200///GO:0006281///GO:0008340///GO:0097193///GO:0008630///GO:0008630///GO:0045190///GO:0045190///NOT GO:0043570///GO:0000710///GO:0000710///GO:0006298///GO:0006298///GO:0006298///GO:0045910///GO:0051096///GO:0007131///GO:0009411///GO:0009411///GO:0016446///GO:0016446///GO:0016447	GO:0005794///GO:0032301///GO:0005737///GO:0043231///GO:0000790///GO:0000228///NOT GO:0005730///GO:0005634///GO:0005886	-3.46446
220525_s_at	ancient ubiquitous protein 1	AUP1	550					NA		NA	NA		2p13	Chromosome 2, NC_000002.12 (74526648..74529892, complement)	protein binding		endoplasmic reticulum membrane///integral component of membrane///membrane	GO:0005515		GO:0005789///GO:0016021///GO:0016020	1.57487
214499_s_at	BCL2-associated transcription factor 1	BCLAF1	9774				Homo sapiens Bcl-2-associated transcription factor short form mRNA, complete cds	7582385	AF249273	NA	NA		6q22-q23	Chromosome 6, NC_000006.12 (136256863..136290645, complement)	DNA binding///poly(A) RNA binding///protein binding	apoptotic process///negative regulation of transcription, DNA-templated///negative regulation of transcription, DNA-templated///positive regulation of DNA-templated transcription, initiation///positive regulation of apoptotic process///positive regulation of intrinsic apoptotic signaling pathway///positive regulation of response to DNA damage stimulus///regulation of DNA-templated transcription i…	cytoplasm///nucleolus///NOT nucleolus///nucleus	GO:0003677///GO:0044822///GO:0005515	GO:0006915///GO:0045892///GO:0045892///GO:2000144///GO:0043065///GO:2001244///GO:2001022///GO:0043620///GO:0006351	GO:0005737///GO:0005730///NOT GO:0005730///GO:0005634	-2.8368
205310_at	F-box protein 46	FBXO46	23403					NA		NA	NA		19q13.3	Chromosome 19, NC_000019.10 (45710629..45730893, complement)	protein binding			GO:0005515			2.07284
201043_s_at	acidic (leucine-rich) nuclear phosphoprotein 32 family, member A	ANP32A	8125				Homo sapiens acidic (leucine-rich) nuclear phosphoprotein 32 family, member A (ANP32A), mRNA	221219065	NM_006305	NA	NA		15q23	Chromosome 15, NC_000015.10 (68778535..68820922, complement)	poly(A) RNA binding///protein binding	RNA metabolic process///gene expression///intracellular signal transduction///mRNA metabolic process///nucleocytoplasmic transport///nucleocytoplasmic transport///regulation of transcription, DNA-templated///transcription, DNA-templated	cytoplasm///endoplasmic reticulum///nucleoplasm///nucleus///perinuclear region of cytoplasm	GO:0044822///GO:0005515	GO:0016070///GO:0010467///GO:0035556///GO:0016071///GO:0006913///GO:0006913///GO:0006355///GO:0006351	GO:0005737///GO:0005783///GO:0005654///GO:0005634///GO:0048471	-2.80243
202117_at	Rho GTPase activating protein 1	ARHGAP1	392				602510404F1 NIH_MGC_15 Homo sapiens cDNA clone IMAGE:4644528 5-, mRNA sequence	13400704	BG468434	NA	NA		11p11.2	Chromosome 11, NC_000011.10 (46677075..46700665, complement)	Rac GTPase activator activity///Rho GTPase activator activity///SH3 domain binding///SH3/SH2 adaptor activity///protein binding	Rho protein signal transduction///positive regulation of Rac GTPase activity///positive regulation of signal transduction///regulation of small GTPase mediated signal transduction///small GTPase mediated signal transduction///small GTPase mediated signal transduction	cytosol///extracellular vesicular exosome///plasma membrane///ruffle	GO:0030675///GO:0005100///GO:0017124///GO:0005070///GO:0005515	GO:0007266///GO:0032855///GO:0009967///GO:0051056///GO:0007264///GO:0007264	GO:0005829///GO:0070062///GO:0005886///GO:0001726	1.25723
226315_at	zinc finger protein 830	ZNF830	91603					NA		NA	NA		17q12	Chromosome 17, NC_000017.11 (34961530..34963186)	metal ion binding///protein binding	blastocyst growth///mitotic nuclear division///nuclear cell cycle DNA replication	cytoplasm///nuclear speck///NOT nucleolus///nucleus	GO:0046872///GO:0005515	GO:0001832///GO:0007067///GO:0033260	GO:0005737///GO:0016607///NOT GO:0005730///GO:0005634	-1.69831
210257_x_at	cullin 4B	CUL4B	8450				Homo sapiens cullin CUL4B (CUL4B) mRNA, complete cds	13259126	AF212995	NA	NA		Xq23	Chromosome X, NC_000023.11 (120524589..120575829, complement)	contributes_to damaged DNA binding///protein binding///ubiquitin protein ligase binding	UV-damage excision repair///cell cycle///histone H2A monoubiquitination///positive regulation of G1/S transition of mitotic cell cycle///positive regulation of protein catabolic process///ubiquitin-dependent protein catabolic process	Cul4B-RING E3 ubiquitin ligase complex///cytoplasm///extracellular vesicular exosome///NOT nucleolus///nucleus///plasma membrane	contributes_to GO:0003684///GO:0005515///GO:0031625	GO:0070914///GO:0007049///GO:0035518///GO:1900087///GO:0045732///GO:0006511	GO:0031465///GO:0005737///GO:0070062///NOT GO:0005730///GO:0005634///GO:0005886	-2.20791
225090_at	synovial apoptosis inhibitor 1, synoviolin	SYVN1	84447				ai70a11.s1 Soares_testis_NHT Homo sapiens cDNA clone IMAGE:1376156 3-, mRNA sequence	2931133	AA844682	NA	NA		11q13	Chromosome 11, NC_000011.10 (65127279..65134532, complement)	acid-amino acid ligase activity///protein binding///zinc ion binding	ER-associated ubiquitin-dependent protein catabolic process///ER-associated ubiquitin-dependent protein catabolic process///activation of signaling protein activity involved in unfolded protein response///cellular protein metabolic process///endoplasmic reticulum unfolded protein response///in utero embryonic development///negative regulation of endoplasmic reticulum stress-induced intrinsic apop…	endoplasmic reticulum///endoplasmic reticulum membrane///integral component of membrane///membrane///NOT nucleolus///nucleus	GO:0016881///GO:0005515///GO:0008270	GO:0030433///GO:0030433///GO:0006987///GO:0044267///GO:0030968///GO:0001701///GO:1902236///GO:0018279///GO:0016567	GO:0005783///GO:0005789///GO:0016021///GO:0016020///NOT GO:0005730///GO:0005634	1.57019
219354_at	kelch-like family member 26	KLHL26	55295				Homo sapiens kelch-like family member 26 (KLHL26), mRNA	8922853	NM_018316	NA	NA		19p13.11	Chromosome 19, NC_000019.10 (18637028..18670514)							2.35286
46323_at	calcium activated nucleotidase 1	CANT1	124583				DKFZp762K231_r1 762 (synonym: hmel2) Homo sapiens cDNA clone DKFZp762K231 5-, mRNA sequence	5926641	AL120741	NA	NA		17q25.3	Chromosome 17, NC_000017.11 (78991716..79009817, complement)	calcium ion binding///signal transducer activity///uridine-diphosphatase activity	positive regulation of I-kappaB kinase/NF-kappaB signaling///proteoglycan biosynthetic process///signal transduction	Golgi cisterna membrane///endoplasmic reticulum membrane///extracellular vesicular exosome///integral component of membrane	GO:0005509///GO:0004871///GO:0045134	GO:0043123///GO:0030166///GO:0007165	GO:0032580///GO:0005789///GO:0070062///GO:0016021	1.53591
44654_at	glucose 6 phosphatase, catalytic, 3	G6PC3	92579					NA		NA	NA		17q21.31	Chromosome 17, NC_000017.11 (44070730..44076344)	glucose-6-phosphatase activity	carbohydrate metabolic process///dephosphorylation///gluconeogenesis///glucose 6-phosphate metabolic process///glucose transport///glucose-6-phosphate transport///hexose transport///small molecule metabolic process///transmembrane transport	endoplasmic reticulum membrane///integral component of membrane///membrane	GO:0004346	GO:0005975///GO:0016311///GO:0006094///GO:0051156///GO:0015758///GO:0015760///GO:0008645///GO:0044281///GO:0055085	GO:0005789///GO:0016021///GO:0016020	2.39063
212398_at	radixin	RDX	5962					NA		NA	NA		11q23	Chromosome 11, NC_000011.10 (110174880..110296712, complement)	actin binding///poly(A) RNA binding///protein binding	actin filament capping///apical protein localization///establishment of endothelial barrier///microvillus assembly///positive regulation of gene expression	T-tubule///apical part of cell///cell tip///cleavage furrow///cytoplasm///cytoskeleton///extracellular space///extracellular vesicular exosome///extrinsic component of membrane///filopodium///focal adhesion///colocalizes_with focal adhesion///lamellipodium///plasma membrane///ruffle///stereocilium	GO:0003779///GO:0044822///GO:0005515	GO:0051693///GO:0045176///GO:0061028///GO:0030033///GO:0010628	GO:0030315///GO:0045177///GO:0051286///GO:0032154///GO:0005737///GO:0005856///GO:0005615///GO:0070062///GO:0019898///GO:0030175///GO:0005925///colocalizes_with GO:0005925///GO:0030027///GO:0005886///GO:0001726///GO:0032420	-2.47001
208615_s_at	protein tyrosine phosphatase type IVA, member 2	PTP4A2	8073				602256433F1 NIH_MGC_85 Homo sapiens cDNA clone IMAGE:4339496 5-, mRNA sequence	12100155	BF795101	NA	NA		1p35	Chromosome 1, NC_000001.11 (31906421..31938387, complement)	prenylated protein tyrosine phosphatase activity	peptidyl-tyrosine dephosphorylation///peptidyl-tyrosine dephosphorylation	cytoplasm///early endosome///extracellular vesicular exosome///plasma membrane	GO:0004727	GO:0035335///GO:0035335	GO:0005737///GO:0005769///GO:0070062///GO:0005886	-2.46146
201264_at	coatomer protein complex, subunit epsilon	COPE	11316				Homo sapiens coatomer protein complex, subunit epsilon (COPE), transcript variant 1, mRNA	40805821	NM_007263	NA	NA		19p13.11	Chromosome 19, NC_000019.10 (18899514..18919390, complement)	structural molecule activity	COPI coating of Golgi vesicle///intra-Golgi vesicle-mediated transport///membrane organization///protein transport///retrograde vesicle-mediated transport, Golgi to ER	COPI vesicle coat///Golgi apparatus///cytosol///NOT nucleolus///nucleus	GO:0005198	GO:0048205///GO:0006891///GO:0061024///GO:0015031///GO:0006890	GO:0030126///GO:0005794///GO:0005829///NOT GO:0005730///GO:0005634	2.33269
209162_s_at	pre-mRNA processing factor 4	PRPF4	9128				Homo sapiens WD splicing factor Hprp4p (HPRP4) mRNA, complete cds	2853276	U82756	NA	NA		9q31-q33	Chromosome 9, NC_000009.12 (113275634..113293799)	protein binding	RNA processing///RNA splicing///RNA splicing, via transesterification reactions///gene expression///mRNA splicing, via spliceosome///mRNA splicing, via spliceosome	Cajal body///U4/U6 snRNP///nuclear speck///NOT nucleolus///nucleoplasm///nucleus///spliceosomal complex///spliceosomal complex	GO:0005515	GO:0006396///GO:0008380///GO:0000375///GO:0010467///GO:0000398///GO:0000398	GO:0015030///GO:0071001///GO:0016607///NOT GO:0005730///GO:0005654///GO:0005634///GO:0005681///GO:0005681	-2.87532
224693_at	family with sequence similarity 210, member B	FAM210B	116151				HA1731 Human fetal liver cDNA library Homo sapiens cDNA, mRNA sequence	6360453	AI133137	NA	NA		20q13.2	Chromosome 20, NC_000020.11 (56358927..56368663)			integral component of membrane			GO:0016021	-2.34659
38043_at	family with sequence similarity 3, member A	FAM3A	60343				H.sapiens G6PD gene for glucose-6-phosphate dehydrogenase	450527	X55448	NA	NA		Xq28	Chromosome X, NC_000023.11 (154506159..154516242, complement)	molecular_function	biological_process	cellular_component///extracellular region	GO:0003674	GO:0008150	GO:0005575///GO:0005576	2.50532
229846_s_at	mitogen-activated protein kinase associated protein 1	MAPKAP1	79109					NA		NA	NA		9q33.3	Chromosome 9, NC_000009.12 (125437394..125707234, complement)	Ras GTPase binding///phosphatidic acid binding///phosphatidylinositol-3,4,5-trisphosphate binding///phosphatidylinositol-3,4-bisphosphate binding///phosphatidylinositol-3,5-bisphosphate binding///phosphatidylinositol-4,5-bisphosphate binding///protein binding///protein kinase binding	Fc-epsilon receptor signaling pathway///T cell costimulation///epidermal growth factor receptor signaling pathway///fibroblast growth factor receptor signaling pathway///innate immune response///negative regulation of Ras protein signal transduction///neurotrophin TRK receptor signaling pathway///phosphatidylinositol-mediated signaling///substantia nigra development	Golgi apparatus///cytoplasmic membrane-bounded vesicle///cytosol///nucleus///plasma membrane	GO:0017016///GO:0070300///GO:0005547///GO:0043325///GO:0080025///GO:0005546///GO:0005515///GO:0019901	GO:0038095///GO:0031295///GO:0007173///GO:0008543///GO:0045087///GO:0046580///GO:0048011///GO:0048015///GO:0021762	GO:0005794///GO:0016023///GO:0005829///GO:0005634///GO:0005886	-2.02655
211536_x_at	mitogen-activated protein kinase kinase kinase 7	MAP3K7	6885				Homo sapiens mRNA for TGF-beta activated kinase 1c, complete cds	8978251	AB009358	NA	NA		6q15	Chromosome 6, NC_000006.12 (90513573..90587301, complement)	ATP binding///MAP kinase kinase activity///MAP kinase kinase kinase activity///magnesium ion binding///protein binding///protein kinase activity///protein serine/threonine kinase activity///protein serine/threonine kinase activity///scaffold protein binding	Fc-epsilon receptor signaling pathway///I-kappaB kinase/NF-kappaB signaling///I-kappaB phosphorylation///JNK cascade///JNK cascade///MyD88-dependent toll-like receptor signaling pathway///MyD88-independent toll-like receptor signaling pathway///T cell receptor signaling pathway///T cell receptor signaling pathway///TRIF-dependent toll-like receptor signaling pathway///activation of MAPK activity/…	Ada2/Gcn5/Ada3 transcription activator complex///colocalizes_with IkappaB kinase complex///cytoplasm///cytosol///endosome membrane///nucleus///plasma membrane	GO:0005524///GO:0004708///GO:0004709///GO:0000287///GO:0005515///GO:0004672///GO:0004674///GO:0004674///GO:0097110	GO:0038095///GO:0007249///GO:0007252///GO:0007254///GO:0007254///GO:0002755///GO:0002756///GO:0050852///GO:0050852///GO:0035666///GO:0000187///GO:0000187///GO:0000186///GO:0007250///GO:0001525///GO:0006915///GO:0043966///GO:0045087///GO:2001234///GO:1902443///GO:0001841///GO:0035872///GO:0070423///GO:0043123///GO:0046330///GO:0043507///GO:0043507///GO:0051092///GO:0050870///GO:0002726///GO:003274…	GO:0005671///colocalizes_with GO:0008385///GO:0005737///GO:0005829///GO:0010008///GO:0005634///GO:0005886	-2.45571
222250_s_at	integrator complex subunit 7	INTS7	25896				Homo sapiens cDNA FLJ10501 fis, clone NT2RP2000412	7022575	AK001363	NA	NA		1q32.3	Chromosome 1, NC_000001.11 (211940399..212035660, complement)	protein binding	DNA damage checkpoint///cellular response to ionizing radiation///snRNA processing	chromosome///integrator complex	GO:0005515	GO:0000077///GO:0071479///GO:0016180	GO:0005694///GO:0032039	-2.36943
224186_s_at	ring finger protein 123	RNF123	63891				Homo sapiens mRNA; cDNA DKFZp434A0610 (from clone DKFZp434A0610)	12052976	AL136729	NA	NA		3p24.3	Chromosome 3, NC_000003.12 (49689517..49721529)	ligase activity///zinc ion binding	protein ubiquitination	cytoplasm	GO:0016874///GO:0008270	GO:0016567	GO:0005737	1.74133
222786_at	carbohydrate (chondroitin 4) sulfotransferase 12	CHST12	55501				Homo sapiens carbohydrate (chondroitin 4) sulfotransferase 12, mRNA (cDNA clone MGC:10632 IMAGE:3955396), complete cds	12804130	BC002918	NA	NA		7p22	Chromosome 7, NC_000007.14 (2403560..2434607)	3'-phosphoadenosine 5'-phosphosulfate binding///chondroitin 4-sulfotransferase activity	carbohydrate biosynthetic process///carbohydrate metabolic process///chondroitin sulfate biosynthetic process///chondroitin sulfate biosynthetic process///chondroitin sulfate metabolic process///dermatan sulfate biosynthetic process///glycosaminoglycan metabolic process///small molecule metabolic process	Golgi membrane///integral component of Golgi membrane///membrane	GO:0050656///GO:0047756	GO:0016051///GO:0005975///GO:0030206///GO:0030206///GO:0030204///GO:0030208///GO:0030203///GO:0044281	GO:0000139///GO:0030173///GO:0016020	2.35434
225673_at	myeloid-associated differentiation marker	MYADM	91663				601498152F1 NIH_MGC_70 Homo sapiens cDNA clone IMAGE:3899964 5-, mRNA sequence	10404132	BE908995	NA	NA		19q13.42	Chromosome 19, NC_000019.10 (53866357..53876435)	molecular_function	NOT cell-cell junction maintenance///establishment of endothelial barrier///membrane raft organization///negative regulation of actin filament polymerization///negative regulation of gene expression///negative regulation of heterotypic cell-cell adhesion///negative regulation of protein kinase C signaling///negative regulation of protein phosphorylation///positive regulation of cell migration///p…	cell-cell junction///cortical actin cytoskeleton///extracellular vesicular exosome///integral component of membrane///membrane raft///plasma membrane///plasma membrane///ruffle	GO:0003674	NOT GO:0045217///GO:0061028///GO:0031579///GO:0030837///GO:0010629///GO:0034115///GO:0090038///GO:0001933///GO:0030335///GO:1900026///GO:0072661///NOT GO:0010810	GO:0005911///GO:0030864///GO:0070062///GO:0016021///GO:0045121///GO:0005886///GO:0005886///GO:0001726	1.73235
233208_x_at	cleavage and polyadenylation specific factor 2, 100kDa	CPSF2	53981					NA		NA	NA		14q31.1	Chromosome 14, NC_000014.9 (92121954..92164199)	RNA binding///protein binding	RNA splicing///gene expression///histone mRNA 3'-end processing///mRNA 3'-end processing///mRNA cleavage///mRNA export from nucleus///mRNA polyadenylation///mRNA splicing, via spliceosome///termination of RNA polymerase II transcription///transcription from RNA polymerase II promoter	mRNA cleavage and polyadenylation specificity factor complex///membrane///nucleoplasm	GO:0003723///GO:0005515	GO:0008380///GO:0010467///GO:0006398///GO:0031124///GO:0006379///GO:0006406///GO:0006378///GO:0000398///GO:0006369///GO:0006366	GO:0005847///GO:0016020///GO:0005654	-1.56906
202401_s_at	serum response factor (c-fos serum response element-binding transcription factor)	SRF	6722				Homo sapiens serum response factor (c-fos serum response element-binding transcription factor) (SRF), transcript variant 1, mRNA	635172878	NM_003131	NA	NA		6p21.1	Chromosome 6, NC_000006.12 (43171182..43181506)	RNA polymerase II core promoter proximal region sequence-specific DNA binding///RNA polymerase II core promoter proximal region sequence-specific DNA binding transcription factor activity involved in positive regulation of transcription///contributes_to RNA polymerase II core promoter sequence-specific DNA binding transcription factor activity///RNA polymerase II distal enhancer sequence-specific…	angiogenesis involved in wound healing///associative learning///cardiac myofibril assembly///cardiac vascular smooth muscle cell differentiation///cell migration involved in sprouting angiogenesis///cell-matrix adhesion///cellular response to glucose stimulus///cellular senescence///contractile actin filament bundle assembly///developmental growth///dorsal aorta morphogenesis///epithelial cell-ce…	cytoplasm///nuclear chromatin///nucleus	GO:0000978///GO:0001077///contributes_to GO:0000983///GO:0003705///GO:0001076///GO:0001228///GO:0031490///GO:0005515///GO:0042803///GO:0003700///GO:0010736///GO:0008134	GO:0060055///GO:0008306///GO:0055003///GO:0060947///GO:0002042///GO:0007160///GO:0071333///GO:0090398///GO:0030038///GO:0048589///GO:0035912///GO:0090136///GO:0010669///GO:0048821///GO:0061029///GO:0007507///GO:0001947///GO:0060347///GO:0060218///GO:0021766///GO:0060292///GO:0007616///GO:0042789///GO:0035855///GO:0001707///GO:0002011///GO:0046716///GO:1900222///GO:0030336///GO:0008285///GO:004866…	GO:0005737///GO:0000790///GO:0005634	1.55612
237878_at								NA		NA	NA										2.32723
222406_s_at	proline-rich nuclear receptor coactivator 2	PNRC2	55629				AV738970 CB Homo sapiens cDNA clone CBFAOF06 5-, mRNA sequence	10856551	AV738970	NA	NA		1p36.11	Chromosome 1, NC_000001.11 (23959811..23963462)	protein binding	deadenylation-independent decapping of nuclear-transcribed mRNA///nuclear-transcribed mRNA catabolic process, nonsense-mediated decay///regulation of transcription, DNA-templated///transcription, DNA-templated	cytoplasmic mRNA processing body///nucleus	GO:0005515	GO:0031087///GO:0000184///GO:0006355///GO:0006351	GO:0000932///GO:0005634	-3.22664
206240_s_at	zinc finger protein 136	ZNF136	7695				Homo sapiens zinc finger protein 136 (ZNF136), mRNA	300116285	NM_003437	NA	NA		19p13.2	Chromosome 19, NC_000019.10 (12163057..12209613)	DNA binding///metal ion binding///protein binding///transcription corepressor activity	negative regulation of transcription from RNA polymerase II promoter///transcription from RNA polymerase II promoter	nucleus	GO:0003677///GO:0046872///GO:0005515///GO:0003714	GO:0000122///GO:0006366	GO:0005634	-1.92926
233078_at	apoptosis inhibitor 5	API5	8539				Homo sapiens cDNA FLJ11587 fis, clone HEMBA1003725	10432873	AK021649	NA	NA		11p11.2	Chromosome 11, NC_000011.10 (43311955..43344530)	fibroblast growth factor binding///poly(A) RNA binding///protein binding	apoptotic process///negative regulation of apoptotic process///negative regulation of apoptotic process///negative regulation of apoptotic process///negative regulation of fibroblast apoptotic process	cytoplasm///membrane///NOT nucleolus///nucleus///spliceosomal complex	GO:0017134///GO:0044822///GO:0005515	GO:0006915///GO:0043066///GO:0043066///GO:0043066///GO:2000270	GO:0005737///GO:0016020///NOT GO:0005730///GO:0005634///GO:0005681	-1.98189
201456_s_at	BUB3 mitotic checkpoint protein	BUB3	9184				AU160695 Y79AA1 Homo sapiens cDNA clone Y79AA1002240 3-, mRNA sequence	11022216	AU160695	NA	NA		10q26	Chromosome 10, NC_000010.11 (123154244..123165370)	protein binding	anaphase-promoting complex-dependent proteasomal ubiquitin-dependent protein catabolic process///attachment of spindle microtubules to kinetochore///meiotic nuclear division///mitotic cell cycle///mitotic sister chromatid segregation///mitotic spindle assembly checkpoint///negative regulation of ubiquitin-protein ligase activity involved in mitotic cell cycle///regulation of chromosome segregatio…	condensed chromosome kinetochore///cytosol///kinetochore///NOT nucleolus///nucleus	GO:0005515	GO:0031145///GO:0008608///GO:0007126///GO:0000278///GO:0000070///GO:0007094///GO:0051436///GO:0051983///GO:0051439///GO:0071173	GO:0000777///GO:0005829///GO:0000776///NOT GO:0005730///GO:0005634	-2.70648
203274_at	coagulation factor VIII-associated 3///coagulation factor VIII-associated 2///coagulation factor VIII-associated 1	F8A3///F8A2///F8A1	474384///474383///8263				Homo sapiens coagulation factor VIII-associated 1 (F8A1), mRNA	56790933	NM_012151	NA	NA		Xq28///Xq28///Xq28	Chromosome X, NC_000023.11 (155457485..155458600, complement)///Chromosome X, NC_000023.11 (155382115..155383230)///Chromosome X, NC_000023.11 (154886360..154888061)	molecular_function	biological_process	nucleus	GO:0003674	GO:0008150	GO:0005634	1.80849
239633_at				Transcribed locus		Hs.663747	UI-H-BI2-aic-d-11-0-UI.s1 NCI_CGAP_Sub4 Homo sapiens cDNA clone IMAGE:2728772 3-, mRNA sequence	6702754	AW296118	NA	NA										2.47697
41113_at	zinc finger protein 500	ZNF500	26048					NA		NA	NA		16p13.3	Chromosome 16, NC_000016.10 (4750814..4767165, complement)	DNA binding///metal ion binding///sequence-specific DNA binding transcription factor activity	regulation of transcription, DNA-templated///transcription, DNA-templated	nucleus	GO:0003677///GO:0046872///GO:0003700	GO:0006355///GO:0006351	GO:0005634	2.64846
217992_s_at	EF-hand domain family, member D2	EFHD2	79180				Homo sapiens EF-hand domain family, member D2 (EFHD2), mRNA	237649100	NM_024329	NA	NA		1p36.21	Chromosome 1, NC_000001.11 (15409895..15430343)	calcium ion binding		membrane raft	GO:0005509		GO:0045121	2.45196
208744_x_at	heat shock 105kDa/110kDa protein 1	HSPH1	10808				602419382F1 NIH_MGC_93 Homo sapiens cDNA clone IMAGE:4526180 5-, mRNA sequence	13297108	BG403660	NA	NA		13q12.3	Chromosome 13, NC_000013.11 (31134974..31163109, complement)	ATP binding///alpha-tubulin binding///protein binding	chaperone mediated protein folding requiring cofactor///positive regulation of MHC class I biosynthetic process///positive regulation of NK T cell activation///response to unfolded protein	cytoplasm///cytosol///endocytic vesicle lumen///extracellular region///extracellular vesicular exosome///microtubule///NOT nucleolus///nucleus	GO:0005524///GO:0043014///GO:0005515	GO:0051085///GO:0045345///GO:0051135///GO:0006986	GO:0005737///GO:0005829///GO:0071682///GO:0005576///GO:0070062///GO:0005874///NOT GO:0005730///GO:0005634	-3.36877
224943_at	BTB (POZ) domain containing 7	BTBD7	55727				tk17f06.x1 Soares_NhHMPu_S1 Homo sapiens cDNA clone IMAGE:2151299 3-, mRNA sequence	4564538	AI580162	NA	NA		14q32.12	Chromosome 14, NC_000014.9 (93237550..93333092, complement)		multicellular organismal development///regulation of branching involved in salivary gland morphogenesis	nucleus		GO:0007275///GO:0060693	GO:0005634	-3.08627
222775_s_at	mitochondrial ribosomal protein L35	MRPL35	51318				Homo sapiens cDNA: FLJ22567 fis, clone HSI02118	10438999	AK026220	NA	NA		2p11.2	Chromosome 2, NC_000002.12 (86199355..86213790)	structural constituent of ribosome	translation	mitochondrial ribosome	GO:0003735	GO:0006412	GO:0005761	-2.33789
230228_at	scavenger receptor cysteine rich family, 5 domains	SSC5D	284297				ze04b05.s1 Soares_fetal_heart_NbHH19W Homo sapiens cDNA clone IMAGE:357969 3-, mRNA sequence	1423676	W94546	NA	NA		19q13.42	Chromosome 19, NC_000019.10 (55488503..55519099)	extracellular matrix binding///fibronectin binding///laminin binding///scavenger receptor activity	defense response to Gram-negative bacterium///defense response to Gram-positive bacterium///detection of bacterial lipoprotein///innate immune response///multicellular organismal development///negative regulation of interleukin-8 secretion///receptor-mediated endocytosis///receptor-mediated endocytosis	cytoplasm///extracellular matrix///extracellular space///intracellular///membrane	GO:0050840///GO:0001968///GO:0043236///GO:0005044	GO:0050829///GO:0050830///GO:0042494///GO:0045087///GO:0007275///GO:2000483///GO:0006898///GO:0006898	GO:0005737///GO:0031012///GO:0005615///GO:0005622///GO:0016020	2.32828
204206_at	MAX network transcriptional repressor	MNT	4335				Homo sapiens MAX network transcriptional repressor (MNT), mRNA	58530884	NM_020310	NA	NA		17p13.3	Chromosome 17, NC_000017.11 (2384060..2400964, complement)	RNA polymerase II regulatory region sequence-specific DNA binding///RNA polymerase II transcription regulatory region sequence-specific DNA binding transcription factor activity involved in negative regulation of transcription///chromatin binding///protein dimerization activity///sequence-specific DNA binding transcription factor activity///transcription coactivator activity///transcription corep…	cell aging///multicellular organismal development///negative regulation of apoptotic signaling pathway///negative regulation of cell proliferation///negative regulation of transcription from RNA polymerase II promoter///regulation of cell cycle///transcription from RNA polymerase II promoter	nucleus	GO:0000977///GO:0001227///GO:0003682///GO:0046983///GO:0003700///GO:0003713///GO:0003714	GO:0007569///GO:0007275///GO:2001234///GO:0008285///GO:0000122///GO:0051726///GO:0006366	GO:0005634	1.66648
223263_s_at	FGFR1 oncogene partner 2	FGFR1OP2	26127				Homo sapiens HSPC123 mRNA, complete cds	6841467	AF161472	NA	NA		12p11.23	Chromosome 12, NC_000012.12 (26938372..26966648)	protein homodimerization activity	wound healing	cytosol	GO:0042803	GO:0042060	GO:0005829	-3.17154
227951_s_at	family with sequence similarity 98, member C	FAM98C	147965				xw80g04.x1 NCI_CGAP_Pan1 Homo sapiens cDNA clone IMAGE:2834358 3-, mRNA sequence	6835187	AW338561	NA	NA		19q13.2	Chromosome 19, NC_000019.10 (38403135..38409088)							2.34516
1558028_x_at	long intergenic non-protein coding RNA 657	LINC00657	647979				603383750F1 NIH_MGC_87 Homo sapiens cDNA clone IMAGE:5392477 5-, mRNA sequence	15997901	BI857154	NA	NA		20q11.23	Chromosome 20, NC_000020.11 (36045618..36050960, complement)							-3.51999
212008_at	UBX domain protein 4	UBXN4	23190				yy11e11.s1 Soares melanocyte 2NbHM Homo sapiens cDNA clone IMAGE:270956 3-, mRNA sequence	1148409	N29889	NA	NA		2q21.3	Chromosome 2, NC_000002.12 (135741619..135785063)	protein binding	response to unfolded protein	cytoplasm///endoplasmic reticulum///endoplasmic reticulum membrane///nuclear envelope	GO:0005515	GO:0006986	GO:0005737///GO:0005783///GO:0005789///GO:0005635	-3.37571
205425_at	huntingtin interacting protein 1	HIP1	3092				Homo sapiens huntingtin interacting protein 1 (HIP1), transcript variant 1, mRNA	526252787	NM_005338	NA	NA		7q11.23	Chromosome 7, NC_000007.14 (75533298..75738972, complement)	actin binding///clathrin binding///phosphatidylinositol binding///protein binding///structural constituent of cytoskeleton	activation of cysteine-type endopeptidase activity involved in apoptotic process///apoptotic process///apoptotic signaling pathway///cell differentiation///clathrin coat assembly///endocytosis///positive regulation of receptor-mediated endocytosis///regulation of apoptotic process///regulation of transcription, DNA-templated///transcription, DNA-templated	Golgi apparatus///clathrin-coated vesicle///clathrin-coated vesicle membrane///cytoplasm///cytoskeleton///intracellular membrane-bounded organelle///membrane///nucleus	GO:0003779///GO:0030276///GO:0035091///GO:0005515///GO:0005200	GO:0006919///GO:0006915///GO:0097190///GO:0030154///GO:0048268///GO:0006897///GO:0048260///GO:0042981///GO:0006355///GO:0006351	GO:0005794///GO:0030136///GO:0030665///GO:0005737///GO:0005856///GO:0043231///GO:0016020///GO:0005634	-3.36142
223132_s_at	tripartite motif containing 8	TRIM8	81603				Homo sapiens tripartite motif protein TRIM8 (TRIM8) mRNA, complete cds	12407398	AF220034	NA	NA		10q24.3	Chromosome 10, NC_000010.11 (102643425..102658319)	identical protein binding///ligase activity///protein homodimerization activity///zinc ion binding	innate immune response///negative regulation of viral entry into host cell///negative regulation of viral release from host cell///negative regulation of viral transcription///positive regulation of I-kappaB kinase/NF-kappaB signaling///positive regulation of NF-kappaB transcription factor activity///positive regulation of sequence-specific DNA binding transcription factor activity///protein ubiq…	PML body///cytoplasm///intracellular membrane-bounded organelle///NOT nucleolus///nucleus	GO:0042802///GO:0016874///GO:0042803///GO:0008270	GO:0045087///GO:0046597///GO:1902187///GO:0032897///GO:0043123///GO:0051092///GO:0051091///GO:0016567	GO:0016605///GO:0005737///GO:0043231///NOT GO:0005730///GO:0005634	1.47328
201828_x_at	family with sequence similarity 127, member A	FAM127A	8933					NA		NA	NA		Xq26	Chromosome X, NC_000023.11 (135032303..135033546)							1.64362
219807_x_at	RAB4B, member RAS oncogene family	RAB4B	53916				Homo sapiens RAB4B, member RAS oncogene family (RAB4B), mRNA	321400136	NM_016154	NA	NA		19q13.2	Chromosome 19, NC_000019.10 (40778219..40796944)	GTP binding///molecular_function	glucose import///protein transport///small GTPase mediated signal transduction	insulin-responsive compartment///perinuclear region of cytoplasm///plasma membrane///recycling endosome	GO:0005525///GO:0003674	GO:0046323///GO:0015031///GO:0007264	GO:0032593///GO:0048471///GO:0005886///GO:0055037	2.80821
202420_s_at	DEAH (Asp-Glu-Ala-His) box helicase 9	DHX9	1660				Homo sapiens DEAH (Asp-Glu-Ala-His) box helicase 9 (DHX9), transcript variant 1, mRNA	289063428	NM_001357	NA	NA		1q25	Chromosome 1, NC_000001.11 (182839304..182887982)	ATP binding///ATP-dependent DNA helicase activity///ATP-dependent RNA helicase activity///DNA binding///RNA helicase activity///RNA polymerase II transcription factor binding///poly(A) RNA binding///protein binding	ATP catabolic process///ATP catabolic process///CRD-mediated mRNA stabilization///DNA duplex unwinding///RNA splicing///cellular response to heat///circadian rhythm///gene expression///innate immune response///mRNA splicing, via spliceosome///osteoblast differentiation///positive regulation of type I interferon production	CRD-mediated mRNA stability complex///centrosome///cytoplasm///cytoplasmic ribonucleoprotein granule///cytosol///membrane///nucleolus///NOT nucleolus///nucleoplasm///nucleus///ribonucleoprotein complex	GO:0005524///GO:0004003///GO:0004004///GO:0003677///GO:0003724///GO:0001085///GO:0044822///GO:0005515	GO:0006200///GO:0006200///GO:0070934///GO:0032508///GO:0008380///GO:0034605///GO:0007623///GO:0010467///GO:0045087///GO:0000398///GO:0001649///GO:0032481	GO:0070937///GO:0005813///GO:0005737///GO:0036464///GO:0005829///GO:0016020///GO:0005730///NOT GO:0005730///GO:0005654///GO:0005634///GO:0030529	-1.73278
225023_at	golgi-associated PDZ and coiled-coil motif containing	GOPC	57120				601075175F1 NIH_MGC_12 Homo sapiens cDNA clone IMAGE:3461011 5-, mRNA sequence	9776187	BE547542	NA	NA		6q21	Chromosome 6, NC_000006.12 (117560269..117602542, complement)	ion channel binding///protein binding///small GTPase regulator activity	ER to Golgi vesicle-mediated transport///Golgi to plasma membrane transport///apical protein localization///cytoplasmic sequestering of CFTR protein///protein homooligomerization///protein transport///regulation of catalytic activity///spermatid nucleus differentiation	Golgi apparatus///Golgi membrane///cell junction///cytoplasm///dendrite///membrane///plasma membrane///postsynaptic density///postsynaptic membrane///protein complex///trans-Golgi network transport vesicle///trans-Golgi network transport vesicle	GO:0044325///GO:0005515///GO:0005083	GO:0006888///GO:0006893///GO:0045176///GO:0043004///GO:0051260///GO:0015031///GO:0050790///GO:0007289	GO:0005794///GO:0000139///GO:0030054///GO:0005737///GO:0030425///GO:0016020///GO:0005886///GO:0014069///GO:0045211///GO:0043234///GO:0030140///GO:0030140	-1.81404
37462_i_at	splicing factor 3a, subunit 2, 66kDa	SF3A2	8175				Human spliceosomal protein (SAP 62) gene, complete cds	409218	L21990	NA	NA		19p13.3	Chromosome 19, NC_000019.10 (2236817..2248679)	poly(A) RNA binding///protein binding///zinc ion binding	RNA splicing///gene expression///mRNA 3'-splice site recognition///mRNA processing///mRNA splicing, via spliceosome///mRNA splicing, via spliceosome	catalytic step 2 spliceosome///nucleoplasm///small nuclear ribonucleoprotein complex///spliceosomal complex	GO:0044822///GO:0005515///GO:0008270	GO:0008380///GO:0010467///GO:0000389///GO:0006397///GO:0000398///GO:0000398	GO:0071013///GO:0005654///GO:0030532///GO:0005681	3.30209
225025_at	immunoglobulin superfamily, member 8	IGSF8	93185				Homo sapiens immunoglobulin superfamily, member 8, mRNA (cDNA clone IMAGE:3687782), partial cds	38197030	BC004108	NA	NA		1q23.1	Chromosome 1, NC_000001.11 (160091339..160098850, complement)	protein binding	cell proliferation///cellular component movement///nervous system development///single fertilization///skeletal muscle tissue development	extracellular vesicular exosome///integral component of membrane///membrane///plasma membrane	GO:0005515	GO:0008283///GO:0006928///GO:0007399///GO:0007338///GO:0007519	GO:0070062///GO:0016021///GO:0016020///GO:0005886	3.21801
233559_s_at	WD repeat and FYVE domain containing 1	WDFY1	57590					NA		NA	NA		2q36.1	Chromosome 2, NC_000002.12 (223875348..223945335, complement)	1-phosphatidylinositol binding///zinc ion binding	biological_process	cytosol///early endosome///nucleus	GO:0005545///GO:0008270	GO:0008150	GO:0005829///GO:0005769///GO:0005634	-2.44334
200956_s_at	structure specific recognition protein 1	SSRP1	6749				601590631F1 NIH_MGC_7 Homo sapiens cDNA clone IMAGE:3945006 5-, mRNA sequence	10216846	BE795648	NA	NA		11q12	Chromosome 11, NC_000011.10 (57325985..57335877, complement)	DNA binding///chromatin binding///poly(A) RNA binding///protein binding	DNA repair///DNA replication///gene expression///positive regulation of viral transcription///regulation of transcription, DNA-templated///transcription elongation from RNA polymerase II promoter///transcription from RNA polymerase II promoter///viral process	chromosome///cytoplasm///nucleolus///nucleoplasm///nucleus	GO:0003677///GO:0003682///GO:0044822///GO:0005515	GO:0006281///GO:0006260///GO:0010467///GO:0050434///GO:0006355///GO:0006368///GO:0006366///GO:0016032	GO:0005694///GO:0005737///GO:0005730///GO:0005654///GO:0005634	-2.36923
216338_s_at	Yip1 domain family, member 3	YIPF3	25844					NA		NA	NA		6p21.1	Chromosome 6, NC_000006.12 (43511827..43516990, complement)		cell differentiation	Golgi apparatus///integral component of membrane///intracellular membrane-bounded organelle///plasma membrane///transport vesicle		GO:0030154	GO:0005794///GO:0016021///GO:0043231///GO:0005886///GO:0030133	2.13623
213078_x_at	lysophosphatidylcholine acyltransferase 4	LPCAT4	254531				wn05e06.x1 NCI_CGAP_Ut1 Homo sapiens cDNA clone IMAGE:2444578 3-, mRNA sequence	5594677	AI889513	NA	NA		15q14	Chromosome 15, NC_000015.10 (34358888..34367196, complement)	1-acylglycerophosphocholine O-acyltransferase activity///1-alkenylglycerophosphoethanolamine O-acyltransferase activity///1-alkylglycerophosphocholine O-acetyltransferase activity///calcium ion binding///lysophospholipid acyltransferase activity///lysophospholipid acyltransferase activity	cellular lipid metabolic process///glycerophospholipid biosynthetic process///phosphatidic acid biosynthetic process///phosphatidylcholine acyl-chain remodeling///phosphatidylethanolamine acyl-chain remodeling///phosphatidylglycerol acyl-chain remodeling///phosphatidylserine acyl-chain remodeling///phospholipid metabolic process///phospholipid metabolic process///phospholipid metabolic process///…	endoplasmic reticulum///endoplasmic reticulum membrane///integral component of membrane///membrane	GO:0047184///GO:0047166///GO:0047192///GO:0005509///GO:0071617///GO:0071617	GO:0044255///GO:0046474///GO:0006654///GO:0036151///GO:0036152///GO:0036148///GO:0036150///GO:0006644///GO:0006644///GO:0006644///GO:0044281///GO:0019432	GO:0005783///GO:0005789///GO:0016021///GO:0016020	2.7085
200900_s_at	mannose-6-phosphate receptor (cation dependent)	M6PR	4074					NA		NA	NA		12p13	Chromosome 12, NC_000012.12 (8940361..8949761, complement)	mannose binding///mannose transmembrane transporter activity///transmembrane signaling receptor activity	endosome to lysosome transport///mannose transport///receptor-mediated endocytosis///signal transduction	endosome///integral component of plasma membrane///late endosome///lysosomal membrane///membrane	GO:0005537///GO:0015578///GO:0004888	GO:0008333///GO:0015761///GO:0006898///GO:0007165	GO:0005768///GO:0005887///GO:0005770///GO:0005765///GO:0016020	-2.59474
238609_at	family with sequence similarity 200, member A	FAM200A	221786					NA		NA	NA		7q22.1	Chromosome 7, NC_000007.14 (99546300..99558492, complement)	nucleic acid binding		integral component of membrane	GO:0003676		GO:0016021	-2.00726
45687_at	proline rich 14	PRR14	78994				zo59b05.s1 Stratagene pancreas (#937208) Homo sapiens cDNA clone IMAGE:591153 3-, mRNA sequence	1735440	AA161130	NA	NA		16p11.2	Chromosome 16, NC_000016.10 (30650717..30656413)							1.62765
226895_at	nuclear factor I/C (CCAAT-binding transcription factor)	NFIC	4782				UI-H-BI1-abs-a-10-0-UI.s1 NCI_CGAP_Sub3 Homo sapiens cDNA clone IMAGE:2712858 3-, mRNA sequence	6138344	AW134798	NA	NA		19p13.3	Chromosome 19, NC_000019.10 (3359563..3469217)	core promoter proximal region DNA binding///double-stranded DNA binding///sequence-specific DNA binding transcription factor activity	DNA replication///negative regulation of transcription from RNA polymerase II promoter///negative regulation of transcription from RNA polymerase II promoter///odontogenesis of dentin-containing tooth///positive regulation of transcription from RNA polymerase II promoter///transcription from RNA polymerase II promoter	nucleolus///nucleus	GO:0001159///GO:0003690///GO:0003700	GO:0006260///GO:0000122///GO:0000122///GO:0042475///GO:0045944///GO:0006366	GO:0005730///GO:0005634	1.25226
212132_at	LSM14A, SCD6 homolog A (S. cerevisiae)	LSM14A	26065				Homo sapiens mRNA; cDNA DKFZp434D1335 (from clone DKFZp434D1335)	5912003	AL117499	NA	NA		19q13.11	Chromosome 19, NC_000019.10 (34172447..34229515)	double-stranded DNA binding///double-stranded RNA binding///poly(A) RNA binding///single-stranded RNA binding	RIG-I signaling pathway///cytoplasmic mRNA processing body assembly///cytoplasmic mRNA processing body assembly///multicellular organismal development///positive regulation of type I interferon-mediated signaling pathway///regulation of translation	cytoplasm///cytoplasmic mRNA processing body///cytoplasmic stress granule///intracellular membrane-bounded organelle	GO:0003690///GO:0003725///GO:0044822///GO:0003727	GO:0039529///GO:0033962///GO:0033962///GO:0007275///GO:0060340///GO:0006417	GO:0005737///GO:0000932///GO:0010494///GO:0043231	-2.08607
204306_s_at	CD151 molecule (Raph blood group)	CD151	977				Homo sapiens CD151 molecule (Raph blood group) (CD151), transcript variant 1, mRNA	87159810	NM_004357	NA	NA		11p15.5	Chromosome 11, NC_000011.10 (832952..838835)	integrin binding///protein binding	T cell proliferation///cell adhesion///cell junction assembly///cell migration///extracellular matrix organization///hemidesmosome assembly	cytosol///focal adhesion///integral component of plasma membrane///membrane///plasma membrane	GO:0005178///GO:0005515	GO:0042098///GO:0007155///GO:0034329///GO:0016477///GO:0030198///GO:0031581	GO:0005829///GO:0005925///GO:0005887///GO:0016020///GO:0005886	1.77946
202453_s_at	general transcription factor IIH, polypeptide 1, 62kDa	GTF2H1	2965				Homo sapiens general transcription factor IIH, polypeptide 1, 62kDa (GTF2H1), transcript variant 1, mRNA	214831569	NM_005316	NA	NA		11p15.1-p14	Chromosome 11, NC_000011.10 (18322269..18367043)	contributes_to DNA-dependent ATPase activity///contributes_to RNA polymerase II carboxy-terminal domain kinase activity///protein binding///contributes_to protein kinase activity	7-methylguanosine mRNA capping///ATP catabolic process///DNA repair///gene expression///nucleotide-excision repair///nucleotide-excision repair, DNA damage removal///positive regulation of transcription from RNA polymerase II promoter///positive regulation of viral transcription///protein phosphorylation///regulation of cyclin-dependent protein serine/threonine kinase activity///termination of RN…	core TFIIH complex///holo TFIIH complex///NOT nucleolus///nucleoplasm///nucleus	contributes_to GO:0008094///contributes_to GO:0008353///GO:0005515///contributes_to GO:0004672	GO:0006370///GO:0006200///GO:0006281///GO:0010467///GO:0006289///GO:0000718///GO:0045944///GO:0050434///GO:0006468///GO:0000079///GO:0006363///GO:0006362///GO:0006368///GO:0006360///GO:0006366///GO:0006366///GO:0006361///GO:0006367///GO:0006283///GO:0016032	GO:0000439///GO:0005675///NOT GO:0005730///GO:0005654///GO:0005634	-2.40697
212087_s_at	Era-like 12S mitochondrial rRNA chaperone 1	ERAL1	26284				AL562733 Homo sapiens NEUROBLASTOMA COT 25-NORMALIZED Homo sapiens cDNA clone CS0DC020YE23 3-PRIME, mRNA sequence	46228880	AL562733	NA	NA		17q11.2	Chromosome 17, NC_000017.11 (28855025..28861054)	GTP binding///poly(A) RNA binding///rRNA binding///ribosomal small subunit binding	ribosomal small subunit assembly	actin cytoskeleton///cytoplasm///intermediate filament cytoskeleton///mitochondrial inner membrane///mitochondrial matrix///mitochondrion	GO:0005525///GO:0044822///GO:0019843///GO:0043024	GO:0000028	GO:0015629///GO:0005737///GO:0045111///GO:0005743///GO:0005759///GO:0005739	1.84969
238594_x_at	dual specificity phosphatase 8	DUSP8	1850				wl53b12.x1 NCI_CGAP_Brn25 Homo sapiens cDNA clone IMAGE:2428607 3-, mRNA sequence	5528548	AI864441	NA	NA		11p15.5	Chromosome 11, NC_000011.10 (1554051..1571920, complement)	MAP kinase tyrosine/serine/threonine phosphatase activity///protein tyrosine phosphatase activity///protein tyrosine/serine/threonine phosphatase activity	inactivation of MAPK activity///peptidyl-tyrosine dephosphorylation///peptidyl-tyrosine dephosphorylation///protein dephosphorylation	cytoplasm///nucleus	GO:0017017///GO:0004725///GO:0008138	GO:0000188///GO:0035335///GO:0035335///GO:0006470	GO:0005737///GO:0005634	2.65935
239004_at	sequestosome 1	SQSTM1	8878				ov69b05.x1 Soares_testis_NHT Homo sapiens cDNA clone IMAGE:1642545 3-, mRNA sequence	3280213	AI041019	NA	NA		5q35	Chromosome 5, NC_000005.10 (179806388..179838078)	K63-linked polyubiquitin binding///SH2 domain binding///identical protein binding///protein binding///protein homodimerization activity///protein kinase C binding///protein kinase binding///protein serine/threonine kinase activity///receptor tyrosine kinase binding///ubiquitin binding///zinc ion binding	apoptotic signaling pathway///autophagy///autophagy///cell differentiation///endosomal transport///immune system process///intracellular signal transduction///macroautophagy///negative regulation of apoptotic process///neurotrophin TRK receptor signaling pathway///positive regulation of apoptotic process///positive regulation of macroautophagy///positive regulation of protein phosphorylation///po…	PML body///aggresome///autophagic vacuole///cytoplasm///cytoplasmic mRNA processing body///cytoplasmic vesicle///cytosol///endoplasmic reticulum///extracellular vesicular exosome///inclusion body///late endosome///lysosome///nucleoplasm///pre-autophagosomal structure	GO:0070530///GO:0042169///GO:0042802///GO:0005515///GO:0042803///GO:0005080///GO:0019901///GO:0004674///GO:0030971///GO:0043130///GO:0008270	GO:0097190///GO:0006914///GO:0006914///GO:0030154///GO:0016197///GO:0002376///GO:0035556///GO:0016236///GO:0043066///GO:0048011///GO:0043065///GO:0016239///GO:0001934///GO:0045944///GO:0051291///GO:0008104///GO:0006468///GO:0043122///GO:0046578///GO:0006950///GO:0006511	GO:0016605///GO:0016235///GO:0005776///GO:0005737///GO:0000932///GO:0031410///GO:0005829///GO:0005783///GO:0070062///GO:0016234///GO:0005770///GO:0005764///GO:0005654///GO:0000407	2.37064
212093_s_at	microtubule associated tumor suppressor 1	MTUS1	57509				we45d07.x1 NCI_CGAP_Lu24 Homo sapiens cDNA clone IMAGE:2344045 3-, mRNA sequence	4982917	AI695017	NA	NA		8p22	Chromosome 8, NC_000008.11 (17643794..17801220, complement)		cellular response to peptide hormone stimulus///regulation of macrophage chemotaxis	Golgi apparatus///extracellular space///microtubule///microtubule organizing center///mitochondrion///nucleus///plasma membrane///spindle		GO:0071375///GO:0010758	GO:0005794///GO:0005615///GO:0005874///GO:0005815///GO:0005739///GO:0005634///GO:0005886///GO:0005819	-2.75606
1567032_s_at	zinc finger protein 160	ZNF160	90338				H.sapiens HZF5 mRNA for zinc finger protein	498728	X78928	NA	NA		19q13.42	Chromosome 19, NC_000019.10 (53065928..53103434, complement)	DNA binding///metal ion binding	hemopoiesis///regulation of transcription, DNA-templated///transcription, DNA-templated	nucleus	GO:0003677///GO:0046872	GO:0030097///GO:0006355///GO:0006351	GO:0005634	-2.03312
227616_at	B-cell CLL/lymphoma 9-like	BCL9L	283149				602529281F1 NIH_MGC_21 Homo sapiens cDNA clone IMAGE:4652468 5-, mRNA sequence	13414156	BG481877	NA	NA		11q23.3	Chromosome 11, NC_000011.10 (118896140..118925618, complement)	beta-catenin binding///transcription coactivator activity	canonical Wnt signaling pathway///negative regulation of transforming growth factor beta receptor signaling pathway///positive regulation of epithelial to mesenchymal transition///positive regulation of transcription from RNA polymerase II promoter///regulation of cell morphogenesis///skeletal muscle cell differentiation///somatic stem cell maintenance///transcription, DNA-templated	nucleus///nucleus	GO:0008013///GO:0003713	GO:0060070///GO:0030512///GO:0010718///GO:0045944///GO:0022604///GO:0035914///GO:0035019///GO:0006351	GO:0005634///GO:0005634	3.09573
216508_x_at	CCCTC-binding factor (zinc finger protein)-like///high mobility group box 1	CTCFL///HMGB1	140690///3146					NA		NA	NA		20q13.31///13q12	Chromosome 20, NC_000020.11 (57495965..57525652, complement)///Chromosome 13, NC_000013.11 (30458740..30465944, complement)	DNA binding///RNA polymerase II core promoter proximal region sequence-specific DNA binding///RNA polymerase II core promoter proximal region sequence-specific DNA binding transcription factor activity involved in positive regulation of transcription///histone binding///metal ion binding///protein binding///sequence-specific DNA binding///transcription regulatory region DNA binding///DNA binding,…	DNA methylation involved in gamete generation///cell cycle///histone methylation///positive regulation of gene expression///positive regulation of transcription from RNA polymerase II promoter///positive regulation of transcription, DNA-templated///regulation of gene expression by genetic imprinting///regulation of histone H3-K4 methylation///transcription, DNA-templated///DNA ligation involved i…	cytoplasm///nucleus///cell surface///condensed chromosome///extracellular region///extracellular space///nucleoplasm///nucleus///colocalizes_with transcriptional repressor complex	GO:0003677///GO:0000978///GO:0001077///GO:0042393///GO:0046872///GO:0005515///GO:0043565///GO:0044212///GO:0008301///GO:0008301///GO:0050786///GO:0042056///GO:0005125///GO:0003684///GO:0003690///GO:0044822///GO:0005515///GO:0070491///GO:0003700///GO:0003697///GO:0008134	GO:0043046///GO:0007049///GO:0016571///GO:0010628///GO:0045944///GO:0045893///GO:0006349///GO:0051569///GO:0006351///GO:0051103///GO:0006310///GO:0006265///GO:0033151///GO:0006309///GO:0006915///GO:0006288///GO:0006921///GO:0002407///GO:0002437///GO:0045087///GO:0001773///GO:0017055///GO:2000426///GO:0000122///GO:0031175///GO:0050918///GO:0043388///GO:0043065///GO:0043280///GO:0045944///GO:0006357	GO:0005737///GO:0005634///GO:0009986///GO:0000793///GO:0005576///GO:0005615///GO:0005654///GO:0005634///colocalizes_with GO:0017053	-1.88433
218029_at	family with sequence similarity 65, member A	FAM65A	79567				Homo sapiens family with sequence similarity 65, member A (FAM65A), transcript variant 1, mRNA	302058257	NM_024519	NA	NA		16q22.1	Chromosome 16, NC_000016.10 (67528814..67546788)	molecular_function	biological_process	cytoplasm///extracellular vesicular exosome	GO:0003674	GO:0008150	GO:0005737///GO:0070062	2.05863
204735_at	phosphodiesterase 4A, cAMP-specific	PDE4A	5141				Homo sapiens phosphodiesterase 4A, cAMP-specific (PDE4A), transcript variant 4, mRNA	162329606	NM_006202	NA	NA		19p13.2	Chromosome 19, NC_000019.10 (10416773..10469631)	3',5'-cyclic-AMP phosphodiesterase activity///3',5'-cyclic-AMP phosphodiesterase activity///cAMP binding///metal ion binding///protein binding	cAMP catabolic process///cAMP catabolic process///cAMP catabolic process///cAMP catabolic process///cellular response to drug///regulation of cAMP-mediated signaling///regulation of protein kinase A signaling///sensory perception of smell///signal transduction	cytosol///membrane///perinuclear region of cytoplasm///ruffle membrane	GO:0004115///GO:0004115///GO:0030552///GO:0046872///GO:0005515	GO:0006198///GO:0006198///GO:0006198///GO:0006198///GO:0035690///GO:0043949///GO:0010738///GO:0007608///GO:0007165	GO:0005829///GO:0016020///GO:0048471///GO:0032587	1.60469
212089_at	lamin A/C	LMNA	4000				Human lamin A mRNA, 3'end	186838	M13452	NA	NA		1q22	Chromosome 1, NC_000001.11 (156082546..156140089)	protein binding///structural molecule activity///structural molecule activity	activation of signaling protein activity involved in unfolded protein response///apoptotic process///cellular component disassembly involved in execution phase of apoptosis///cellular protein metabolic process///cellular response to hypoxia///endoplasmic reticulum unfolded protein response///establishment or maintenance of microtubule cytoskeleton polarity///mitotic cell cycle///mitotic nuclear e…	cytoplasm///cytosol///intermediate filament///lamin filament///lamin filament///nuclear envelope///nuclear envelope///nuclear lamina///nuclear speck///NOT nucleolus///nucleoplasm///nucleus///perinuclear region of cytoplasm	GO:0005515///GO:0005198///GO:0005198	GO:0006987///GO:0006915///GO:0006921///GO:0044267///GO:0071456///GO:0030968///GO:0030951///GO:0000278///GO:0007077///GO:0007084///GO:0007517///GO:2001237///GO:0090201///GO:0090343///GO:0034504///GO:0030334///GO:1900180///GO:0035105///GO:0055015	GO:0005737///GO:0005829///GO:0005882///GO:0005638///GO:0005638///GO:0005635///GO:0005635///GO:0005652///GO:0016607///NOT GO:0005730///GO:0005654///GO:0005634///GO:0048471	1.97987
213067_at	myosin, heavy chain 10, non-muscle	MYH10	4628					NA		NA	NA		17p13	Chromosome 17, NC_000017.11 (8474205..8630770, complement)	ADP binding///ATP binding///ATP binding///actin binding///actin filament binding///contributes_to actin filament binding///actin-dependent ATPase activity///contributes_to actin-dependent ATPase activity///calmodulin binding///microfilament motor activity///protein binding	ATP catabolic process///actin filament-based movement///actomyosin structure organization///adult heart development///axon guidance///cardiac myofibril assembly///cell adhesion///cell proliferation///cerebellar Purkinje cell layer development///exocytosis///fourth ventricle development///in utero embryonic development///lateral ventricle development///mitotic cytokinesis///neuromuscular process c…	actomyosin///axon///cell cortex///cleavage furrow///cytoplasm///dendritic spine///extracellular vesicular exosome///growth cone///lamellipodium///midbody///myosin II complex///myosin II filament///myosin complex///neuromuscular junction///neuronal cell body///nucleus///plasma membrane///spindle///stress fiber	GO:0043531///GO:0005524///GO:0005524///GO:0003779///GO:0051015///contributes_to GO:0051015///GO:0030898///contributes_to GO:0030898///GO:0005516///GO:0000146///GO:0005515	GO:0006200///GO:0030048///GO:0031032///GO:0007512///GO:0007411///GO:0055003///GO:0007155///GO:0008283///GO:0021680///GO:0006887///GO:0021592///GO:0001701///GO:0021670///GO:0000281///GO:0050885///GO:0001764///GO:0007097///GO:0001778///GO:0008360///GO:0060041///GO:0006930///GO:0021678///GO:0055015	GO:0042641///GO:0030424///GO:0005938///GO:0032154///GO:0005737///GO:0043197///GO:0070062///GO:0030426///GO:0030027///GO:0030496///GO:0016460///GO:0097513///GO:0016459///GO:0031594///GO:0043025///GO:0005634///GO:0005886///GO:0005819///GO:0001725	-3.7046
202316_x_at	ubiquitination factor E4B	UBE4B	10277					NA		NA	NA		1p36.3	Chromosome 1, NC_000001.11 (10032983..10181239)	enzyme binding///ubiquitin-ubiquitin ligase activity	granzyme-mediated apoptotic signaling pathway///proteasome-mediated ubiquitin-dependent protein catabolic process///protein ubiquitination involved in ubiquitin-dependent protein catabolic process///response to UV	cytoplasm///ubiquitin ligase complex	GO:0019899///GO:0034450	GO:0008626///GO:0043161///GO:0042787///GO:0009411	GO:0005737///GO:0000151	-2.2941
215758_x_at	zinc finger protein 93	ZNF93	81931					NA		NA	NA		19p12	Chromosome 19, NC_000019.10 (19900913..19935573)	DNA binding///sequence-specific DNA binding transcription factor activity///zinc ion binding	regulation of transcription, DNA-templated///transcription, DNA-templated	nucleus	GO:0003677///GO:0003700///GO:0008270	GO:0006355///GO:0006351	GO:0005634	-1.86005
233385_x_at	RAB4B, member RAS oncogene family	RAB4B	53916					NA		NA	NA		19q13.2	Chromosome 19, NC_000019.10 (40778219..40796944)	GTP binding///molecular_function	glucose import///protein transport///small GTPase mediated signal transduction	insulin-responsive compartment///perinuclear region of cytoplasm///plasma membrane///recycling endosome	GO:0005525///GO:0003674	GO:0046323///GO:0015031///GO:0007264	GO:0032593///GO:0048471///GO:0005886///GO:0055037	2.33409
226543_at	biogenesis of lysosomal organelles complex-1, subunit 5, muted	BLOC1S5	63915					NA		NA	NA		6p25.1-p24.3	Chromosome 6, NC_000006.12 (8013567..8064414, complement)	protein binding	anterograde axon cargo transport///anterograde synaptic vesicle transport///endosome to melanosome transport///melanosome organization///melanosome transport///neuron projection development///otolith morphogenesis///positive regulation of pigment cell differentiation	BLOC-1 complex///transport vesicle	GO:0005515	GO:0008089///GO:0048490///GO:0035646///GO:0032438///GO:0032402///GO:0031175///GO:0032474///GO:0050942	GO:0031083///GO:0030133	-2.24013
231955_s_at	3-hydroxyisobutyrate dehydrogenase	HIBADH	11112					NA		NA	NA		7p15.2	Chromosome 7, NC_000007.14 (27525440..27663001, complement)	3-hydroxyisobutyrate dehydrogenase activity///3-hydroxyisobutyrate dehydrogenase activity///NAD binding///phosphogluconate dehydrogenase (decarboxylating) activity	branched-chain amino acid catabolic process///cellular nitrogen compound metabolic process///pentose-phosphate shunt///small molecule metabolic process///valine catabolic process///valine catabolic process	mitochondrial matrix	GO:0008442///GO:0008442///GO:0051287///GO:0004616	GO:0009083///GO:0034641///GO:0006098///GO:0044281///GO:0006574///GO:0006574	GO:0005759	-3.10345
1569940_at	solute carrier family 6, member 16	SLC6A16	28968				Homo sapiens cDNA clone IMAGE:5268379	25058794	BC039336	NA	NA		19q13.33	Chromosome 19, NC_000019.10 (49289632..49331093, complement)	neurotransmitter transporter activity///neurotransmitter:sodium symporter activity	neurotransmitter transport///transmembrane transport	integral component of membrane///intracellular	GO:0005326///GO:0005328	GO:0006836///GO:0055085	GO:0016021///GO:0005622	2.93361
45297_at	EH-domain containing 2	EHD2	30846					NA		NA	NA		19q13.3	Chromosome 19, NC_000019.10 (47713344..47743134)	ATP binding///GTP binding///GTPase activity///calcium ion binding///nucleic acid binding///protein binding///protein domain specific binding	GTP catabolic process///blood coagulation///cortical actin cytoskeleton organization///endocytic recycling///endocytosis///positive regulation of endocytic recycling///positive regulation of myoblast fusion///protein localization to plasma membrane	caveola///endosome membrane///extracellular vesicular exosome///nucleus///perinuclear region of cytoplasm///plasma membrane///recycling endosome membrane	GO:0005524///GO:0005525///GO:0003924///GO:0005509///GO:0003676///GO:0005515///GO:0019904	GO:0006184///GO:0007596///GO:0030866///GO:0032456///GO:0006897///GO:2001137///GO:1901741///GO:0072659	GO:0005901///GO:0010008///GO:0070062///GO:0005634///GO:0048471///GO:0005886///GO:0055038	1.96221
238612_at				Transcribed locus		Hs.593277	UI-H-BW0-ajp-h-02-0-UI.s1 NCI_CGAP_Sub6 Homo sapiens cDNA clone IMAGE:2732763 3-, mRNA sequence	6704706	AW298070	NA	NA										1.54768
225373_at	chromosome 10 open reading frame 54	C10orf54	64115				601141201F1 NIH_MGC_9 Homo sapiens cDNA clone IMAGE:3141000 5-, mRNA sequence	9145584	BE271644	NA	NA		10q22.1	Chromosome 10, NC_000010.11 (71747556..71773580, complement)		BMP signaling pathway///negative regulation of CD4-positive, alpha-beta T cell proliferation///negative regulation of T cell cytokine production///positive regulation of BMP signaling pathway///positive regulation of stem cell differentiation///stem cell differentiation	external side of plasma membrane///integral component of membrane		GO:0030509///GO:2000562///GO:0002725///GO:0030513///GO:2000738///GO:0048863	GO:0009897///GO:0016021	2.72991
220253_s_at	low density lipoprotein receptor-related protein 12	LRP12	29967				Homo sapiens low density lipoprotein receptor-related protein 12 (LRP12), transcript variant 1, mRNA	289063461	NM_013437	NA	NA		8q22.2	Chromosome 8, NC_000008.11 (104489231..104589024, complement)	low-density lipoprotein receptor activity///protein binding	endocytosis///receptor-mediated endocytosis///regulation of growth///signal transduction	coated pit///integral component of membrane///integral component of plasma membrane	GO:0005041///GO:0005515	GO:0006897///GO:0006898///GO:0040008///GO:0007165	GO:0005905///GO:0016021///GO:0005887	-2.85946
212576_at	mahogunin ring finger 1, E3 ubiquitin protein ligase	MGRN1	23295				Homo sapiens mRNA for KIAA0544 protein, partial cds	3043611	AB011116	NA	NA		16p13.3	Chromosome 16, NC_000016.10 (4624824..4690974)	ligase activity///protein binding///ubiquitin-protein transferase activity///zinc ion binding	endosome to lysosome transport///negative regulation of G-protein coupled receptor protein signaling pathway///negative regulation of cAMP-mediated signaling///protein monoubiquitination///protein polyubiquitination	cytoplasm///cytosol///early endosome///extracellular vesicular exosome///membrane///nucleus///plasma membrane///plasma membrane	GO:0016874///GO:0005515///GO:0004842///GO:0008270	GO:0008333///GO:0045744///GO:0043951///GO:0006513///GO:0000209	GO:0005737///GO:0005829///GO:0005769///GO:0070062///GO:0016020///GO:0005634///GO:0005886///GO:0005886	2.20147
224706_at	KIAA2013	KIAA2013	90231				601491361F1 NIH_MGC_69 Homo sapiens cDNA clone IMAGE:3893486 5-, mRNA sequence	10328622	BE879846	NA	NA		1p36.22	Chromosome 1, NC_000001.11 (11919588..11926428, complement)			integral component of membrane///membrane			GO:0016021///GO:0016020	2.0101
223248_at	hydroxysteroid dehydrogenase like 1	HSDL1	83693				Homo sapiens cDNA: FLJ21973 fis, clone HEP05846	10438201	AK025626	NA	NA		16q23.3	Chromosome 16, NC_000016.10 (84122139..84145195, complement)	oxidoreductase activity	oxidation-reduction process	mitochondrion	GO:0016491	GO:0055114	GO:0005739	-2.33725
220386_s_at	echinoderm microtubule associated protein like 4	EML4	27436				Homo sapiens echinoderm microtubule associated protein like 4 (EML4), transcript variant 1, mRNA	223029508	NM_019063	NA	NA		2p21	Chromosome 2, NC_000002.12 (42169350..42332548)	molecular_function	microtubule-based process///mitotic nuclear division///negative regulation of microtubule depolymerization	cytoplasm///membrane///microtubule///mitotic spindle	GO:0003674	GO:0007017///GO:0007067///GO:0007026	GO:0005737///GO:0016020///GO:0005874///GO:0072686	-2.3863
212897_at	cyclin-dependent kinase 19	CDK19	23097				wi36g07.x1 NCI_CGAP_Co16 Homo sapiens cDNA clone IMAGE:2392380 3-, mRNA sequence	5100783	AI738802	NA	NA		6q21	Chromosome 6, NC_000006.12 (110609978..110815885, complement)	ATP binding///cyclin-dependent protein serine/threonine kinase activity	protein phosphorylation///regulation of cell cycle		GO:0005524///GO:0004693	GO:0006468///GO:0051726		-2.02302
1557551_at				Transcribed locus		Hs.737992	UI-H-DI0-avp-h-17-0-UI.s1 NCI_CGAP_DI0 Homo sapiens cDNA clone UI-H-DI0-avp-h-17-0-UI 3-, mRNA sequence	24807109	CA442689	NA	NA										3.23737
214578_s_at	Rho-associated, coiled-coil containing protein kinase 1	ROCK1	6093				AV683882 GKC Homo sapiens cDNA clone GKCAIC05 5-, mRNA sequence	10285745	AV683882	NA	NA		18q11.1	Chromosome 18, NC_000018.10 (20949740..21111851, complement)	ATP binding///Rho GTPase binding///metal ion binding///protein binding///protein kinase activity///protein serine/threonine kinase activity	Rho protein signal transduction///actin cytoskeleton organization///apical constriction///apoptotic process///axon guidance///bleb assembly///cellular component disassembly involved in execution phase of apoptosis///leukocyte cell-cell adhesion///leukocyte migration///leukocyte tethering or rolling///membrane to membrane docking///myoblast migration///negative regulation of angiogenesis///negativ…	Golgi membrane///bleb///centriole///cytoskeleton///cytosol///lamellipodium///plasma membrane///ruffle	GO:0005524///GO:0017048///GO:0046872///GO:0005515///GO:0004672///GO:0004674	GO:0007266///GO:0030036///GO:0003383///GO:0006915///GO:0007411///GO:0032060///GO:0006921///GO:0007159///GO:0050900///GO:0050901///GO:0022614///GO:0051451///GO:0016525///GO:0043524///GO:0051894///GO:0006468///GO:0032956///GO:0030155///GO:2000145///GO:2000114///GO:0051893///GO:0045616///GO:0051492///GO:0007165///GO:0006939	GO:0000139///GO:0032059///GO:0005814///GO:0005856///GO:0005829///GO:0030027///GO:0005886///GO:0001726	-1.87215
201771_at	secretory carrier membrane protein 3	SCAMP3	10067				Homo sapiens secretory carrier membrane protein 3 (SCAMP3), transcript variant 1, mRNA	332078537	NM_005698	NA	NA		1q21	Chromosome 1, NC_000001.11 (155255979..155262428, complement)	ubiquitin protein ligase binding	post-Golgi vesicle-mediated transport///protein transport///response to retinoic acid	Golgi membrane///extracellular vesicular exosome///integral component of membrane	GO:0031625	GO:0006892///GO:0015031///GO:0032526	GO:0000139///GO:0070062///GO:0016021	1.81184
40472_at	lysophosphatidylcholine acyltransferase 4	LPCAT4	254531				Homo sapiens clone 23763 unknown mRNA, partial cds	2852635	AF007155	NA	NA		15q14	Chromosome 15, NC_000015.10 (34358888..34367196, complement)	1-acylglycerophosphocholine O-acyltransferase activity///1-alkenylglycerophosphoethanolamine O-acyltransferase activity///1-alkylglycerophosphocholine O-acetyltransferase activity///calcium ion binding///lysophospholipid acyltransferase activity///lysophospholipid acyltransferase activity	cellular lipid metabolic process///glycerophospholipid biosynthetic process///phosphatidic acid biosynthetic process///phosphatidylcholine acyl-chain remodeling///phosphatidylethanolamine acyl-chain remodeling///phosphatidylglycerol acyl-chain remodeling///phosphatidylserine acyl-chain remodeling///phospholipid metabolic process///phospholipid metabolic process///phospholipid metabolic process///…	endoplasmic reticulum///endoplasmic reticulum membrane///integral component of membrane///membrane	GO:0047184///GO:0047166///GO:0047192///GO:0005509///GO:0071617///GO:0071617	GO:0044255///GO:0046474///GO:0006654///GO:0036151///GO:0036152///GO:0036148///GO:0036150///GO:0006644///GO:0006644///GO:0006644///GO:0044281///GO:0019432	GO:0005783///GO:0005789///GO:0016021///GO:0016020	2.38384
212512_s_at	coactivator-associated arginine methyltransferase 1	CARM1	10498				nf99f01.s1 NCI_CGAP_Co3 Homo sapiens cDNA clone IMAGE:928057 3-, mRNA sequence	2322036	AA551784	NA	NA		19p13.2	Chromosome 19, NC_000019.10 (10871577..10923070)	beta-catenin binding///histone methyltransferase activity///histone methyltransferase activity (H3-R17 specific)///histone-arginine N-methyltransferase activity///ligand-dependent nuclear receptor transcription coactivator activity///lysine-acetylated histone binding///protein binding///protein homodimerization activity///protein methyltransferase activity///protein-arginine N-methyltransferase a…	cellular lipid metabolic process///endochondral bone morphogenesis///histone H3-R17 methylation///histone H3-R2 methylation///histone methylation///histone methylation///intracellular estrogen receptor signaling pathway///negative regulation of protein binding///pathogenesis///peptidyl-arginine methylation, to asymmetrical-dimethyl arginine///positive regulation of cell proliferation///positive r…	cytoplasm///cytosol///cytosol///nucleoplasm///nucleus	GO:0008013///GO:0042054///GO:0035642///GO:0008469///GO:0030374///GO:0070577///GO:0005515///GO:0042803///GO:0008276///GO:0016274///GO:0035242///GO:0035242///GO:0003713///GO:0044212	GO:0044255///GO:0060350///GO:0034971///GO:0034970///GO:0016571///GO:0016571///GO:0030520///GO:0032091///GO:0009405///GO:0019919///GO:0008284///GO:0045600///GO:0003420///GO:0033146///GO:0006355///GO:0006355///GO:0051591///GO:0044281///GO:0006351///GO:0016032	GO:0005737///GO:0005829///GO:0005829///GO:0005654///GO:0005634	1.98787
208319_s_at	RNA binding motif (RNP1, RRM) protein 3	RBM3	5935				Homo sapiens RNA binding motif (RNP1, RRM) protein 3 (RBM3), mRNA	338797748	NM_006743	NA	NA		Xp11.2	Chromosome X, NC_000023.11 (48574353..48581165)	RNA binding///nucleotide binding///poly(A) RNA binding///protein binding///ribosomal large subunit binding	RNA processing///positive regulation of translation///production of miRNAs involved in gene silencing by miRNA///regulation of translation///response to cold///translation	cytoplasm///dendrite///colocalizes_with large ribosomal subunit///nucleus	GO:0003723///GO:0000166///GO:0044822///GO:0005515///GO:0043023	GO:0006396///GO:0045727///GO:0035196///GO:0006417///GO:0009409///GO:0006412	GO:0005737///GO:0030425///colocalizes_with GO:0015934///GO:0005634	-2.14137
52078_at	transmembrane protein 222	TMEM222	84065				wk31e09.x1 NCI_CGAP_Brn25 Homo sapiens cDNA clone IMAGE:2413960 3-, mRNA sequence	5448751	AI828080	NA	NA		1p36.11	Chromosome 1, NC_000001.11 (27322145..27336400)			integral component of membrane			GO:0016021	1.94036
214188_at	hexamethylene bis-acetamide inducible 1	HEXIM1	10614					NA		NA	NA		17q21.31	Chromosome 17, NC_000017.11 (45147317..45152101)	cyclin-dependent protein serine/threonine kinase inhibitor activity///protein binding///snRNA binding	heart development///negative regulation of cyclin-dependent protein serine/threonine kinase activity///negative regulation of transcription from RNA polymerase II promoter///negative regulation of transcription, DNA-templated///transcription, DNA-templated	cytoplasm///NOT nucleolus///nucleus	GO:0004861///GO:0005515///GO:0017069	GO:0007507///GO:0045736///GO:0000122///GO:0045892///GO:0006351	GO:0005737///NOT GO:0005730///GO:0005634	1.96234
215982_s_at	decapping exoribonuclease	DXO	1797					NA		NA	NA		6p21.3	Chromosome 6, NC_000006.12 (31969811..31972290, complement)	5'-3' exonuclease activity///RNA pyrophosphohydrolase activity///mRNA binding///magnesium ion binding///nucleotide binding	RNA destabilization///mRNA catabolic process///metabolic process///nuclear mRNA surveillance///nucleic acid phosphodiester bond hydrolysis	nucleus	GO:0008409///GO:0034353///GO:0003729///GO:0000287///GO:0000166	GO:0050779///GO:0006402///GO:0008152///GO:0071028///GO:0090305	GO:0005634	1.88325
222826_at	biogenesis of lysosomal organelles complex-1, subunit 6, pallidin	BLOC1S6	26258				Homo sapiens pallidin homolog (mouse), mRNA (cDNA clone MGC:4983 IMAGE:3450397), complete cds	13435968	BC004819	NA	NA		15q21.1	Chromosome 15, NC_000015.10 (45587219..45609711)	actin filament binding///identical protein binding///protein binding///protein homodimerization activity///protein homodimerization activity///syntaxin binding	anterograde axon cargo transport///anterograde synaptic vesicle transport///blood coagulation///endosome to melanosome transport///melanocyte differentiation///melanosome organization///melanosome transport///membrane fusion///membrane organization///neuron projection development///positive regulation of natural killer cell activation///positive regulation of pigment cell differentiation///post-G…	BLOC-1 complex///colocalizes_with SNARE complex///cytoplasm///cytosol///endosome///extrinsic component of membrane///transport vesicle	GO:0051015///GO:0042802///GO:0005515///GO:0042803///GO:0042803///GO:0019905	GO:0008089///GO:0048490///GO:0007596///GO:0035646///GO:0030318///GO:0032438///GO:0032402///GO:0061025///GO:0061024///GO:0031175///GO:0032816///GO:0050942///GO:0006892///GO:0033299///GO:0016081	GO:0031083///colocalizes_with GO:0031201///GO:0005737///GO:0005829///GO:0005768///GO:0019898///GO:0030133	-3.31838
231913_s_at	BRCA1/BRCA2-containing complex, subunit 3	BRCC3	79184				H.sapiens c6.1A mRNA	36087	X64643	NA	NA		Xq28	Chromosome X, NC_000023.11 (155071420..155123074)	enzyme regulator activity///metal ion binding///metallopeptidase activity///polyubiquitin binding///protein binding///ubiquitin thiolesterase activity///ubiquitin-specific protease activity	G2 DNA damage checkpoint///double-strand break repair///histone H2A K63-linked deubiquitination///histone H2A K63-linked deubiquitination///positive regulation of DNA repair///protein K63-linked deubiquitination///proteolysis///regulation of catalytic activity///response to X-ray///response to ionizing radiation	BRCA1-A complex///BRISC complex///nuclear ubiquitin ligase complex///NOT nucleolus///nucleus///ubiquitin ligase complex	GO:0030234///GO:0046872///GO:0008237///GO:0031593///GO:0005515///GO:0004221///GO:0004843	GO:0031572///GO:0006302///GO:0070537///GO:0070537///GO:0045739///GO:0070536///GO:0006508///GO:0050790///GO:0010165///GO:0010212	GO:0070531///GO:0070552///GO:0000152///NOT GO:0005730///GO:0005634///GO:0000151	-3.41711
56256_at	SID1 transmembrane family, member 2	SIDT2	51092				zl06h03.r1 Soares_pregnant_uterus_NbHPU Homo sapiens cDNA clone IMAGE:491573 5-, mRNA sequence	1721695	AA150165	NA	NA		11q23.3	Chromosome 11, NC_000011.10 (117179223..117197445)	RNA transmembrane transporter activity	cell morphogenesis///dsRNA transport///glucose homeostasis///regulation of insulin secretion involved in cellular response to glucose stimulus///response to glucose///type B pancreatic cell development///type B pancreatic cell proliferation	integral component of membrane///lysosomal membrane	GO:0051033	GO:0000902///GO:0033227///GO:0042593///GO:0061178///GO:0009749///GO:0003323///GO:0044342	GO:0016021///GO:0005765	1.91545
211955_at	importin 5	IPO5	3843				Homo sapiens importin 5 (IPO5), mRNA	51873051	NM_002271	NA	NA		13q32.2	Chromosome 13, NC_000013.11 (97953675..98024296)	GTPase inhibitor activity///Ran GTPase binding///poly(A) RNA binding///protein binding///protein transporter activity	NLS-bearing protein import into nucleus///cellular response to amino acid stimulus///negative regulation of catalytic activity///positive regulation of protein import into nucleus///ribosomal protein import into nucleus///viral process	Golgi apparatus///cytoplasm///cytoplasm///intracellular membrane-bounded organelle///membrane///nuclear membrane///nuclear pore///NOT nucleolus///nucleus///nucleus	GO:0005095///GO:0008536///GO:0044822///GO:0005515///GO:0008565	GO:0006607///GO:0071230///GO:0043086///GO:0042307///GO:0006610///GO:0016032	GO:0005794///GO:0005737///GO:0005737///GO:0043231///GO:0016020///GO:0031965///GO:0005643///NOT GO:0005730///GO:0005634///GO:0005634	-1.86419
223033_s_at	SCY1-like 1 (S. cerevisiae)	SCYL1	57410				Homo sapiens telomerase regulation-associated protein mRNA, complete cds	10444416	AF297709	NA	NA		11q13	Chromosome 11, NC_000011.10 (65525066..65538711)	ATP binding///DNA binding///protein tyrosine kinase activity	peptidyl-tyrosine phosphorylation///regulation of transcription, DNA-templated///retrograde vesicle-mediated transport, Golgi to ER///transcription, DNA-templated	COPI vesicle coat///Golgi apparatus///cis-Golgi network///cytoplasm///endoplasmic reticulum-Golgi intermediate compartment///membrane///microtubule organizing center///nucleus	GO:0005524///GO:0003677///GO:0004713	GO:0018108///GO:0006355///GO:0006890///GO:0006351	GO:0030126///GO:0005794///GO:0005801///GO:0005737///GO:0005793///GO:0016020///GO:0005815///GO:0005634	1.67693
201500_s_at	protein phosphatase 1, regulatory (inhibitor) subunit 11	PPP1R11	6992				Homo sapiens protein phosphatase 1, regulatory (inhibitor) subunit 11 (PPP1R11), mRNA	109637789	NM_021959	NA	NA		6p21.3	Chromosome 6, NC_000006.12 (30066694..30070333)	protein binding///protein phosphatase inhibitor activity	negative regulation of catalytic activity	cytoplasm	GO:0005515///GO:0004864	GO:0043086	GO:0005737	1.70434
214964_at								NA		NA	NA										3.29336
214746_s_at	zinc finger protein 467	ZNF467	168544				7b38a04.x1 NCI_CGAP_Lu24 Homo sapiens cDNA clone IMAGE:3230478 3-, mRNA sequence	9791424	BE549732	NA	NA		7q36.1	Chromosome 7, NC_000007.14 (149764182..149776349, complement)	DNA binding///metal ion binding	regulation of transcription, DNA-templated///transcription, DNA-templated	nucleus	GO:0003677///GO:0046872	GO:0006355///GO:0006351	GO:0005634	2.37601
222387_s_at	vacuolar protein sorting 35 homolog (S. cerevisiae)	VPS35	55737				602524959F1 NIH_MGC_20 Homo sapiens cDNA clone IMAGE:4643318 5-, mRNA sequence	13408948	BG476669	NA	NA		16q12	Chromosome 16, NC_000016.10 (46659677..46689232, complement)	protein binding	cell death///protein transport///retrograde transport, endosome to Golgi	cytosol///cytosol///endosome///extracellular vesicular exosome///lysosomal membrane///retromer complex	GO:0005515	GO:0008219///GO:0015031///GO:0042147	GO:0005829///GO:0005829///GO:0005768///GO:0070062///GO:0005765///GO:0030904	-3.22475
201879_at	ariadne RBR E3 ubiquitin protein ligase 1	ARIH1	25820				wd45e11.x1 Soares_NFL_T_GBC_S1 Homo sapiens cDNA clone IMAGE:2331116 3-, mRNA sequence	4971672	AI694332	NA	NA		15q24	Chromosome 15, NC_000015.10 (72474282..72586563)	protein binding///small conjugating protein ligase activity///ubiquitin protein ligase binding///ubiquitin-protein transferase activity///zinc ion binding	cytokine-mediated signaling pathway///protein ubiquitination///protein ubiquitination///ubiquitin-dependent protein catabolic process	cytoplasm///cytosol///ubiquitin ligase complex	GO:0005515///GO:0019787///GO:0031625///GO:0004842///GO:0008270	GO:0019221///GO:0016567///GO:0016567///GO:0006511	GO:0005737///GO:0005829///GO:0000151	-2.26081
221759_at	glucose 6 phosphatase, catalytic, 3	G6PC3	92579				AL583123 Homo sapiens B CELLS (RAMOS CELL LINE) COT 25-NORMALIZED Homo sapiens cDNA clone CS0DL009YN09 3-PRIME, mRNA sequence	46261548	AL583123	NA	NA		17q21.31	Chromosome 17, NC_000017.11 (44070730..44076344)	glucose-6-phosphatase activity	carbohydrate metabolic process///dephosphorylation///gluconeogenesis///glucose 6-phosphate metabolic process///glucose transport///glucose-6-phosphate transport///hexose transport///small molecule metabolic process///transmembrane transport	endoplasmic reticulum membrane///integral component of membrane///membrane	GO:0004346	GO:0005975///GO:0016311///GO:0006094///GO:0051156///GO:0015758///GO:0015760///GO:0008645///GO:0044281///GO:0055085	GO:0005789///GO:0016021///GO:0016020	3.15237
213137_s_at	protein tyrosine phosphatase, non-receptor type 2	PTPN2	5771					NA		NA	NA		18p11.3-p11.2	Chromosome 18, NC_000018.10 (12785478..12884338, complement)	integrin binding///protein binding///protein kinase binding///protein tyrosine phosphatase activity///protein tyrosine phosphatase activity///receptor tyrosine kinase binding///syntaxin binding	B cell differentiation///T cell differentiation///cytokine-mediated signaling pathway///erythrocyte differentiation///glucose homeostasis///insulin receptor signaling pathway///interferon-gamma-mediated signaling pathway///negative regulation of ERK1 and ERK2 cascade///negative regulation of T cell receptor signaling pathway///negative regulation of cell proliferation///negative regulation of che…	endoplasmic reticulum///endoplasmic reticulum-Golgi intermediate compartment///nucleoplasm///nucleus///colocalizes_with plasma membrane	GO:0005178///GO:0005515///GO:0019901///GO:0004725///GO:0004725///GO:0030971///GO:0019905	GO:0030183///GO:0030217///GO:0019221///GO:0030218///GO:0042593///GO:0008286///GO:0060333///GO:0070373///GO:0050860///GO:0008285///GO:0050922///GO:0042059///GO:0050728///GO:0046627///GO:0060336///GO:1902206///GO:1902215///GO:1902215///GO:0070104///GO:0070104///GO:0010888///GO:1902227///GO:0045650///GO:2000587///GO:1902233///GO:1902212///GO:0010804///GO:0060339///NOT GO:0042512///GO:0042512///GO:00…	GO:0005783///GO:0005793///GO:0005654///GO:0005634///colocalizes_with GO:0005886	-1.99157
32032_at	DiGeorge syndrome critical region gene 14	DGCR14	8220				Homo sapiens DGS-I mRNA, 3' end	1377764	L77566	NA	NA		22q11.2	Chromosome 22, NC_000022.11 (19130279..19144677, complement)	molecular_function///protein binding	mRNA splicing, via spliceosome///nervous system development	catalytic step 2 spliceosome///nucleus	GO:0003674///GO:0005515	GO:0000398///GO:0007399	GO:0071013///GO:0005634	2.25605
207440_at	solute carrier family 35 (UDP-galactose transporter), member A2	SLC35A2	7355				Homo sapiens solute carrier family 35 (UDP-galactose transporter), member A2 (SLC35A2), transcript variant 1, mRNA	544063445	NM_005660	NA	NA		Xp11.23-p11.22	Chromosome X, NC_000023.11 (48903180..48911958, complement)	UDP-galactose transmembrane transporter activity///protein binding///sugar:proton symporter activity	UDP-galactose transmembrane transport///UDP-galactose transport///galactose metabolic process///proton transport///transmembrane transport	Golgi apparatus///Golgi membrane///integral component of membrane///nucleus	GO:0005459///GO:0005515///GO:0005351	GO:0072334///GO:0015785///GO:0006012///GO:0015992///GO:0055085	GO:0005794///GO:0000139///GO:0016021///GO:0005634	2.9273
201091_s_at	chromobox homolog 3	CBX3	11335				601571933T1 NIH_MGC_55 Homo sapiens cDNA clone IMAGE:3838737 3-, mRNA sequence	10162747	BE748755	NA	NA		7p15.2	Chromosome 7, NC_000007.14 (26201211..26213607)	enzyme binding///histone methyltransferase binding///identical protein binding///protein binding///protein domain specific binding	chromatin remodeling///negative regulation of transcription, DNA-templated///negative regulation of transcription, DNA-templated///rhythmic process///transcription, DNA-templated	chromatin///condensed chromosome, centromeric region///nuclear envelope///nuclear euchromatin///nuclear heterochromatin///nuclear inner membrane///nuclear pericentric heterochromatin///nucleus///spindle	GO:0019899///GO:1990226///GO:0042802///GO:0005515///GO:0019904	GO:0006338///GO:0045892///GO:0045892///GO:0048511///GO:0006351	GO:0000785///GO:0000779///GO:0005635///GO:0005719///GO:0005720///GO:0005637///GO:0031618///GO:0005634///GO:0005819	-2.25056
1554441_a_at	wings apart-like homolog (Drosophila)	WAPAL	23063				Homo sapiens FOE mRNA, complete cds	27450619	AF479418	NA	NA		10q23.2	Chromosome 10, NC_000010.11 (86435256..86521821, complement)	protein binding	mitotic cell cycle///mitotic nuclear division///negative regulation of DNA replication///negative regulation of chromatin binding///negative regulation of sister chromatid cohesion///positive regulation of fibroblast proliferation///protein localization to chromatin///regulation of chromosome condensation///regulation of cohesin localization to chromatin///response to toxic substance///viral proc…	chromatin///chromosome///chromosome, centromeric region///cohesin complex///cytoplasm///cytosol///intracellular membrane-bounded organelle///microtubule cytoskeleton///NOT nucleolus///nucleoplasm///nucleus///synaptonemal complex	GO:0005515	GO:0000278///GO:0007067///GO:0008156///GO:0035562///GO:0045875///GO:0048146///GO:0071168///GO:0060623///GO:0071922///GO:0009636///GO:0016032	GO:0000785///GO:0005694///GO:0000775///GO:0008278///GO:0005737///GO:0005829///GO:0043231///GO:0015630///NOT GO:0005730///GO:0005654///GO:0005634///GO:0000795	-2.18055
234660_s_at	DIS3 exosome endoribonuclease and 3'-5' exoribonuclease	DIS3	22894				Homo sapiens mRNA; cDNA DKFZp434L194 (from clone DKFZp434L194)	5262618	AL080158	NA	NA		13q22.1	Chromosome 13, NC_000013.11 (72755402..72782153, complement)	3'-5'-exoribonuclease activity///RNA binding///endonuclease activity///guanyl-nucleotide exchange factor activity///protein binding	CUT catabolic process///RNA metabolic process///RNA phosphodiester bond hydrolysis, exonucleolytic///exonucleolytic nuclear-transcribed mRNA catabolic process involved in deadenylation-dependent decay///gene expression///mRNA metabolic process///nuclear-transcribed mRNA catabolic process, deadenylation-dependent decay///nucleic acid phosphodiester bond hydrolysis///positive regulation of GTPase a…	cytoplasm///cytosol///exosome (RNase complex)///membrane///nuclear exosome (RNase complex)///NOT nucleolus///nucleoplasm///nucleus	GO:0000175///GO:0003723///GO:0004519///GO:0005085///GO:0005515	GO:0071034///GO:0016070///GO:0090503///GO:0043928///GO:0010467///GO:0016071///GO:0000288///GO:0090305///GO:0043547///GO:0016075///GO:0006364	GO:0005737///GO:0005829///GO:0000178///GO:0016020///GO:0000176///NOT GO:0005730///GO:0005654///GO:0005634	-2.67053
224162_s_at	F-box protein 31	FBXO31	79791				Homo sapiens F-box protein 31, mRNA (cDNA clone IMAGE:3542631), partial cds	12804252	BC002985	NA	NA		16q24.2	Chromosome 16, NC_000016.10 (87326987..87392107, complement)	cyclin binding	SCF-dependent proteasomal ubiquitin-dependent protein catabolic process///cellular response to DNA damage stimulus///cyclin catabolic process///mitotic G1 DNA damage checkpoint///protein ubiquitination	SCF ubiquitin ligase complex	GO:0030332	GO:0031146///GO:0006974///GO:0008054///GO:0031571///GO:0016567	GO:0019005	1.62432
201266_at	thioredoxin reductase 1	TXNRD1	7296				Homo sapiens thioredoxin reductase 1 (TXNRD1), transcript variant 1, mRNA	387598066	NM_003330	NA	NA		12q23-q24.1	Chromosome 12, NC_000012.12 (104215779..104350307)	NADP binding///electron carrier activity///flavin adenine dinucleotide binding///protein binding///protein disulfide oxidoreductase activity///thioredoxin-disulfide reductase activity	cell proliferation///cell redox homeostasis///cellular lipid metabolic process///mesoderm formation///nucleobase-containing small molecule interconversion///nucleobase-containing small molecule metabolic process///oxidation-reduction process///signal transduction///small molecule metabolic process	cytosol///mitochondrion///nucleolus///NOT nucleolus///nucleus	GO:0050661///GO:0009055///GO:0050660///GO:0005515///GO:0015035///GO:0004791	GO:0008283///GO:0045454///GO:0044255///GO:0001707///GO:0015949///GO:0055086///GO:0055114///GO:0007165///GO:0044281	GO:0005829///GO:0005739///GO:0005730///NOT GO:0005730///GO:0005634	-1.84977
232442_at	breast cancer anti-estrogen resistance 1	BCAR1	9564				AU147442 MAMMA1 Homo sapiens cDNA clone MAMMA1000714 3-, mRNA sequence	55781358	AU147442	NA	NA		16q23.1	Chromosome 16, NC_000016.10 (75229030..75268053, complement)	SH3 domain binding///protein binding///protein kinase binding///signal transducer activity	B cell receptor signaling pathway///G-protein coupled receptor signaling pathway///G-protein coupled receptor signaling pathway///T cell receptor signaling pathway///actin filament organization///antigen receptor-mediated signaling pathway///blood coagulation///cell adhesion///cell chemotaxis///cell division///cell migration///cell proliferation///cellular response to hepatocyte growth factor sti…	cytoplasm///cytosol///focal adhesion///focal adhesion///lamellipodium///nucleolus///plasma membrane///colocalizes_with plasma membrane///ruffle	GO:0017124///GO:0005515///GO:0019901///GO:0004871	GO:0050853///GO:0007186///GO:0007186///GO:0050852///GO:0007015///GO:0050851///GO:0007596///GO:0007155///GO:0060326///GO:0051301///GO:0016477///GO:0008283///GO:0035729///GO:0007173///GO:0048012///GO:0008286///GO:0007229///GO:0048011///GO:0030168///GO:0048008///GO:0030335///GO:0010595///GO:0042981///GO:0001558///GO:0048010	GO:0005737///GO:0005829///GO:0005925///GO:0005925///GO:0030027///GO:0005730///GO:0005886///colocalizes_with GO:0005886///GO:0001726	2.80626
232658_at				CDNA FLJ13345 fis, clone OVARC1002082		Hs.735548	Homo sapiens cDNA FLJ13345 fis, clone OVARC1002082	10435331	AK023407	NA	NA										1.29053
222610_s_at	S100P binding protein	S100PBP	64766				yd96h09.s1 Soares fetal liver spleen 1NFLS Homo sapiens cDNA clone IMAGE:116129 3-, mRNA sequence	704337	T81452	NA	NA		1p35.1	Chromosome 1, NC_000001.11 (32817442..32858879)	calcium-dependent protein binding		nucleus	GO:0048306		GO:0005634	-1.3461
213445_at	zinc finger CCCH-type containing 3	ZC3H3	23144				Homo sapiens mRNA for KIAA0150 gene, partial cds	1469881	D63484	NA	NA		8q24.3	Chromosome 8, NC_000008.11 (143437655..143553494, complement)	metal ion binding///molecular_function	mRNA polyadenylation///poly(A)+ mRNA export from nucleus///regulation of mRNA export from nucleus	nucleus	GO:0046872///GO:0003674	GO:0006378///GO:0016973///GO:0010793	GO:0005634	2.01025
217970_s_at	CCR4-NOT transcription complex, subunit 6	CNOT6	57472				Homo sapiens CCR4-NOT transcription complex, subunit 6 (CNOT6), mRNA	53829366	NM_015455	NA	NA		5q35.3	Chromosome 5, NC_000005.10 (180494230..180578358)	RNA binding///exoribonuclease activity///metal ion binding///poly(A)-specific ribonuclease activity///poly(A)-specific ribonuclease activity///protein binding	RNA metabolic process///RNA phosphodiester bond hydrolysis, exonucleolytic///RNA phosphodiester bond hydrolysis, exonucleolytic///RNA phosphodiester bond hydrolysis, exonucleolytic///exonucleolytic nuclear-transcribed mRNA catabolic process involved in deadenylation-dependent decay///gene expression///gene silencing by miRNA///mRNA metabolic process///nuclear-transcribed mRNA catabolic process, d…	CCR4-NOT complex///cytosol///membrane///nucleus	GO:0003723///GO:0004532///GO:0046872///GO:0004535///GO:0004535///GO:0005515	GO:0016070///GO:0090503///GO:0090503///GO:0090503///GO:0043928///GO:0010467///GO:0035195///GO:0016071///GO:0000288///GO:0070966///GO:0000289///GO:0008284///GO:0010606///GO:2000327///GO:0006355///GO:0006417///GO:0006351	GO:0030014///GO:0005829///GO:0016020///GO:0005634	-1.68538
221904_at	family with sequence similarity 131, member A	FAM131A	131408				ot08b12.x1 NCI_CGAP_GC3 Homo sapiens cDNA clone IMAGE:1614239 3-, mRNA sequence	3649127	AI141670	NA	NA		3q27.1	Chromosome 3, NC_000003.12 (184335929..184346275)			extracellular region			GO:0005576	1.90281
211537_x_at	mitogen-activated protein kinase kinase kinase 7	MAP3K7	6885				Homo sapiens TGF beta-activated kinase splice variant d (TAK1) mRNA, complete cds	6746614	AF218074	NA	NA		6q15	Chromosome 6, NC_000006.12 (90513573..90587301, complement)	ATP binding///MAP kinase kinase activity///MAP kinase kinase kinase activity///magnesium ion binding///protein binding///protein kinase activity///protein serine/threonine kinase activity///protein serine/threonine kinase activity///scaffold protein binding	Fc-epsilon receptor signaling pathway///I-kappaB kinase/NF-kappaB signaling///I-kappaB phosphorylation///JNK cascade///JNK cascade///MyD88-dependent toll-like receptor signaling pathway///MyD88-independent toll-like receptor signaling pathway///T cell receptor signaling pathway///T cell receptor signaling pathway///TRIF-dependent toll-like receptor signaling pathway///activation of MAPK activity/…	Ada2/Gcn5/Ada3 transcription activator complex///colocalizes_with IkappaB kinase complex///cytoplasm///cytosol///endosome membrane///nucleus///plasma membrane	GO:0005524///GO:0004708///GO:0004709///GO:0000287///GO:0005515///GO:0004672///GO:0004674///GO:0004674///GO:0097110	GO:0038095///GO:0007249///GO:0007252///GO:0007254///GO:0007254///GO:0002755///GO:0002756///GO:0050852///GO:0050852///GO:0035666///GO:0000187///GO:0000187///GO:0000186///GO:0007250///GO:0001525///GO:0006915///GO:0043966///GO:0045087///GO:2001234///GO:1902443///GO:0001841///GO:0035872///GO:0070423///GO:0043123///GO:0046330///GO:0043507///GO:0043507///GO:0051092///GO:0050870///GO:0002726///GO:003274…	GO:0005671///colocalizes_with GO:0008385///GO:0005737///GO:0005829///GO:0010008///GO:0005634///GO:0005886	-2.75172
40569_at	myeloid zinc finger 1	MZF1	7593				Human zinc finger protein 42 (MZF-1) mRNA, complete cds	189043	M58297	NA	NA		19q13.4	Chromosome 19, NC_000019.10 (58561917..58573760, complement)	RNA polymerase II core promoter proximal region sequence-specific DNA binding///RNA polymerase II core promoter proximal region sequence-specific DNA binding transcription factor activity involved in negative regulation of transcription///RNA polymerase II core promoter proximal region sequence-specific DNA binding transcription factor activity involved in positive regulation of transcription///m…	negative regulation of transcription from RNA polymerase II promoter///positive regulation of transcription from RNA polymerase II promoter///regulation of transcription, DNA-templated///transcription, DNA-templated	nucleus	GO:0000978///GO:0001078///GO:0001077///GO:0046872///GO:0005515///GO:0042803///GO:0003700///GO:0044212	GO:0000122///GO:0045944///GO:0006355///GO:0006351	GO:0005634	1.74958
201985_at	KIAA0196	KIAA0196	9897				Homo sapiens KIAA0196 (KIAA0196), mRNA	120952850	NM_014846	NA	NA		8q24.13	Chromosome 8, NC_000008.11 (125024260..125091819, complement)		cell death///endosomal transport	WASH complex///cytosol///endoplasmic reticulum///endosome		GO:0008219///GO:0016197	GO:0071203///GO:0005829///GO:0005783///GO:0005768	-1.51812
218661_at	N(alpha)-acetyltransferase 60, NatF catalytic subunit	NAA60	79903				Homo sapiens N(alpha)-acetyltransferase 60, NatF catalytic subunit (NAA60), transcript variant 2, mRNA	134254473	NM_024845	NA	NA		16p13.3	Chromosome 16, NC_000016.10 (3443649..3486963)	H4 histone acetyltransferase activity///peptide alpha-N-acetyltransferase activity	N-terminal peptidyl-methionine acetylation///cell proliferation///chromosome segregation///histone H4 acetylation///nucleosome assembly	Golgi membrane	GO:0010485///GO:0004596	GO:0017196///GO:0008283///GO:0007059///GO:0043967///GO:0006334	GO:0000139	1.77853
213980_s_at	C-terminal binding protein 1	CTBP1	1487				zf53a05.r1 Soares retina N2b4HR Homo sapiens cDNA clone IMAGE:380624 5-, mRNA sequence	1544765	AA053830	NA	NA		4p16	Chromosome 4, NC_000004.12 (1211440..1249120, complement)	NAD binding///RNA polymerase II transcription corepressor activity///oxidoreductase activity, acting on the CH-OH group of donors, NAD or NADP as acceptor///protein C-terminus binding///protein binding///protein domain specific binding///protein domain specific binding///protein homodimerization activity///repressing transcription factor binding///sequence-specific DNA binding transcription facto…	Golgi organization///negative regulation of cell proliferation///negative regulation of histone H4 acetylation///negative regulation of histone acetylation///negative regulation of transcription from RNA polymerase II promoter///negative regulation of transcription, DNA-templated///oxidation-reduction process///positive regulation of histone deacetylation///protein phosphorylation///regulation of…	cytosol///NOT nucleolus///nucleus///nucleus///transcription factor complex///transcriptional repressor complex///transcriptional repressor complex	GO:0051287///GO:0001106///GO:0016616///GO:0008022///GO:0005515///GO:0019904///GO:0019904///GO:0042803///GO:0070491///GO:0003700///GO:0008134	GO:0007030///GO:0008285///GO:0090241///GO:0035067///GO:0000122///GO:0045892///GO:0055114///GO:0031065///GO:0006468///GO:0051726///GO:0034401///GO:0006351///GO:0019079///GO:0050872	GO:0005829///NOT GO:0005730///GO:0005634///GO:0005634///GO:0005667///GO:0017053///GO:0017053	1.15037
216976_s_at	receptor-like tyrosine kinase	RYK	6259				H.sapiens mRNA for H-RYK receptor tyrosine kinase	1296649	X96588	NA	NA		3q22	Chromosome 3, NC_000003.12 (134157134..134250744, complement)	ATP binding///protein binding///NOT protein tyrosine kinase activity///transmembrane receptor protein tyrosine kinase activity///transmembrane signaling receptor activity	Wnt signaling pathway///axon guidance///corpus callosum development///neuron differentiation///neuron projection development///peptidyl-tyrosine phosphorylation///positive regulation of MAPK cascade///NOT protein phosphorylation///signal transduction	cytoplasm///integral component of membrane///integral component of plasma membrane///membrane///nucleus///plasma membrane	GO:0005524///GO:0005515///NOT GO:0004713///GO:0004714///GO:0004888	GO:0016055///GO:0007411///GO:0022038///GO:0030182///GO:0031175///GO:0018108///GO:0043410///NOT GO:0006468///GO:0007165	GO:0005737///GO:0016021///GO:0005887///GO:0016020///GO:0005634///GO:0005886	-2.57507
201856_s_at	zinc finger RNA binding protein	ZFR	51663				Homo sapiens cDNA clone IMAGE:2820268, **** WARNING: chimeric clone ****	12653216	BC000376	NA	NA		5p13.3	Chromosome 5, NC_000005.10 (32354350..32444761, complement)	DNA binding///poly(A) RNA binding///protein binding///zinc ion binding	multicellular organismal development	chromosome///cytoplasm///NOT nucleolus///nucleus	GO:0003677///GO:0044822///GO:0005515///GO:0008270	GO:0007275	GO:0005694///GO:0005737///NOT GO:0005730///GO:0005634	-2.21941
210480_s_at	myosin VI	MYO6	4646				Homo sapiens myosin VI (MYO6) mRNA, complete cds	9280815	U90236	NA	NA		6q13	Chromosome 6, NC_000006.12 (75749176..75919537)	ADP binding///ATP binding///actin binding///actin filament binding///actin filament binding///calmodulin binding///calmodulin binding///minus-end directed microfilament motor activity///motor activity///protein binding	DNA damage response, signal transduction by p53 class mediator///actin filament-based movement///actin filament-based movement///auditory receptor cell differentiation///cellular response to electrical stimulus///dendrite development///endocytosis///endocytosis///glutamate secretion///inner ear morphogenesis///intracellular protein transport///locomotory behavior///membrane organization///metabol…	DNA-directed RNA polymerase II, holoenzyme///Golgi apparatus///apical part of cell///axon///cell cortex///colocalizes_with clathrin-coated endocytic vesicle///clathrin-coated vesicle membrane///coated pit///cytoplasm///cytoplasm///cytoplasmic membrane-bounded vesicle///cytosol///colocalizes_with endocytic vesicle///extracellular vesicular exosome///filamentous actin///colocalizes_with filamentous…	GO:0043531///GO:0005524///GO:0003779///GO:0051015///GO:0051015///GO:0005516///GO:0005516///GO:0060001///GO:0003774///GO:0005515	GO:0030330///GO:0030048///GO:0030048///GO:0042491///GO:0071257///GO:0016358///GO:0006897///GO:0006897///GO:0014047///GO:0042472///GO:0006886///GO:0007626///GO:0061024///GO:0008152///GO:0008152///GO:0008152///GO:0045944///GO:0006605///GO:0051046///GO:0048167///GO:0042493///GO:0007605///GO:0007416///GO:0007268	GO:0016591///GO:0005794///GO:0045177///GO:0030424///GO:0005938///colocalizes_with GO:0045334///GO:0030665///GO:0005905///GO:0005737///GO:0005737///GO:0016023///GO:0005829///colocalizes_with GO:0030139///GO:0070062///GO:0031941///colocalizes_with GO:0031941///GO:0005765///GO:0016020///GO:0005902///GO:0043025///GO:0031965///GO:0005654///GO:0005634///GO:0048471///GO:0048471///GO:0005886///GO:0001726…	-1.96959
239084_at	synaptosomal-associated protein, 29kDa	SNAP29	9342				601439868F1 NIH_MGC_72 Homo sapiens cDNA clone IMAGE:3924904 5-, mRNA sequence	10360951	BE896490	NA	NA		22q11.21	Chromosome 22, NC_000022.11 (20859004..20891214)	SNAP receptor activity	autophagic vacuole fusion///exocytosis///membrane fusion///protein transport///vesicle targeting	SNARE complex///cell junction///centrosome///cytoplasm///neuron projection///plasma membrane///synapse	GO:0005484	GO:0000046///GO:0006887///GO:0061025///GO:0015031///GO:0006903	GO:0031201///GO:0030054///GO:0005813///GO:0005737///GO:0043005///GO:0005886///GO:0045202	-2.35858
224812_at	3-hydroxyisobutyrate dehydrogenase	HIBADH	11112				AL577446 Homo sapiens PLACENTA COT 25-NORMALIZED Homo sapiens cDNA clone CS0DI086YL16 3-PRIME, mRNA sequence	46256464	AL577446	NA	NA		7p15.2	Chromosome 7, NC_000007.14 (27525440..27663001, complement)	3-hydroxyisobutyrate dehydrogenase activity///3-hydroxyisobutyrate dehydrogenase activity///NAD binding///phosphogluconate dehydrogenase (decarboxylating) activity	branched-chain amino acid catabolic process///cellular nitrogen compound metabolic process///pentose-phosphate shunt///small molecule metabolic process///valine catabolic process///valine catabolic process	mitochondrial matrix	GO:0008442///GO:0008442///GO:0051287///GO:0004616	GO:0009083///GO:0034641///GO:0006098///GO:0044281///GO:0006574///GO:0006574	GO:0005759	-1.96791
213639_s_at	zinc finger protein 500	ZNF500	26048					NA		NA	NA		16p13.3	Chromosome 16, NC_000016.10 (4750814..4767165, complement)	DNA binding///metal ion binding///sequence-specific DNA binding transcription factor activity	regulation of transcription, DNA-templated///transcription, DNA-templated	nucleus	GO:0003677///GO:0046872///GO:0003700	GO:0006355///GO:0006351	GO:0005634	2.4269
209111_at	ring finger protein 5, E3 ubiquitin protein ligase	RNF5	6048				Homo sapiens ring finger protein 5, mRNA (cDNA clone MGC:2407 IMAGE:2822537), complete cds	37589902	BC004155	NA	NA		6p21.3	Chromosome 6, NC_000006.12 (32178385..32180793)	ligase activity///protein binding///ubiquitin-protein transferase activity///zinc ion binding	ER-associated misfolded protein catabolic process///cellular protein catabolic process///negative regulation of autophagy///protein K48-linked ubiquitination///protein K63-linked ubiquitination///protein destabilization///regulation of autophagic vacuole assembly///response to bacterium	endoplasmic reticulum membrane///integral component of membrane///mitochondrial membrane	GO:0016874///GO:0005515///GO:0004842///GO:0008270	GO:0071712///GO:0044257///GO:0010507///GO:0070936///GO:0070534///GO:0031648///GO:2000785///GO:0009617	GO:0005789///GO:0016021///GO:0031966	2.08294
209281_s_at	ATPase, Ca++ transporting, plasma membrane 1	ATP2B1	490				Homo sapiens adenosine triphosphatase mRNA, complete cds	184269	M95541	NA	NA		12q21.3	Chromosome 12, NC_000012.12 (89588049..89708836, complement)	ATP binding///calcium-transporting ATPase activity///calmodulin binding///metal ion binding///protein binding	blood coagulation///calcium ion transmembrane transport///ion transmembrane transport///metabolic process///transmembrane transport///transport	extracellular vesicular exosome///integral component of plasma membrane///membrane///plasma membrane	GO:0005524///GO:0005388///GO:0005516///GO:0046872///GO:0005515	GO:0007596///GO:0070588///GO:0034220///GO:0008152///GO:0055085///GO:0006810	GO:0070062///GO:0005887///GO:0016020///GO:0005886	-3.06267
208765_s_at	heterogeneous nuclear ribonucleoprotein R	HNRNPR	10236				Homo sapiens heterogeneous nuclear ribonucleoprotein R (HNRNPR), transcript variant 2, mRNA	662236847	NM_005826	NA	NA		1p36.12	Chromosome 1, NC_000001.11 (23309767..23344650, complement)	RNA binding///nucleotide binding///poly(A) RNA binding///protein binding	RNA splicing///gene expression///mRNA processing///mRNA splicing, via spliceosome///mRNA splicing, via spliceosome	catalytic step 2 spliceosome///cytoplasm///NOT nucleolus///nucleoplasm///nucleoplasm///nucleus///ribonucleoprotein complex///spliceosomal complex	GO:0003723///GO:0000166///GO:0044822///GO:0005515	GO:0008380///GO:0010467///GO:0006397///GO:0000398///GO:0000398	GO:0071013///GO:0005737///NOT GO:0005730///GO:0005654///GO:0005654///GO:0005634///GO:0030529///GO:0005681	-2.8137
200751_s_at	heterogeneous nuclear ribonucleoprotein C (C1/C2)	HNRNPC	3183				601682157F1 NIH_MGC_9 Homo sapiens cDNA clone IMAGE:3952046 5-, mRNA sequence	10365758	BE898861	NA	NA		14q11.2	Chromosome 14, NC_000014.9 (21209136..21269479, complement)	RNA binding///RNA polymerase II core promoter proximal region sequence-specific DNA binding///RNA polymerase II distal enhancer sequence-specific DNA binding///identical protein binding///mRNA 3'-UTR binding///nucleosomal DNA binding///nucleotide binding///poly(A) RNA binding///poly(U) RNA binding///protein binding	3'-UTR-mediated mRNA stabilization///ATP-dependent chromatin remodeling///RNA splicing///gene expression///mRNA splicing, via spliceosome///mRNA splicing, via spliceosome///osteoblast differentiation	catalytic step 2 spliceosome///cytosol///extracellular vesicular exosome///membrane///nuclear chromatin///NOT nucleolus///nucleoplasm///nucleus///protein complex///spliceosomal complex	GO:0003723///GO:0000978///GO:0000980///GO:0042802///GO:0003730///GO:0031492///GO:0000166///GO:0044822///GO:0008266///GO:0005515	GO:0070935///GO:0043044///GO:0008380///GO:0010467///GO:0000398///GO:0000398///GO:0001649	GO:0071013///GO:0005829///GO:0070062///GO:0016020///GO:0000790///NOT GO:0005730///GO:0005654///GO:0005634///GO:0043234///GO:0005681	-2.31837
209085_x_at	replication factor C (activator 1) 1, 145kDa	RFC1	5981				H.sapiens PO-GA mRNA	296907	Z22642	NA	NA		4p14-p13	Chromosome 4, NC_000004.12 (39287449..39366381, complement)	ATP binding///DNA binding///DNA clamp loader activity///double-stranded DNA binding///enzyme activator activity///protein binding///protein domain specific binding///sequence-specific DNA binding	ATP catabolic process///DNA repair///DNA strand elongation involved in DNA replication///DNA-dependent DNA replication///mitotic cell cycle///negative regulation of transcription from RNA polymerase II promoter///nucleotide-excision repair///nucleotide-excision repair, DNA gap filling///positive regulation of catalytic activity///positive regulation of transcription, DNA-templated///telomere main…	DNA replication factor C complex///Golgi apparatus///cell junction///extracellular vesicular exosome///NOT nucleolus///nucleoplasm///nucleus	GO:0005524///GO:0003677///GO:0003689///GO:0003690///GO:0008047///GO:0005515///GO:0019904///GO:0043565	GO:0006200///GO:0006281///GO:0006271///GO:0006261///GO:0000278///GO:0000122///GO:0006289///GO:0006297///GO:0043085///GO:0045893///GO:0000723///GO:0000722///GO:0032201///GO:0007004///GO:0006351///GO:0006283	GO:0005663///GO:0005794///GO:0030054///GO:0070062///NOT GO:0005730///GO:0005654///GO:0005634	-2.09528
1554250_s_at	tripartite motif containing 73	TRIM73	375593				Homo sapiens tripartite motif-containing 73, mRNA (cDNA clone IMAGE:5181460)	21707476	BC033812	NA	NA		7q11.23	Chromosome 7, NC_000007.14 (75395629..75405613)	zinc ion binding		intracellular	GO:0008270		GO:0005622	2.12424
233124_s_at	enoyl CoA hydratase domain containing 1	ECHDC1	55862				Homo sapiens cDNA FLJ11402 fis, clone HEMBA1000722	10432656	AK021464	NA	NA		6q22.33	Chromosome 6, NC_000006.12 (127288712..127344069, complement)	carboxy-lyase activity///methylmalonyl-CoA decarboxylase activity	metabolic process	cytosol///extracellular vesicular exosome	GO:0016831///GO:0004492	GO:0008152	GO:0005829///GO:0070062	-1.80943
208336_s_at	trans-2,3-enoyl-CoA reductase	TECR	9524					NA		NA	NA		19p13.12	Chromosome 19, NC_000019.10 (14529548..14565980)	oxidoreductase activity, acting on the CH-CH group of donors	cellular lipid metabolic process///fatty acid elongation///long-chain fatty-acyl-CoA biosynthetic process///oxidation-reduction process///small molecule metabolic process///triglyceride biosynthetic process///very long-chain fatty acid biosynthetic process	endoplasmic reticulum///endoplasmic reticulum membrane///integral component of endoplasmic reticulum membrane///nucleus	GO:0016627	GO:0044255///GO:0030497///GO:0035338///GO:0055114///GO:0044281///GO:0019432///GO:0042761	GO:0005783///GO:0005789///GO:0030176///GO:0005634	2.23192
214682_at	polycystic kidney disease 1 (autosomal dominant) pseudogene	LOC399491	399491					NA		NA	NA		16p13.1	Chromosome 16							3.00159
200679_x_at	high mobility group box 1	HMGB1	3146				601143587F1 NIH_MGC_14 Homo sapiens cDNA clone IMAGE:3507284 5-, mRNA sequence	9148272	BE311760	NA	NA		13q12	Chromosome 13, NC_000013.11 (30458740..30465944, complement)	DNA binding, bending///DNA binding, bending///RAGE receptor binding///chemoattractant activity///cytokine activity///damaged DNA binding///double-stranded DNA binding///poly(A) RNA binding///protein binding///repressing transcription factor binding///sequence-specific DNA binding transcription factor activity///single-stranded DNA binding///transcription factor binding	DNA ligation involved in DNA repair///DNA recombination///DNA topological change///V(D)J recombination///apoptotic DNA fragmentation///apoptotic process///base-excision repair, DNA ligation///cellular component disassembly involved in execution phase of apoptosis///dendritic cell chemotaxis///inflammatory response to antigenic stimulus///innate immune response///myeloid dendritic cell activation/…	cell surface///condensed chromosome///extracellular region///extracellular space///nucleoplasm///nucleus///colocalizes_with transcriptional repressor complex	GO:0008301///GO:0008301///GO:0050786///GO:0042056///GO:0005125///GO:0003684///GO:0003690///GO:0044822///GO:0005515///GO:0070491///GO:0003700///GO:0003697///GO:0008134	GO:0051103///GO:0006310///GO:0006265///GO:0033151///GO:0006309///GO:0006915///GO:0006288///GO:0006921///GO:0002407///GO:0002437///GO:0045087///GO:0001773///GO:0017055///GO:2000426///GO:0000122///GO:0031175///GO:0050918///GO:0043388///GO:0043065///GO:0043280///GO:0045944///GO:0006357	GO:0009986///GO:0000793///GO:0005576///GO:0005615///GO:0005654///GO:0005634///colocalizes_with GO:0017053	-2.10251
1560689_s_at	v-akt murine thymoma viral oncogene homolog 2	AKT2	208					NA		NA	NA		19q13.1-q13.2	Chromosome 19, NC_000019.10 (40230317..40285536, complement)	ATP binding///kinase activity///protein binding///protein serine/threonine kinase activity///protein serine/threonine kinase activity	activation of Ral GTPase activity///apoptotic process///carbohydrate transport///cellular protein modification process///cellular response to insulin stimulus///fat cell differentiation///glucose metabolic process///glycogen biosynthetic process///insulin receptor signaling pathway///insulin receptor signaling pathway///intracellular protein transmembrane transport///mammary gland epithelial cell…	cell cortex///cytosol///nucleus///nucleus///plasma membrane///plasma membrane///ruffle membrane	GO:0005524///GO:0016301///GO:0005515///GO:0004674///GO:0004674	GO:0032859///GO:0006915///GO:0008643///GO:0006464///GO:0032869///GO:0045444///GO:0006006///GO:0005978///GO:0008286///GO:0008286///GO:0065002///GO:0060644///GO:0061024///GO:0010748///GO:0032287///GO:2000147///GO:0032000///GO:0046326///GO:2001275///GO:0010907///GO:0045725///GO:0001934///GO:0090314///GO:0031340///GO:0072659///GO:0006468///GO:0071156///GO:0030334///GO:0006417///GO:0007165	GO:0005938///GO:0005829///GO:0005634///GO:0005634///GO:0005886///GO:0005886///GO:0032587	2.96687
219371_s_at	Kruppel-like factor 2	KLF2	10365				Homo sapiens Kruppel-like factor 2 (KLF2), mRNA	49574523	NM_016270	NA	NA		19p13.11	Chromosome 19, NC_000019.10 (16324840..16327534)	metal ion binding///sequence-specific DNA binding///sequence-specific DNA binding transcription factor activity	Type I pneumocyte differentiation///cell morphogenesis///cellular response to cycloheximide///cellular response to hydrogen peroxide///cellular response to interleukin-1///cellular response to laminar fluid shear stress///cellular response to peptide///cellular response to tumor necrosis factor///erythrocyte maturation///in utero embryonic development///multicellular organism growth///negative re…	nucleus	GO:0046872///GO:0043565///GO:0003700	GO:0060509///GO:0000902///GO:0071409///GO:0070301///GO:0071347///GO:0071499///GO:1901653///GO:0071356///GO:0043249///GO:0001701///GO:0035264///GO:0032715///GO:0051247///GO:0045944///GO:0036003///GO:0040029///GO:0006351	GO:0005634	2.04648
203729_at	epithelial membrane protein 3	EMP3	2014				Homo sapiens epithelial membrane protein 3 (EMP3), mRNA	168693626	NM_001425	NA	NA		19q13.3	Chromosome 19, NC_000019.10 (48325372..48330553)		cell growth///negative regulation of cell proliferation	integral component of membrane		GO:0016049///GO:0008285	GO:0016021	2.70708
1554595_at	symplekin	SYMPK	8189				Homo sapiens symplekin, mRNA (cDNA clone IMAGE:5202004), complete cds	20987574	BC030214	NA	NA		19q13.3	Chromosome 19, NC_000019.10 (45815442..45863290, complement)	protein binding	cell adhesion///mRNA polyadenylation///positive regulation of protein dephosphorylation	cytoplasm///cytoskeleton///NOT nucleolus///nucleoplasm///nucleus///plasma membrane///tight junction	GO:0005515	GO:0007155///GO:0006378///GO:0035307	GO:0005737///GO:0005856///NOT GO:0005730///GO:0005654///GO:0005634///GO:0005886///GO:0005923	2.69394
1557953_at	zinc finger with KRAB and SCAN domains 1	ZKSCAN1	7586				602718526F1 NIH_MGC_49 Homo sapiens cDNA clone IMAGE:4858326 5-, mRNA sequence	14071838	BG761185	NA	NA		7q22	Chromosome 7, NC_000007.14 (100015572..100045178)	DNA binding///metal ion binding///sequence-specific DNA binding transcription factor activity	regulation of transcription, DNA-templated///transcription, DNA-templated	nucleus	GO:0003677///GO:0046872///GO:0003700	GO:0006355///GO:0006351	GO:0005634	-3.12964
215452_x_at	small ubiquitin-like modifier 4	SUMO4	387082					NA		NA	NA		6q25	Chromosome 6, NC_000006.12 (149400359..149401046)		protein sumoylation	nucleus		GO:0016925	GO:0005634	-0.876716
212968_at	RFNG O-fucosylpeptide 3-beta-N-acetylglucosaminyltransferase	RFNG	5986				7o43e03.x1 NCI_CGAP_Kid11 Homo sapiens cDNA clone IMAGE:3577036 3-, mRNA sequence	12357596	BF940276	NA	NA		17q25	Chromosome 17, NC_000017.11 (82047902..82051774, complement)	O-fucosylpeptide 3-beta-N-acetylglucosaminyltransferase activity///metal ion binding///molecular_function	cell differentiation///metabolic process///nervous system development///organ morphogenesis///pattern specification process///positive regulation of Notch signaling pathway///positive regulation of protein binding	extracellular region///extracellular vesicular exosome///integral component of Golgi membrane	GO:0033829///GO:0046872///GO:0003674	GO:0030154///GO:0008152///GO:0007399///GO:0009887///GO:0007389///GO:0045747///GO:0032092	GO:0005576///GO:0070062///GO:0030173	2.26756
223150_s_at	protein tyrosine phosphatase, non-receptor type 23	PTPN23	25930				Homo sapiens clone F2896 protein tyrosine phosphatase TD14 mRNA, complete cds	13491975	AF290614	NA	NA		3p21.3	Chromosome 3, NC_000003.12 (47380893..47413441)	protein binding///protein kinase binding///protein tyrosine phosphatase activity	cilium morphogenesis///negative regulation of epithelial cell migration///peptidyl-tyrosine dephosphorylation///peptidyl-tyrosine dephosphorylation///positive regulation of adherens junction organization///positive regulation of early endosome to late endosome transport///positive regulation of homophilic cell adhesion///protein transport///ubiquitin-dependent protein catabolic process via the mu…	ciliary basal body///cytoplasm///cytoplasmic membrane-bounded vesicle///early endosome///endosome///extracellular vesicular exosome///NOT nucleolus///nucleus	GO:0005515///GO:0019901///GO:0004725	GO:0060271///GO:0010633///GO:0035335///GO:0035335///GO:1903393///GO:2000643///GO:1903387///GO:0015031///GO:0043162	GO:0036064///GO:0005737///GO:0016023///GO:0005769///GO:0005768///GO:0070062///NOT GO:0005730///GO:0005634	2.41755
223108_s_at	zinc finger, CCHC domain containing 17	ZCCHC17	51538				Homo sapiens HSPC251 mRNA, complete cds	7106891	AF151085	NA	NA		1p35.2	Chromosome 1, NC_000001.11 (31296982..31365722)	poly(A) RNA binding///protein binding///zinc ion binding		cytosolic large ribosomal subunit///nucleolus	GO:0044822///GO:0005515///GO:0008270		GO:0022625///GO:0005730	-1.11756
229949_at	hypothetical LOC100507625	LOC100507625	100507625					NA		NA	NA			Chromosome 7, NC_000007.13 (72464015..72485901, complement)							2.44371
209895_at	protein tyrosine phosphatase, non-receptor type 11	PTPN11	5781				Homo sapiens PRO1847 mRNA, complete cds	408407888	AF119855	NA	NA		12q24	Chromosome 12, NC_000012.12 (112418732..112509918)	D1 dopamine receptor binding///SH3/SH2 adaptor activity///insulin receptor binding///insulin receptor substrate binding///non-membrane spanning protein tyrosine phosphatase activity///non-membrane spanning protein tyrosine phosphatase activity///peptide hormone receptor binding///phospholipase binding///phosphoprotein phosphatase activity///protein binding///protein domain specific binding///prot…	DNA damage checkpoint///ERBB signaling pathway///Fc-epsilon receptor signaling pathway///T cell costimulation///abortive mitotic cell cycle///activation of MAPK activity///atrioventricular canal development///axon guidance///blood coagulation///brain development///cytokine-mediated signaling pathway///ephrin receptor signaling pathway///epidermal growth factor receptor signaling pathway///face mo…	cytoplasm///cytosol///mitochondrion///nucleus///protein complex	GO:0031748///GO:0005070///GO:0005158///GO:0043560///GO:0004726///GO:0004726///GO:0051428///GO:0043274///GO:0004721///GO:0005515///GO:0019904///GO:0004725///GO:0004725///GO:0030971	GO:0000077///GO:0038127///GO:0038095///GO:0031295///GO:0033277///GO:0000187///GO:0036302///GO:0007411///GO:0007596///GO:0007420///GO:0019221///GO:0048013///GO:0007173///GO:0060325///GO:0008543///GO:0048806///GO:0042593///GO:0007507///GO:0042445///GO:0009755///GO:0045087///GO:0048839///GO:0008286///GO:0007229///GO:0060333///GO:0050900///GO:0035855///GO:0048609///GO:0033629///GO:0051463///GO:006012…	GO:0005737///GO:0005829///GO:0005739///GO:0005634///GO:0043234	-1.9102
203082_at	BMS1 ribosome biogenesis factor	BMS1	9790				Homo sapiens BMS1 ribosome biogenesis factor (BMS1), mRNA	224589070	NM_014753	NA	NA		10q11.21	Chromosome 10, NC_000010.11 (42782506..42834937)	ATP binding///poly(A) RNA binding	ribosome assembly	nucleolus///nucleolus///nucleus	GO:0005524///GO:0044822	GO:0042255	GO:0005730///GO:0005730///GO:0005634	-1.92826
226072_at	fucokinase	FUK	197258				xc27f03.x1 NCI_CGAP_Co18 Homo sapiens cDNA clone IMAGE:2585501 3-, mRNA sequence	6035950	AW080798	NA	NA		16q22.1	Chromosome 16, NC_000016.10 (70454584..70480274)	ATP binding///fucokinase activity	phosphorylation	cytoplasm	GO:0005524///GO:0050201	GO:0016310	GO:0005737	2.20518
210104_at	mediator complex subunit 6	MED6	10001				Homo sapiens RNA polymerase transcriptional regulation mediator (MED6) mRNA, complete cds	3329505	AF074723	NA	NA		14q24.2	Chromosome 14, NC_000014.9 (70583221..70600690, complement)	DNA binding///RNA polymerase II transcription cofactor activity///transcription coactivator activity///transcription factor binding	gene expression///positive regulation of transcription from RNA polymerase II promoter///regulation of transcription from RNA polymerase II promoter///stem cell maintenance///transcription initiation from RNA polymerase II promoter	mediator complex///mediator complex///membrane///nucleoplasm///nucleus	GO:0003677///GO:0001104///GO:0003713///GO:0008134	GO:0010467///GO:0045944///GO:0006357///GO:0019827///GO:0006367	GO:0016592///GO:0016592///GO:0016020///GO:0005654///GO:0005634	-2.53111
223002_s_at	5'-3' exoribonuclease 2	XRN2	22803				Homo sapiens mRNA; cDNA DKFZp434M182 (from clone DKFZp434M182)	12053188	AL136841	NA	NA		20p11.2-p11.1	Chromosome 20, NC_000020.11 (21303304..21389825)	5'-3' exonuclease activity///5'-3' exoribonuclease activity///nuclease activity///poly(A) RNA binding///zinc ion binding	DNA catabolic process, exonucleolytic///DNA-templated transcription, termination///RNA catabolic process///RNA metabolic process///RNA phosphodiester bond hydrolysis, exonucleolytic///RNA phosphodiester bond hydrolysis, exonucleolytic///RNA processing///cell growth///mRNA processing///regulation of transcription, DNA-templated///spermatogenesis	aggresome///membrane///nucleolus///nucleus	GO:0008409///GO:0004534///GO:0004518///GO:0044822///GO:0008270	GO:0000738///GO:0006353///GO:0006401///GO:0016070///GO:0090503///GO:0090503///GO:0006396///GO:0016049///GO:0006397///GO:0006355///GO:0007283	GO:0016235///GO:0016020///GO:0005730///GO:0005634	-2.66924
221889_at	potassium channel tetramerization domain containing 13	KCTD13	253980				wv14a04.x1 NCI_CGAP_Brn23 Homo sapiens cDNA clone IMAGE:2529486 3-, mRNA sequence	5880011	AW026481	NA	NA		16p11.2	Chromosome 16, NC_000016.10 (29906336..29926224, complement)	GTP-Rho binding///identical protein binding///protein domain specific binding///contributes_to ubiquitin-protein transferase activity	DNA replication///cell migration///negative regulation of Rho protein signal transduction///positive regulation of DNA replication///proteasome-mediated ubiquitin-dependent protein catabolic process///protein homooligomerization///protein ubiquitination///protein ubiquitination///stress fiber assembly	Cul3-RING ubiquitin ligase complex///nucleus	GO:0017049///GO:0042802///GO:0019904///contributes_to GO:0004842	GO:0006260///GO:0016477///GO:0035024///GO:0045740///GO:0043161///GO:0051260///GO:0016567///GO:0016567///GO:0043149	GO:0031463///GO:0005634	1.49389
212364_at	myosin IB	MYO1B	4430				nac56e10.x1 NCI_CGAP_Brn23 Homo sapiens cDNA clone IMAGE:3406555 3-, mRNA sequence	11444700	BF432550	NA	NA		2q12-q34	Chromosome 2, NC_000002.12 (191245381..191425389)	ATP binding///ATP binding///actin filament binding///calmodulin binding///microfilament motor activity///microfilament motor activity///phosphatidylinositol-3,4,5-trisphosphate binding///phosphatidylinositol-4,5-bisphosphate binding	actin filament bundle assembly///actin filament organization///actin filament-based movement///metabolic process///metabolic process///metabolic process///post-Golgi vesicle-mediated transport	actin filament///brush border///cell periphery///cytoplasm///early endosome///endosome membrane///extracellular vesicular exosome///filopodium///myosin complex///perinuclear region of cytoplasm///plasma membrane///colocalizes_with trans-Golgi network membrane	GO:0005524///GO:0005524///GO:0051015///GO:0005516///GO:0000146///GO:0000146///GO:0005547///GO:0005546	GO:0051017///GO:0007015///GO:0030048///GO:0008152///GO:0008152///GO:0008152///GO:0006892	GO:0005884///GO:0005903///GO:0071944///GO:0005737///GO:0005769///GO:0010008///GO:0070062///GO:0030175///GO:0016459///GO:0048471///GO:0005886///colocalizes_with GO:0032588	-2.22923
211578_s_at	ribosomal protein S6 kinase, 70kDa, polypeptide 1	RPS6KB1	6198				Human p70 ribosomal S6 kinase alpha-II mRNA, complete cds	189509	M60725	NA	NA		17q23.1	Chromosome 17, NC_000017.11 (59893046..59950426)	ATP binding///peptide binding///protein binding///protein kinase activity///protein serine/threonine/tyrosine kinase activity///ribosomal protein S6 kinase activity	G1/S transition of mitotic cell cycle///TOR signaling///aging///apoptotic process///cell migration///cellular response to growth factor stimulus///germ cell development///insulin receptor signaling pathway///long-term memory///negative regulation of apoptotic process///negative regulation of extrinsic apoptotic signaling pathway///negative regulation of insulin receptor signaling pathway///phosph…	cell junction///cell surface///cytoplasm///cytosol///mitochondrial outer membrane///mitochondrion///neuron projection///NOT nucleolus///nucleus///perinuclear region of cytoplasm///synapse	GO:0005524///GO:0042277///GO:0005515///GO:0004672///GO:0004712///GO:0004711	GO:0000082///GO:0031929///GO:0007568///GO:0006915///GO:0016477///GO:0071363///GO:0007281///GO:0008286///GO:0007616///GO:0043066///GO:2001237///GO:0046627///GO:0048015///GO:0045931///GO:0048633///GO:0014911///GO:0048661///GO:0045727///GO:0045948///GO:0043491///GO:0006468///GO:0006468///GO:0046324///GO:0042493///GO:0014878///GO:0045471///GO:0033762///GO:0051384///GO:0009749///GO:0009408///GO:004320…	GO:0030054///GO:0009986///GO:0005737///GO:0005829///GO:0005741///GO:0005739///GO:0043005///NOT GO:0005730///GO:0005634///GO:0048471///GO:0045202	-1.85058
200037_s_at	chromobox homolog 3	CBX3	11335				Homo sapiens chromobox homolog 3 (CBX3), transcript variant 2, mRNA	325197147	NM_016587	NA	NA		7p15.2	Chromosome 7, NC_000007.14 (26201211..26213607)	enzyme binding///histone methyltransferase binding///identical protein binding///protein binding///protein domain specific binding	chromatin remodeling///negative regulation of transcription, DNA-templated///negative regulation of transcription, DNA-templated///rhythmic process///transcription, DNA-templated	chromatin///condensed chromosome, centromeric region///nuclear envelope///nuclear euchromatin///nuclear heterochromatin///nuclear inner membrane///nuclear pericentric heterochromatin///nucleus///spindle	GO:0019899///GO:1990226///GO:0042802///GO:0005515///GO:0019904	GO:0006338///GO:0045892///GO:0045892///GO:0048511///GO:0006351	GO:0000785///GO:0000779///GO:0005635///GO:0005719///GO:0005720///GO:0005637///GO:0031618///GO:0005634///GO:0005819	-1.80702
226094_at	phosphatidylinositol-4-phosphate 3-kinase, catalytic subunit type 2 alpha	PIK3C2A	5286				tg64h07.x1 Soares_NhHMPu_S1 Homo sapiens cDNA clone IMAGE:2113597 3-, mRNA sequence	4244466	AI401379	NA	NA		11p15.5-p14	Chromosome 11, NC_000011.10 (17086561..17207996, complement)	1-phosphatidylinositol-3-kinase activity///1-phosphatidylinositol-4-phosphate 3-kinase activity///ATP binding///phosphatidylinositol 3-kinase activity///phosphatidylinositol binding	clathrin coat assembly///endocytosis///epidermal growth factor receptor signaling pathway///exocytosis///insulin receptor signaling pathway///phosphatidylinositol biosynthetic process///phosphatidylinositol phosphorylation///phosphatidylinositol-3-phosphate biosynthetic process///phosphatidylinositol-mediated signaling///phospholipid metabolic process///platelet-derived growth factor receptor sig…	Golgi apparatus///clathrin-coated vesicle///cytoplasm///cytosol///extracellular vesicular exosome///membrane///nucleus///phosphatidylinositol 3-kinase complex///plasma membrane///vesicle	GO:0016303///GO:0035005///GO:0005524///GO:0035004///GO:0035091	GO:0048268///GO:0006897///GO:0007173///GO:0006887///GO:0008286///GO:0006661///GO:0046854///GO:0036092///GO:0048015///GO:0006644///GO:0048008///GO:0044281///GO:0014829	GO:0005794///GO:0030136///GO:0005737///GO:0005829///GO:0070062///GO:0016020///GO:0005634///GO:0005942///GO:0005886///GO:0031982	-3.17301
1558014_s_at	fatty acyl CoA reductase 1	FAR1	84188				602372718F1 NIH_MGC_93 Homo sapiens cDNA clone IMAGE:4480468 5-, mRNA sequence	12770906	BG261090	NA	NA		11p15.2	Chromosome 11, NC_000011.10 (13668659..13732346)	fatty-acyl-CoA reductase (alcohol-forming) activity///long-chain-fatty-acyl-CoA reductase activity	cellular lipid metabolic process///ether lipid biosynthetic process///ether lipid biosynthetic process///glycerophospholipid biosynthetic process///long-chain fatty-acyl-CoA metabolic process///oxidation-reduction process///small molecule metabolic process///wax biosynthetic process	integral component of membrane///peroxisomal matrix///peroxisomal membrane///peroxisome	GO:0080019///GO:0050062	GO:0044255///GO:0008611///GO:0008611///GO:0046474///GO:0035336///GO:0055114///GO:0044281///GO:0010025	GO:0016021///GO:0005782///GO:0005778///GO:0005777	-2.92615
217779_s_at	proline-rich nuclear receptor coactivator 2	PNRC2	55629				Homo sapiens proline-rich nuclear receptor coactivator 2 (PNRC2), mRNA	209969688	NM_017761	NA	NA		1p36.11	Chromosome 1, NC_000001.11 (23959811..23963462)	protein binding	deadenylation-independent decapping of nuclear-transcribed mRNA///nuclear-transcribed mRNA catabolic process, nonsense-mediated decay///regulation of transcription, DNA-templated///transcription, DNA-templated	cytoplasmic mRNA processing body///nucleus	GO:0005515	GO:0031087///GO:0000184///GO:0006355///GO:0006351	GO:0000932///GO:0005634	-1.5521
44146_at	glucocorticoid modulatory element binding protein 2	GMEB2	26205				zk66b08.s1 Soares_pregnant_uterus_NbHPU Homo sapiens cDNA clone IMAGE:487767 3-, mRNA sequence	1523385	AA045183	NA	NA		20q13.33	Chromosome 20, NC_000020.11 (63587602..63627028, complement)	DNA binding///metal ion binding///transcription coactivator activity	regulation of transcription, DNA-templated///transcription from RNA polymerase II promoter	cytoplasm///NOT nucleolus///nucleus	GO:0003677///GO:0046872///GO:0003713	GO:0006355///GO:0006366	GO:0005737///NOT GO:0005730///GO:0005634	1.63875
51192_at	slingshot protein phosphatase 3	SSH3	54961				zo23d02.s1 Stratagene colon (#937204) Homo sapiens cDNA clone IMAGE:587715 3-, mRNA sequence	1696027	AA134926	NA	NA		11q13.2	Chromosome 11, NC_000011.10 (67303448..67312607)	DNA binding///actin binding///protein tyrosine phosphatase activity///protein tyrosine/serine/threonine phosphatase activity	peptidyl-tyrosine dephosphorylation///protein dephosphorylation///regulation of actin polymerization or depolymerization///regulation of axonogenesis///regulation of lamellipodium assembly	cytoplasm///cytoskeleton///nucleus	GO:0003677///GO:0003779///GO:0004725///GO:0008138	GO:0035335///GO:0006470///GO:0008064///GO:0050770///GO:0010591	GO:0005737///GO:0005856///GO:0005634	1.93386
205842_s_at	Janus kinase 2	JAK2	3717				Homo sapiens Jak2 kinase (JAK2) mRNA, complete cds	3236321	AF001362	NA	NA		9p24	Chromosome 9, NC_000009.12 (4985245..5129948)	ATP binding///SH2 domain binding///acetylcholine receptor binding///growth hormone receptor binding///heme binding///histone binding///histone kinase activity (H3-Y41 specific)///insulin receptor substrate binding///interleukin-12 receptor binding///non-membrane spanning protein tyrosine kinase activity///peptide hormone receptor binding///phosphatidylinositol 3-kinase binding///protein C-terminu…	G-protein coupled receptor signaling pathway///JAK-STAT cascade///JAK-STAT cascade involved in growth hormone signaling pathway///JAK-STAT cascade involved in growth hormone signaling pathway///STAT protein import into nucleus///actin filament polymerization///activation of JAK2 kinase activity///activation of MAPKK activity///activation of cysteine-type endopeptidase activity involved in apoptot…	caveola///cytoplasm///cytoskeleton///cytosol///endosome lumen///membrane raft///nuclear matrix///nucleus	GO:0005524///GO:0042169///GO:0033130///GO:0005131///GO:0020037///GO:0042393///GO:0035401///GO:0043560///GO:0005143///GO:0004715///GO:0051428///GO:0043548///GO:0008022///GO:0005515///GO:0004672///GO:0019901///GO:0004713///GO:0004713///GO:0004713///GO:0005102///GO:0031702	GO:0007186///GO:0007259///GO:0060397///GO:0060397///GO:0007262///GO:0030041///GO:0042977///GO:0000186///GO:0006919///GO:0097296///GO:0006915///GO:0031103///GO:0007596///GO:0030154///GO:0006928///GO:0019221///GO:0019221///GO:0019221///GO:0007167///GO:0030218///GO:0097191///GO:0060396///GO:0035409///GO:0009755///GO:0034050///GO:0060333///GO:0035722///GO:0035556///GO:0008631///GO:0061180///GO:000749…	GO:0005901///GO:0005737///GO:0005856///GO:0005829///GO:0031904///GO:0045121///GO:0016363///GO:0005634	-1.97774
221269_s_at	SH3 domain binding glutamate-rich protein like 3	SH3BGRL3	83442				Homo sapiens SH3 domain binding glutamate-rich protein like 3 (SH3BGRL3), mRNA	110227860	NM_031286	NA	NA		1p36.11	Chromosome 1, NC_000001.11 (26279722..26281522)	Rho GTPase activator activity///electron carrier activity///protein disulfide oxidoreductase activity///semaphorin receptor binding	cell redox homeostasis///oxidation-reduction process///positive regulation of Rho GTPase activity///regulation of actin cytoskeleton organization///regulation of actin filament depolymerization///regulation of blood vessel endothelial cell migration	cytoplasm///extracellular vesicular exosome///lamellipodium///nucleus	GO:0005100///GO:0009055///GO:0015035///GO:0030215	GO:0045454///GO:0055114///GO:0032321///GO:0032956///GO:0030834///GO:0043535	GO:0005737///GO:0070062///GO:0030027///GO:0005634	2.47467
45653_at	potassium channel tetramerization domain containing 13	KCTD13	253980				wv14a04.x1 NCI_CGAP_Brn23 Homo sapiens cDNA clone IMAGE:2529486 3-, mRNA sequence	5880011	AW026481	NA	NA		16p11.2	Chromosome 16, NC_000016.10 (29906336..29926224, complement)	GTP-Rho binding///identical protein binding///protein domain specific binding///contributes_to ubiquitin-protein transferase activity	DNA replication///cell migration///negative regulation of Rho protein signal transduction///positive regulation of DNA replication///proteasome-mediated ubiquitin-dependent protein catabolic process///protein homooligomerization///protein ubiquitination///protein ubiquitination///stress fiber assembly	Cul3-RING ubiquitin ligase complex///nucleus	GO:0017049///GO:0042802///GO:0019904///contributes_to GO:0004842	GO:0006260///GO:0016477///GO:0035024///GO:0045740///GO:0043161///GO:0051260///GO:0016567///GO:0016567///GO:0043149	GO:0031463///GO:0005634	2.00129
201351_s_at	YME1-like 1 ATPase	YME1L1	10730				Homo sapiens FtsH homolog mRNA, complete cds	4454687	AF070656	NA	NA		10p14	Chromosome 10, NC_000010.11 (27110111..27154420, complement)	ATP binding///metal ion binding///metalloendopeptidase activity	cell proliferation///misfolded or incompletely synthesized protein catabolic process///mitochondrion organization	integral component of membrane///membrane///mitochondrial inner membrane	GO:0005524///GO:0046872///GO:0004222	GO:0008283///GO:0006515///GO:0007005	GO:0016021///GO:0016020///GO:0005743	-2.10844
221762_s_at	PDX1 C-terminal inhibiting factor 1	PCIF1	63935					NA		NA	NA		20q13.12	Chromosome 20, NC_000020.11 (45934678..45948023)		negative regulation of phosphatase activity	intercellular bridge///microtubule cytoskeleton///NOT nucleolus///nucleus		GO:0010923	GO:0045171///GO:0015630///NOT GO:0005730///GO:0005634	2.64998
222955_s_at	family with sequence similarity 45, member A///family with sequence similarity 45, member A pseudogene	FAM45A///FAM45B	404636///55855				Homo sapiens x 004 protein mRNA, complete cds	9437340	AF168713	NA	NA		10q25///Xq26.1	Chromosome 10, NC_000010.11 (119104065..119137984)///Chromosome X, NC_000023.11 (130494941..130497448)							-1.85807
232447_at				CDNA FLJ12161 fis, clone MAMMA1000576		Hs.656393	AU147405 MAMMA1 Homo sapiens cDNA clone MAMMA1000576 3-, mRNA sequence	55781348	AU147405	NA	NA										3.14193
202308_at	sterol regulatory element binding transcription factor 1	SREBF1	6720				Homo sapiens sterol regulatory element binding transcription factor 1 (SREBF1), transcript variant 2, mRNA	256665251	NM_004176	NA	NA		17p11.2	Chromosome 17, NC_000017.11 (17811349..17837017, complement)	DNA binding///chromatin binding///protein binding///protein complex binding///protein dimerization activity///protein kinase binding///sequence-specific DNA binding///sequence-specific DNA binding transcription factor activity///sterol response element binding	aging///cellular lipid metabolic process///cellular response to fatty acid///cellular response to starvation///cholesterol metabolic process///circadian rhythm///insulin receptor signaling pathway///lipid biosynthetic process///lipid metabolic process///lung development///negative regulation of insulin secretion///negative regulation of transcription from RNA polymerase II promoter///positive reg…	ER to Golgi transport vesicle membrane///Golgi membrane///cytoplasm///cytosol///endoplasmic reticulum///endoplasmic reticulum membrane///integral component of membrane///nuclear envelope///nucleoplasm///nucleus///protein complex	GO:0003677///GO:0003682///GO:0005515///GO:0032403///GO:0046983///GO:0019901///GO:0043565///GO:0003700///GO:0032810	GO:0007568///GO:0044255///GO:0071398///GO:0009267///GO:0008203///GO:0007623///GO:0008286///GO:0008610///GO:0006629///GO:0030324///GO:0046676///GO:0000122///GO:0045542///GO:0031065///GO:0045944///GO:0045944///GO:0010867///GO:0019217///GO:0003062///GO:0006357///GO:0051591///GO:0042493///GO:0032094///GO:0033762///GO:0009749///GO:0032570///GO:0032526///GO:0044281///GO:0006351	GO:0012507///GO:0000139///GO:0005737///GO:0005829///GO:0005783///GO:0005789///GO:0016021///GO:0005635///GO:0005654///GO:0005634///GO:0043234	1.92677
203187_at	dedicator of cytokinesis 1	DOCK1	1793				Homo sapiens dedicator of cytokinesis 1 (DOCK1), transcript variant 2, mRNA	589811534	NM_001380	NA	NA		10q26.13-q26.3	Chromosome 10, NC_000010.11 (126905414..127452516)	GTPase activator activity///SH3 domain binding///guanyl-nucleotide exchange factor activity///protein binding	Fc-gamma receptor signaling pathway involved in phagocytosis///apoptotic process///axon guidance///blood coagulation///cell migration///hematopoietic progenitor cell differentiation///innate immune response///integrin-mediated signaling pathway///phagocytosis, engulfment///positive regulation of GTPase activity///positive regulation of GTPase activity///signal transduction///small GTPase mediated…	cytoplasm///cytosol///membrane///NOT nucleolus///nucleus	GO:0005096///GO:0017124///GO:0005085///GO:0005515	GO:0038096///GO:0006915///GO:0007411///GO:0007596///GO:0016477///GO:0002244///GO:0045087///GO:0007229///GO:0006911///GO:0043547///GO:0043547///GO:0007165///GO:0007264	GO:0005737///GO:0005829///GO:0016020///NOT GO:0005730///GO:0005634	-1.94972
219221_at	zinc finger and BTB domain containing 38	ZBTB38	253461				Homo sapiens zinc finger and BTB domain containing 38 (ZBTB38), mRNA	148276989	NM_001080412	NA	NA		3q23	Chromosome 3, NC_000003.12 (141324213..141449792)	metal ion binding///methyl-CpG binding///protein binding///protein homodimerization activity///sequence-specific DNA binding transcription factor activity	negative regulation of transcription, DNA-templated///positive regulation of transcription from RNA polymerase II promoter///transcription, DNA-templated	blood microparticle///nucleus///nucleus	GO:0046872///GO:0008327///GO:0005515///GO:0042803///GO:0003700	GO:0045892///GO:0045944///GO:0006351	GO:0072562///GO:0005634///GO:0005634	-3.75788
55065_at	MAP/microtubule affinity-regulating kinase 4	MARK4	57787				DKFZp761B169_s1 761 (synonym: hamy2) Homo sapiens cDNA clone DKFZp761B169 3-, mRNA sequence	5926453	AL120554	NA	NA		19q13.3	Chromosome 19, NC_000019.10 (45251258..45305283)	ATP binding///gamma-tubulin binding///microtubule binding///protein binding///protein serine/threonine kinase activity///tau-protein kinase activity///ubiquitin binding	microtubule bundle formation///microtubule cytoskeleton organization///nervous system development///positive regulation of programmed cell death///protein phosphorylation	centrosome///microtubule cytoskeleton///microtubule organizing center///neuron projection	GO:0005524///GO:0043015///GO:0008017///GO:0005515///GO:0004674///GO:0050321///GO:0043130	GO:0001578///GO:0000226///GO:0007399///GO:0043068///GO:0006468	GO:0005813///GO:0015630///GO:0005815///GO:0043005	1.79479
38918_at	SRY (sex determining region Y)-box 13	SOX13	9580				Homo sapiens HMG box factor SOX-13 mRNA, complete cds	3982828	AF083105	NA	NA		1q32	Chromosome 1, NC_000001.11 (204073109..204127743)	protein binding///sequence-specific DNA binding///sequence-specific DNA binding transcription factor activity	anatomical structure morphogenesis///regulation of gamma-delta T cell differentiation///regulation of transcription, DNA-templated///transcription, DNA-templated	nucleus	GO:0005515///GO:0043565///GO:0003700	GO:0009653///GO:0045586///GO:0006355///GO:0006351	GO:0005634	1.6849
214845_s_at	calumenin	CALU	813				Homo sapiens crocalbin-like protein mRNA, partial cds	8515717	AF257659	NA	NA		7q32.1	Chromosome 7, NC_000007.14 (128739292..128773423)	calcium ion binding///protein binding	biological_process///blood coagulation///platelet activation///platelet degranulation	Golgi apparatus///endoplasmic reticulum///extracellular region///melanosome///membrane///sarcoplasmic reticulum lumen	GO:0005509///GO:0005515	GO:0008150///GO:0007596///GO:0030168///GO:0002576	GO:0005794///GO:0005783///GO:0005576///GO:0042470///GO:0016020///GO:0033018	-3.53722
224642_at	forty-two-three domain containing 1	FYTTD1	84248				602385625F1 NIH_MGC_93 Homo sapiens cDNA clone IMAGE:4514574 5-, mRNA sequence	13049766	BG291550	NA	NA		3q29	Chromosome 3, NC_000003.12 (197749553..197784446)	mRNA binding///poly(A) RNA binding///protein binding	mRNA export from nucleus	nuclear speck///NOT nucleolus///nucleoplasm///nucleus	GO:0003729///GO:0044822///GO:0005515	GO:0006406	GO:0016607///NOT GO:0005730///GO:0005654///GO:0005634	-2.10651
202027_at	transmembrane protein 184B	TMEM184B	25829				Homo sapiens transmembrane protein 184B (TMEM184B), transcript variant 1, mRNA	303519412	NM_012264	NA	NA		22q12	Chromosome 22, NC_000022.11 (38216597..38273034, complement)			integral component of membrane			GO:0016021	1.18955
215022_x_at	zinc finger protein 33B	ZNF33B	7582				602498083F1 NIH_MGC_75 Homo sapiens cDNA clone IMAGE:4611836 5-, mRNA sequence	13335720	BG429214	NA	NA		10q11.2	Chromosome 10, NC_000010.11 (42589084..42638668, complement)	DNA binding///metal ion binding///sequence-specific DNA binding transcription factor activity	regulation of transcription, DNA-templated///transcription, DNA-templated	nucleus	GO:0003677///GO:0046872///GO:0003700	GO:0006355///GO:0006351	GO:0005634	-2.2003
1555278_a_at	cytoskeleton associated protein 5	CKAP5	9793				Homo sapiens cytoskeleton associated protein 5, mRNA (cDNA clone IMAGE:5167317), complete cds	23272299	BC035554	NA	NA		11p11.2	Chromosome 11, NC_000011.10 (46743534..46846308, complement)	protein binding	G2/M transition of mitotic cell cycle///RNA transport///centrosome organization///establishment or maintenance of microtubule cytoskeleton polarity///mitotic cell cycle///mitotic nuclear division///spindle organization	centrosome///cytosol///colocalizes_with gamma-tubulin complex///membrane///colocalizes_with microtubule cytoskeleton///colocalizes_with microtubule plus-end///protein complex///spindle pole	GO:0005515	GO:0000086///GO:0050658///GO:0051297///GO:0030951///GO:0000278///GO:0007067///GO:0007051	GO:0005813///GO:0005829///colocalizes_with GO:0000930///GO:0016020///colocalizes_with GO:0015630///colocalizes_with GO:0035371///GO:0043234///GO:0000922	-2.40096
210529_s_at	family with sequence similarity 115, member A	FAM115A	9747				Homo sapiens family with sequence similarity 115, member A, mRNA (cDNA clone MGC:1890 IMAGE:3346754), complete cds	33875634	BC000609	NA	NA		7q35	Chromosome 7, NC_000007.14 (143851368..143902198, complement)							-2.22911
211989_at	SWI/SNF related, matrix associated, actin dependent regulator of chromatin, subfamily e, member 1	SMARCE1	6605				Homo sapiens SWI/SNF related, matrix associated, actin dependent regulator of chromatin, subfamily e, member 1 (SMARCE1), mRNA	45827732	NM_003079	NA	NA		17q21.2	Chromosome 17, NC_000017.11 (40627720..40647851, complement)	N-acetyltransferase activity///RNA binding///contributes_to RNA polymerase II core promoter proximal region sequence-specific DNA binding///contributes_to RNA polymerase II distal enhancer sequence-specific DNA binding///chromatin binding///ligand-dependent nuclear receptor binding///contributes_to nucleosomal DNA binding///protein N-terminus binding///protein binding///transcription coactivator …	ATP-dependent chromatin remodeling///chromatin remodeling///metabolic process///negative regulation of transcription, DNA-templated///nervous system development///nucleosome disassembly///regulation of transcription from RNA polymerase II promoter	SWI/SNF complex///nBAF complex///npBAF complex///nuclear chromatin///nuclear chromosome///NOT nucleolus///nucleus///protein complex///transcriptional repressor complex	GO:0008080///GO:0003723///contributes_to GO:0000978///contributes_to GO:0000980///GO:0003682///GO:0016922///contributes_to GO:0031492///GO:0047485///GO:0005515///GO:0003713	GO:0043044///GO:0006338///GO:0008152///GO:0045892///GO:0007399///GO:0006337///GO:0006357	GO:0016514///GO:0071565///GO:0071564///GO:0000790///GO:0000228///NOT GO:0005730///GO:0005634///GO:0043234///GO:0017053	-1.71523
225536_at	transmembrane protein 54	TMEM54	113452				AL545105 Homo sapiens PLACENTA COT 25-NORMALIZED Homo sapiens cDNA clone CS0DI013YC09 3-PRIME, mRNA sequence	45745590	AL545105	NA	NA		1p35-p34	Chromosome 1, NC_000001.11 (32894595..32901440, complement)	molecular_function	biological_process	cellular_component///integral component of membrane	GO:0003674	GO:0008150	GO:0005575///GO:0016021	2.637
222125_s_at	prolyl 4-hydroxylase, transmembrane (endoplasmic reticulum)	P4HTM	54681				Homo sapiens prolyl 4-hydroxylase, transmembrane (endoplasmic reticulum), mRNA (cDNA clone IMAGE:3162218), partial cds	12653606	BC000580	NA	NA		3p21.3	Chromosome 3, NC_000003.12 (48989871..49007149)	L-ascorbic acid binding///calcium ion binding///iron ion binding///oxidoreductase activity, acting on paired donors, with incorporation or reduction of molecular oxygen, 2-oxoglutarate as one donor, and incorporation of one atom each of oxygen into both donors	oxidation-reduction process	endoplasmic reticulum membrane///integral component of membrane	GO:0031418///GO:0005509///GO:0005506///GO:0016706	GO:0055114	GO:0005789///GO:0016021	1.49461
202171_at	vascular endothelial zinc finger 1	VEZF1	7716				AU146275 HEMBB1 Homo sapiens cDNA clone HEMBB1000004 3-, mRNA sequence	11007796	AU146275	NA	NA		17q22	Chromosome 17, NC_000017.11 (57971547..57988254, complement)	DNA binding///metal ion binding	angiogenesis///cellular defense response///endothelial cell development///regulation of transcription from RNA polymerase II promoter///transcription from RNA polymerase II promoter	nucleus	GO:0003677///GO:0046872	GO:0001525///GO:0006968///GO:0001885///GO:0006357///GO:0006366	GO:0005634	-2.02481
48106_at	solute carrier family 48 (heme transporter), member 1	SLC48A1	55652				ym63e09.r1 Soares adult brain N2b4HB55Y Homo sapiens cDNA clone IMAGE:163624 5-, mRNA sequence	879061	H14241	NA	NA		12q13.11	Chromosome 12, NC_000012.12 (47758722..47782753)	heme transporter activity	heme transport	endosome membrane///integral component of membrane///lysosomal membrane	GO:0015232	GO:0015886	GO:0010008///GO:0016021///GO:0005765	2.09163
224218_s_at	trichorhinophalangeal syndrome I	TRPS1	7227				Homo sapiens zinc finger protein GC79 mRNA, complete cds	10644121	AF264784	NA	NA		8q24.12	Chromosome 8, NC_000008.11 (115408496..115669028, complement)	protein binding///sequence-specific DNA binding///sequence-specific DNA binding transcription factor activity///zinc ion binding	NLS-bearing protein import into nucleus///chondrocyte differentiation///negative regulation of transcription from RNA polymerase II promoter///positive regulation of extrinsic apoptotic signaling pathway via death domain receptors///regulation of chondrocyte differentiation///regulation of histone deacetylation///skeletal system development///transcription from RNA polymerase II promoter///transm…	nucleus	GO:0005515///GO:0043565///GO:0003700///GO:0008270	GO:0006607///GO:0002062///GO:0000122///GO:1902043///GO:0032330///GO:0031063///GO:0001501///GO:0006366///GO:0007178	GO:0005634	-2.19342
216521_s_at	BRCA1/BRCA2-containing complex, subunit 3	BRCC3	79184				Homo sapiens T-cell receptor alpha chain-c6.1A fusion protein (c6.1A-TCRC) gene, partial cds	639612	S72931	NA	NA		Xq28	Chromosome X, NC_000023.11 (155071420..155123074)	enzyme regulator activity///metal ion binding///metallopeptidase activity///polyubiquitin binding///protein binding///ubiquitin thiolesterase activity///ubiquitin-specific protease activity	G2 DNA damage checkpoint///double-strand break repair///histone H2A K63-linked deubiquitination///histone H2A K63-linked deubiquitination///positive regulation of DNA repair///protein K63-linked deubiquitination///proteolysis///regulation of catalytic activity///response to X-ray///response to ionizing radiation	BRCA1-A complex///BRISC complex///nuclear ubiquitin ligase complex///NOT nucleolus///nucleus///ubiquitin ligase complex	GO:0030234///GO:0046872///GO:0008237///GO:0031593///GO:0005515///GO:0004221///GO:0004843	GO:0031572///GO:0006302///GO:0070537///GO:0070537///GO:0045739///GO:0070536///GO:0006508///GO:0050790///GO:0010165///GO:0010212	GO:0070531///GO:0070552///GO:0000152///NOT GO:0005730///GO:0005634///GO:0000151	-2.6397
206900_x_at	zinc finger protein 253	ZNF253	56242				Homo sapiens zinc finger protein 253 (ZNF253), mRNA	83320067	NM_021047	NA	NA		19p13.11	Chromosome 19, NC_000019.10 (19865905..19893484)	DNA binding///zinc ion binding	negative regulation of transcription, DNA-templated///regulation of transcription, DNA-templated///transcription, DNA-templated	nucleus	GO:0003677///GO:0008270	GO:0045892///GO:0006355///GO:0006351	GO:0005634	-1.93184
202081_at	immediate early response 2	IER2	9592				Homo sapiens immediate early response 2 (IER2), mRNA	48675810	NM_004907	NA	NA		19p13.2	Chromosome 19, NC_000019.10 (13150468..13154908)			cytoplasm			GO:0005737	2.17528
212018_s_at	ribosomal L1 domain containing 1	RSL1D1	26156					NA		NA	NA		16p13.13	Chromosome 16, NC_000016.10 (11834196..11851585, complement)	poly(A) RNA binding	osteoblast differentiation///regulation of apoptotic process///regulation of cellular senescence///regulation of protein localization	membrane///nucleolus	GO:0044822	GO:0001649///GO:0042981///GO:2000772///GO:0032880	GO:0016020///GO:0005730	-2.77394
220355_s_at	polybromo 1	PBRM1	55193					NA		NA	NA		3p21	Chromosome 3, NC_000003.12 (52545352..52685850, complement)	DNA binding///chromatin binding///protein binding	chromatin remodeling///heart development///mitotic nuclear division///negative regulation of cell proliferation///placenta development///regulation of transcription, DNA-templated///transcription, DNA-templated	kinetochore///nuclear chromosome	GO:0003677///GO:0003682///GO:0005515	GO:0006338///GO:0007507///GO:0007067///GO:0008285///GO:0001890///GO:0006355///GO:0006351	GO:0000776///GO:0000228	-1.6286
223879_s_at	oxidation resistance 1	OXR1	55074				Homo sapiens oxidation protection protein (OXR1) mRNA, complete cds	10954045	AF309387	NA	NA		8q23	Chromosome 8, NC_000008.11 (106270178..106752694)	molecular_function///oxidoreductase activity	adult walking behavior///cellular response to hydroperoxide///negative regulation of neuron apoptotic process///oxidation-reduction process///response to oxidative stress	cellular_component///mitochondrion///nucleolus	GO:0003674///GO:0016491	GO:0007628///GO:0071447///GO:0043524///GO:0055114///GO:0006979	GO:0005575///GO:0005739///GO:0005730	-2.73988
202213_s_at	cullin 4B	CUL4B	8450					NA		NA	NA		Xq23	Chromosome X, NC_000023.11 (120524589..120575829, complement)	contributes_to damaged DNA binding///protein binding///ubiquitin protein ligase binding	UV-damage excision repair///cell cycle///histone H2A monoubiquitination///positive regulation of G1/S transition of mitotic cell cycle///positive regulation of protein catabolic process///ubiquitin-dependent protein catabolic process	Cul4B-RING E3 ubiquitin ligase complex///cytoplasm///extracellular vesicular exosome///NOT nucleolus///nucleus///plasma membrane	contributes_to GO:0003684///GO:0005515///GO:0031625	GO:0070914///GO:0007049///GO:0035518///GO:1900087///GO:0045732///GO:0006511	GO:0031465///GO:0005737///GO:0070062///NOT GO:0005730///GO:0005634///GO:0005886	-2.538
223474_at	interferon regulatory factor 2 binding protein-like	IRF2BPL	64207					NA		NA	NA		14q24.3	Chromosome 14, NC_000014.9 (77024543..77028699, complement)	metal ion binding///molecular_function	development of secondary female sexual characteristics///negative regulation of transcription from RNA polymerase II promoter///positive regulation of transcription from RNA polymerase II promoter	extracellular space///nucleus///nucleus	GO:0046872///GO:0003674	GO:0046543///GO:0000122///GO:0045944	GO:0005615///GO:0005634///GO:0005634	1.61262
217917_s_at	dynein, light chain, roadblock-type 1	DYNLRB1	83658				Homo sapiens dynein, light chain, roadblock-type 1 (DYNLRB1), transcript variant 1, mRNA	528524490	NM_014183	NA	NA		20q11.21	Chromosome 20, NC_000020.11 (34516364..34540958)	identical protein binding///microtubule motor activity	metabolic process///metabolic process///microtubule-based movement///transport///visual behavior	centrosome///cytoplasm///cytoplasmic dynein complex///cytoplasmic dynein complex///membrane///microtubule	GO:0042802///GO:0003777	GO:0008152///GO:0008152///GO:0007018///GO:0006810///GO:0007632	GO:0005813///GO:0005737///GO:0005868///GO:0005868///GO:0016020///GO:0005874	1.54551
201992_s_at	kinesin family member 5B	KIF5B	3799				Homo sapiens kinesin family member 5B (KIF5B), mRNA	187761329	NM_004521	NA	NA		10p11.22	Chromosome 10, NC_000010.11 (32009010..32056443, complement)	ATP binding///ATPase activity///microtubule binding///microtubule motor activity///plus-end-directed microtubule motor activity///protein binding	ATP catabolic process///axon guidance///cellular protein metabolic process///cytoplasm organization///cytoskeleton-dependent intracellular transport///microtubule-based movement///plus-end-directed vesicle transport along microtubule///positive regulation of establishment of protein localization to plasma membrane///positive regulation of potassium ion transport///regulation of membrane potential…	ciliary rootlet///cytoplasm///endocytic vesicle///kinesin complex///membrane///microtubule///microtubule organizing center///neuron projection///perinuclear region of cytoplasm///vesicle	GO:0005524///GO:0016887///GO:0008017///GO:0003777///GO:0008574///GO:0005515	GO:0006200///GO:0007411///GO:0044267///GO:0007028///GO:0030705///GO:0007018///GO:0072383///GO:0090004///GO:0043268///GO:0042391///GO:0035617///GO:0047496	GO:0035253///GO:0005737///GO:0030139///GO:0005871///GO:0016020///GO:0005874///GO:0005815///GO:0043005///GO:0048471///GO:0031982	-1.83045
211783_s_at	metastasis associated 1	MTA1	9112				Homo sapiens metastasis associated 1, mRNA (cDNA clone IMAGE:4054392), complete cds	13544097	BC006177	NA	NA		14q32.3	Chromosome 14, NC_000014.9 (105419849..105470725)	RNA polymerase II repressing transcription factor binding///chromatin binding///core promoter binding///core promoter sequence-specific DNA binding///enzyme binding///protein binding///sequence-specific DNA binding transcription factor activity///transcription coactivator activity///transcription corepressor activity///zinc ion binding	circadian regulation of gene expression///double-strand break repair///entrainment of circadian clock by photoperiod///locomotor rhythm///positive regulation of protein autoubiquitination///proteasome-mediated ubiquitin-dependent protein catabolic process///regulation of gene expression, epigenetic///regulation of inflammatory response///regulation of transcription, DNA-templated///response to io…	NuRD complex///cytoplasm///endoplasmic reticulum///intracellular membrane-bounded organelle///microtubule///nuclear envelope///NOT nucleolus///nucleus	GO:0001103///GO:0003682///GO:0001047///GO:0001046///GO:0019899///GO:0005515///GO:0003700///GO:0003713///GO:0003714///GO:0008270	GO:0032922///GO:0006302///GO:0043153///GO:0045475///GO:1902499///GO:0043161///GO:0040029///GO:0050727///GO:0006355///GO:0010212///GO:0032496///GO:0033363///GO:0007165	GO:0016581///GO:0005737///GO:0005783///GO:0043231///GO:0005874///GO:0005635///NOT GO:0005730///GO:0005634	1.20962
215177_s_at	integrin, alpha 6	ITGA6	3655				AV733308 cdA Homo sapiens cDNA clone cdAADA11 5-, mRNA sequence	10850853	AV733308	NA	NA		2q31.1	Chromosome 2, NC_000002.12 (172427586..172506453)	integrin binding///laminin binding///metal ion binding///protein binding	amelogenesis///blood coagulation///brown fat cell differentiation///cell adhesion mediated by integrin///cell junction assembly///cell-matrix adhesion///cell-substrate adhesion///cell-substrate junction assembly///cellular response to extracellular stimulus///cellular response to organic cyclic compound///digestive tract development///ectodermal cell differentiation///extracellular matrix organiz…	basal plasma membrane///basement membrane///cell surface///cell-cell adherens junction///external side of plasma membrane///filopodium///focal adhesion///hemidesmosome///integrin alpha6-beta4 complex///plasma membrane///plasma membrane	GO:0005178///GO:0043236///GO:0046872///GO:0005515	GO:0097186///GO:0007596///GO:0050873///GO:0033627///GO:0034329///GO:0007160///GO:0031589///GO:0007044///GO:0031668///GO:0071407///GO:0048565///GO:0010668///GO:0030198///GO:0046847///GO:0031581///GO:0007229///GO:0050900///GO:0035878///GO:2001237///GO:0043065///GO:0022409///GO:0010811///GO:0042327///GO:0045944///GO:0072001///GO:0016337///GO:0043588	GO:0009925///GO:0005604///GO:0009986///GO:0005913///GO:0009897///GO:0030175///GO:0005925///GO:0030056///GO:0034676///GO:0005886///GO:0005886	-3.84865
220329_s_at	required for meiotic nuclear division 1 homolog (S. cerevisiae)	RMND1	55005				Homo sapiens required for meiotic nuclear division 1 homolog (S. cerevisiae) (RMND1), transcript variant 1, mRNA	429836857	NM_017909	NA	NA		6q25.1	Chromosome 6, NC_000006.12 (151404762..151452181, complement)		translation	mitochondrion		GO:0006412	GO:0005739	-2.35672
217891_at	chromosome 16 open reading frame 58	C16orf58	64755				Homo sapiens chromosome 16 open reading frame 58 (C16orf58), mRNA	454550291	NM_022744	NA	NA		16p11.2	Chromosome 16, NC_000016.10 (31489475..31508419, complement)			integral component of membrane///membrane			GO:0016021///GO:0016020	2.41952
218110_at	XPA binding protein 2	XAB2	56949				Homo sapiens XPA binding protein 2 (XAB2), mRNA	55770905	NM_020196	NA	NA		19p13.2	Chromosome 19, NC_000019.10 (7619525..7629553, complement)	protein binding	DNA repair///blastocyst development///mRNA splicing, via spliceosome///nucleotide-excision repair///transcription, DNA-templated///transcription-coupled nucleotide-excision repair///transcription-coupled nucleotide-excision repair	catalytic step 2 spliceosome///membrane///nucleoplasm///nucleus	GO:0005515	GO:0006281///GO:0001824///GO:0000398///GO:0006289///GO:0006351///GO:0006283///GO:0006283	GO:0071013///GO:0016020///GO:0005654///GO:0005634	2.25769
212957_s_at	long intergenic non-protein coding RNA 1278	LINC01278	92249				AU154785 NT2RP4 Homo sapiens cDNA clone NT2RP4002888 3-, mRNA sequence	11016306	AU154785	NA	NA		Xq11.1	Chromosome X, NC_000023.11 (63426559..63560993, complement)							1.62643
204772_s_at	transcription termination factor, RNA polymerase I	TTF1	7270				Homo sapiens transcription termination factor, RNA polymerase I (TTF1), transcript variant 1, mRNA	328927003	NM_007344	NA	NA		9q34.13	Chromosome 9, NC_000009.12 (132375548..132406851, complement)	DNA binding///chromatin binding	DNA-templated transcription, termination///chromatin remodeling///gene expression///negative regulation of DNA replication///regulation of transcription, DNA-templated///termination of RNA polymerase I transcription///transcription from RNA polymerase I promoter///transcription initiation from RNA polymerase I promoter	cytoplasm///nucleolus///nucleoplasm///nucleus///nucleus///plasma membrane	GO:0003677///GO:0003682	GO:0006353///GO:0006338///GO:0010467///GO:0008156///GO:0006355///GO:0006363///GO:0006360///GO:0006361	GO:0005737///GO:0005730///GO:0005654///GO:0005634///GO:0005634///GO:0005886	-2.47415
203136_at	Rab acceptor 1 (prenylated)	RABAC1	10567				Homo sapiens Rab acceptor 1 (prenylated) (RABAC1), mRNA	222144308	NM_006423	NA	NA		19q13.2	Chromosome 19, NC_000019.10 (41956681..41959376, complement)	identical protein binding///proline-rich region binding///protein C-terminus binding///protein binding		Golgi apparatus///cell junction///integral component of membrane///membrane///plasma membrane///synaptic vesicle	GO:0042802///GO:0070064///GO:0008022///GO:0005515		GO:0005794///GO:0030054///GO:0016021///GO:0016020///GO:0005886///GO:0008021	2.10783
206989_s_at	SR-related CTD-associated factor 11	SCAF11	9169				Homo sapiens SR-related CTD-associated factor 11 (SCAF11), mRNA	117676383	NM_004719	NA	NA		12q12	Chromosome 12, NC_000012.12 (45919131..45992061, complement)	poly(A) RNA binding///protein binding///zinc ion binding	RNA splicing///RNA splicing, via transesterification reactions///mRNA processing///spliceosomal complex assembly	nucleolus///NOT nucleolus///nucleus	GO:0044822///GO:0005515///GO:0008270	GO:0008380///GO:0000375///GO:0006397///GO:0000245	GO:0005730///NOT GO:0005730///GO:0005634	-2.2772
40225_at	cyclin G associated kinase	GAK	2580				Homo sapiens mRNA for HsGAK, complete cds	2506079	D88435	NA	NA		4p16	Chromosome 4, NC_000004.12 (849277..932390, complement)	ATP binding///protein binding///protein serine/threonine kinase activity	Golgi organization///cell cycle///cell development///clathrin coat disassembly///clathrin-mediated endocytosis///endoplasmic reticulum organization///epidermal cell differentiation///establishment of skin barrier///forebrain morphogenesis///intrahepatic bile duct development///positive regulation of neural precursor cell proliferation///protein phosphorylation	Golgi apparatus///focal adhesion///intracellular membrane-bounded organelle///membrane///perinuclear region of cytoplasm	GO:0005524///GO:0005515///GO:0004674	GO:0007030///GO:0007049///GO:0048468///GO:0072318///GO:0072583///GO:0007029///GO:0009913///GO:0061436///GO:0048853///GO:0035622///GO:2000179///GO:0006468	GO:0005794///GO:0005925///GO:0043231///GO:0016020///GO:0048471	1.36493
224687_at	ankyrin repeat and IBR domain containing 1	ANKIB1	54467				Homo sapiens mRNA for KIAA1386 protein, partial cds	7243152	AB037807	NA	NA		7q21.2	Chromosome 7, NC_000007.14 (92246216..92401384)	protein binding///zinc ion binding			GO:0005515///GO:0008270			-1.9102
36994_at	ATPase, H+ transporting, lysosomal 16kDa, V0 subunit c	ATP6V0C	527				Human vacuolar H+ ATPase proton channel subunit mRNA, complete cds	189675	M62762	NA	NA		16p13.3	Chromosome 16, NC_000016.10 (2513726..2520223)	protein binding///proton-transporting ATP synthase activity, rotational mechanism///proton-transporting ATPase activity, rotational mechanism///ubiquitin protein ligase binding	ATP hydrolysis coupled proton transport///cellular iron ion homeostasis///insulin receptor signaling pathway///interaction with host///phagosome maturation///positive regulation of Wnt signaling pathway///proton transport///transferrin transport///transmembrane transport///viral process	endosome membrane///extracellular vesicular exosome///focal adhesion///integral component of membrane///lysosomal membrane///phagocytic vesicle membrane///proton-transporting V-type ATPase, V0 domain	GO:0005515///GO:0046933///GO:0046961///GO:0031625	GO:0015991///GO:0006879///GO:0008286///GO:0051701///GO:0090382///GO:0030177///GO:0015992///GO:0033572///GO:0055085///GO:0016032	GO:0010008///GO:0070062///GO:0005925///GO:0016021///GO:0005765///GO:0030670///GO:0033179	1.74651
220202_s_at	ring finger and CCCH-type domains 2	RC3H2	54542				Homo sapiens ring finger and CCCH-type domains 2 (RC3H2), transcript variant 2, mRNA	156105698	NM_018835	NA	NA		9q34	Chromosome 9, NC_000009.12 (122849453..122905283, complement)	DNA binding///mRNA binding///poly(A) RNA binding///ubiquitin-protein transferase activity///zinc ion binding	B cell homeostasis///T cell homeostasis///T cell proliferation///T follicular helper cell differentiation///limb development///lung alveolus development///lymph node development///multicellular organism growth///positive regulation of NIK/NF-kappaB signaling///post-embryonic development///posttranscriptional regulation of gene expression///protein polyubiquitination///spleen development	cell surface///cytoplasm///cytoplasmic mRNA processing body///membrane///NOT nucleolus///nucleus	GO:0003677///GO:0003729///GO:0044822///GO:0004842///GO:0008270	GO:0001782///GO:0043029///GO:0042098///GO:0061470///GO:0060173///GO:0048286///GO:0048535///GO:0035264///GO:1901224///GO:0009791///GO:0010608///GO:0000209///GO:0048536	GO:0009986///GO:0005737///GO:0000932///GO:0016020///NOT GO:0005730///GO:0005634	-2.81323
214876_s_at	tubulin, gamma complex associated protein 5	TUBGCP5	114791				ty40c08.x1 NCI_CGAP_Ut2 Homo sapiens cDNA clone IMAGE:2281550 3-, mRNA sequence	4665725	AI628925	NA	NA		15q11.2	Chromosome 15, NC_000015.10 (22999177..23039673, complement)	microtubule binding	G2/M transition of mitotic cell cycle///microtubule nucleation///mitotic cell cycle	centrosome///cytoplasm///cytosol///gamma-tubulin ring complex///microtubule///NOT nucleolus///nucleus///spindle pole	GO:0008017	GO:0000086///GO:0007020///GO:0000278	GO:0005813///GO:0005737///GO:0005829///GO:0008274///GO:0005874///NOT GO:0005730///GO:0005634///GO:0000922	-2.22255
215023_s_at	peroxisomal biogenesis factor 1	PEX1	5189					NA		NA	NA		7q21.2	Chromosome 7, NC_000007.14 (92487020..92528531, complement)	ATP binding///ATPase activity, coupled///protein C-terminus binding///protein binding///protein complex binding	ATP catabolic process///ATP catabolic process///microtubule-based peroxisome localization///peroxisome organization///protein import into peroxisome matrix///protein targeting to peroxisome	cytoplasm///cytosol///intracellular membrane-bounded organelle///peroxisomal membrane///peroxisome	GO:0005524///GO:0042623///GO:0008022///GO:0005515///GO:0032403	GO:0006200///GO:0006200///GO:0060152///GO:0007031///GO:0016558///GO:0006625	GO:0005737///GO:0005829///GO:0043231///GO:0005778///GO:0005777	-2.11564
215294_s_at	SWI/SNF related, matrix associated, actin dependent regulator of chromatin, subfamily a, member 1	SMARCA1	6594					NA		NA	NA		Xq25	Chromosome X, NC_000023.11 (129446501..129523513, complement)	ATP binding///DNA binding///contributes_to DNA-dependent ATPase activity///annealing helicase activity///helicase activity///nucleosome binding///contributes_to nucleosome-dependent ATPase activity///protein binding	ATP catabolic process///ATP-dependent chromatin remodeling///DNA strand renaturation///brain development///chromatin remodeling///neuron differentiation///positive regulation of transcription, DNA-templated///regulation of neural precursor cell proliferation///transcription, DNA-templated	CERF complex///NURF complex///nuclear chromatin///nucleus	GO:0005524///GO:0003677///contributes_to GO:0008094///GO:0036310///GO:0004386///GO:0031491///contributes_to GO:0070615///GO:0005515	GO:0006200///GO:0043044///GO:0000733///GO:0007420///GO:0006338///GO:0030182///GO:0045893///GO:2000177///GO:0006351	GO:0090537///GO:0016589///GO:0000790///GO:0005634	-3.34638
222251_s_at	glucocorticoid modulatory element binding protein 2	GMEB2	26205				Homo sapiens mRNA; cDNA DKFZp434F097 (from clone DKFZp434F097)	6599185	AL133646	NA	NA		20q13.33	Chromosome 20, NC_000020.11 (63587602..63627028, complement)	DNA binding///metal ion binding///transcription coactivator activity	regulation of transcription, DNA-templated///transcription from RNA polymerase II promoter	cytoplasm///NOT nucleolus///nucleus	GO:0003677///GO:0046872///GO:0003713	GO:0006355///GO:0006366	GO:0005737///NOT GO:0005730///GO:0005634	1.44066
215148_s_at	amyloid beta (A4) precursor protein-binding, family A, member 3	APBA3	9546					NA		NA	NA		19p13.3	Chromosome 19, NC_000019.10 (3750771..3761698, complement)	beta-amyloid binding///enzyme binding///enzyme inhibitor activity///protein binding	in utero embryonic development///negative regulation of catalytic activity///protein transport///regulation of gene expression///synaptic transmission	perinuclear region of cytoplasm	GO:0001540///GO:0019899///GO:0004857///GO:0005515	GO:0001701///GO:0043086///GO:0015031///GO:0010468///GO:0007268	GO:0048471	1.89673
218052_s_at	ATPase type 13A1	ATP13A1	57130				Homo sapiens ATPase type 13A1 (ATP13A1), mRNA	170016076	NM_020410	NA	NA		19p13.11	Chromosome 19, NC_000019.10 (19645198..19663703, complement)	ATP binding///cation-transporting ATPase activity///metal ion binding///molecular_function	ATP catabolic process///biological_process///cation transmembrane transport	cellular_component///endoplasmic reticulum membrane///integral component of membrane///membrane	GO:0005524///GO:0019829///GO:0046872///GO:0003674	GO:0006200///GO:0008150///GO:0098655	GO:0005575///GO:0005789///GO:0016021///GO:0016020	1.74997
220800_s_at	tropomodulin 3 (ubiquitous)	TMOD3	29766				Homo sapiens tropomodulin 3 (ubiquitous) (TMOD3), mRNA	296317329	NM_014547	NA	NA		15q21.1-q21.2	Chromosome 15, NC_000015.10 (51829628..51912138)	actin binding///tropomyosin binding		striated muscle thin filament	GO:0003779///GO:0005523		GO:0005865	-2.13569
201139_s_at	Sjogren syndrome antigen B (autoantigen La)	SSB	6741				Homo sapiens Sjogren syndrome antigen B (autoantigen La) (SSB), transcript variant 1, mRNA	357430791	NM_003142	NA	NA		2q31.1	Chromosome 2, NC_000002.12 (169798812..169812064)	mRNA binding///nucleotide binding///poly(A) RNA binding///protein binding///tRNA binding	histone mRNA metabolic process///tRNA modification	nucleus///ribonucleoprotein complex	GO:0003729///GO:0000166///GO:0044822///GO:0005515///GO:0000049	GO:0008334///GO:0006400	GO:0005634///GO:0030529	-2.59492
206695_x_at	zinc finger protein 43	ZNF43	7594				Homo sapiens zinc finger protein 43 (ZNF43), transcript variant 4, mRNA	375331899	NM_003423	NA	NA		19p13.1-p12	Chromosome 19, NC_000019.10 (21804949..21852068, complement)	DNA binding///metal ion binding///sequence-specific DNA binding transcription factor activity	regulation of transcription, DNA-templated///transcription, DNA-templated	nucleus	GO:0003677///GO:0046872///GO:0003700	GO:0006355///GO:0006351	GO:0005634	-2.21336
213527_s_at	zinc finger protein 688	ZNF688	146542					NA		NA	NA		16p11.2	Chromosome 16, NC_000016.10 (30569677..30572407, complement)	DNA binding///metal ion binding///molecular_function	biological_process///regulation of transcription, DNA-templated///transcription, DNA-templated	cellular_component///nucleus	GO:0003677///GO:0046872///GO:0003674	GO:0008150///GO:0006355///GO:0006351	GO:0005575///GO:0005634	2.48553
238437_at	zinc finger protein 805	ZNF805	390980				AV726376 HTC Homo sapiens cDNA clone HTCBGA04 5-, mRNA sequence	10832713	AV726376	NA	NA		19q13.43	Chromosome 19, NC_000019.10 (57240685..57262738)	DNA binding///metal ion binding	regulation of transcription, DNA-templated///transcription, DNA-templated	nucleus	GO:0003677///GO:0046872	GO:0006355///GO:0006351	GO:0005634	-1.93785
200645_at	GABA(A) receptor-associated protein	GABARAP	11337				Homo sapiens GABA(A) receptor-associated protein (GABARAP), mRNA	6005763	NM_007278	NA	NA		17p13.1	Chromosome 17, NC_000017.11 (7240419..7242434, complement)	GABA receptor binding///beta-tubulin binding///microtubule binding///protein binding	autophagy///extrinsic apoptotic signaling pathway via death domain receptors///microtubule cytoskeleton organization///protein targeting///synaptic transmission	Golgi membrane///actin cytoskeleton///autophagic vacuole///autophagic vacuole membrane///axoneme///cell body///cytoplasmic vesicle///lysosome///microtubule///microtubule associated complex///perinuclear region of cytoplasm///plasma membrane///smooth endoplasmic reticulum	GO:0050811///GO:0048487///GO:0008017///GO:0005515	GO:0006914///GO:0008625///GO:0000226///GO:0006605///GO:0007268	GO:0000139///GO:0015629///GO:0005776///GO:0000421///GO:0005930///GO:0044297///GO:0031410///GO:0005764///GO:0005874///GO:0005875///GO:0048471///GO:0005886///GO:0005790	0.987529
218927_s_at	carbohydrate (chondroitin 4) sulfotransferase 12	CHST12	55501				Homo sapiens carbohydrate (chondroitin 4) sulfotransferase 12 (CHST12), transcript variant 3, mRNA	345090970	NM_018641	NA	NA		7p22	Chromosome 7, NC_000007.14 (2403560..2434607)	3'-phosphoadenosine 5'-phosphosulfate binding///chondroitin 4-sulfotransferase activity	carbohydrate biosynthetic process///carbohydrate metabolic process///chondroitin sulfate biosynthetic process///chondroitin sulfate biosynthetic process///chondroitin sulfate metabolic process///dermatan sulfate biosynthetic process///glycosaminoglycan metabolic process///small molecule metabolic process	Golgi membrane///integral component of Golgi membrane///membrane	GO:0050656///GO:0047756	GO:0016051///GO:0005975///GO:0030206///GO:0030206///GO:0030204///GO:0030208///GO:0030203///GO:0044281	GO:0000139///GO:0030173///GO:0016020	2.28046
204408_at	APEX nuclease (apurinic/apyrimidinic endonuclease) 2	APEX2	27301				Homo sapiens APEX nuclease (apurinic/apyrimidinic endonuclease) 2 (APEX2), transcript variant 1, mRNA	414144886	NM_014481	NA	NA		Xp11.21	Chromosome X, NC_000023.11 (55000323..55007873)	DNA binding///DNA-(apurinic or apyrimidinic site) lyase activity///double-stranded DNA 3'-5' exodeoxyribonuclease activity///zinc ion binding	DNA catabolic process, endonucleolytic///DNA catabolic process, endonucleolytic///DNA catabolic process, exonucleolytic///DNA recombination///base-excision repair///cell cycle	mitochondrial inner membrane///nucleus	GO:0003677///GO:0003906///GO:0008311///GO:0008270	GO:0000737///GO:0000737///GO:0000738///GO:0006310///GO:0006284///GO:0007049	GO:0005743///GO:0005634	2.10751
65591_at	WD repeat domain 48	WDR48	57599				yz87g05.s1 Soares_multiple_sclerosis_2NbHMSP Homo sapiens cDNA clone IMAGE:290072 3-, mRNA sequence	1212510	N64681	NA	NA		3p21.33	Chromosome 3, NC_000003.12 (39051986..39096664)	protein binding	double-strand break repair via homologous recombination///embryonic organ development///homeostasis of number of cells///multicellular organism growth///positive regulation of epithelial cell proliferation///protein deubiquitination///regulation of protein monoubiquitination///seminiferous tubule development///single fertilization///skeletal system morphogenesis///skin development///spermatogenes…	intracellular membrane-bounded organelle///lysosome///nucleus	GO:0005515	GO:0000724///GO:0048568///GO:0048872///GO:0035264///GO:0050679///GO:0016579///GO:1902525///GO:0072520///GO:0007338///GO:0048705///GO:0043588///GO:0007283///GO:0016032	GO:0043231///GO:0005764///GO:0005634	-1.9678
212986_s_at	tousled-like kinase 2	TLK2	11011					NA		NA	NA		17q23	Chromosome 17, NC_000017.11 (62477090..62615481)	ATP binding///protein binding///protein serine/threonine kinase activity	cell cycle///cellular response to DNA damage stimulus///cellular response to gamma radiation///chromatin modification///chromosome segregation///intracellular signal transduction///negative regulation of autophagy///negative regulation of proteasomal ubiquitin-dependent protein catabolic process///peptidyl-serine phosphorylation///protein phosphorylation///regulation of chromatin assembly or disa…	intermediate filament///nucleolus///nucleus///perinuclear region of cytoplasm	GO:0005524///GO:0005515///GO:0004674	GO:0007049///GO:0006974///GO:0071480///GO:0016568///GO:0007059///GO:0035556///GO:0010507///GO:0032435///GO:0018105///GO:0006468///GO:0001672	GO:0005882///GO:0005730///GO:0005634///GO:0048471	-2.2256
227455_at	chromosome 6 open reading frame 136	C6orf136	221545					NA		NA	NA		6p21.33	Chromosome 6, NC_000006.12 (30647039..30653210)			mitochondrion			GO:0005739	1.64223
210336_x_at	myeloid zinc finger 1	MZF1	7593				Homo sapiens zinc finger protein 42 (ZNF42) mRNA, alternate transcript, complete cds	5915897	AF055078	NA	NA		19q13.4	Chromosome 19, NC_000019.10 (58561917..58573760, complement)	RNA polymerase II core promoter proximal region sequence-specific DNA binding///RNA polymerase II core promoter proximal region sequence-specific DNA binding transcription factor activity involved in negative regulation of transcription///RNA polymerase II core promoter proximal region sequence-specific DNA binding transcription factor activity involved in positive regulation of transcription///m…	negative regulation of transcription from RNA polymerase II promoter///positive regulation of transcription from RNA polymerase II promoter///regulation of transcription, DNA-templated///transcription, DNA-templated	nucleus	GO:0000978///GO:0001078///GO:0001077///GO:0046872///GO:0005515///GO:0042803///GO:0003700///GO:0044212	GO:0000122///GO:0045944///GO:0006355///GO:0006351	GO:0005634	1.49672
212075_s_at	casein kinase 2, alpha 1 polypeptide	CSNK2A1	1457					NA		NA	NA		20p13	Chromosome 20, NC_000020.11 (473322..543838, complement)	ATP binding///Hsp90 protein binding///beta-catenin binding///protein N-terminus binding///protein binding///protein phosphatase regulator activity///protein serine/threonine kinase activity///protein serine/threonine kinase activity	Wnt signaling pathway///axon guidance///chaperone-mediated protein folding///mitotic cell cycle///mitotic spindle checkpoint///negative regulation of cysteine-type endopeptidase activity involved in apoptotic process///positive regulation of Wnt signaling pathway///positive regulation of cell growth///positive regulation of cell proliferation///positive regulation of protein catabolic process///p…	NuRD complex///colocalizes_with PcG protein complex///Sin3 complex///cytosol///nucleus///plasma membrane	GO:0005524///GO:0051879///GO:0008013///GO:0047485///GO:0005515///GO:0019888///GO:0004674///GO:0004674	GO:0016055///GO:0007411///GO:0061077///GO:0000278///GO:0071174///GO:0043154///GO:0030177///GO:0030307///GO:0008284///GO:0045732///GO:0046777///GO:0006468///GO:0050790///GO:0006355///GO:0048511///GO:0007165///GO:0006351	GO:0016581///colocalizes_with GO:0031519///GO:0016580///GO:0005829///GO:0005634///GO:0005886	-1.61221
227977_at	zinc binding alcohol dehydrogenase domain containing 2	ZADH2	284273				7n53d01.x1 NCI_CGAP_Lu24 Homo sapiens cDNA clone IMAGE:3568177 3-, mRNA sequence	11683935	BF591611	NA	NA		18q22.3	Chromosome 18, NC_000018.10 (75197323..75209326, complement)	molecular_function///oxidoreductase activity///zinc ion binding	biological_process///oxidation-reduction process	mitochondrion///peroxisome	GO:0003674///GO:0016491///GO:0008270	GO:0008150///GO:0055114	GO:0005739///GO:0005777	-1.94526
212065_s_at	ubiquitin specific peptidase 34	USP34	9736				UI-HF-BR0p-ajs-g-03-0-UI.r1 NIH_MGC_52 Homo sapiens cDNA clone IMAGE:3075652 5-, mRNA sequence	7116911	AW502434	NA	NA		2p15	Chromosome 2, NC_000002.12 (61187455..61470714, complement)	cysteine-type endopeptidase activity///protein binding///ubiquitin thiolesterase activity///ubiquitin-specific protease activity	Wnt signaling pathway///positive regulation of canonical Wnt signaling pathway///protein K48-linked deubiquitination///protein deubiquitination///ubiquitin-dependent protein catabolic process		GO:0004197///GO:0005515///GO:0004221///GO:0004843	GO:0016055///GO:0090263///GO:0071108///GO:0016579///GO:0006511		-2.55386
213159_at	pecanex homolog (Drosophila)	PCNX	22990				Homo sapiens mRNA for KIAA0805 protein, partial cds	3882330	AB018348	NA	NA		14q24.2	Chromosome 14, NC_000014.9 (70907405..71115382)			integral component of membrane			GO:0016021	-1.69622
203926_x_at	ATP synthase, H+ transporting, mitochondrial F1 complex, delta subunit	ATP5D	513				Homo sapiens ATP synthase, H+ transporting, mitochondrial F1 complex, delta subunit (ATP5D), transcript variant 1, mRNA	50345989	NM_001687	NA	NA		19p13.3	Chromosome 19, NC_000019.10 (1241750..1244825)	contributes_to ADP binding///contributes_to ATP binding///contributes_to ATPase activity///proton-transporting ATP synthase activity, rotational mechanism///proton-transporting ATPase activity, rotational mechanism///transmembrane transporter activity///transporter activity	ATP biosynthetic process///ATP catabolic process///cellular metabolic process///mitochondrial ATP synthesis coupled proton transport///mitochondrial ATP synthesis coupled proton transport///mitochondrial ATP synthesis coupled proton transport///oxidative phosphorylation///respiratory electron transport chain///response to copper ion///small molecule metabolic process	mitochondrial inner membrane///mitochondrial matrix///mitochondrial proton-transporting ATP synthase complex///mitochondrial proton-transporting ATP synthase complex///mitochondrial proton-transporting ATP synthase complex, catalytic core F(1)///mitochondrion	contributes_to GO:0043531///contributes_to GO:0005524///contributes_to GO:0016887///GO:0046933///GO:0046961///GO:0022857///GO:0005215	GO:0006754///GO:0006200///GO:0044237///GO:0042776///GO:0042776///GO:0042776///GO:0006119///GO:0022904///GO:0046688///GO:0044281	GO:0005743///GO:0005759///GO:0005753///GO:0005753///GO:0000275///GO:0005739	2.01139
215273_s_at	transcriptional adaptor 3	TADA3	10474				Homo sapiens cDNA: FLJ21329 fis, clone COL02464	10437412	AK024982	NA	NA		3p25.3	Chromosome 3, NC_000003.12 (9779964..9793124, complement)	contributes_to histone acetyltransferase activity///ligand-dependent nuclear receptor binding///ligand-dependent nuclear receptor transcription coactivator activity///protein binding///protein domain specific binding///sequence-specific DNA binding transcription factor activity///transcription coactivator activity	chromatin organization///histone H3 acetylation///intracellular estrogen receptor signaling pathway///mitotic nuclear division///positive regulation of gene expression///positive regulation of transcription, DNA-templated///regulation of histone deacetylation///regulation of protein phosphorylation///regulation of protein stability///regulation of transcription from RNA polymerase II promoter///r…	Ada2/Gcn5/Ada3 transcription activator complex///STAGA complex///intracellular///mitotic spindle///NOT nucleolus///nucleus///transcription factor TFTC complex	contributes_to GO:0004402///GO:0016922///GO:0030374///GO:0005515///GO:0019904///GO:0003700///GO:0003713	GO:0006325///GO:0043966///GO:0030520///GO:0007067///GO:0010628///GO:0045893///GO:0031063///GO:0001932///GO:0031647///GO:0006357///GO:0090043///GO:0006351	GO:0005671///GO:0030914///GO:0005622///GO:0072686///NOT GO:0005730///GO:0005634///GO:0033276	1.90986
218417_s_at	solute carrier family 48 (heme transporter), member 1	SLC48A1	55652				Homo sapiens solute carrier family 48 (heme transporter), member 1 (SLC48A1), mRNA	209862795	NM_017842	NA	NA		12q13.11	Chromosome 12, NC_000012.12 (47758722..47782753)	heme transporter activity	heme transport	endosome membrane///integral component of membrane///lysosomal membrane	GO:0015232	GO:0015886	GO:0010008///GO:0016021///GO:0005765	2.02194
205401_at	alkylglycerone phosphate synthase	AGPS	8540				Homo sapiens alkylglycerone phosphate synthase (AGPS), mRNA	189458834	NM_003659	NA	NA		2q31.2	Chromosome 2, NC_000002.12 (177392743..177543836)	FAD binding///UDP-N-acetylmuramate dehydrogenase activity///alkylglycerone-phosphate synthase activity	cellular lipid metabolic process///ether lipid biosynthetic process///ether lipid biosynthetic process///ether lipid biosynthetic process///lipid biosynthetic process///oxidation-reduction process///small molecule metabolic process	intracellular membrane-bounded organelle///membrane///mitochondrion///nucleolus///peroxisomal matrix///peroxisomal membrane///peroxisome	GO:0071949///GO:0008762///GO:0008609	GO:0044255///GO:0008611///GO:0008611///GO:0008611///GO:0008610///GO:0055114///GO:0044281	GO:0043231///GO:0016020///GO:0005739///GO:0005730///GO:0005782///GO:0005778///GO:0005777	-1.8779
205611_at	tumor necrosis factor (ligand) superfamily, member 12	TNFSF12	8742				Homo sapiens tumor necrosis factor (ligand) superfamily, member 12 (TNFSF12), transcript variant 1, mRNA	23510442	NM_003809	NA	NA		17p13	Chromosome 17, NC_000017.11 (7549058..7557890)	cytokine activity///cytokine activity///protein binding///receptor binding///tumor necrosis factor receptor binding	angiogenesis///apoptotic process///apoptotic signaling pathway///cell differentiation///endothelial cell migration///immune response///positive regulation of angiogenesis///positive regulation of endothelial cell proliferation///positive regulation of extrinsic apoptotic signaling pathway///signal transduction	extracellular space///extracellular space///integral component of plasma membrane///perinuclear region of cytoplasm	GO:0005125///GO:0005125///GO:0005515///GO:0005102///GO:0005164	GO:0001525///GO:0006915///GO:0097190///GO:0030154///GO:0043542///GO:0006955///GO:0045766///GO:0001938///GO:2001238///GO:0007165	GO:0005615///GO:0005615///GO:0005887///GO:0048471	2.27758
203112_s_at	negative elongation factor complex member A	NELFA	7469				Homo sapiens negative elongation factor complex member A (NELFA), mRNA	342672054	NM_005663	NA	NA		4p16.3	Chromosome 4, NC_000004.12 (1982714..2009235, complement)	chromatin binding///protein binding	gene expression///multicellular organismal development///negative regulation of transcription elongation from RNA polymerase II promoter///positive regulation of viral transcription///transcription elongation from RNA polymerase II promoter///transcription from RNA polymerase II promoter///viral process	NELF complex///cytoplasm///NOT nucleolus///nucleoplasm///nucleus	GO:0003682///GO:0005515	GO:0010467///GO:0007275///GO:0034244///GO:0050434///GO:0006368///GO:0006366///GO:0016032	GO:0032021///GO:0005737///NOT GO:0005730///GO:0005654///GO:0005634	1.18097
201927_s_at	plakophilin 4	PKP4	8502				602386951F1 NIH_MGC_93 Homo sapiens cDNA clone IMAGE:4515829 5-, mRNA sequence	13051484	BG292559	NA	NA		2q24.1	Chromosome 2, NC_000002.12 (158456964..158681429)	protein binding	cell-cell junction assembly///cell-cell signaling///positive regulation of Rho GTPase activity///positive regulation of cytokinesis///positive regulation of gene expression///regulation of cell adhesion///single organismal cell-cell adhesion	colocalizes_with cell-cell contact zone///cell-cell junction///cytoplasm///cytoplasmic side of plasma membrane///cytoskeleton///desmosome///midbody///colocalizes_with midbody///mitotic spindle///perinuclear region of cytoplasm///plasma membrane///spindle midzone///spindle pole	GO:0005515	GO:0007043///GO:0007267///GO:0032321///GO:0032467///GO:0010628///GO:0030155///GO:0016337	colocalizes_with GO:0044291///GO:0005911///GO:0005737///GO:0009898///GO:0005856///GO:0030057///GO:0030496///colocalizes_with GO:0030496///GO:0072686///GO:0048471///GO:0005886///GO:0051233///GO:0000922	-3.69166
228089_x_at	transmembrane protein 179B	TMEM179B	374395					NA		NA	NA		11q12.3	Chromosome 11, NC_000011.10 (62786809..62790400)			integral component of membrane			GO:0016021	1.6875
210947_s_at	mutS homolog 3	MSH3	4437				Human MSH3 gene, complete cds	181841	J04810	NA	NA		5q11-q12	Chromosome 5, NC_000005.10 (80654648..80876815)	ATP binding///DNA-dependent ATPase activity///Y-form DNA binding///centromeric DNA binding///contributes_to dinucleotide insertion or deletion binding///contributes_to dinucleotide repeat insertion binding///double-strand/single-strand DNA junction binding///enzyme binding///NOT guanine/thymine mispair binding///heteroduplex DNA loop binding///contributes_to mismatched DNA binding///NOT contribut…	ATP catabolic process///DNA repair///maintenance of DNA repeat elements///meiotic mismatch repair///mismatch repair///negative regulation of DNA recombination///positive regulation of helicase activity///reciprocal meiotic recombination///somatic recombination of immunoglobulin gene segments	MutSbeta complex///membrane///nuclear chromosome///nucleus	GO:0005524///GO:0008094///GO:0000403///GO:0019237///contributes_to GO:0032139///contributes_to GO:0032181///GO:0000406///GO:0019899///NOT GO:0032137///GO:0000404///contributes_to GO:0030983///NOT contributes_to GO:0032357///GO:0005515///NOT GO:0042803///contributes_to GO:0032142///contributes_to GO:0003697	GO:0006200///GO:0006281///GO:0043570///GO:0000710///GO:0006298///GO:0045910///GO:0051096///GO:0007131///GO:0016447	GO:0032302///GO:0016020///GO:0000228///GO:0005634	-2.0096
241680_at							601060384F1 NIH_MGC_10 Homo sapiens cDNA clone IMAGE:3446853 5-, mRNA sequence	9764362	BE535717	NA	NA										2.55224
209729_at	growth arrest-specific 2 like 1	GAS2L1	10634				Homo sapiens growth arrest-specific 2 like 1, mRNA (cDNA clone MGC:2104 IMAGE:3355168), complete cds	12804706	BC001782	NA	NA		22q12.2	Chromosome 22, NC_000022.11 (29306995..29312789)	cytoskeletal adaptor activity///microtubule binding///thyroid hormone receptor binding	cell cycle arrest///cellular response to starvation///cellular response to thyroid hormone stimulus///microtubule bundle formation///negative regulation of cell growth///negative regulation of erythrocyte differentiation///negative regulation of gene expression///negative regulation of microtubule depolymerization///regulation of cell cycle	cytoplasm///cytoplasm///cytoskeleton///colocalizes_with microtubule///colocalizes_with stress fiber	GO:0008093///GO:0008017///GO:0046966	GO:0007050///GO:0009267///GO:0097067///GO:0001578///GO:0030308///GO:0045647///GO:0010629///GO:0007026///GO:0051726	GO:0005737///GO:0005737///GO:0005856///colocalizes_with GO:0005874///colocalizes_with GO:0001725	2.33352
220748_s_at	zinc finger protein 580	ZNF580	51157				Homo sapiens zinc finger protein 580 (ZNF580), transcript variant 1, mRNA	46361973	NM_016202	NA	NA		19q13.42	Chromosome 19, NC_000019.10 (55634995..55643470)	DNA binding///metal ion binding///protein binding	cellular response to hydrogen peroxide///chemotaxis///inflammatory response///positive regulation of endothelial cell migration///positive regulation of endothelial cell proliferation///positive regulation of gene expression///positive regulation of interleukin-8 production///positive regulation of leukocyte chemotaxis///regulation of transcription, DNA-templated///transcription, DNA-templated	nucleus	GO:0003677///GO:0046872///GO:0005515	GO:0070301///GO:0006935///GO:0006954///GO:0010595///GO:0001938///GO:0010628///GO:0032757///GO:0002690///GO:0006355///GO:0006351	GO:0005634	3.11154
218013_x_at	dynactin 4 (p62)	DCTN4	51164				Homo sapiens dynactin 4 (p62) (DCTN4), transcript variant 2, mRNA	208431791	NM_016221	NA	NA		5q31-q32	Chromosome 5, NC_000005.10 (150708747..150759095, complement)	protein N-terminus binding	antigen processing and presentation of exogenous peptide antigen via MHC class II	centrosome///cytoplasm///cytosol///dynactin complex///nucleus	GO:0047485	GO:0019886	GO:0005813///GO:0005737///GO:0005829///GO:0005869///GO:0005634	-2.28064
214201_x_at	proline-rich coiled-coil 2A	PRRC2A	7916					NA		NA	NA		6p21.3	Chromosome 6, NC_000006.12 (31620673..31637777)	poly(A) RNA binding///protein binding		cytoplasm///extracellular vesicular exosome///membrane///nucleus	GO:0044822///GO:0005515		GO:0005737///GO:0070062///GO:0016020///GO:0005634	1.62002
205384_at	FXYD domain containing ion transport regulator 1	FXYD1	5348				Homo sapiens FXYD domain containing ion transport regulator 1 (FXYD1), transcript variant a, mRNA	523498699	NM_005031	NA	NA		19q13.1	Chromosome 19, NC_000019.10 (35138789..35143055)	chloride channel activity///ion channel binding///sodium channel regulator activity	chloride transmembrane transport///chloride transmembrane transport///chloride transport///ion transmembrane transport///muscle contraction///positive regulation of sodium ion export from cell///regulation of cardiac muscle cell membrane potential///regulation of heart contraction///regulation of sodium ion transmembrane transporter activity///transmembrane transport	chloride channel complex///integral component of plasma membrane///plasma membrane///sarcolemma///sodium:potassium-exchanging ATPase complex	GO:0005254///GO:0044325///GO:0017080	GO:1902476///GO:1902476///GO:0006821///GO:0034220///GO:0006936///GO:1903278///GO:0086036///GO:0008016///GO:2000649///GO:0055085	GO:0034707///GO:0005887///GO:0005886///GO:0042383///GO:0005890	3.80109
224730_at	DDB1 and CUL4 associated factor 7	DCAF7	10238				UI-HF-BM0-adm-h-04-0-UI.s1 NIH_MGC_38 Homo sapiens cDNA clone IMAGE:3062262 3-, mRNA sequence	7247004	AW575465	NA	NA		17q23.3	Chromosome 17, NC_000017.11 (63550435..63594279)	protein binding	multicellular organismal development///protein ubiquitination///protein ubiquitination	Cul4-RING E3 ubiquitin ligase complex///cytoplasm///cytoplasm///nuclear matrix///NOT nucleolus///nucleus///protein complex	GO:0005515	GO:0007275///GO:0016567///GO:0016567	GO:0080008///GO:0005737///GO:0005737///GO:0016363///NOT GO:0005730///GO:0005634///GO:0043234	-2.65314
206949_s_at	RUN and SH3 domain containing 1	RUSC1	23623				Homo sapiens RUN and SH3 domain containing 1 (RUSC1), transcript variant 4, mRNA	501355152	NM_014328	NA	NA		1q21-q22	Chromosome 1, NC_000001.11 (155320849..155331118)	SH3/SH2 adaptor activity///actin binding///protein binding	positive regulation of signal transduction///protein polyubiquitination	Golgi apparatus///cell junction///cytoplasm///cytoplasmic membrane-bounded vesicle///cytoplasmic vesicle///early endosome///microtubule///microtubule cytoskeleton///nucleus///postsynaptic density///postsynaptic membrane	GO:0005070///GO:0003779///GO:0005515	GO:0009967///GO:0000209	GO:0005794///GO:0030054///GO:0005737///GO:0016023///GO:0031410///GO:0005769///GO:0005874///GO:0015630///GO:0005634///GO:0014069///GO:0045211	1.96289
202231_at	eukaryotic translation initiation factor 3, subunit M	EIF3M	10480				Homo sapiens eukaryotic translation initiation factor 3, subunit M (EIF3M), mRNA	365777428	NM_006360	NA	NA		11p13	Chromosome 11, NC_000011.10 (32583767..32602491)	protein binding///contributes_to translation initiation factor activity///translation initiation factor binding	cytoplasmic translational initiation///formation of translation preinitiation complex///regulation of translational initiation///translational initiation	eukaryotic 43S preinitiation complex///eukaryotic 48S preinitiation complex///eukaryotic translation initiation factor 3 complex///eukaryotic translation initiation factor 3 complex, eIF3m	GO:0005515///contributes_to GO:0003743///GO:0031369	GO:0002183///GO:0001731///GO:0006446///GO:0006413	GO:0016282///GO:0033290///GO:0005852///GO:0071541	-1.46284
209405_s_at	family with sequence similarity 3, member A	FAM3A	60343				Homo sapiens family with sequence similarity 3, member A, mRNA (cDNA clone IMAGE:3953313), complete cds	12804156	BC002934	NA	NA		Xq28	Chromosome X, NC_000023.11 (154506159..154516242, complement)	molecular_function	biological_process	cellular_component///extracellular region	GO:0003674	GO:0008150	GO:0005575///GO:0005576	2.02866
38157_at	decapping exoribonuclease	DXO	1797				Homo sapiens clone 1 HLA class III protein Dom3z (DOM3Z) mRNA, complete cds	3372629	AF059252	NA	NA		6p21.3	Chromosome 6, NC_000006.12 (31969811..31972290, complement)	5'-3' exonuclease activity///RNA pyrophosphohydrolase activity///mRNA binding///magnesium ion binding///nucleotide binding	RNA destabilization///mRNA catabolic process///metabolic process///nuclear mRNA surveillance///nucleic acid phosphodiester bond hydrolysis	nucleus	GO:0008409///GO:0034353///GO:0003729///GO:0000287///GO:0000166	GO:0050779///GO:0006402///GO:0008152///GO:0071028///GO:0090305	GO:0005634	1.55756
242742_at								NA		NA	NA										2.27046
210041_s_at	phosphoglucomutase 3	PGM3	5238				Homo sapiens phosphoglucomutase 3, mRNA (cDNA clone MGC:5002 IMAGE:3451677), complete cds	12654830	BC001258	NA	NA		6q14.1-q15	Chromosome 6, NC_000006.12 (83164873..83193936, complement)	magnesium ion binding///phosphoacetylglucosamine mutase activity///phosphoglucomutase activity	UDP-N-acetylglucosamine biosynthetic process///UDP-N-acetylglucosamine biosynthetic process///UDP-N-acetylglucosamine biosynthetic process///cellular protein metabolic process///dolichol-linked oligosaccharide biosynthetic process///glucosamine metabolic process///glucose 1-phosphate metabolic process///hemopoiesis///post-translational protein modification///protein N-linked glycosylation via asp…	cellular_component///cytosol///cytosol	GO:0000287///GO:0004610///GO:0004614	GO:0006048///GO:0006048///GO:0006048///GO:0044267///GO:0006488///GO:0006041///GO:0019255///GO:0030097///GO:0043687///GO:0018279///GO:0007283	GO:0005575///GO:0005829///GO:0005829	-2.43168
212878_s_at	kinesin light chain 1	KLC1	3831					NA		NA	NA		14q32.3	Chromosome 14, NC_000014.9 (103629188..103701551)	microtubule motor activity///motor activity///protein binding	antigen processing and presentation of exogenous peptide antigen via MHC class II///blood coagulation///metabolic process///metabolic process///microtubule-based movement///stress granule disassembly///viral process	cytoplasmic membrane-bounded vesicle///cytosol///cytosol///growth cone///kinesin complex///membrane///microtubule	GO:0003777///GO:0003774///GO:0005515	GO:0019886///GO:0007596///GO:0008152///GO:0008152///GO:0007018///GO:0035617///GO:0016032	GO:0016023///GO:0005829///GO:0005829///GO:0030426///GO:0005871///GO:0016020///GO:0005874	-2.18006
227580_s_at	tectonin beta-propeller repeat containing 1	TECPR1	25851				601441563F1 NIH_MGC_65 Homo sapiens cDNA clone IMAGE:3845943 5-, mRNA sequence	9887908	BE616972	NA	NA		7q21.3	Chromosome 7, NC_000007.14 (98215443..98252251, complement)	phosphatidylinositol-3-phosphate binding///protein binding	autophagic vacuole fusion///autophagy	autophagic vacuole membrane///cytoplasmic vesicle///integral component of membrane///lysosomal membrane	GO:0032266///GO:0005515	GO:0000046///GO:0006914	GO:0000421///GO:0031410///GO:0016021///GO:0005765	1.63975
46665_at	sema domain, immunoglobulin domain (Ig), transmembrane domain (TM) and short cytoplasmic domain, (semaphorin) 4C	SEMA4C	54910					NA		NA	NA		2q11.2	Chromosome 2, NC_000002.12 (96859736..96869998, complement)	receptor activity	cell migration in hindbrain///cerebellum development///muscle cell differentiation///neural tube closure///positive regulation of stress-activated MAPK cascade///semaphorin-plexin signaling pathway	cell junction///extracellular space///integral component of membrane///postsynaptic density///postsynaptic membrane///synaptic vesicle membrane	GO:0004872	GO:0021535///GO:0021549///GO:0042692///GO:0001843///GO:0032874///GO:0071526	GO:0030054///GO:0005615///GO:0016021///GO:0014069///GO:0045211///GO:0030672	1.63815
204139_x_at	myeloid zinc finger 1	MZF1	7593				Homo sapiens myeloid zinc finger 1 (MZF1), transcript variant 1, mRNA	37622344	NM_003422	NA	NA		19q13.4	Chromosome 19, NC_000019.10 (58561917..58573760, complement)	RNA polymerase II core promoter proximal region sequence-specific DNA binding///RNA polymerase II core promoter proximal region sequence-specific DNA binding transcription factor activity involved in negative regulation of transcription///RNA polymerase II core promoter proximal region sequence-specific DNA binding transcription factor activity involved in positive regulation of transcription///m…	negative regulation of transcription from RNA polymerase II promoter///positive regulation of transcription from RNA polymerase II promoter///regulation of transcription, DNA-templated///transcription, DNA-templated	nucleus	GO:0000978///GO:0001078///GO:0001077///GO:0046872///GO:0005515///GO:0042803///GO:0003700///GO:0044212	GO:0000122///GO:0045944///GO:0006355///GO:0006351	GO:0005634	1.59739
219261_at	chromosome 7 open reading frame 26	C7orf26	79034				Homo sapiens chromosome 7 open reading frame 26 (C7orf26), mRNA	21362069	NM_024067	NA	NA		7p22.1	Chromosome 7, NC_000007.14 (6590277..6608726)							1.69251
225064_at	rabaptin, RAB GTPase binding effector protein 1	RABEP1	9135				yh12b01.s1 Soares infant brain 1NIB Homo sapiens cDNA clone IMAGE:42905 3-, mRNA sequence	830713	R60018	NA	NA		17p13.2	Chromosome 17, NC_000017.11 (5282263..5385812)	GTPase activator activity///growth factor activity///protein binding///protein homodimerization activity	apoptotic process///endocytosis///membrane fusion///positive regulation of GTPase activity///protein transport	early endosome///endocytic vesicle///endosome///intracellular membrane-bounded organelle///recycling endosome	GO:0005096///GO:0008083///GO:0005515///GO:0042803	GO:0006915///GO:0006897///GO:0061025///GO:0043547///GO:0015031	GO:0005769///GO:0030139///GO:0005768///GO:0043231///GO:0055037	-1.91842
204454_at	leucine zipper, down-regulated in cancer 1	LDOC1	23641				Homo sapiens leucine zipper, down-regulated in cancer 1 (LDOC1), mRNA	538918602	NM_012317	NA	NA		Xq27	Chromosome X, NC_000023.11 (141175745..141177214, complement)	protein binding	negative regulation of cell proliferation	nucleus	GO:0005515	GO:0008285	GO:0005634	2.0998
223192_at	solute carrier family 25 (mitochondrial iron transporter), member 28	SLC25A28	81894				Homo sapiens NPD016 mRNA, complete cds	12006034	AF267854	NA	NA		10q24.2	Chromosome 10, NC_000010.11 (99610518..99659286, complement)		ion transport///iron ion homeostasis///small molecule metabolic process	integral component of membrane///mitochondrial inner membrane		GO:0006811///GO:0055072///GO:0044281	GO:0016021///GO:0005743	1.34033
220364_at	EPB41L4A antisense RNA 2 (head to head)	EPB41L4A-AS2	54508					NA		NA	NA		5q22.2	Chromosome 5, NC_000005.10 (112419583..112420978)							2.89746
218328_at	coenzyme Q4	COQ4	51117				Homo sapiens coenzyme Q4 (COQ4), mRNA	166795284	NM_016035	NA	NA		9q34.11	Chromosome 9, NC_000009.12 (128322512..128334072)		ubiquinone biosynthetic process	mitochondrial inner membrane///mitochondrion		GO:0006744	GO:0005743///GO:0005739	1.72735
1554678_s_at	heterogeneous nuclear ribonucleoprotein D-like	HNRNPDL	9987				Homo sapiens hnrpdl mRNA for JKTBP1delta6, complete cds	15010817	AB066484	NA	NA		4q21.22	Chromosome 4, NC_000004.12 (82422564..82430225, complement)	DNA binding///double-stranded DNA binding///nucleotide binding///poly(A) RNA binding///poly(A) binding///poly(G) binding///single-stranded DNA binding	RNA processing///regulation of gene expression///regulation of transcription, DNA-templated///transcription, DNA-templated	cytoplasm///extracellular vesicular exosome///NOT nucleolus///nucleus///spliceosomal complex	GO:0003677///GO:0003690///GO:0000166///GO:0044822///GO:0008143///GO:0034046///GO:0003697	GO:0006396///GO:0010468///GO:0006355///GO:0006351	GO:0005737///GO:0070062///NOT GO:0005730///GO:0005634///GO:0005681	-2.95556
221560_at	MAP/microtubule affinity-regulating kinase 4	MARK4	57787				Homo sapiens MARKL1 mRNA for MAP/microtubule affinity-regulating kinase like 1, complete cds	13366083	AB049127	NA	NA		19q13.3	Chromosome 19, NC_000019.10 (45251258..45305283)	ATP binding///gamma-tubulin binding///microtubule binding///protein binding///protein serine/threonine kinase activity///tau-protein kinase activity///ubiquitin binding	microtubule bundle formation///microtubule cytoskeleton organization///nervous system development///positive regulation of programmed cell death///protein phosphorylation	centrosome///microtubule cytoskeleton///microtubule organizing center///neuron projection	GO:0005524///GO:0043015///GO:0008017///GO:0005515///GO:0004674///GO:0050321///GO:0043130	GO:0001578///GO:0000226///GO:0007399///GO:0043068///GO:0006468	GO:0005813///GO:0015630///GO:0005815///GO:0043005	1.62641
209067_s_at	heterogeneous nuclear ribonucleoprotein D-like	HNRNPDL	9987				Homo sapiens hnRNP JKTBP mRNA, complete cds	2780747	D89092	NA	NA		4q21.22	Chromosome 4, NC_000004.12 (82422564..82430225, complement)	DNA binding///double-stranded DNA binding///nucleotide binding///poly(A) RNA binding///poly(A) binding///poly(G) binding///single-stranded DNA binding	RNA processing///regulation of gene expression///regulation of transcription, DNA-templated///transcription, DNA-templated	cytoplasm///extracellular vesicular exosome///NOT nucleolus///nucleus///spliceosomal complex	GO:0003677///GO:0003690///GO:0000166///GO:0044822///GO:0008143///GO:0034046///GO:0003697	GO:0006396///GO:0010468///GO:0006355///GO:0006351	GO:0005737///GO:0070062///NOT GO:0005730///GO:0005634///GO:0005681	-2.12998
219031_s_at	NIP7, nucleolar pre-rRNA processing protein	NIP7	51388				Homo sapiens NIP7, nucleolar pre-rRNA processing protein (NIP7), transcript variant 1, mRNA	313661500	NM_016101	NA	NA		16q22.1	Chromosome 16, NC_000016.10 (69339512..69343111)	poly(A) RNA binding///protein binding	ribosome assembly	nucleolus	GO:0044822///GO:0005515	GO:0042255	GO:0005730	-2.2332
226445_s_at	tripartite motif containing 41	TRIM41	90933				wg87c12.x1 Soares_NSF_F8_9W_OT_PA_P_S1 Homo sapiens cDNA clone IMAGE:2372086 3-, mRNA sequence	5111397	AI743109	NA	NA		5q35.3	Chromosome 5, NC_000005.10 (181223263..181235808)	ligase activity///protein binding///zinc ion binding	protein ubiquitination	cytoplasm///nucleolus	GO:0016874///GO:0005515///GO:0008270	GO:0016567	GO:0005737///GO:0005730	1.15095
233168_s_at	selenoprotein O	SELO	83642				Homo sapiens selenoprotein O, mRNA (cDNA clone IMAGE:3510317), partial cds	38014636	BC001099	NA	NA		22q13.33	Chromosome 22, NC_000022.11 (50200979..50217616)							1.56296
222138_s_at	WD repeat domain 13	WDR13	64743				Homo sapiens WDR13-like mRNA sequence	8886053	AF158978	NA	NA		Xp11.23	Chromosome X, NC_000023.11 (48590270..48605194)			cytoplasm///NOT nucleolus///nucleus			GO:0005737///NOT GO:0005730///GO:0005634	1.61095
221534_at	chromosome 11 open reading frame 68	C11orf68	83638				Homo sapiens p5326 mRNA, complete cds	12002057	AF073483	NA	NA		11q13.1	Chromosome 11, NC_000011.10 (65916810..65919060, complement)	poly(A) RNA binding			GO:0044822			2.04072
238078_at	SEC22 vesicle trafficking protein homolog A (S. cerevisiae)	SEC22A	26984					NA		NA	NA		3q21.1	Chromosome 3, NC_000003.12 (123201927..123274136)	transporter activity	ER to Golgi vesicle-mediated transport///protein transport	endoplasmic reticulum membrane///integral component of membrane	GO:0005215	GO:0006888///GO:0015031	GO:0005789///GO:0016021	-2.18237
212312_at	BCL2-like 1	BCL2L1	598					NA		NA	NA		20q11.21	Chromosome 20, NC_000020.11 (31664452..31723955, complement)	BH3 domain binding///identical protein binding///protein binding///protein heterodimerization activity///protein homodimerization activity///protein kinase binding	apoptotic mitochondrial changes///apoptotic process///apoptotic process in bone marrow///cell proliferation///cellular process regulating host cell cycle in response to virus///cellular response to alkaloid///cellular response to amino acid stimulus///cellular response to gamma radiation///cytokinesis///endocytosis///extrinsic apoptotic signaling pathway in absence of ligand///fertilization///ger…	Bcl-2 family protein complex///cell junction///centrosome///cytoplasm///cytosol///integral component of membrane///mitochondrial inner membrane///mitochondrial matrix///mitochondrial outer membrane///mitochondrial outer membrane///mitochondrial outer membrane///mitochondrion///nuclear membrane///nucleolus///nucleus///synaptic vesicle membrane	GO:0051434///GO:0042802///GO:0005515///GO:0046982///GO:0042803///GO:0019901	GO:0008637///GO:0006915///GO:0071839///GO:0008283///GO:0060154///GO:0071312///GO:0071230///GO:0071480///GO:0000910///GO:0006897///GO:0097192///GO:0009566///GO:0007281///GO:0040007///GO:0097284///GO:0001701///GO:0045087///GO:0097193///GO:0008630///GO:0008584///GO:0070584///GO:0007093///GO:2000811///GO:0043066///GO:0043066///GO:0010507///GO:0090005///GO:1900118///GO:2001240///GO:2001243///GO:190223…	GO:0097136///GO:0030054///GO:0005813///GO:0005737///GO:0005829///GO:0016021///GO:0005743///GO:0005759///GO:0005741///GO:0005741///GO:0005741///GO:0005739///GO:0031965///GO:0005730///GO:0005634///GO:0030672	1.7153
202418_at	Yip1 interacting factor homolog A (S. cerevisiae)	YIF1A	10897				Homo sapiens Yip1 interacting factor homolog A (S. cerevisiae) (YIF1A), transcript variant 1, mRNA	170932463	NM_020470	NA	NA		11q13	Chromosome 11, NC_000011.10 (66284580..66289167, complement)	protein binding	activation of signaling protein activity involved in unfolded protein response///cellular protein metabolic process///endoplasmic reticulum unfolded protein response///protein transport///vesicle-mediated transport	Golgi apparatus///Golgi membrane///endoplasmic reticulum membrane///endoplasmic reticulum-Golgi intermediate compartment///integral component of membrane///intracellular membrane-bounded organelle///microtubule organizing center	GO:0005515	GO:0006987///GO:0044267///GO:0030968///GO:0015031///GO:0016192	GO:0005794///GO:0000139///GO:0005789///GO:0005793///GO:0016021///GO:0043231///GO:0005815	2.02636
216266_s_at	ADP-ribosylation factor guanine nucleotide-exchange factor 1 (brefeldin A-inhibited)	ARFGEF1	10565					NA		NA	NA		8q13	Chromosome 8, NC_000008.11 (67173511..67343687, complement)	NOT ARF GTPase activator activity///ARF guanyl-nucleotide exchange factor activity///guanyl-nucleotide exchange factor activity///myosin binding///protein binding///protein kinase A regulatory subunit binding	Golgi organization///endomembrane system organization///exocytosis///negative regulation of Rho GTPase activity///negative regulation of actin filament polymerization///positive regulation of GTPase activity///positive regulation of GTPase activity///positive regulation of GTPase activity///positive regulation of protein glycosylation in Golgi///positive regulation of wound healing///protein tran…	Golgi apparatus///Golgi membrane///cytoplasm///cytosol///nuclear matrix///nucleolus///NOT nucleolus///nucleus///perinuclear region of cytoplasm///small nuclear ribonucleoprotein complex///trans-Golgi network///trans-Golgi network	NOT GO:0008060///GO:0005086///GO:0005085///GO:0017022///GO:0005515///GO:0034237	GO:0007030///GO:0010256///GO:0006887///GO:0034259///GO:0030837///GO:0043547///GO:0043547///GO:0043547///GO:0090284///GO:0090303///GO:0015031///GO:0032012///GO:2000114///GO:0016192	GO:0005794///GO:0000139///GO:0005737///GO:0005829///GO:0016363///GO:0005730///NOT GO:0005730///GO:0005634///GO:0048471///GO:0030532///GO:0005802///GO:0005802	-2.68327
227558_at	chromobox homolog 4	CBX4	8535				tm77g04.x1 NCI_CGAP_Brn25 Homo sapiens cDNA clone IMAGE:2164182 3-, mRNA sequence	4533905	AI570531	NA	NA		17q25.3	Chromosome 17, NC_000017.11 (79833156..79839414, complement)	SUMO binding///chromatin binding///enzyme binding///ligase activity///methylated histone binding///phosphoprotein binding///protein binding///single-stranded RNA binding///transcription corepressor activity///transcription regulatory region DNA binding	chromatin modification///negative regulation of apoptotic process///negative regulation of transcription from RNA polymerase II promoter///negative regulation of transcription, DNA-templated///protein sumoylation///transcription, DNA-templated	PRC1 complex///PcG protein complex///nuclear speck///nucleoplasm///nucleus	GO:0032183///GO:0003682///GO:0019899///GO:0016874///GO:0035064///GO:0051219///GO:0005515///GO:0003727///GO:0003714///GO:0044212	GO:0016568///GO:0043066///GO:0000122///GO:0045892///GO:0016925///GO:0006351	GO:0035102///GO:0031519///GO:0016607///GO:0005654///GO:0005634	1.78001
200910_at	chaperonin containing TCP1, subunit 3 (gamma)	CCT3	7203				Homo sapiens chaperonin containing TCP1, subunit 3 (gamma) (CCT3), transcript variant 1, mRNA	304434816	NM_005998	NA	NA		1q23	Chromosome 1, NC_000001.11 (156308961..156338415, complement)	ATP binding///poly(A) RNA binding///protein binding///unfolded protein binding	'de novo' posttranslational protein folding///binding of sperm to zona pellucida///cellular protein metabolic process///protein folding	cell body///chaperonin-containing T-complex///cytoplasm///cytoskeleton///cytosol///extracellular vesicular exosome///microtubule///plasma membrane///zona pellucida receptor complex	GO:0005524///GO:0044822///GO:0005515///GO:0051082	GO:0051084///GO:0007339///GO:0044267///GO:0006457	GO:0044297///GO:0005832///GO:0005737///GO:0005856///GO:0005829///GO:0070062///GO:0005874///GO:0005886///GO:0002199	-1.50908
212746_s_at	centrosomal protein 170kDa	CEP170	9859				zn87e10.s1 Stratagene lung carcinoma 937218 Homo sapiens cDNA clone IMAGE:565194 3-, mRNA sequence	1686271	AA126789	NA	NA		1q44	Chromosome 1, NC_000001.11 (243124428..243255982, complement)	protein binding		centriole///centrosome///cytoplasm///microtubule///nuclear membrane///spindle	GO:0005515		GO:0005814///GO:0005813///GO:0005737///GO:0005874///GO:0031965///GO:0005819	-2.1451
201281_at	adhesion regulating molecule 1	ADRM1	11047				Homo sapiens adhesion regulating molecule 1 (ADRM1), transcript variant 1, mRNA	527122017	NM_007002	NA	NA		20q13.33	Chromosome 20, NC_000020.11 (62302056..62308862)	endopeptidase activator activity///protease binding///proteasome binding///protein binding	positive regulation of endopeptidase activity///proteasome assembly///transcription elongation from RNA polymerase II promoter	cytoplasm///integral component of plasma membrane///membrane///NOT nucleolus///nucleus///plasma membrane///proteasome complex	GO:0061133///GO:0002020///GO:0070628///GO:0005515	GO:0010950///GO:0043248///GO:0006368	GO:0005737///GO:0005887///GO:0016020///NOT GO:0005730///GO:0005634///GO:0005886///GO:0000502	2.2276
205441_at	occludin/ELL domain containing 1	OCEL1	79629				Homo sapiens occludin/ELL domain containing 1 (OCEL1), mRNA	13375755	NM_024578	NA	NA		19p13.11	Chromosome 19, NC_000019.10 (17226221..17229219)							2.33547
244515_at	proteasome (prosome, macropain) 26S subunit, non-ATPase, 7	PSMD7	5713					NA		NA	NA		16q22.3	Chromosome 16, NC_000016.10 (74296775..74306288)	protein binding///protein homodimerization activity	DNA damage response, signal transduction by p53 class mediator resulting in cell cycle arrest///G1/S transition of mitotic cell cycle///RNA metabolic process///anaphase-promoting complex-dependent proteasomal ubiquitin-dependent protein catabolic process///antigen processing and presentation of exogenous peptide antigen via MHC class I///antigen processing and presentation of exogenous peptide an…	cytosol///extracellular vesicular exosome///membrane///NOT nucleolus///nucleoplasm///nucleus///proteasome complex///proteasome regulatory particle	GO:0005515///GO:0042803	GO:0006977///GO:0000082///GO:0016070///GO:0031145///GO:0042590///GO:0002479///GO:0002474///GO:0006915///GO:0034641///GO:0010467///GO:0016071///GO:0000278///GO:0043066///GO:0051436///GO:0051437///GO:0000209///GO:0042981///GO:0006521///GO:0051439///GO:0044281///GO:0016032	GO:0005829///GO:0070062///GO:0016020///NOT GO:0005730///GO:0005654///GO:0005634///GO:0000502///GO:0005838	2.18524
203154_s_at	p21 protein (Cdc42/Rac)-activated kinase 4	PAK4	10298				Homo sapiens p21 protein (Cdc42/Rac)-activated kinase 4 (PAK4), transcript variant 1, mRNA	62422555	NM_005884	NA	NA		19q13.2	Chromosome 19, NC_000019.10 (39125780..39179406)	ATP binding///protein binding///protein kinase activity///protein serine/threonine kinase activity	apoptotic process///cell cycle///cell growth///cell migration///cell proliferation///cellular component movement///cytoskeleton organization///protein phosphorylation///signal transduction	Golgi apparatus///focal adhesion	GO:0005524///GO:0005515///GO:0004672///GO:0004674	GO:0006915///GO:0007049///GO:0016049///GO:0016477///GO:0008283///GO:0006928///GO:0007010///GO:0006468///GO:0007165	GO:0005794///GO:0005925	2.44128
216202_s_at	serine palmitoyltransferase, long chain base subunit 2	SPTLC2	9517				Human serine palmitoyltransferase (LCB2) mRNA, partial cds	1001944	U15555	NA	NA		14q24.3	Chromosome 14, NC_000014.9 (77505997..77616767, complement)	pyridoxal phosphate binding///serine C-palmitoyltransferase activity	ceramide biosynthetic process///small molecule metabolic process///sphinganine biosynthetic process///sphingolipid biosynthetic process///sphingolipid metabolic process///sphingomyelin biosynthetic process///sphingosine biosynthetic process	endoplasmic reticulum membrane///integral component of membrane///mitochondrion///serine C-palmitoyltransferase complex	GO:0030170///GO:0004758	GO:0046513///GO:0044281///GO:0046511///GO:0030148///GO:0006665///GO:0006686///GO:0046512	GO:0005789///GO:0016021///GO:0005739///GO:0017059	-2.45852
35617_at	mitogen-activated protein kinase 7	MAPK7	5598				Human BMK1 alpha kinase mRNA, complete cds	973306	U29725	NA	NA		17p11.2	Chromosome 17, NC_000017.11 (19377721..19383544)	ATP binding///MAP kinase activity///mitogen-activated protein kinase binding///protein binding	MyD88-dependent toll-like receptor signaling pathway///MyD88-independent toll-like receptor signaling pathway///TRIF-dependent toll-like receptor signaling pathway///cAMP-mediated signaling///cell cycle///cell differentiation///cellular response to growth factor stimulus///cellular response to hydrogen peroxide///cellular response to laminar fluid shear stress///cellular response to laminar fluid…	PML body///cytoplasm///cytosol///cytosol///NOT nucleolus///nucleoplasm///nucleus	GO:0005524///GO:0004707///GO:0051019///GO:0005515	GO:0002755///GO:0002756///GO:0035666///GO:0019933///GO:0007049///GO:0030154///GO:0071363///GO:0070301///GO:0071499///GO:0071499///GO:0071560///GO:0045087///GO:0051534///GO:0030821///GO:0051344///GO:2000352///GO:2001240///GO:0034115///GO:0050728///GO:1902176///GO:0060761///GO:0048011///GO:0018105///GO:0051247///GO:0045944///GO:0036003///GO:0045765///GO:0007165///GO:0051403///GO:0034166///GO:003413…	GO:0016605///GO:0005737///GO:0005829///GO:0005829///NOT GO:0005730///GO:0005654///GO:0005634	2.25171
215497_s_at	WD and tetratricopeptide repeats 1	WDTC1	23038					NA		NA	NA		1p36.11	Chromosome 1, NC_000001.11 (27234516..27308633)	enzyme inhibitor activity///histone binding///histone deacetylase binding///protein binding	cellular chemical homeostasis///cellular response to insulin stimulus///glucose metabolic process///in utero embryonic development///multicellular organism growth///negative regulation of catalytic activity///negative regulation of fatty acid biosynthetic process///negative regulation of transcription from RNA polymerase II promoter///protein ubiquitination///regulation of cell size	cytosol///nucleus	GO:0004857///GO:0042393///GO:0042826///GO:0005515	GO:0055082///GO:0032869///GO:0006006///GO:0001701///GO:0035264///GO:0043086///GO:0045717///GO:0000122///GO:0016567///GO:0008361	GO:0005829///GO:0005634	2.27537
203526_s_at	adenomatous polyposis coli	APC	324				Human APC gene mRNA, complete cds	182396	M74088	NA	NA		5q21-q22	Chromosome 5, NC_000005.10 (112707505..112846239)	beta-catenin binding///NOT cadherin binding///gamma-catenin binding///microtubule binding///microtubule plus-end binding///protein binding///protein kinase binding///protein kinase regulator activity	T cell differentiation in thymus///anterior/posterior pattern specification///apoptotic process///axis specification///axonogenesis///canonical Wnt signaling pathway///canonical Wnt signaling pathway///canonical Wnt signaling pathway involved in negative regulation of apoptotic process///canonical Wnt signaling pathway involved in positive regulation of apoptotic process///cell adhesion///cell cy…	axonal growth cone///beta-catenin destruction complex///colocalizes_with cell-cell adherens junction///centrosome///cytoplasm///cytoplasmic microtubule///cytosol///kinetochore///lamellipodium///lateral plasma membrane///microtubule plus-end///nucleus///plasma membrane///colocalizes_with plasma membrane///ruffle membrane///tight junction	GO:0008013///NOT GO:0045296///GO:0045295///GO:0008017///GO:0051010///GO:0005515///GO:0019901///GO:0019887	GO:0033077///GO:0009952///GO:0006915///GO:0009798///GO:0007409///GO:0060070///GO:0060070///GO:0044336///GO:0044337///GO:0007155///GO:0007050///GO:0016477///GO:0006921///GO:0006974///GO:0051276///GO:0031122///GO:0009953///GO:0001942///GO:0001822///GO:0007091///GO:0000281///GO:0007094///GO:0046716///GO:0043409///GO:0090090///GO:0008285///GO:0045736///GO:0060770///GO:0007026///GO:0007026///GO:004248…	GO:0044295///GO:0030877///colocalizes_with GO:0005913///GO:0005813///GO:0005737///GO:0005881///GO:0005829///GO:0000776///GO:0030027///GO:0016328///GO:0035371///GO:0005634///GO:0005886///colocalizes_with GO:0005886///GO:0032587///GO:0005923	-1.86453
212577_at	structural maintenance of chromosomes flexible hinge domain containing 1	SMCHD1	23347				ak52e09.s1 Soares_testis_NHT Homo sapiens cDNA clone IMAGE:1409608 3-, mRNA sequence	2964199	AA868754	NA	NA		18p11.32	Chromosome 18, NC_000018.10 (2655887..2805017)	ATP binding	chromosome organization///inactivation of X chromosome by DNA methylation	Barr body	GO:0005524	GO:0051276///GO:0060821	GO:0001740	-2.39642
212047_s_at	ring finger protein 167	RNF167	26001				Homo sapiens cDNA: FLJ21676 fis, clone COL09164	10437823	AK025329	NA	NA		17p13.2	Chromosome 17, NC_000017.11 (4940033..4945222)	ligase activity///protein binding///ubiquitin-protein transferase activity///zinc ion binding	negative regulation of cell cycle///protein polyubiquitination	cytoplasm///endomembrane system///integral component of membrane	GO:0016874///GO:0005515///GO:0004842///GO:0008270	GO:0045786///GO:0000209	GO:0005737///GO:0012505///GO:0016021	1.76135
211952_at	importin 5	IPO5	3843				Homo sapiens clone IMAGE:898206, mRNA sequence	13507372	AF339834	NA	NA		13q32.2	Chromosome 13, NC_000013.11 (97953675..98024296)	GTPase inhibitor activity///Ran GTPase binding///poly(A) RNA binding///protein binding///protein transporter activity	NLS-bearing protein import into nucleus///cellular response to amino acid stimulus///negative regulation of catalytic activity///positive regulation of protein import into nucleus///ribosomal protein import into nucleus///viral process	Golgi apparatus///cytoplasm///cytoplasm///intracellular membrane-bounded organelle///membrane///nuclear membrane///nuclear pore///NOT nucleolus///nucleus///nucleus	GO:0005095///GO:0008536///GO:0044822///GO:0005515///GO:0008565	GO:0006607///GO:0071230///GO:0043086///GO:0042307///GO:0006610///GO:0016032	GO:0005794///GO:0005737///GO:0005737///GO:0043231///GO:0016020///GO:0031965///GO:0005643///NOT GO:0005730///GO:0005634///GO:0005634	-1.81356
31637_s_at	nuclear receptor subfamily 1, group D, member 1///thyroid hormone receptor, alpha	NR1D1///THRA	9572///7067				Homo sapiens mRNA for Rev-ErbAalpha protein (hRev gene)	732801	X72631	NA	NA		17q11.2///17q11.2	Chromosome 17, NC_000017.11 (40092784..40100725, complement)///Chromosome 17, NC_000017.11 (40062193..40093867)	RNA polymerase II core promoter proximal region sequence-specific DNA binding///RNA polymerase II core promoter proximal region sequence-specific DNA binding transcription factor activity involved in negative regulation of transcription///core promoter sequence-specific DNA binding///heme binding///ligand-activated sequence-specific DNA binding RNA polymerase II transcription factor activity///pr…	cell differentiation///cellular response to lipopolysaccharide///circadian regulation of gene expression///circadian temperature homeostasis///gene expression///glycogen biosynthetic process///intracellular receptor signaling pathway///negative regulation of receptor biosynthetic process///negative regulation of toll-like receptor 4 signaling pathway///negative regulation of transcription from RN…	cytoplasm///dendrite///dendritic spine///nuclear chromatin///nucleoplasm///nucleus///cytosol///nucleoplasm///nucleus	GO:0000978///GO:0001078///GO:0001046///GO:0020037///GO:0004879///GO:0005515///GO:0003707///GO:0003714///GO:0001222///GO:0001222///GO:0044212///GO:0008270///GO:0017025///GO:0031490///GO:0005515///GO:0032403///GO:0019904///GO:0043565///GO:0003700///GO:0003707///GO:0002153///GO:0070324///GO:0070324///GO:0004887///GO:0008134///GO:0044212///GO:0008270	GO:0030154///GO:0071222///GO:0032922///GO:0060086///GO:0010467///GO:0005978///GO:0030522///GO:0010871///GO:0034144///GO:0000122///GO:0000122///GO:0045892///GO:0045892///GO:0070859///NOT GO:2000189///GO:0045893///GO:0010498///GO:2000188///GO:0042752///GO:0045598///GO:0035947///GO:0061178///GO:0019216///GO:0061469///GO:0044321///GO:0043401///GO:0006367///GO:0060509///GO:0001502///GO:0042994///GO:00…	GO:0005737///GO:0030425///GO:0043197///GO:0000790///GO:0005654///GO:0005634///GO:0005829///GO:0005654///GO:0005634	2.64592
227937_at	Myb-related transcription factor, partner of profilin	MYPOP	339344				EST178594 Colon carcinoma (HCC) cell line Homo sapiens cDNA 5- end, mRNA sequence	1960059	AA307731	NA	NA		19q13.32	Chromosome 19, NC_000019.10 (45890023..45902604, complement)	RNA polymerase II core promoter proximal region sequence-specific DNA binding///RNA polymerase II core promoter proximal region sequence-specific DNA binding transcription factor activity involved in negative regulation of transcription///chromatin binding///protein homodimerization activity	negative regulation of transcription from RNA polymerase II promoter///transcription, DNA-templated	nucleus	GO:0000978///GO:0001078///GO:0003682///GO:0042803	GO:0000122///GO:0006351	GO:0005634	2.22922
223442_at	nicolin 1	NICN1	84276				Homo sapiens nicolin 1, mRNA (cDNA clone MGC:12936 IMAGE:2820022), complete cds	13477176	BC005050	NA	NA		3p21.31	Chromosome 3, NC_000003.12 (49422333..49429324, complement)			microtubule///nucleus			GO:0005874///GO:0005634	1.66129
201935_s_at	eukaryotic translation initiation factor 4 gamma, 3	EIF4G3	8672					NA		NA	NA		1p36.12	Chromosome 1, NC_000001.11 (20806292..21176888, complement)	RNA cap binding///poly(A) RNA binding///translation factor activity, nucleic acid binding///translation initiation factor activity	cytokine-mediated signaling pathway///positive regulation of meiosis I///positive regulation of protein phosphorylation///positive regulation of translation///regulation of translational initiation///spermatogenesis///translational initiation///viral process	cytosol///eukaryotic translation initiation factor 4F complex	GO:0000339///GO:0044822///GO:0008135///GO:0003743	GO:0019221///GO:0060903///GO:0001934///GO:0045727///GO:0006446///GO:0007283///GO:0006413///GO:0016032	GO:0005829///GO:0016281	-3.18034
225388_at	tetraspanin 5	TSPAN5	10098				wp02g07.x1 NCI_CGAP_Kid11 Homo sapiens cDNA clone IMAGE:2463708 3-, mRNA sequence	5664471	AI928507	NA	NA		4q23	Chromosome 4, NC_000004.12 (98470367..98658661, complement)	enzyme binding	establishment of protein localization to plasma membrane///positive regulation of Notch signaling pathway///protein maturation	integral component of membrane///plasma membrane	GO:0019899	GO:0090002///GO:0045747///GO:0051604	GO:0016021///GO:0005886	-1.69535
218533_s_at	uridine-cytidine kinase 1-like 1	UCKL1	54963				Homo sapiens uridine-cytidine kinase 1-like 1 (UCKL1), transcript variant 1, mRNA	301129205	NM_017859	NA	NA		20q13.33	Chromosome 20, NC_000020.11 (63939829..63956447, complement)	ATP binding///protein binding///uridine kinase activity	CTP salvage///UMP salvage///phosphorylation///viral process	cytoplasm///nucleus	GO:0005524///GO:0005515///GO:0004849	GO:0044211///GO:0044206///GO:0016310///GO:0016032	GO:0005737///GO:0005634	1.65709
227778_at	maestro heat-like repeat family member 1	MROH1	727957				ym09f05.s1 Soares infant brain 1NIB Homo sapiens cDNA clone IMAGE:47216 3-, mRNA sequence	875895	H11075	NA	NA		8q24.3	Chromosome 8, NC_000008.11 (144148016..144261940)							1.92552
232775_at							Homo sapiens PANK2 protein, mRNA (cDNA clone IMAGE:3958459), with apparent retained intron	13477252	BC005095	NA	NA										2.01882
226053_at	mitogen-activated protein kinase kinase 7	MAP2K7	5609					NA		NA	NA		19p13.3-p13.2	Chromosome 19, NC_000019.10 (7903780..7914478)	ATP binding///JUN kinase kinase activity///MAP kinase kinase activity///magnesium ion binding///mitogen-activated protein kinase kinase kinase binding///protein C-terminus binding///protein binding///protein kinase binding///protein phosphatase binding///protein serine/threonine kinase activity///protein tyrosine kinase activity	Fc-epsilon receptor signaling pathway///JNK cascade///MyD88-dependent toll-like receptor signaling pathway///MyD88-independent toll-like receptor signaling pathway///TRIF-dependent toll-like receptor signaling pathway///activation of JUN kinase activity///apoptotic process///cellular response to sorbitol///innate immune response///peptidyl-tyrosine phosphorylation///positive regulation of neuron …	cytoplasm///cytosol///nucleus	GO:0005524///GO:0008545///GO:0004708///GO:0000287///GO:0031435///GO:0008022///GO:0005515///GO:0019901///GO:0019903///GO:0004674///GO:0004713	GO:0038095///GO:0007254///GO:0002755///GO:0002756///GO:0035666///GO:0007257///GO:0006915///GO:0072709///GO:0045087///GO:0018108///GO:0043525///GO:0009411///GO:0009408///GO:0006970///GO:0034612///GO:0007165///GO:0051403///GO:0051403///GO:0034166///GO:0034134///GO:0034138///GO:0034142///GO:0034146///GO:0034162///GO:0038123///GO:0038124///GO:0002224	GO:0005737///GO:0005829///GO:0005634	1.86217
239795_at								NA		NA	NA										2.33134
204367_at	Sp2 transcription factor	SP2	6668				Homo sapiens KIAA0048 mRNA, partial cds	460712	D28588	NA	NA		17q21.32	Chromosome 17, NC_000017.11 (47896150..47932271)	DNA binding///histone deacetylase binding///metal ion binding	cardiovascular system development///embryonic organ development///fibroblast proliferation///immune response///in utero embryonic development///multicellular organism growth///regulation of transcription from RNA polymerase II promoter///transcription, DNA-templated	nucleus	GO:0003677///GO:0042826///GO:0046872	GO:0072358///GO:0048568///GO:0048144///GO:0006955///GO:0001701///GO:0035264///GO:0006357///GO:0006351	GO:0005634	1.68299
224834_at	ubiquitin domain containing 2	UBTD2	92181				601878594F1 NIH_MGC_55 Homo sapiens cDNA clone IMAGE:4107407 5-, mRNA sequence	11157333	BF243404	NA	NA		5q35.1	Chromosome 5, NC_000005.10 (172209644..172283791, complement)			cytoplasm			GO:0005737	-1.6413
200078_s_at	ATPase, H+ transporting, lysosomal 21kDa, V0 subunit b	ATP6V0B	533				Homo sapiens ATPase, H+ transporting, lysosomal 21kDa, V0 subunit b, mRNA (cDNA clone MGC:4498 IMAGE:2964510), complete cds	33873258	BC005876	NA	NA		1p32.3	Chromosome 1, NC_000001.11 (43974446..43978300)	hydrogen ion transmembrane transporter activity///transporter activity	ATP hydrolysis coupled proton transport///cellular iron ion homeostasis///insulin receptor signaling pathway///interaction with host///phagosome maturation///proton transport///transferrin transport///transmembrane transport	endosome membrane///integral component of membrane///phagocytic vesicle membrane///proton-transporting V-type ATPase, V0 domain///vacuolar membrane	GO:0015078///GO:0005215	GO:0015991///GO:0006879///GO:0008286///GO:0051701///GO:0090382///GO:0015992///GO:0033572///GO:0055085	GO:0010008///GO:0016021///GO:0030670///GO:0033179///GO:0005774	2.05898
31837_at	lipase maturation factor 2	LMF2	91289					NA		NA	NA		22q13.33	Chromosome 22, NC_000022.11 (50502947..50507719, complement)			endoplasmic reticulum membrane///integral component of membrane///membrane			GO:0005789///GO:0016021///GO:0016020	2.01658
227159_at	GH3 domain containing	GHDC	84514				wk73b04.x1 NCI_CGAP_Pan1 Homo sapiens cDNA clone IMAGE:2421007 3-, mRNA sequence	5447686	AI827015	NA	NA		17q21.2	Chromosome 17, NC_000017.11 (42189087..42194532, complement)	molecular_function	biological_process	endoplasmic reticulum///membrane///nuclear envelope	GO:0003674	GO:0008150	GO:0005783///GO:0016020///GO:0005635	2.86752
225867_at	vasorin	VASN	114990				601593479F1 NIH_MGC_9 Homo sapiens cDNA clone IMAGE:3947706 5-, mRNA sequence	10155861	BE741869	NA	NA		16p13.3	Chromosome 16, NC_000016.10 (4371848..4383528)	transforming growth factor beta binding	cellular response to hypoxia///cellular response to redox state///negative regulation of epithelial to mesenchymal transition///negative regulation of transforming growth factor beta receptor signaling pathway///negative regulation of transforming growth factor beta receptor signaling pathway	cell surface///extracellular space///extracellular vesicular exosome///integral component of membrane///lysosomal membrane///mitochondrion///plasma membrane	GO:0050431	GO:0071456///GO:0071461///GO:0010719///GO:0030512///GO:0030512	GO:0009986///GO:0005615///GO:0070062///GO:0016021///GO:0005765///GO:0005739///GO:0005886	2.13891
1555460_a_at	solute carrier family 39 (zinc transporter), member 6	SLC39A6	25800				Homo sapiens solute carrier family 39 (zinc transporter), member 6, mRNA (cDNA clone MGC:50406 IMAGE:5552785), complete cds	24659963	BC039498	NA	NA		18q12.2	Chromosome 18, NC_000018.10 (36108531..36129394, complement)	zinc ion transmembrane transporter activity	cellular zinc ion homeostasis///transmembrane transport///zinc ion transmembrane import///zinc ion transmembrane transport	cell surface///endoplasmic reticulum///integral component of plasma membrane///lamellipodium membrane///plasma membrane///plasma membrane	GO:0005385	GO:0006882///GO:0055085///GO:0071578///GO:0071577	GO:0009986///GO:0005783///GO:0005887///GO:0031258///GO:0005886///GO:0005886	-4.02609
225744_at	zinc finger, DHHC-type containing 8	ZDHHC8	29801				Homo sapiens mRNA for KIAA1292 protein, partial cds	6331442	AB033118	NA	NA		22q11.21	Chromosome 22, NC_000022.11 (20131841..20148007)	palmitoyltransferase activity///protein-cysteine S-palmitoyltransferase activity///zinc ion binding	locomotory behavior///protein palmitoylation	Golgi apparatus///cytoplasmic vesicle membrane///integral component of membrane///mitochondrion	GO:0016409///GO:0019706///GO:0008270	GO:0007626///GO:0018345	GO:0005794///GO:0030659///GO:0016021///GO:0005739	1.91095
243414_at	peptidylprolyl isomerase (cyclophilin)-like 2	PPIL2	23759				yr15d04.s1 Soares fetal liver spleen 1NFLS Homo sapiens cDNA clone IMAGE:205351 3-, mRNA sequence	1015053	H62221	NA	NA		22q11.21	Chromosome 22, NC_000022.11 (21665984..21697913)	peptidyl-prolyl cis-trans isomerase activity///protein binding///ubiquitin-protein transferase activity///ubiquitin-ubiquitin ligase activity	blood coagulation///leukocyte migration///protein folding///protein peptidyl-prolyl isomerization///protein polyubiquitination	Golgi lumen///NOT nucleolus///nucleus///nucleus	GO:0003755///GO:0005515///GO:0004842///GO:0034450	GO:0007596///GO:0050900///GO:0006457///GO:0000413///GO:0000209	GO:0005796///NOT GO:0005730///GO:0005634///GO:0005634	2.02482
1558080_s_at	DnaJ (Hsp40) homolog, subfamily C, member 3	DNAJC3	5611				602811175F1 NCI_CGAP_Brn67 Homo sapiens cDNA clone IMAGE:4943226 5-, mRNA sequence	14294065	BG913589	NA	NA		13q32.1	Chromosome 13, NC_000013.11 (95677139..95794989)	chaperone binding///misfolded protein binding///protein kinase inhibitor activity	activation of signaling protein activity involved in unfolded protein response///cellular protein metabolic process///defense response to virus///endoplasmic reticulum unfolded protein response///negative regulation of protein kinase activity///proteolysis involved in cellular protein catabolic process	cytoplasm///endoplasmic reticulum Sec complex///endoplasmic reticulum lumen///extracellular vesicular exosome///membrane///vesicle	GO:0051087///GO:0051787///GO:0004860	GO:0006987///GO:0044267///GO:0051607///GO:0030968///GO:0006469///GO:0051603	GO:0005737///GO:0031205///GO:0005788///GO:0070062///GO:0016020///GO:0031982	-3.43009
232219_x_at	ubiquitin specific peptidase 21	USP21	27005				Homo sapiens mRNA; cDNA DKFZp761E10121 (from clone DKFZp761E10121); partial cds	7018437	AL157417	NA	NA		1q22	Chromosome 1, NC_000001.11 (161159464..161165726)	NEDD8-specific protease activity///cysteine-type peptidase activity///cysteine-type peptidase activity///metal ion binding///transcription coactivator activity///ubiquitin thiolesterase activity///ubiquitin thiolesterase activity///ubiquitin thiolesterase activity///ubiquitin-specific protease activity	histone deubiquitination///positive regulation of transcription, DNA-templated///transcription, DNA-templated///ubiquitin-dependent protein catabolic process	cellular_component///cytoplasm///NOT nucleolus///nucleus///plasma membrane	GO:0019784///GO:0008234///GO:0008234///GO:0046872///GO:0003713///GO:0004221///GO:0004221///GO:0004221///GO:0004843	GO:0016578///GO:0045893///GO:0006351///GO:0006511	GO:0005575///GO:0005737///NOT GO:0005730///GO:0005634///GO:0005886	1.66263
229257_at	trinucleotide repeat containing 18	TNRC18	84629					NA		NA	NA		7p22.1	Chromosome 7, NC_000007.14 (5306790..5423828, complement)	chromatin binding			GO:0003682			1.86492
45749_at	family with sequence similarity 65, member A	FAM65A	79567				zu69a02.r1 Soares_testis_NHT Homo sapiens cDNA clone IMAGE:743210 5-, mRNA sequence	2054077	AA400206	NA	NA		16q22.1	Chromosome 16, NC_000016.10 (67528814..67546788)	molecular_function	biological_process	cytoplasm///extracellular vesicular exosome	GO:0003674	GO:0008150	GO:0005737///GO:0070062	1.69336
207627_s_at	transcription factor CP2	TFCP2	7024				Homo sapiens transcription factor CP2 (TFCP2), transcript variant 1, mRNA	291219872	NM_005653	NA	NA		12q13	Chromosome 12, NC_000012.12 (51093756..51173143, complement)	DNA binding///sequence-specific DNA binding transcription factor activity	regulation of transcription from RNA polymerase II promoter///transcription, DNA-templated	cellular_component///nucleus	GO:0003677///GO:0003700	GO:0006357///GO:0006351	GO:0005575///GO:0005634	-2.12263
242509_at								NA		NA	NA										2.69109
1555894_s_at	metastasis suppressor 1-like	MTSS1L	92154				og07d06.s1 NCI_CGAP_Lu6 Homo sapiens cDNA clone IMAGE:1439147 3-, mRNA sequence	2902382	AA829283	NA	NA		16q22.1	Chromosome 16, NC_000016.10 (70661204..70686051, complement)	SH3 domain binding///actin binding///cytoskeletal adaptor activity	filopodium assembly///signal transduction		GO:0017124///GO:0003779///GO:0008093	GO:0046847///GO:0007165		3.51597
224920_x_at	myeloid-associated differentiation marker	MYADM	91663					NA		NA	NA		19q13.42	Chromosome 19, NC_000019.10 (53866357..53876435)	molecular_function	NOT cell-cell junction maintenance///establishment of endothelial barrier///membrane raft organization///negative regulation of actin filament polymerization///negative regulation of gene expression///negative regulation of heterotypic cell-cell adhesion///negative regulation of protein kinase C signaling///negative regulation of protein phosphorylation///positive regulation of cell migration///p…	cell-cell junction///cortical actin cytoskeleton///extracellular vesicular exosome///integral component of membrane///membrane raft///plasma membrane///plasma membrane///ruffle	GO:0003674	NOT GO:0045217///GO:0061028///GO:0031579///GO:0030837///GO:0010629///GO:0034115///GO:0090038///GO:0001933///GO:0030335///GO:1900026///GO:0072661///NOT GO:0010810	GO:0005911///GO:0030864///GO:0070062///GO:0016021///GO:0045121///GO:0005886///GO:0005886///GO:0001726	2.50672
225703_at	fibrosin-like 1	FBRSL1	57666				AL583509 Homo sapiens NEUROBLASTOMA COT 25-NORMALIZED Homo sapiens cDNA clone CS0DC009YO13 5-PRIME, mRNA sequence	46261920	AL583509	NA	NA		12q24.33	Chromosome 12, NC_000012.12 (132490455..132585188)	poly(A) RNA binding			GO:0044822			1.78085
202760_s_at	PALM2-AKAP2 readthrough///A kinase (PRKA) anchor protein 2	PALM2-AKAP2///AKAP2	445815///11217				Homo sapiens PALM2-AKAP2 readthrough (PALM2-AKAP2), transcript variant 1, mRNA	290463079	NM_007203	NA	NA		9q31.3///9q31.3	Chromosome 9, NC_000009.12 (109780297..110172512)///Chromosome 9, NC_000009.12 (110048598..110172512)							-2.61891
201646_at	scavenger receptor class B, member 2	SCARB2	950					NA		NA	NA		4q21.1	Chromosome 4, NC_000004.12 (76158737..76213899, complement)	enzyme binding///protein binding///receptor activity	cell adhesion///protein targeting to lysosome	extracellular vesicular exosome///focal adhesion///integral component of membrane///lysosomal lumen///lysosomal membrane///lysosomal membrane///membrane	GO:0019899///GO:0005515///GO:0004872	GO:0007155///GO:0006622	GO:0070062///GO:0005925///GO:0016021///GO:0043202///GO:0005765///GO:0005765///GO:0016020	-3.50135
224989_at								NA		NA	NA										-2.39186
222199_s_at	bridging integrator 3	BIN3	55909					NA		NA	NA		8p21.3	Chromosome 8, NC_000008.11 (22620418..22669148, complement)	cytoskeletal adaptor activity///protein binding	actin filament organization///barrier septum assembly///cytokinesis///myoblast migration involved in skeletal muscle regeneration///protein localization///regulation of lamellipodium assembly///skeletal muscle fiber development///unidimensional cell growth	actin filament///cytoplasm	GO:0008093///GO:0005515	GO:0007015///GO:0000917///GO:0000910///GO:0014839///GO:0008104///GO:0010591///GO:0048741///GO:0009826	GO:0005884///GO:0005737	1.30402
210208_x_at	BCL2-associated athanogene 6	BAG6	7917				Homo sapiens HLA-B associated transcript 3, mRNA (cDNA clone MGC:3619 IMAGE:2957896), complete cds	13111924	BC003133	NA	NA		6p21.3	Chromosome 6, NC_000006.12 (31639028..31660767, complement)	Hsp70 protein binding///polyubiquitin binding///proteasome binding///protein binding///ribosome binding///ubiquitin protein ligase binding	brain development///cell differentiation///chromatin modification///embryo development///immune system process///internal peptidyl-lysine acetylation///intrinsic apoptotic signaling pathway in response to DNA damage by p53 class mediator///intrinsic apoptotic signaling pathway in response to endoplasmic reticulum stress///kidney development///lung development///negative regulation of apoptotic pr…	BAT3 complex///cytosol///nucleus	GO:0030544///GO:0031593///GO:0070628///GO:0005515///GO:0043022///GO:0031625	GO:0007420///GO:0030154///GO:0016568///GO:0009790///GO:0002376///GO:0018393///GO:0042771///GO:0070059///GO:0001822///GO:0030324///GO:0043066///GO:0032435///GO:0045861///GO:0050821///GO:0042127///GO:0007283///GO:0007130///GO:0071816///GO:0006810///GO:0006511	GO:0071818///GO:0005829///GO:0005634	1.47791
208995_s_at	peptidylprolyl isomerase G (cyclophilin G)	PPIG	9360				Human Clk-associated RS cyclophilin CARS-Cyp mRNA, complete cds	1117967	U40763	NA	NA		2q31.1	Chromosome 2, NC_000002.12 (169584340..169641406)	cyclosporin A binding///peptidyl-prolyl cis-trans isomerase activity///poly(A) RNA binding///protein binding	RNA splicing///protein folding///protein peptidyl-prolyl isomerization	cytoplasm///nuclear matrix///nuclear speck///NOT nucleolus///nucleoplasm///nucleus	GO:0016018///GO:0003755///GO:0044822///GO:0005515	GO:0008380///GO:0006457///GO:0000413	GO:0005737///GO:0016363///GO:0016607///NOT GO:0005730///GO:0005654///GO:0005634	-2.7531
235901_at				Transcribed locus		Hs.127279	7e45e06.x1 NCI_CGAP_Lu24 Homo sapiens cDNA clone IMAGE:3285442 3-, mRNA sequence	10031601	BE671060	NA	NA										2.19033
204927_at	Ras association (RalGDS/AF-6) domain family (N-terminal) member 7	RASSF7	8045				Homo sapiens Ras association (RalGDS/AF-6) domain family (N-terminal) member 7 (RASSF7), transcript variant 1, mRNA	221218992	NM_003475	NA	NA		11p15.5	Chromosome 11, NC_000011.10 (559470..564025)		apoptotic process///signal transduction	cytoplasm///microtubule organizing center		GO:0006915///GO:0007165	GO:0005737///GO:0005815	1.99069
212253_x_at	dystonin	DST	667				602363756F1 NIH_MGC_90 Homo sapiens cDNA clone IMAGE:4472293 5-, mRNA sequence	12762935	BG253119	NA	NA		6p12.1	Chromosome 6, NC_000006.12 (56457987..56954628, complement)	actin binding///calcium ion binding///integrin binding///microtubule plus-end binding///protein C-terminus binding///protein binding///protein homodimerization activity	axonogenesis///cell adhesion///cell cycle arrest///cell motility///cytoplasmic microtubule organization///cytoskeleton organization///extracellular matrix organization///hemidesmosome assembly///integrin-mediated signaling pathway///intermediate filament cytoskeleton organization///intermediate filament cytoskeleton organization///intermediate filament cytoskeleton organization///maintenance of c…	H zone///Z disc///Z disc///actin cytoskeleton///NOT actin cytoskeleton///actin cytoskeleton///axon///axon///basal plasma membrane///basement membrane///cell cortex///cell leading edge///cytoplasm///cytoplasm///cytoplasmic membrane-bounded vesicle///cytosol///endoplasmic reticulum membrane///extracellular vesicular exosome///focal adhesion///hemidesmosome///hemidesmosome///integral component of me…	GO:0003779///GO:0005509///GO:0005178///GO:0051010///GO:0008022///GO:0005515///GO:0042803	GO:0007409///GO:0007155///GO:0007050///GO:0048870///GO:0031122///GO:0007010///GO:0030198///GO:0031581///GO:0007229///GO:0045104///GO:0045104///GO:0045104///GO:0030011///GO:0000226///GO:0031110///GO:0009611///GO:0008090	GO:0031673///GO:0030018///GO:0030018///GO:0015629///NOT GO:0015629///GO:0015629///GO:0030424///GO:0030424///GO:0009925///GO:0005604///GO:0005938///GO:0031252///GO:0005737///GO:0005737///GO:0016023///GO:0005829///GO:0005789///GO:0070062///GO:0005925///GO:0030056///GO:0030056///GO:0016021///GO:0005882///GO:0045111///GO:0015630///GO:0035371///GO:0060053///GO:0005635///GO:0005634	-2.83589
200052_s_at	interleukin enhancer binding factor 2	ILF2	3608				Homo sapiens interleukin enhancer binding factor 2 (ILF2), transcript variant 1, mRNA	392513660	NM_004515	NA	NA		1q21.3	Chromosome 1, NC_000001.11 (153661788..153671028, complement)	ATP binding///DNA binding///double-stranded RNA binding///poly(A) RNA binding///protein binding///transferase activity	immune response///positive regulation of transcription, DNA-templated///transcription, DNA-templated	cytoplasm///membrane///nucleolus///NOT nucleolus///nucleus///ribonucleoprotein complex	GO:0005524///GO:0003677///GO:0003725///GO:0044822///GO:0005515///GO:0016740	GO:0006955///GO:0045893///GO:0006351	GO:0005737///GO:0016020///GO:0005730///NOT GO:0005730///GO:0005634///GO:0030529	-1.86106
209350_s_at	G protein pathway suppressor 2	GPS2	2874				Homo sapiens mRNA; cDNA DKFZp434A0312 (from clone DKFZp434A0312)	7018539	AL157493	NA	NA		17p13	Chromosome 17, NC_000017.11 (7312659..7315339, complement)	GTPase inhibitor activity///protein binding///transcription corepressor activity	JNK cascade///cell cycle///inactivation of MAPK activity///negative regulation of JNK cascade///negative regulation of transcription from RNA polymerase II promoter	nucleus///transcriptional repressor complex	GO:0005095///GO:0005515///GO:0003714	GO:0007254///GO:0007049///GO:0000188///GO:0046329///GO:0000122	GO:0005634///GO:0017053	1.68782
226052_at	bromodomain containing 4	BRD4	23476				nf80d06.s1 NCI_CGAP_Co3 Homo sapiens cDNA clone IMAGE:926219 3-, mRNA sequence	2278710	AA534457	NA	NA		19p13.1	Chromosome 19, NC_000019.10 (15237490..15280451, complement)	DNA binding///chromatin binding///lysine-acetylated histone binding///p53 binding///protein binding	cellular response to DNA damage stimulus///cellular response to DNA damage stimulus///chromatin remodeling///chromosome segregation///histone H3-K14 acetylation///histone H4-K12 acetylation///inner cell mass cell proliferation///negative regulation of DNA damage checkpoint///positive regulation of DNA binding///positive regulation of G2/M transition of mitotic cell cycle///positive regulation of …	chromosome///condensed nuclear chromosome///cytoplasm///nuclear chromatin///NOT nucleolus///nucleus///positive transcription elongation factor complex b	GO:0003677///GO:0003682///GO:0070577///GO:0002039///GO:0005515	GO:0006974///GO:0006974///GO:0006338///GO:0007059///GO:0044154///GO:0043983///GO:0001833///GO:2000002///GO:0043388///GO:0010971///GO:0043123///GO:0032968///GO:0032968///GO:0045944///GO:0006468///GO:0050727///GO:1901407///GO:0000083///GO:0006351///GO:0016032	GO:0005694///GO:0000794///GO:0005737///GO:0000790///NOT GO:0005730///GO:0005634///GO:0008024	1.55917
215997_s_at	cullin 4B	CUL4B	8450				AV694732 GKC Homo sapiens cDNA clone GKCGZH06 5-, mRNA sequence	10296595	AV694732	NA	NA		Xq23	Chromosome X, NC_000023.11 (120524589..120575829, complement)	contributes_to damaged DNA binding///protein binding///ubiquitin protein ligase binding	UV-damage excision repair///cell cycle///histone H2A monoubiquitination///positive regulation of G1/S transition of mitotic cell cycle///positive regulation of protein catabolic process///ubiquitin-dependent protein catabolic process	Cul4B-RING E3 ubiquitin ligase complex///cytoplasm///extracellular vesicular exosome///NOT nucleolus///nucleus///plasma membrane	contributes_to GO:0003684///GO:0005515///GO:0031625	GO:0070914///GO:0007049///GO:0035518///GO:1900087///GO:0045732///GO:0006511	GO:0031465///GO:0005737///GO:0070062///NOT GO:0005730///GO:0005634///GO:0005886	-1.87337
223003_at	chromosome 19 open reading frame 43	C19orf43	79002				Homo sapiens clone 017d02 My029 protein mRNA, complete cds	12001999	AF061732	NA	NA		19p13.2	Chromosome 19, NC_000019.10 (12730640..12734715, complement)							1.60007
233334_x_at	SLX1 structure-specific endonuclease subunit homolog A (S. cerevisiae)///sulfotransferase family, cytosolic, 1A, phenol-preferring, member 4///SLX1 structure-specific endonuclease subunit homolog B (S. cerevisiae)///sulfotransferase family, cytosolic, 1A, phenol-preferring, member 3	SLX1A///SULT1A4///SLX1B///SULT1A3	548593///445329///79008///6818				Homo sapiens cDNA: FLJ23439 fis, clone HSI00184	10440127	AK027092	NA	NA		16p11.2///16p11.2///16p11.2///16p11.2	Chromosome 16, NC_000016.10 (30193843..30197566)///Chromosome 16, NC_000016.10 (29459886..29464980)///Chromosome 16, NC_000016.10 (29454501..29458224)///Chromosome 16, NC_000016.10 (30199228..30204329)	5'-flap endonuclease activity///crossover junction endodeoxyribonuclease activity///metal ion binding///protein binding///aryl sulfotransferase activity///aryl sulfotransferase activity	DNA catabolic process, endonucleolytic///DNA catabolic process, endonucleolytic///DNA double-strand break processing involved in repair via single-strand annealing///DNA repair///double-strand break repair via homologous recombination///catecholamine metabolic process///steroid metabolic process///catecholamine metabolic process///steroid metabolic process	Slx1-Slx4 complex///cytoplasm///cytoplasm	GO:0017108///GO:0008821///GO:0046872///GO:0005515///GO:0004062///GO:0004062	GO:0000737///GO:0000737///GO:0010792///GO:0006281///GO:0000724///GO:0006584///GO:0008202///GO:0006584///GO:0008202	GO:0033557///GO:0005737///GO:0005737	2.53185
226428_at	transportin 2	TNPO2	30000					NA		NA	NA		19p13.2	Chromosome 19, NC_000019.10 (12699194..12723996, complement)	Ran GTPase binding///nuclear localization sequence binding///protein binding	intracellular protein transport	cytoplasm///nucleus	GO:0008536///GO:0008139///GO:0005515	GO:0006886	GO:0005737///GO:0005634	1.34589
218034_at	fission 1 (mitochondrial outer membrane) homolog (S. cerevisiae)	FIS1	51024				Homo sapiens fission 1 (mitochondrial outer membrane) homolog (S. cerevisiae) (FIS1), mRNA	151108472	NM_016068	NA	NA		7q22.1	Chromosome 7, NC_000007.14 (101239612..101245090, complement)	protein binding///receptor binding	calcium-mediated signaling using intracellular calcium source///mitochondrial fission///mitochondrial fission///mitochondrial fragmentation involved in apoptotic process///mitochondrial fragmentation involved in apoptotic process///mitochondrial fusion///mitochondrion degradation///mitochondrion morphogenesis///negative regulation of endoplasmic reticulum calcium ion concentration///peroxisome fi…	integral component of mitochondrial outer membrane///integral component of mitochondrial outer membrane///integral component of peroxisomal membrane///membrane///mitochondrion///peroxisome///peroxisome///protein complex	GO:0005515///GO:0005102	GO:0035584///GO:0000266///GO:0000266///GO:0043653///GO:0043653///GO:0008053///GO:0000422///GO:0070584///GO:0032471///GO:0016559///GO:0016559///GO:0043280///GO:0007204///GO:2001244///GO:0051561///GO:0090141///GO:0090314///GO:0051260///GO:0006626///GO:0010821///GO:0001836	GO:0031307///GO:0031307///GO:0005779///GO:0016020///GO:0005739///GO:0005777///GO:0005777///GO:0043234	1.91709
210191_s_at	putative homeodomain transcription factor 1	PHTF1	10745				Homo sapiens putative homeodomain transcription factor 1, mRNA (cDNA clone MGC:1307 IMAGE:3346990), complete cds	34783116	BC002447	NA	NA		1p13	Chromosome 1, NC_000001.11 (113697202..113759538, complement)	DNA binding///sequence-specific DNA binding transcription factor activity	regulation of transcription, DNA-templated///transcription, DNA-templated	cis-Golgi network///endoplasmic reticulum///nucleus	GO:0003677///GO:0003700	GO:0006355///GO:0006351	GO:0005801///GO:0005783///GO:0005634	-2.58589
226728_at	solute carrier family 27 (fatty acid transporter), member 1	SLC27A1	376497					NA		NA	NA		19p13.11	Chromosome 19, NC_000019.10 (17405703..17506168)	fatty acid transporter activity///nucleotide binding///protein homodimerization activity///very long-chain fatty acid-CoA ligase activity	adiponectin-activated signaling pathway///cardiolipin biosynthetic process///cellular lipid metabolic process///fatty acid metabolic process///long-chain fatty acid transport///medium-chain fatty acid transport///negative regulation of phospholipid biosynthetic process///phosphatidic acid biosynthetic process///phosphatidylcholine biosynthetic process///phosphatidylethanolamine biosynthetic proce…	endoplasmic reticulum///integral component of membrane///membrane///plasma membrane	GO:0015245///GO:0000166///GO:0042803///GO:0031957	GO:0033211///GO:0032049///GO:0044255///GO:0006631///GO:0015909///GO:0001579///GO:0071072///GO:0006654///GO:0006656///GO:0006646///GO:0006655///GO:0006661///GO:0006659///GO:0031652///GO:0071902///GO:0009409///GO:0032868///GO:0044281///GO:0055085	GO:0005783///GO:0016021///GO:0016020///GO:0005886	2.11065
227625_s_at	STIP1 homology and U-box containing protein 1, E3 ubiquitin protein ligase	STUB1	10273					NA		NA	NA		16p13.3	Chromosome 16, NC_000016.10 (680115..682768)	G-protein coupled receptor binding///Hsp70 protein binding///Hsp90 protein binding///SMAD binding///TPR domain binding///enzyme binding///kinase binding///ligase activity///misfolded protein binding///protein binding///protein binding, bridging///protein homodimerization activity///ubiquitin protein ligase binding///ubiquitin-protein transferase activity///ubiquitin-protein transferase activity//…	DNA repair///cellular response to misfolded protein///misfolded or incompletely synthesized protein catabolic process///negative regulation of transforming growth factor beta receptor signaling pathway///positive regulation of chaperone-mediated protein complex assembly///positive regulation of proteasomal ubiquitin-dependent protein catabolic process///positive regulation of protein ubiquitinati…	cytoplasm///cytosol///endoplasmic reticulum///extracellular vesicular exosome///intermediate filament cytoskeleton///nuclear inclusion body///NOT nucleolus///nucleus///plasma membrane///ubiquitin conjugating enzyme complex///ubiquitin ligase complex	GO:0001664///GO:0030544///GO:0051879///GO:0046332///GO:0030911///GO:0019899///GO:0019900///GO:0016874///GO:0051787///GO:0005515///GO:0030674///GO:0042803///GO:0031625///GO:0004842///GO:0004842///GO:0004842///GO:0034450	GO:0006281///GO:0071218///GO:0006515///GO:0030512///GO:0090035///GO:0032436///GO:0031398///GO:0043161///GO:0070534///GO:0051865///GO:0051604///GO:0000209///GO:0000209///GO:0031943///GO:0007179///GO:0030579///GO:0006511	GO:0005737///GO:0005829///GO:0005783///GO:0070062///GO:0045111///GO:0042405///NOT GO:0005730///GO:0005634///GO:0005886///GO:0031371///GO:0000151	1.3208
227267_at	POC5 centriolar protein	POC5	134359				wq29a07.x1 NCI_CGAP_Kid11 Homo sapiens cDNA clone IMAGE:2472660 3-, mRNA sequence	5745788	AI953478	NA	NA		5q13.3	Chromosome 5, NC_000005.10 (75674198..75717488, complement)		cell cycle	centriole///centrosome		GO:0007049	GO:0005814///GO:0005813	-2.50448
216304_x_at	YME1-like 1 ATPase	YME1L1	10730				Homo sapiens FTSH gene for putative ATPases, exons 1 and 2 and join CDS	9506352	AJ295618	NA	NA		10p14	Chromosome 10, NC_000010.11 (27110111..27154420, complement)	ATP binding///metal ion binding///metalloendopeptidase activity	cell proliferation///misfolded or incompletely synthesized protein catabolic process///mitochondrion organization	integral component of membrane///membrane///mitochondrial inner membrane	GO:0005524///GO:0046872///GO:0004222	GO:0008283///GO:0006515///GO:0007005	GO:0016021///GO:0016020///GO:0005743	-1.62312
206928_at	zinc finger protein 124	ZNF124	7678				Homo sapiens zinc finger protein 124 (ZNF124), transcript variant 1, mRNA	662033903	NM_003431	NA	NA		1q44	Chromosome 1, NC_000001.11 (247121975..247172016, complement)	DNA binding///metal ion binding	regulation of transcription, DNA-templated///transcription, DNA-templated	nucleus	GO:0003677///GO:0046872	GO:0006355///GO:0006351	GO:0005634	-2.56856
204433_s_at	spermatogenesis associated 2	SPATA2	9825				Homo sapiens spermatogenesis associated PD1 mRNA, complete cds	4730926	U28164	NA	NA		20q13.13	Chromosome 20, NC_000020.11 (49903391..49915543, complement)	molecular_function	cell differentiation///multicellular organismal development///spermatogenesis	cytoplasm///nucleolus///nucleus	GO:0003674	GO:0030154///GO:0007275///GO:0007283	GO:0005737///GO:0005730///GO:0005634	2.20017
203175_at	ras homolog family member G	RHOG	391				Homo sapiens ras homolog family member G (RHOG), mRNA	147899824	NM_001665	NA	NA		11p15.5-p15.4	Chromosome 11, NC_000011.10 (3826978..3840983, complement)	GTP binding///GTPase activity///protein binding	GTP catabolic process///GTP catabolic process///Rac protein signal transduction///Rho protein signal transduction///actin cytoskeleton organization///activation of Rac GTPase activity///axon guidance///blood coagulation///cell chemotaxis///platelet activation///positive regulation of cell proliferation///positive regulation of establishment of protein localization to plasma membrane///positive re…	cytosol///extracellular vesicular exosome///focal adhesion///plasma membrane	GO:0005525///GO:0003924///GO:0005515	GO:0006184///GO:0006184///GO:0016601///GO:0007266///GO:0030036///GO:0032863///GO:0007411///GO:0007596///GO:0060326///GO:0030168///GO:0008284///GO:0090004///GO:0045893///GO:1900027///GO:0051056///GO:0007264	GO:0005829///GO:0070062///GO:0005925///GO:0005886	2.39126
212378_at	phosphoribosylglycinamide formyltransferase, phosphoribosylglycinamide synthetase, phosphoribosylaminoimidazole synthetase	GART	2618				Homo sapiens phosphoribosylglycinamide formyltransferase, phosphoribosylglycinamide synthetase, phosphoribosylaminoimidazole synthetase (GART), transcript variant 1, mRNA	209869996	NM_000819	NA	NA		21q22.11	Chromosome 21, NC_000021.9 (33503931..33542917, complement)	ATP binding///metal ion binding///methyltransferase activity///phosphoribosylamine-glycine ligase activity///phosphoribosylformylglycinamidine cyclo-ligase activity///phosphoribosylglycinamide formyltransferase activity	'de novo' IMP biosynthetic process///brainstem development///cerebellum development///cerebral cortex development///glycine metabolic process///methylation///nucleobase-containing small molecule metabolic process///purine nucleobase biosynthetic process///purine nucleobase metabolic process///purine ribonucleoside monophosphate biosynthetic process///response to inorganic substance///response to …	cytosol///extracellular vesicular exosome	GO:0005524///GO:0046872///GO:0008168///GO:0004637///GO:0004641///GO:0004644	GO:0006189///GO:0003360///GO:0021549///GO:0021987///GO:0006544///GO:0032259///GO:0055086///GO:0009113///GO:0006144///GO:0009168///GO:0010035///GO:0010033///GO:0044281///GO:0046654	GO:0005829///GO:0070062	-2.33098
209044_x_at	splicing factor 3b, subunit 4, 49kDa	SF3B4	10262				Homo sapiens splicing factor 3b, subunit 4, 49kDa, mRNA (cDNA clone MGC:10828 IMAGE:3615080), complete cds	13279088	BC004273	NA	NA		1q21.2	Chromosome 1, NC_000001.11 (149923317..149929322, complement)	nucleotide binding///poly(A) RNA binding///protein binding	RNA splicing///RNA splicing, via transesterification reactions///gene expression///mRNA processing///mRNA splicing, via spliceosome///mRNA splicing, via spliceosome	U12-type spliceosomal complex///nucleoplasm///spliceosomal complex	GO:0000166///GO:0044822///GO:0005515	GO:0008380///GO:0000375///GO:0010467///GO:0006397///GO:0000398///GO:0000398	GO:0005689///GO:0005654///GO:0005681	1.7828
200593_s_at	heterogeneous nuclear ribonucleoprotein U (scaffold attachment factor A)	HNRNPU	3192				Homo sapiens heterogeneous nuclear ribonucleoprotein U (scaffold attachment factor A), mRNA (cDNA clone MGC:1992 IMAGE:2966453), complete cds	33872674	BC003621	NA	NA		1q44	Chromosome 1, NC_000001.11 (244850300..244864525, complement)	ATP binding///DNA binding///RNA binding///poly(A) RNA binding///protein binding	CRD-mediated mRNA stabilization///RNA processing///RNA splicing///gene expression///mRNA splicing, via spliceosome///mRNA splicing, via spliceosome///osteoblast differentiation	CRD-mediated mRNA stability complex///catalytic step 2 spliceosome///cell surface///cytoplasmic ribonucleoprotein granule///membrane///nucleoplasm///nucleus///ribonucleoprotein complex	GO:0005524///GO:0003677///GO:0003723///GO:0044822///GO:0005515	GO:0070934///GO:0006396///GO:0008380///GO:0010467///GO:0000398///GO:0000398///GO:0001649	GO:0070937///GO:0071013///GO:0009986///GO:0036464///GO:0016020///GO:0005654///GO:0005634///GO:0030529	-1.98913
208824_x_at	cyclin-dependent kinase 16	CDK16	5127				Homo sapiens PCTAIRE protein kinase 1, mRNA (cDNA clone MGC:1330 IMAGE:3504276), complete cds	33875920	BC001048	NA	NA		Xp11	Chromosome X, NC_000023.11 (47218046..47229997)	ATP binding///cyclin-dependent protein serine/threonine kinase activity///protein binding///protein serine/threonine kinase activity	exocytosis///growth hormone secretion///neuron projection development///protein phosphorylation///regulation of cell cycle///regulation of insulin secretion involved in cellular response to glucose stimulus///spermatogenesis	cell junction///cytoplasm///extrinsic component of cytoplasmic side of plasma membrane///microtubule cytoskeleton///neuron projection///plasma membrane///colocalizes_with synaptic vesicle///transport vesicle	GO:0005524///GO:0004693///GO:0005515///GO:0004674	GO:0006887///GO:0030252///GO:0031175///GO:0006468///GO:0051726///GO:0061178///GO:0007283	GO:0030054///GO:0005737///GO:0031234///GO:0015630///GO:0043005///GO:0005886///colocalizes_with GO:0008021///GO:0030133	2.14685
236668_at				CDNA clone IMAGE:5312086		Hs.145804	UI-H-BI1-aey-e-09-0-UI.s1 NCI_CGAP_Sub3 Homo sapiens cDNA clone IMAGE:2721112 3-, mRNA sequence	6504946	AW205474	NA	NA										1.95354
216235_s_at	endothelin receptor type A	EDNRA	1909				endothelin-A receptor delta 3-4=ET-AR delta 3-4 {alternatively spliced} [human, lung, mRNA Partial, 1032 nt]	1478479	S81545	NA	NA		4q31.22	Chromosome 4, NC_000004.12 (147480917..147544954)	endothelin receptor activity///phosphatidylinositol phospholipase C activity///protein binding	G-protein coupled receptor signaling pathway///Rho protein signal transduction///activation of adenylate cyclase activity///activation of phospholipase C activity///aging///artery smooth muscle contraction///cell proliferation///cellular response to mechanical stimulus///endothelin receptor signaling pathway///endothelin receptor signaling pathway///enteric nervous system development///fibroblast…	T-tubule///integral component of plasma membrane///nuclear membrane///plasma membrane	GO:0004962///GO:0004435///GO:0005515	GO:0007186///GO:0007266///GO:0007190///GO:0007202///GO:0007568///GO:0014824///GO:0008283///GO:0071260///GO:0086100///GO:0086100///GO:0048484///GO:0048144///GO:0003094///GO:0015758///GO:0060322///GO:0007507///GO:0001821///GO:0001701///GO:0060137///GO:0008152///GO:0043066///GO:0030818///GO:0014032///GO:0001569///GO:0043084///GO:0070374///GO:0008284///GO:0007204///GO:0051482///GO:0050729///GO:009018…	GO:0030315///GO:0005887///GO:0031965///GO:0005886	-3.24412
218429_s_at	chromosome 19 open reading frame 66	C19orf66	55337				Homo sapiens chromosome 19 open reading frame 66 (C19orf66), mRNA	154350197	NM_018381	NA	NA		19p13.2	Chromosome 19, NC_000019.10 (10086130..10093252)							1.65278
208633_s_at	microtubule-actin crosslinking factor 1	MACF1	23499					NA		NA	NA		1p32-p31	Chromosome 1, NC_000001.11 (39084167..39487138)	ATPase activity///actin binding///actin filament binding///calcium ion binding///microtubule binding///poly(A) RNA binding///protein binding	ATP catabolic process///ATP catabolic process///Golgi to plasma membrane protein transport///Wnt signaling pathway///cell cycle arrest///positive regulation of Wnt signaling pathway///regulation of epithelial cell migration///regulation of focal adhesion assembly///regulation of microtubule-based process///wound healing	Golgi apparatus///cytoplasm///cytoplasm///cytoskeleton///microtubule///plasma membrane///ruffle membrane	GO:0016887///GO:0003779///GO:0051015///GO:0005509///GO:0008017///GO:0044822///GO:0005515	GO:0006200///GO:0006200///GO:0043001///GO:0016055///GO:0007050///GO:0030177///GO:0010632///GO:0051893///GO:0032886///GO:0042060	GO:0005794///GO:0005737///GO:0005737///GO:0005856///GO:0005874///GO:0005886///GO:0032587	-2.60941
227850_x_at	CDC42 effector protein (Rho GTPase binding) 5	CDC42EP5	148170					NA		NA	NA		19q13.42	Chromosome 19, NC_000019.10 (54465025..54473290, complement)	GTP-Rho binding	JNK cascade///Rho protein signal transduction///positive regulation of actin filament polymerization///positive regulation of pseudopodium assembly///regulation of cell shape	cytoplasm///cytoskeleton///endomembrane system///membrane///plasma membrane	GO:0017049	GO:0007254///GO:0007266///GO:0030838///GO:0031274///GO:0008360	GO:0005737///GO:0005856///GO:0012505///GO:0016020///GO:0005886	2.53497
207809_s_at	ATPase, H+ transporting, lysosomal accessory protein 1	ATP6AP1	537				Homo sapiens ATPase, H+ transporting, lysosomal accessory protein 1 (ATP6AP1), mRNA	530788255	NM_001183	NA	NA		Xq28	Chromosome X, NC_000023.11 (154428632..154436517)	ATP binding///Rab GTPase binding///proton-transporting ATP synthase activity, rotational mechanism///proton-transporting ATPase activity, rotational mechanism///transporter activity	ATP hydrolysis coupled proton transport///establishment of organelle localization///pH reduction///positive regulation of ERK1 and ERK2 cascade///positive regulation of bone resorption///positive regulation of exocytosis///positive regulation of osteoblast differentiation///positive regulation of osteoclast development///proton transport	extracellular vesicular exosome///integral component of membrane///proton-transporting V-type ATPase, V1 domain///proton-transporting two-sector ATPase complex///vacuolar membrane	GO:0005524///GO:0017137///GO:0046933///GO:0046961///GO:0005215	GO:0015991///GO:0051656///GO:0045851///GO:0070374///GO:0045780///GO:0045921///GO:0045669///GO:2001206///GO:0015992	GO:0070062///GO:0016021///GO:0033180///GO:0016469///GO:0005774	1.67647
223107_s_at	zinc finger, CCHC domain containing 17	ZCCHC17	51538				Homo sapiens HSPC243 mRNA, complete cds	7106875	AF151077	NA	NA		1p35.2	Chromosome 1, NC_000001.11 (31296982..31365722)	poly(A) RNA binding///protein binding///zinc ion binding		cytosolic large ribosomal subunit///nucleolus	GO:0044822///GO:0005515///GO:0008270		GO:0022625///GO:0005730	-1.34714
229265_at	SKI proto-oncogene	SKI	6497					NA		NA	NA		1p36.33	Chromosome 1, NC_000001.11 (2228695..2310213)	SMAD binding///chromatin binding///histone deacetylase inhibitor activity///protein binding///protein domain specific binding///protein kinase binding///repressing transcription factor binding///transcription corepressor activity///transcription corepressor activity///ubiquitin protein ligase binding///zinc ion binding	BMP signaling pathway///SMAD protein signal transduction///anterior/posterior axis specification///bone morphogenesis///camera-type eye development///camera-type eye morphogenesis///cell motility///cell proliferation///embryonic limb morphogenesis///face morphogenesis///gene expression///lens morphogenesis in camera-type eye///myelination in peripheral nervous system///myotube differentiation///n…	PML body///centrosome///cytoplasm///cytoplasm///nuclear body///nucleoplasm///nucleus///protein complex///transcription factor complex///transcriptional repressor complex	GO:0046332///GO:0003682///GO:0046811///GO:0005515///GO:0019904///GO:0019901///GO:0070491///GO:0003714///GO:0003714///GO:0031625///GO:0008270	GO:0030509///GO:0060395///GO:0009948///GO:0060349///GO:0043010///GO:0048593///GO:0048870///GO:0008283///GO:0030326///GO:0060325///GO:0010467///GO:0002089///GO:0022011///GO:0014902///GO:0030514///GO:0030514///GO:0010626///GO:0032926///GO:0008285///GO:0048147///GO:0031064///GO:0045668///GO:0000122///GO:0000122///GO:0000122///GO:0030512///GO:0030512///GO:0030512///GO:0001843///GO:0043585///GO:002177…	GO:0016605///GO:0005813///GO:0005737///GO:0005737///GO:0016604///GO:0005654///GO:0005634///GO:0043234///GO:0005667///GO:0017053	1.50114
1559762_at							Homo sapiens cDNA FLJ40635 fis, clone THYMU2015825	21757864	AK097954	NA	NA										2.63469
213530_at	RAB3 GTPase activating protein subunit 1 (catalytic)	RAB3GAP1	22930				ox97e08.x1 Soares_senescent_fibroblasts_NbHSF Homo sapiens cDNA clone IMAGE:1664294 3-, mRNA sequence	3279203	AI040009	NA	NA		2q21.3	Chromosome 2, NC_000002.12 (135052265..135176394)	Rab GTPase activator activity///Rab GTPase activator activity///Rab GTPase binding///contributes_to Rab guanyl-nucleotide exchange factor activity	brain development///camera-type eye development///establishment of protein localization to endoplasmic reticulum membrane///face morphogenesis///hypothalamus development///lipid particle organization///positive regulation of GTP catabolic process///positive regulation of Rab GTPase activity///positive regulation of endoplasmic reticulum tubular network organization///regulation of GTPase activity	cytoplasm///endoplasmic reticulum tubular network///extracellular vesicular exosome///protein complex	GO:0005097///GO:0005097///GO:0017137///contributes_to GO:0017112	GO:0007420///GO:0043010///GO:0097051///GO:0060325///GO:0021854///GO:0034389///GO:0033126///GO:0032851///GO:1903373///GO:0043087	GO:0005737///GO:0071782///GO:0070062///GO:0043234	-2.32584
203752_s_at	jun D proto-oncogene	JUND	3727				Homo sapiens jun D proto-oncogene (JUND), transcript variant 1, mRNA	558695422	NM_005354	NA	NA		19p13.2	Chromosome 19, NC_000019.10 (18279694..18281656, complement)	double-stranded DNA binding///enzyme binding///ligand-dependent nuclear receptor binding///protein binding///sequence-specific DNA binding///sequence-specific DNA binding transcription factor activity///transcription regulatory region DNA binding	aging///cellular response to calcium ion///circadian rhythm///osteoblast development///positive regulation of osteoblast differentiation///positive regulation of transcription from RNA polymerase II promoter///regulation of transcription from RNA polymerase II promoter///response to light stimulus///response to lipopolysaccharide///response to mechanical stimulus///response to organic cyclic comp…	chromatin///NOT nucleolus///nucleus///protein complex	GO:0003690///GO:0019899///GO:0016922///GO:0005515///GO:0043565///GO:0003700///GO:0044212	GO:0007568///GO:0071277///GO:0007623///GO:0002076///GO:0045669///GO:0045944///GO:0006357///GO:0009416///GO:0032496///GO:0009612///GO:0014070///GO:0043434///GO:0006366	GO:0000785///NOT GO:0005730///GO:0005634///GO:0043234	1.71996
234488_s_at	germ cell-less, spermatogenesis associated 1 pseudogene 1///germ cell-less, spermatogenesis associated 1	GMCL1P1///GMCL1	64396///64395				Homo sapiens germ cell-less protein (GCL) mRNA, partial cds	11066271	AF198534	NA	NA		5q35.3///2p13.3	Chromosome 5, NC_000005.10 (178184510..178187432, complement)///Chromosome 2, NC_000002.12 (69829686..69879595)	protein binding	cell differentiation///multicellular organismal development///protein ubiquitination///spermatogenesis///cell differentiation///multicellular organismal development///regulation of transcription, DNA-templated///spermatogenesis	nuclear matrix///nuclear envelope///nuclear matrix	GO:0005515	GO:0030154///GO:0007275///GO:0016567///GO:0007283///GO:0030154///GO:0007275///GO:0006355///GO:0007283	GO:0016363///GO:0005635///GO:0016363	-2.34255
209520_s_at	nuclear cap binding protein subunit 1, 80kDa	NCBP1	4686				Homo sapiens nuclear cap binding protein subunit 1, 80kDa, mRNA (cDNA clone MGC:2087 IMAGE:3138757), complete cds	33876238	BC001450	NA	NA		9q34.1	Chromosome 9, NC_000009.12 (97633423..97673748)	RNA binding///RNA cap binding///poly(A) RNA binding///protein binding	7-methylguanosine mRNA capping///7-methylguanosine mRNA capping///RNA metabolic process///RNA splicing///gene expression///gene silencing by RNA///histone mRNA metabolic process///mRNA 3'-end processing///mRNA cis splicing, via spliceosome///mRNA cleavage///mRNA export from nucleus///mRNA export from nucleus///mRNA metabolic process///mRNA splicing, via spliceosome///ncRNA metabolic process///nuc…	cytoplasm///cytosol///mRNA cap binding complex///mitochondrion///nuclear cap binding complex///NOT nucleolus///nucleoplasm///nucleus///plasma membrane///ribonucleoprotein complex	GO:0003723///GO:0000339///GO:0044822///GO:0005515	GO:0006370///GO:0006370///GO:0016070///GO:0008380///GO:0010467///GO:0031047///GO:0008334///GO:0031124///GO:0045292///GO:0006379///GO:0006406///GO:0006406///GO:0016071///GO:0000398///GO:0034660///GO:0000184///GO:0000184///GO:0000184///GO:0031442///GO:0050434///GO:0006446///GO:0000387///GO:0006369///GO:0006368///GO:0006366///GO:0016032	GO:0005737///GO:0005829///GO:0005845///GO:0005739///GO:0005846///NOT GO:0005730///GO:0005654///GO:0005634///GO:0005886///GO:0030529	-2.68392
233179_x_at	sirtuin 6	SIRT6	51548				Homo sapiens mRNA full length insert cDNA clone EUROIMAGE 1506345	9187362	AL365375	NA	NA		19p13.3	Chromosome 19, NC_000019.10 (4174109..4182599, complement)	NAD(P)+-protein-arginine ADP-ribosyltransferase activity///NAD+ ADP-ribosyltransferase activity///NAD+ binding///NAD-dependent histone deacetylase activity///NAD-dependent histone deacetylase activity (H3-K9 specific)///chromatin binding///protein binding///zinc ion binding	histone H3 deacetylation///histone deacetylation///protein ADP-ribosylation///protein ADP-ribosylation///regulation of double-strand break repair via homologous recombination	nuclear telomeric heterochromatin///NOT nucleolus///nucleoplasm///nucleus	GO:0003956///GO:0003950///GO:0070403///GO:0017136///GO:0046969///GO:0003682///GO:0005515///GO:0008270	GO:0070932///GO:0016575///GO:0006471///GO:0006471///GO:0010569	GO:0005724///NOT GO:0005730///GO:0005654///GO:0005634	1.38584
1557539_at				CDNA clone IMAGE:3639730		Hs.661809	Homo sapiens cDNA clone IMAGE:3639730, partial cds	33991341	BC008052	NA	NA										2.12151
200756_x_at	calumenin	CALU	813				Homo sapiens calumenin mRNA, complete cds	2809323	U67280	NA	NA		7q32.1	Chromosome 7, NC_000007.14 (128739292..128773423)	calcium ion binding///protein binding	biological_process///blood coagulation///platelet activation///platelet degranulation	Golgi apparatus///endoplasmic reticulum///extracellular region///melanosome///membrane///sarcoplasmic reticulum lumen	GO:0005509///GO:0005515	GO:0008150///GO:0007596///GO:0030168///GO:0002576	GO:0005794///GO:0005783///GO:0005576///GO:0042470///GO:0016020///GO:0033018	-1.98554
1552610_a_at	Janus kinase 1	JAK1	3716				Homo sapiens Janus kinase 1 (JAK1), mRNA	102469033	NM_002227	NA	NA		1p32.3-p31.3	Chromosome 1, NC_000001.11 (64833223..64966910, complement)	ATP binding///CCR5 chemokine receptor binding///growth hormone receptor binding///non-membrane spanning protein tyrosine kinase activity///protein binding///protein phosphatase binding///protein tyrosine kinase activity///protein tyrosine kinase activity	cytokine-mediated signaling pathway///enzyme linked receptor protein signaling pathway///interferon-gamma-mediated signaling pathway///interleukin-2-mediated signaling pathway///intracellular signal transduction///peptidyl-tyrosine phosphorylation///protein autophosphorylation///protein phosphorylation///regulation of interferon-gamma-mediated signaling pathway///regulation of type I interferon-m…	cytoplasm///cytoskeleton///cytosol///endomembrane system///focal adhesion///membrane///nucleus	GO:0005524///GO:0031730///GO:0005131///GO:0004715///GO:0005515///GO:0019903///GO:0004713///GO:0004713	GO:0019221///GO:0007167///GO:0060333///GO:0038110///GO:0035556///GO:0018108///GO:0046777///GO:0006468///GO:0060334///GO:0060338///GO:0046677///GO:0060337	GO:0005737///GO:0005856///GO:0005829///GO:0012505///GO:0005925///GO:0016020///GO:0005634	-2.94448
218349_s_at	zwilch kinetochore protein	ZWILCH	55055				Homo sapiens zwilch kinetochore protein (ZWILCH), transcript variant 1, mRNA	568214286	NM_017975	NA	NA		15q22.31	Chromosome 15, NC_000015.10 (66505083..66549485)	protein binding	mitotic cell cycle///mitotic cell cycle checkpoint///mitotic nuclear division	condensed chromosome kinetochore///cytosol///kinetochore	GO:0005515	GO:0000278///GO:0007093///GO:0007067	GO:0000777///GO:0005829///GO:0000776	-2.89692
217826_s_at	ubiquitin-conjugating enzyme E2, J1	UBE2J1	51465				Homo sapiens ubiquitin-conjugating enzyme E2, J1 (UBE2J1), mRNA	37577121	NM_016021	NA	NA		6q15	Chromosome 6, NC_000006.12 (89326625..89352900, complement)	ATP binding///acid-amino acid ligase activity	ER-associated ubiquitin-dependent protein catabolic process///protein N-linked glycosylation via asparagine///protein ubiquitination	endoplasmic reticulum membrane///integral component of membrane	GO:0005524///GO:0016881	GO:0030433///GO:0018279///GO:0016567	GO:0005789///GO:0016021	-1.93358
222190_s_at	chromosome 16 open reading frame 58	C16orf58	64755				Homo sapiens chromosome 16 open reading frame 58, mRNA (cDNA clone IMAGE:3454077), partial cds	12654036	BC000822	NA	NA		16p11.2	Chromosome 16, NC_000016.10 (31489475..31508419, complement)			integral component of membrane///membrane			GO:0016021///GO:0016020	1.70303
213117_at	kelch-like family member 9	KLHL9	55958				UI-H-BI1-acw-b-06-0-UI.s1 NCI_CGAP_Sub3 Homo sapiens cDNA clone IMAGE:2715610 3-, mRNA sequence	6142912	AW138594	NA	NA		9p22	Chromosome 9, NC_000009.12 (21331019..21335430, complement)	contributes_to ubiquitin-protein transferase activity	cytokinesis///mitotic nuclear division///protein ubiquitination///protein ubiquitination	Cul3-RING ubiquitin ligase complex///midbody	contributes_to GO:0004842	GO:0000910///GO:0007067///GO:0016567///GO:0016567	GO:0031463///GO:0030496	-2.09613
217777_s_at	protein tyrosine phosphatase-like A domain containing 1	PTPLAD1	51495				Homo sapiens protein tyrosine phosphatase-like A domain containing 1 (PTPLAD1), mRNA	117168247	NM_016395	NA	NA		15q22.2	Chromosome 15, NC_000015.10 (65530489..65578355)	GTPase activator activity///lyase activity///protein binding	I-kappaB kinase/NF-kappaB signaling///Rac protein signal transduction///Rho protein signal transduction///activation of JUN kinase activity///fatty acid biosynthetic process///positive regulation of GTPase activity///small GTPase mediated signal transduction	endoplasmic reticulum membrane///focal adhesion///integral component of membrane	GO:0005096///GO:0016829///GO:0005515	GO:0007249///GO:0016601///GO:0007266///GO:0007257///GO:0006633///GO:0043547///GO:0007264	GO:0005789///GO:0005925///GO:0016021	-2.92322
224735_at	cytochrome b561 family, member A3	CYB561A3	220002				zl55b03.s1 Soares_pregnant_uterus_NbHPU Homo sapiens cDNA clone IMAGE:505805 3-, mRNA sequence	2670079	AA683481	NA	NA		11q12.2	Chromosome 11, NC_000011.10 (61348748..61362299, complement)	metal ion binding///oxidoreductase activity	oxidation-reduction process	integral component of membrane///late endosome membrane///lysosomal membrane///lysosomal membrane	GO:0046872///GO:0016491	GO:0055114	GO:0016021///GO:0031902///GO:0005765///GO:0005765	1.98679
223176_at	potassium channel tetramerization domain containing 20	KCTD20	222658					NA		NA	NA		6p21.31	Chromosome 6, NC_000006.12 (36442767..36491143)		protein homooligomerization			GO:0051260		-2.84698
227120_at	forkhead box P4	FOXP4	116113				we75c04.x1 Soares_Dieckgraefe_colon_NHCD Homo sapiens cDNA clone IMAGE:2346918 3-, mRNA sequence	4853270	AI673539	NA	NA		6p21.1	Chromosome 6, NC_000006.12 (41546426..41602384)	RNA polymerase II core promoter proximal region sequence-specific DNA binding///RNA polymerase II core promoter proximal region sequence-specific DNA binding transcription factor activity involved in negative regulation of transcription///metal ion binding///protein heterodimerization activity///protein homodimerization activity	embryonic foregut morphogenesis///heart development///lung secretory cell differentiation///negative regulation of lung goblet cell differentiation///negative regulation of transcription from RNA polymerase II promoter///transcription, DNA-templated	nucleus	GO:0000978///GO:0001078///GO:0046872///GO:0046982///GO:0042803	GO:0048617///GO:0007507///GO:0061140///GO:1901250///GO:0000122///GO:0006351	GO:0005634	2.54918
218818_at	four and a half LIM domains 3	FHL3	2275				Homo sapiens four and a half LIM domains 3 (FHL3), transcript variant 1, mRNA	345197220	NM_004468	NA	NA		1p34	Chromosome 1, NC_000001.11 (37996767..38005527, complement)	actin binding///zinc ion binding	actin cytoskeleton organization///muscle organ development	Z disc///focal adhesion///nucleus///stress fiber	GO:0003779///GO:0008270	GO:0030036///GO:0007517	GO:0030018///GO:0005925///GO:0005634///GO:0001725	2.28405
204106_at	testis-specific kinase 1	TESK1	7016				Homo sapiens testis-specific kinase 1 (TESK1), mRNA	66932998	NM_006285	NA	NA		9p13	Chromosome 9, NC_000009.12 (35605284..35610041)	ATP binding///metal ion binding///protein binding///protein serine/threonine kinase activity///protein serine/threonine/tyrosine kinase activity///protein tyrosine kinase activity	cell junction assembly///peptidyl-tyrosine phosphorylation///spermatogenesis	cytosol	GO:0005524///GO:0046872///GO:0005515///GO:0004674///GO:0004712///GO:0004713	GO:0034329///GO:0018108///GO:0007283	GO:0005829	1.98428
221953_s_at	matrix metallopeptidase 24 (membrane-inserted)	MMP24	10893				zc26d02.s1 Soares_senescent_fibroblasts_NbHSF Homo sapiens cDNA clone IMAGE:323427 3-, mRNA sequence	1329632	W45551	NA	NA		20q11.2	Chromosome 20, NC_000020.11 (35226736..35277001)	calcium ion binding///enzyme activator activity///metalloendopeptidase activity///zinc ion binding	cell-cell adhesion///cell-cell adhesion mediated by cadherin///detection of temperature stimulus involved in sensory perception of pain///glial cell differentiation///neuronal stem cell maintenance///positive regulation of catalytic activity///proteolysis	extracellular vesicular exosome///integral component of plasma membrane///proteinaceous extracellular matrix///trans-Golgi network membrane	GO:0005509///GO:0008047///GO:0004222///GO:0008270	GO:0098609///GO:0044331///GO:0050965///GO:0010001///GO:0097150///GO:0043085///GO:0006508	GO:0070062///GO:0005887///GO:0005578///GO:0032588	1.97236
219919_s_at	slingshot protein phosphatase 3	SSH3	54961					NA		NA	NA		11q13.2	Chromosome 11, NC_000011.10 (67303448..67312607)	DNA binding///actin binding///protein tyrosine phosphatase activity///protein tyrosine/serine/threonine phosphatase activity	peptidyl-tyrosine dephosphorylation///protein dephosphorylation///regulation of actin polymerization or depolymerization///regulation of axonogenesis///regulation of lamellipodium assembly	cytoplasm///cytoskeleton///nucleus	GO:0003677///GO:0003779///GO:0004725///GO:0008138	GO:0035335///GO:0006470///GO:0008064///GO:0050770///GO:0010591	GO:0005737///GO:0005856///GO:0005634	1.87186
204369_at	phosphatidylinositol-4,5-bisphosphate 3-kinase, catalytic subunit alpha	PIK3CA	5290				Homo sapiens phosphatidylinositol-4,5-bisphosphate 3-kinase, catalytic subunit alpha (PIK3CA), mRNA	54792081	NM_006218	NA	NA		3q26.3	Chromosome 3, NC_000003.12 (179148114..179235137)	1-phosphatidylinositol-3-kinase activity///1-phosphatidylinositol-4-phosphate 3-kinase activity///ATP binding///insulin receptor substrate binding///kinase activity///phosphatidylinositol 3-kinase activity///phosphatidylinositol 3-kinase activity///phosphatidylinositol-4,5-bisphosphate 3-kinase activity///protein binding///protein kinase activator activity///protein serine/threonine kinase activi…	Fc-epsilon receptor signaling pathway///Fc-gamma receptor signaling pathway involved in phagocytosis///T cell costimulation///T cell receptor signaling pathway///angiogenesis///blood coagulation///cardiac muscle contraction///endothelial cell migration///epidermal growth factor receptor signaling pathway///fibroblast growth factor receptor signaling pathway///glucose metabolic process///hypomethy…	cytosol///lamellipodium///phosphatidylinositol 3-kinase complex///phosphatidylinositol 3-kinase complex, class IA///plasma membrane	GO:0016303///GO:0035005///GO:0005524///GO:0043560///GO:0016301///GO:0035004///GO:0035004///GO:0046934///GO:0005515///GO:0030295///GO:0004674	GO:0038095///GO:0038096///GO:0031295///GO:0050852///GO:0001525///GO:0007596///GO:0060048///GO:0043542///GO:0007173///GO:0008543///GO:0006006///GO:0044029///GO:0045087///GO:0008286///GO:0038028///GO:0050900///GO:2000811///GO:2000270///GO:0043524///GO:0048011///GO:0006661///GO:0046854///GO:0036092///GO:0048015///GO:0006644///GO:0030168///GO:0033138///GO:0045860///GO:0043491///GO:0006468///GO:200065…	GO:0005829///GO:0030027///GO:0005942///GO:0005943///GO:0005886	-2.81503
213045_at	microtubule associated serine/threonine kinase 3	MAST3	23031				Homo sapiens mRNA for KIAA0561 protein, partial cds	3043645	AB011133	NA	NA		19p13.11	Chromosome 19, NC_000019.10 (18097775..18151692)	ATP binding///magnesium ion binding///protein binding///protein serine/threonine kinase activity	protein phosphorylation		GO:0005524///GO:0000287///GO:0005515///GO:0004674	GO:0006468		1.75293
1558136_s_at	TAF11 RNA polymerase II, TATA box binding protein (TBP)-associated factor, 28kDa	TAF11	6882				AGENCOURT_7976362 NIH_MGC_113 Homo sapiens cDNA clone IMAGE:6214398 5-, mRNA sequence	21848222	BQ709323	NA	NA		6p21.31	Chromosome 6, NC_000006.12 (34877778..34888071, complement)	DNA binding///protein N-terminus binding///protein binding///protein heterodimerization activity///thyroid hormone receptor binding///transcription coactivator activity///vitamin D receptor binding	gene expression///positive regulation by host of viral transcription///regulation of transcription, DNA-templated///transcription elongation from RNA polymerase II promoter///transcription from RNA polymerase II promoter///transcription from RNA polymerase II promoter///transcription initiation from RNA polymerase II promoter///transcription initiation from RNA polymerase II promoter///viral proc…	Golgi apparatus///NOT nucleolus///nucleoplasm///nucleus///transcription factor TFIID complex	GO:0003677///GO:0047485///GO:0005515///GO:0046982///GO:0046966///GO:0003713///GO:0042809	GO:0010467///GO:0043923///GO:0006355///GO:0006368///GO:0006366///GO:0006366///GO:0006367///GO:0006367///GO:0016032	GO:0005794///NOT GO:0005730///GO:0005654///GO:0005634///GO:0005669	-2.38457
214544_s_at	synaptosomal-associated protein, 23kDa	SNAP23	8773				Homo sapiens synaptosomal-associated protein, 23kDa (SNAP23), transcript variant 1, mRNA	332078471	NM_003825	NA	NA		15q14	Chromosome 15, NC_000015.10 (42495260..42533061)	protein binding	exocytosis///membrane fusion///membrane organization///post-Golgi vesicle-mediated transport///protein transport///vesicle targeting	azurophil granule///extracellular vesicular exosome///focal adhesion///neuron projection///NOT nucleolus///nucleus///plasma membrane///plasma membrane///specific granule///synapse	GO:0005515	GO:0006887///GO:0061025///GO:0061024///GO:0006892///GO:0015031///GO:0006903	GO:0042582///GO:0070062///GO:0005925///GO:0043005///NOT GO:0005730///GO:0005634///GO:0005886///GO:0005886///GO:0042581///GO:0045202	-2.58728
225347_at	ADP-ribosylation factor-like 8A	ARL8A	127829				AL520984 Homo sapiens NEUROBLASTOMA COT 10-NORMALIZED Homo sapiens cDNA clone CS0DB002YC11 3-PRIME, mRNA sequence	31039300	AL520984	NA	NA		1q32.1	Chromosome 1, NC_000001.11 (202133404..202144743, complement)	GTP binding///GTPase activity///alpha-tubulin binding///beta-tubulin binding	GTP catabolic process///chromosome segregation///mitotic nuclear division///small GTPase mediated signal transduction	cytoplasm///extracellular vesicular exosome///late endosome membrane///lysosomal membrane///membrane///midbody///spindle midzone	GO:0005525///GO:0003924///GO:0043014///GO:0048487	GO:0006184///GO:0007059///GO:0007067///GO:0007264	GO:0005737///GO:0070062///GO:0031902///GO:0005765///GO:0016020///GO:0030496///GO:0051233	1.37315
214483_s_at	ADP-ribosylation factor interacting protein 1	ARFIP1	27236				Homo sapiens arfaptin-1b mRNA, alternatively spliced, complete cds	4761515	AF124489	NA	NA		4q31.3	Chromosome 4, NC_000004.12 (152779937..152911912)	identical protein binding///molecular_function///protein domain specific binding	intracellular protein transport///regulation of protein secretion	Golgi membrane///cytosol	GO:0042802///GO:0003674///GO:0019904	GO:0006886///GO:0050708	GO:0000139///GO:0005829	-2.5365
201514_s_at	GTPase activating protein (SH3 domain) binding protein 1	G3BP1	10146				Homo sapiens GTPase activating protein (SH3 domain) binding protein 1 (G3BP1), transcript variant 1, mRNA	38327550	NM_005754	NA	NA		5q33.1	Chromosome 5, NC_000005.10 (151771915..151811352)	ATP binding///ATP-dependent DNA helicase activity///ATP-dependent RNA helicase activity///DNA binding///endonuclease activity///mRNA binding///poly(A) RNA binding///protein binding	ATP catabolic process///DNA duplex unwinding///Ras protein signal transduction///negative regulation of canonical Wnt signaling pathway///nucleic acid phosphodiester bond hydrolysis///transport	cytoplasm///cytoplasmic stress granule///cytosol///focal adhesion///nucleus///plasma membrane	GO:0005524///GO:0004003///GO:0004004///GO:0003677///GO:0004519///GO:0003729///GO:0044822///GO:0005515	GO:0006200///GO:0032508///GO:0007265///GO:0090090///GO:0090305///GO:0006810	GO:0005737///GO:0010494///GO:0005829///GO:0005925///GO:0005634///GO:0005886	-1.47121
228077_at	methylthioribose-1-phosphate isomerase 1	MRI1	84245				Homo sapiens cDNA: FLJ23013 fis, clone LNG00740	10439567	AK026666	NA	NA		19p13.2	Chromosome 19, NC_000019.10 (13764514..13774282)	S-methyl-5-thioribose-1-phosphate isomerase activity///identical protein binding	L-methionine biosynthetic process from S-adenosylmethionine///L-methionine biosynthetic process from methylthioadenosine///L-methionine biosynthetic process from methylthioadenosine///L-methionine biosynthetic process from methylthioadenosine///cellular nitrogen compound metabolic process///polyamine metabolic process///small molecule metabolic process///sulfur amino acid metabolic process	cell projection///cytoplasm///cytoplasm///cytosol///nucleolus	GO:0046523///GO:0042802	GO:0019284///GO:0019509///GO:0019509///GO:0019509///GO:0034641///GO:0006595///GO:0044281///GO:0000096	GO:0042995///GO:0005737///GO:0005737///GO:0005829///GO:0005730	1.83392
220387_s_at	HERV-H LTR-associating 3	HHLA3	11147					NA		NA	NA		1p31.1	Chromosome 1, NC_000001.11 (70354810..70368023)	protein binding			GO:0005515			2.98163
233461_x_at	zinc finger protein 226	ZNF226	7769					NA		NA	NA		19q13.2	Chromosome 19, NC_000019.10 (44165062..44178381)	DNA binding///metal ion binding///sequence-specific DNA binding transcription factor activity	regulation of transcription, DNA-templated///transcription, DNA-templated	nucleus	GO:0003677///GO:0046872///GO:0003700	GO:0006355///GO:0006351	GO:0005634	-2.67084
221619_s_at	mitochondrial carrier 1	MTCH1	23787				Homo sapiens presenilin-associated protein mRNA, complete cds	6409315	AF189289	NA	NA		6p21.2	Chromosome 6, NC_000006.12 (36968135..36986551, complement)	protein binding	activation of cysteine-type endopeptidase activity involved in apoptotic process///neuronal ion channel clustering///positive regulation of apoptotic process///regulation of signal transduction///transport	integral component of membrane///intracellular///mitochondrial inner membrane///mitochondrion	GO:0005515	GO:0006919///GO:0045161///GO:0043065///GO:0009966///GO:0006810	GO:0016021///GO:0005622///GO:0005743///GO:0005739	1.1351
200745_s_at	guanine nucleotide binding protein (G protein), beta polypeptide 1	GNB1	2782				Homo sapiens clone 24584 beta-subunit signal transducing proteins GS/GI mRNA, partial cds	3387983	AF070603	NA	NA		1p36.33	Chromosome 1, NC_000001.11 (1785285..1891117, complement)	GTPase activity///GTPase binding///protein binding///protein complex binding///signal transducer activity	G-protein coupled acetylcholine receptor signaling pathway///GTP catabolic process///GTP catabolic process///Ras protein signal transduction///adenylate cyclase-activating dopamine receptor signaling pathway///blood coagulation///cellular response to catecholamine stimulus///cellular response to glucagon stimulus///cellular response to prostaglandin E stimulus///energy reserve metabolic process//…	extracellular vesicular exosome///heterotrimeric G-protein complex///intracellular///lysosomal membrane///membrane///photoreceptor disc membrane///plasma membrane///vesicle	GO:0003924///GO:0051020///GO:0005515///GO:0032403///GO:0004871	GO:0007213///GO:0006184///GO:0006184///GO:0007265///GO:0007191///GO:0007596///GO:0071870///GO:0071377///GO:0071380///GO:0006112///GO:0007603///GO:0030168///GO:0022400///GO:0016056///GO:0007165///GO:0044281///GO:0007268	GO:0070062///GO:0005834///GO:0005622///GO:0005765///GO:0016020///GO:0097381///GO:0005886///GO:0031982	-1.8702
222574_s_at	DEAH (Asp-Glu-Ala-His) box polypeptide 40	DHX40	79665				7o12b08.x1 NCI_CGAP_Kid11 Homo sapiens cDNA clone IMAGE:3573831 3-, mRNA sequence	11443474	BF431360	NA	NA		17q23.1	Chromosome 17, NC_000017.11 (59565525..59608352)	ATP binding///ATP-dependent helicase activity///nucleic acid binding	ATP catabolic process		GO:0005524///GO:0008026///GO:0003676	GO:0006200		-2.37118
212301_at	Rtf1, Paf1/RNA polymerase II complex component, homolog (S. cerevisiae)	RTF1	23168				Homo sapiens mRNA for KIAA0252 gene, partial cds	20521861	D87440	NA	NA		15q15.1	Chromosome 15, NC_000015.10 (41417104..41483563)	poly(A) RNA binding///protein binding///single-stranded DNA binding	DNA-templated transcription, initiation///Wnt signaling pathway///endodermal cell fate commitment///histone H3-K4 trimethylation///negative regulation of transcription from RNA polymerase II promoter///positive regulation of histone H3-K4 methylation///positive regulation of transcription elongation from RNA polymerase II promoter///positive regulation of transcription from RNA polymerase II prom…	Cdc73/Paf1 complex///nucleolus	GO:0044822///GO:0005515///GO:0003697	GO:0006352///GO:0016055///GO:0001711///GO:0080182///GO:0000122///GO:0051571///GO:0032968///GO:0045944///GO:0019827	GO:0016593///GO:0005730	-1.55475
205760_s_at	8-oxoguanine DNA glycosylase	OGG1	4968				Homo sapiens 8-oxoguanine DNA glycosylase (OGG1), transcript variant 2a, mRNA	197276617	NM_016821	NA	NA		3p26.2	Chromosome 3, NC_000003.12 (9749944..9787790)	8-oxo-7,8-dihydroguanine DNA N-glycosylase activity///damaged DNA binding///endonuclease activity///microtubule binding///oxidized purine nucleobase lesion DNA N-glycosylase activity///protein binding	DNA catabolic process, endonucleolytic///DNA catabolic process, endonucleolytic///DNA repair///acute inflammatory response///base-excision repair///base-excision repair, AP site formation///cellular response to cadmium ion///depurination///nucleic acid phosphodiester bond hydrolysis///nucleotide-excision repair///regulation of protein import into nucleus, translocation///regulation of transcripti…	mitochondrion///nuclear matrix///nuclear speck///NOT nucleolus///nucleoplasm///nucleoplasm///nucleus	GO:0034039///GO:0003684///GO:0004519///GO:0008017///GO:0008534///GO:0005515	GO:0000737///GO:0000737///GO:0006281///GO:0002526///GO:0006284///GO:0006285///GO:0071276///GO:0045007///GO:0090305///GO:0006289///GO:0033158///GO:0006355///GO:0042493///GO:0032355///GO:0045471///GO:0051593///GO:0006979///GO:0009314	GO:0005739///GO:0016363///GO:0016607///NOT GO:0005730///GO:0005654///GO:0005654///GO:0005634	1.44792
220964_s_at	RAB1B, member RAS oncogene family	RAB1B	81876				Homo sapiens RAB1B, member RAS oncogene family (RAB1B), mRNA	116014337	NM_030981	NA	NA		11q12	Chromosome 11, NC_000011.10 (66268585..66277492)	GTP binding///protein binding	ER to Golgi vesicle-mediated transport///positive regulation of glycoprotein metabolic process///protein transport///small GTPase mediated signal transduction///virion assembly///NOT virion assembly	Golgi apparatus///endoplasmic reticulum-Golgi intermediate compartment///extracellular vesicular exosome///membrane///mitochondrion	GO:0005525///GO:0005515	GO:0006888///GO:1903020///GO:0015031///GO:0007264///GO:0019068///NOT GO:0019068	GO:0005794///GO:0005793///GO:0070062///GO:0016020///GO:0005739	1.88387
1557954_at	taxilin gamma	TXLNG	55787				K-EST0036145 S1SNU5 Homo sapiens cDNA clone S1SNU5-31-D09 5-, mRNA sequence	19086866	BM757251	NA	NA		Xp22.2	Chromosome X, NC_000023.11 (16786432..16844519)	protein heterodimerization activity///syntaxin binding	cell cycle///regulation of bone mineralization///regulation of cell cycle///regulation of cell cycle process///regulation of transcription, DNA-templated///transcription, DNA-templated	cytosol///nuclear membrane	GO:0046982///GO:0019905	GO:0007049///GO:0030500///GO:0051726///GO:0010564///GO:0006355///GO:0006351	GO:0005829///GO:0031965	-2.26699
209226_s_at	transportin 1	TNPO1	3842				Human karyopherin beta2 mRNA, complete cds	1657775	U72069	NA	NA		5q13.2	Chromosome 5, NC_000005.10 (72816591..72914388)	Ran GTPase binding///nuclear localization sequence binding///poly(A) RNA binding///protein binding	RNA metabolic process///gene expression///mRNA metabolic process///protein import into nucleus, translocation///viral process	cytoplasm///cytosol///nucleus	GO:0008536///GO:0008139///GO:0044822///GO:0005515	GO:0016070///GO:0010467///GO:0016071///GO:0000060///GO:0016032	GO:0005737///GO:0005829///GO:0005634	-2.22506
212917_x_at	RecQ helicase-like	RECQL	5965					NA		NA	NA		12p12	Chromosome 12, NC_000012.12 (21468910..21501669, complement)	ATP binding///ATP-dependent 3'-5' DNA helicase activity///ATP-dependent DNA helicase activity///DNA binding///DNA helicase activity///annealing helicase activity///protein binding	ATP catabolic process///DNA duplex unwinding///DNA duplex unwinding///DNA duplex unwinding///DNA recombination///DNA repair///DNA replication///DNA strand renaturation	membrane///NOT nucleolus///nucleus	GO:0005524///GO:0043140///GO:0004003///GO:0003677///GO:0003678///GO:0036310///GO:0005515	GO:0006200///GO:0032508///GO:0032508///GO:0032508///GO:0006310///GO:0006281///GO:0006260///GO:0000733	GO:0016020///NOT GO:0005730///GO:0005634	-2.13945
221758_at	armadillo repeat containing 6	ARMC6	93436				Homo sapiens hypothetical gene MGC19595, mRNA (cDNA clone IMAGE:3461982), partial cds	13277581	BC003700	NA	NA		19p13.11	Chromosome 19, NC_000019.10 (19033578..19058178)		hematopoietic progenitor cell differentiation			GO:0002244		1.79635
201529_s_at	replication protein A1, 70kDa	RPA1	6117				Homo sapiens replication protein A1, 70kDa (RPA1), mRNA	182765449	NM_002945	NA	NA		17p13.3	Chromosome 17, NC_000017.11 (1829979..1899554)	chromatin binding///damaged DNA binding///metal ion binding///protein binding///single-stranded DNA binding	DNA recombinase assembly///DNA recombination///DNA repair///DNA replication///DNA replication///DNA strand elongation involved in DNA replication///DNA-dependent DNA replication///G1/S transition of mitotic cell cycle///base-excision repair///double-strand break repair///double-strand break repair via homologous recombination///double-strand break repair via homologous recombination///hemopoiesis…	DNA replication factor A complex///DNA replication factor A complex///PML body///colocalizes_with PML body///actin cytoskeleton///cytoplasm///lateral element///male germ cell nucleus///NOT nucleolus///nucleoplasm///nucleus	GO:0003682///GO:0003684///GO:0046872///GO:0005515///GO:0003697	GO:0000730///GO:0006310///GO:0006281///GO:0006260///GO:0006260///GO:0006271///GO:0006261///GO:0000082///GO:0006284///GO:0006302///GO:0000724///GO:0000724///GO:0030097///GO:0048873///GO:0001701///GO:0007126///GO:0006298///GO:0000278///GO:0006289///GO:0006289///GO:0000718///GO:0006297///GO:0008284///GO:0000723///GO:0000723///GO:0000722///GO:0032201///GO:0006283	GO:0005662///GO:0005662///GO:0016605///colocalizes_with GO:0016605///GO:0015629///GO:0005737///GO:0000800///GO:0001673///NOT GO:0005730///GO:0005654///GO:0005634	-2.66986
223482_at	transmembrane protein 120A	TMEM120A	83862				Homo sapiens transmembrane protein induced by tumor necrosis factor alpha (TMPIT) mRNA, complete cds	13241760	AF327923	NA	NA		7q11.23	Chromosome 7, NC_000007.14 (75986837..75994674, complement)	molecular_function	biological_process	cellular_component///integral component of membrane	GO:0003674	GO:0008150	GO:0005575///GO:0016021	2.23755
201065_s_at	general transcription factor II, i, pseudogene///general transcription factor IIi, pseudogene 1///general transcription factor IIi	LOC100093631///GTF2IP1///GTF2I	100093631///2970///2969				Homo sapiens general transcription factor IIi (GTF2I), transcript variant 4, mRNA	526253071	NM_001518	NA	NA		7q11.23///7q11.23///7q11.23	Chromosome 7, NC_000007.14 (73154924..73207296)///Chromosome 7, NC_000007.14 (75185383..75237705, complement)///Chromosome 7, NC_000007.14 (74657665..74760692)	DNA binding///protein binding///sequence-specific DNA binding transcription factor activity	negative regulation of angiogenesis///regulation of transcription, DNA-templated///signal transduction///transcription from RNA polymerase II promoter///transcription initiation from RNA polymerase II promoter	cytoplasm///membrane///NOT nucleolus///nucleus	GO:0003677///GO:0005515///GO:0003700	GO:0016525///GO:0006355///GO:0007165///GO:0006366///GO:0006367	GO:0005737///GO:0016020///NOT GO:0005730///GO:0005634	-2.22245
221830_at	RAP2A, member of RAS oncogene family	RAP2A	5911				qn57h10.x1 NCI_CGAP_Kid5 Homo sapiens cDNA clone IMAGE:1902403 3-, mRNA sequence	3961452	AI302106	NA	NA		13q34	Chromosome 13, NC_000013.11 (97434221..97467998)	GTP binding///GTPase activity///protein binding	GTP catabolic process///Rap protein signal transduction///actin cytoskeleton reorganization///cellular protein localization///establishment of protein localization///negative regulation of cell migration///positive regulation of protein autophosphorylation///regulation of JNK cascade///regulation of dendrite morphogenesis	cytosol///extracellular vesicular exosome///midbody///recycling endosome///recycling endosome membrane	GO:0005525///GO:0003924///GO:0005515	GO:0006184///GO:0032486///GO:0031532///GO:0034613///GO:0045184///GO:0030336///GO:0031954///GO:0046328///GO:0048814	GO:0005829///GO:0070062///GO:0030496///GO:0055037///GO:0055038	-2.74355
201833_at	histone deacetylase 2	HDAC2	3066				Homo sapiens histone deacetylase 2 (HDAC2), transcript variant 1, mRNA	293336690	NM_001527	NA	NA		6q21	Chromosome 6, NC_000006.12 (113936156..113971195, complement)	Krueppel-associated box domain binding///NAD-dependent histone deacetylase activity (H3-K14 specific)///NAD-dependent histone deacetylase activity (H3-K18 specific)///NAD-dependent histone deacetylase activity (H3-K9 specific)///NAD-dependent histone deacetylase activity (H4-K16 specific)///contributes_to RNA polymerase II core promoter proximal region sequence-specific DNA binding///contributes_…	ATP-dependent chromatin remodeling///blood coagulation///cardiac muscle cell development///chromatin remodeling///circadian regulation of gene expression///dendrite development///embryonic digit morphogenesis///epidermal cell differentiation///eyelid development in camera-type eye///fungiform papilla formation///hair follicle placode formation///hippocampus development///histone H3 deacetylation/…	ESC/E(Z) complex///NuRD complex///Sin3 complex///cytoplasm///cytoplasm///heterochromatin///nuclear chromatin///nucleoplasm///nucleus///protein complex///replication fork///transcription factor complex	GO:0035851///GO:0032041///GO:0097372///GO:0046969///GO:0046970///contributes_to GO:0000978///contributes_to GO:0000980///GO:0001103///GO:0003682///GO:0019213///GO:0019899///GO:0004407///contributes_to GO:0031492///GO:0044822///GO:0005515///GO:0033558///GO:0043565///GO:0003700///GO:0008134	GO:0043044///GO:0007596///GO:0055013///GO:0006338///GO:0032922///GO:0016358///GO:0042733///GO:0009913///GO:0061029///GO:0061198///GO:0060789///GO:0021766///GO:0070932///GO:0070933///GO:0016575///GO:0006344///GO:0045347///GO:0043066///GO:0090090///GO:0060044///GO:0045786///GO:2001243///GO:0010977///GO:0043433///GO:0000122///GO:0045892///GO:0045892///GO:0048011///GO:0042475///GO:0008284///GO:003296…	GO:0035098///GO:0016581///GO:0016580///GO:0005737///GO:0005737///GO:0000792///GO:0000790///GO:0005654///GO:0005634///GO:0043234///GO:0005657///GO:0005667	-1.72197
224981_at	transmembrane protein 219	TMEM219	124446				AL520900 Homo sapiens NEUROBLASTOMA COT 10-NORMALIZED Homo sapiens cDNA clone CS0DB002YB01 3-PRIME, mRNA sequence	12784393	AL520900	NA	NA		16p11.2	Chromosome 16, NC_000016.10 (29962030..29973052)		apoptotic process	integral component of membrane///plasma membrane		GO:0006915	GO:0016021///GO:0005886	1.81506
212894_at	suppressor of var1, 3-like 1 (S. cerevisiae)	SUPV3L1	6832				Homo sapiens suppressor of var1, 3-like 1 (S. cerevisiae) (SUPV3L1), transcript variant 1, mRNA	676260289	NM_003171	NA	NA		10q22.1	Chromosome 10, NC_000010.11 (69180237..69209098)	3'-5' RNA helicase activity///ATP binding///ATP-dependent RNA helicase activity///DNA binding///DNA helicase activity///RNA binding///double-stranded RNA binding///helicase activity///poly(A) RNA binding///protein binding///protein homodimerization activity	ATP catabolic process///DNA duplex unwinding///DNA recombination///RNA catabolic process///chromatin maintenance///mitochondrial RNA 3'-end processing///mitochondrial RNA surveillance///mitochondrial mRNA catabolic process///mitochondrial mRNA surveillance///mitochondrial ncRNA surveillance///mitochondrion morphogenesis///negative regulation of apoptotic process///positive regulation of cell grow…	mitochondrial degradosome///mitochondrial matrix///mitochondrial nucleoid///mitochondrion///nucleus	GO:0034458///GO:0005524///GO:0004004///GO:0003677///GO:0003678///GO:0003723///GO:0003725///GO:0004386///GO:0044822///GO:0005515///GO:0042803	GO:0006200///GO:0032508///GO:0006310///GO:0006401///GO:0070827///GO:0000965///GO:2000827///GO:0000958///GO:0035946///GO:0035945///GO:0070584///GO:0043066///GO:0030307///GO:0000962///GO:0000962	GO:0045025///GO:0005759///GO:0042645///GO:0005739///GO:0005634	-2.09787
226080_at	slingshot protein phosphatase 2	SSH2	85464				7f25d05.x1 NCI_CGAP_CLL1 Homo sapiens cDNA clone IMAGE:3295689 3-, mRNA sequence	10036755	BE676214	NA	NA		17q11.2	Chromosome 17, NC_000017.11 (29625938..29930228, complement)	DNA binding///actin binding///phosphoprotein phosphatase activity///protein tyrosine phosphatase activity///protein tyrosine/serine/threonine phosphatase activity	actin cytoskeleton organization///peptidyl-tyrosine dephosphorylation///protein dephosphorylation///regulation of actin polymerization or depolymerization///regulation of axonogenesis///regulation of lamellipodium assembly	cytoplasm///cytoskeleton///extracellular space	GO:0003677///GO:0003779///GO:0004721///GO:0004725///GO:0008138	GO:0030036///GO:0035335///GO:0006470///GO:0008064///GO:0050770///GO:0010591	GO:0005737///GO:0005856///GO:0005615	-1.13743
218492_s_at	THAP domain containing 7	THAP7	80764				Homo sapiens THAP domain containing 7 (THAP7), transcript variant 1, mRNA	56788348	NM_030573	NA	NA		22q11.2	Chromosome 22, NC_000022.11 (20999772..21002115, complement)	C2H2 zinc finger domain binding///DNA binding///metal ion binding///protein N-terminus binding	negative regulation of transcription, DNA-templated///transcription, DNA-templated	chromosome///nuclear speck	GO:0070742///GO:0003677///GO:0046872///GO:0047485	GO:0045892///GO:0006351	GO:0005694///GO:0016607	1.78271
210826_x_at	RAD17 homolog (S. pombe)	RAD17	5884				Homo sapiens RAD17 isoform 3 (RAD17) mRNA, complete cds	4050041	AF098533	NA	NA		5q13	Chromosome 5, NC_000005.10 (69369297..69414801)	ATP binding///protein binding	DNA damage checkpoint///DNA repair///DNA replication///DNA replication checkpoint///cellular response to DNA damage stimulus///mitotic cell cycle checkpoint///negative regulation of DNA replication///regulation of phosphorylation	colocalizes_with chromosome, telomeric region///NOT nucleolus///nucleoplasm///nucleus	GO:0005524///GO:0005515	GO:0000077///GO:0006281///GO:0006260///GO:0000076///GO:0006974///GO:0007093///GO:0008156///GO:0042325	colocalizes_with GO:0000781///NOT GO:0005730///GO:0005654///GO:0005634	-1.7136
217608_at	SREK1-interacting protein 1	SREK1IP1	285672				UI-HF-BM0-adw-h-10-0-UI.r1 NIH_MGC_38 Homo sapiens cDNA clone IMAGE:3063402 5-, mRNA sequence	6927824	AW408767	NA	NA		5q12.3	Chromosome 5, NC_000005.10 (64718148..64768669, complement)	nucleic acid binding///zinc ion binding	RNA splicing///mRNA processing		GO:0003676///GO:0008270	GO:0008380///GO:0006397		-2.31276
212785_s_at	La ribonucleoprotein domain family, member 7	LARP7	51574				zo81d09.s1 Stratagene ovarian cancer (#937219) Homo sapiens cDNA clone IMAGE:593297 3-, mRNA sequence	1734757	AA160181	NA	NA		4q25	Chromosome 4, NC_000004.12 (112636964..112657592)	nucleotide binding///poly(A) RNA binding///protein binding	RNA processing	Golgi apparatus///cytoplasm///NOT nucleolus///nucleoplasm///nucleus///ribonucleoprotein complex	GO:0000166///GO:0044822///GO:0005515	GO:0006396	GO:0005794///GO:0005737///NOT GO:0005730///GO:0005654///GO:0005634///GO:0030529	-2.11638
224886_at	jumonji domain containing 8	JMJD8	339123				AL577395 Homo sapiens PLACENTA COT 25-NORMALIZED Homo sapiens cDNA clone CS0DI085YA18 3-PRIME, mRNA sequence	46256417	AL577395	NA	NA		16p13.3	Chromosome 16, NC_000016.10 (681667..684440, complement)			extracellular vesicular exosome			GO:0070062	1.86478
212863_x_at	C-terminal binding protein 1	CTBP1	1487				602034795F1 NCI_CGAP_Brn64 Homo sapiens cDNA clone IMAGE:4182742 5-, mRNA sequence	11283540	BF337195	NA	NA		4p16	Chromosome 4, NC_000004.12 (1211440..1249120, complement)	NAD binding///RNA polymerase II transcription corepressor activity///oxidoreductase activity, acting on the CH-OH group of donors, NAD or NADP as acceptor///protein C-terminus binding///protein binding///protein domain specific binding///protein domain specific binding///protein homodimerization activity///repressing transcription factor binding///sequence-specific DNA binding transcription facto…	Golgi organization///negative regulation of cell proliferation///negative regulation of histone H4 acetylation///negative regulation of histone acetylation///negative regulation of transcription from RNA polymerase II promoter///negative regulation of transcription, DNA-templated///oxidation-reduction process///positive regulation of histone deacetylation///protein phosphorylation///regulation of…	cytosol///NOT nucleolus///nucleus///nucleus///transcription factor complex///transcriptional repressor complex///transcriptional repressor complex	GO:0051287///GO:0001106///GO:0016616///GO:0008022///GO:0005515///GO:0019904///GO:0019904///GO:0042803///GO:0070491///GO:0003700///GO:0008134	GO:0007030///GO:0008285///GO:0090241///GO:0035067///GO:0000122///GO:0045892///GO:0055114///GO:0031065///GO:0006468///GO:0051726///GO:0034401///GO:0006351///GO:0019079///GO:0050872	GO:0005829///NOT GO:0005730///GO:0005634///GO:0005634///GO:0005667///GO:0017053///GO:0017053	1.18367
218251_at	MID1 interacting protein 1	MID1IP1	58526				Homo sapiens MID1 interacting protein 1 (MID1IP1), transcript variant 1, mRNA	544186084	NM_021242	NA	NA		Xp11.4	Chromosome X, NC_000023.11 (38801432..38806532)		lipid metabolic process///negative regulation of microtubule depolymerization///positive regulation of fatty acid biosynthetic process///positive regulation of ligase activity///protein polymerization///regulation of lipid biosynthetic process	cytosol///microtubule///microtubule cytoskeleton///nucleus		GO:0006629///GO:0007026///GO:0045723///GO:0051351///GO:0051258///GO:0046890	GO:0005829///GO:0005874///GO:0015630///GO:0005634	1.91134
34031_i_at	KRIT1, ankyrin repeat containing	KRIT1	889				Homo sapiens ankyrin-repeat containing protein (Krit1) gene, complete cds	2832225	U90269	NA	NA		7q21.2	Chromosome 7, NC_000007.14 (92198969..92246128, complement)	microtubule binding///phosphatidylinositol-4,5-bisphosphate binding///protein binding///protein complex binding///small GTPase regulator activity	angiogenesis///cell redox homeostasis///negative regulation of angiogenesis///negative regulation of endothelial cell apoptotic process///negative regulation of endothelial cell migration///negative regulation of endothelial cell proliferation///positive regulation of protein binding///regulation of catalytic activity///regulation of establishment of cell polarity///small GTPase mediated signal t…	cell-cell junction///cytoplasm///extracellular space///microtubule///plasma membrane	GO:0008017///GO:0005546///GO:0005515///GO:0032403///GO:0005083	GO:0001525///GO:0045454///GO:0016525///GO:2000352///GO:0010596///GO:0001937///GO:0032092///GO:0050790///GO:2000114///GO:0007264	GO:0005911///GO:0005737///GO:0005615///GO:0005874///GO:0005886	-3.89212
1565269_s_at	activating transcription factor 1	ATF1	466				Homo sapiens RNA binding protein-activating transcription factor-1 fusion protein (EWS-ATF1) mRNA, partial cds	3002965	AF047022	NA	NA		12q13	Chromosome 12, NC_000012.12 (50764006..50821160)	RNA polymerase II distal enhancer sequence-specific DNA binding transcription factor activity///RNA polymerase II regulatory region sequence-specific DNA binding///RNA polymerase II transcription regulatory region sequence-specific DNA binding transcription factor activity involved in positive regulation of transcription///protein binding///protein complex binding///protein heterodimerization act…	MyD88-dependent toll-like receptor signaling pathway///MyD88-independent toll-like receptor signaling pathway///TRIF-dependent toll-like receptor signaling pathway///cellular protein complex assembly///innate immune response///neurotrophin TRK receptor signaling pathway///positive regulation of DNA replication///positive regulation of neuron projection development///positive regulation of transcr…	NOT nucleolus///nucleoplasm///nucleus///transcription factor complex	GO:0003705///GO:0000977///GO:0001228///GO:0005515///GO:0032403///GO:0046982///GO:0003700	GO:0002755///GO:0002756///GO:0035666///GO:0043623///GO:0045087///GO:0048011///GO:0045740///GO:0010976///GO:0045944///GO:0032025///GO:0014070///GO:0051403///GO:0034166///GO:0034134///GO:0034138///GO:0034142///GO:0034146///GO:0034162///GO:0038123///GO:0038124///GO:0002224///GO:0006366	NOT GO:0005730///GO:0005654///GO:0005634///GO:0005667	-2.00744
225420_at	glycerol-3-phosphate acyltransferase, mitochondrial	GPAM	57678				AV699379 GKC Homo sapiens cDNA clone GKCFVD06 3-, mRNA sequence	10301350	AV699379	NA	NA		10q25.2	Chromosome 10, NC_000010.11 (112148213..112215395, complement)	glycerol-3-phosphate O-acyltransferase activity	CDP-diacylglycerol biosynthetic process///acyl-CoA metabolic process///cellular lipid metabolic process///defense response to virus///fatty acid homeostasis///fatty acid metabolic process///glycerophospholipid biosynthetic process///interleukin-2 secretion///negative regulation of activation-induced cell death of T cells///phosphatidic acid biosynthetic process///phospholipid homeostasis///phosph…	integral component of membrane///mitochondrial inner membrane///mitochondrial outer membrane///plasma membrane	GO:0004366	GO:0016024///GO:0006637///GO:0044255///GO:0051607///GO:0055089///GO:0006631///GO:0046474///GO:0070970///GO:0070236///GO:0006654///GO:0055091///GO:0006644///GO:0042104///GO:0040018///GO:0050707///GO:0009749///GO:0044281///GO:0019432///GO:0019432	GO:0016021///GO:0005743///GO:0005741///GO:0005886	-2.15268
1562434_at	unkempt family zinc finger	UNK	85451				Homo sapiens genomic DNA; cDNA DKFZp667O1919 (from clone DKFZp667O1919)	21732859	AL832312	NA	NA		17q25.1	Chromosome 17, NC_000017.11 (75784839..75825805)	poly(A) RNA binding///zinc ion binding			GO:0044822///GO:0008270			2.31173
232480_at	MIRLET7B host gene (non-protein coding)	MIRLET7BHG	400931					NA		NA	NA		22q13.31	Chromosome 22, NC_000022.11 (46085997..46113928)							2.91841
233558_s_at	trafficking protein particle complex 11	TRAPPC11	60684				Homo sapiens cDNA FLJ13328 fis, clone OVARC1001768	10435306	AK023390	NA	NA		4q35.1	Chromosome 4, NC_000004.12 (183659267..183713594)		vesicle-mediated transport	Golgi apparatus		GO:0016192	GO:0005794	-2.84794
225287_s_at	transmembrane protein 55B	TMEM55B	90809				wt75b12.x1 Soares_thymus_NHFTh Homo sapiens cDNA clone IMAGE:2513279 3-, mRNA sequence	5839056	AI992151	NA	NA		14q11.2	Chromosome 14, NC_000014.9 (20457853..20461612, complement)	hydrolase activity	metabolic process	integral component of membrane///late endosome membrane///lysosomal membrane	GO:0016787	GO:0008152	GO:0016021///GO:0031902///GO:0005765	1.817
235311_at	FK506 binding protein 14, 22 kDa	FKBP14	55033				602279124F1 NIH_MGC_86 Homo sapiens cDNA clone IMAGE:4367068 5-, mRNA sequence	12603766	BG110260	NA	NA		7p14.3	Chromosome 7, NC_000007.14 (30010583..30026801, complement)	FK506 binding///calcium ion binding///peptidyl-prolyl cis-trans isomerase activity	activation of signaling protein activity involved in unfolded protein response///cellular protein metabolic process///chaperone-mediated protein folding///endoplasmic reticulum unfolded protein response///protein peptidyl-prolyl isomerization	endoplasmic reticulum lumen///endoplasmic reticulum membrane	GO:0005528///GO:0005509///GO:0003755	GO:0006987///GO:0044267///GO:0061077///GO:0030968///GO:0000413	GO:0005788///GO:0005789	-2.34971
[truncated: 24,727 more rows]

## Sheet: Normal vs Mild-Severe
ID	Gene.title	Gene.symbol	Gene.ID	UniGene.title	UniGene.symbol	UniGene.ID	Nucleotide.Title	GI	GenBank.Accession	Platform_CLONEID	Platform_ORF	Platform_SPOTID	Chromosome.location	Chromosome.annotation	GO.Function	GO.Process	GO.Component	GO.Function.ID	GO.Process.ID	GO.Component.ID	logFC
[truncated: 20,409 more rows]
