# Supplementary material for: Weighted Gene Co-expression Network Analysis of Endometriosis and Identification of Functional Modules Associated With Its Main Hallmarks
Source: Front Genet. 2018 Oct 12;9:453. doi: 10.3389/fgene.2018.00453 (PMC6194152; doi:10.3389/fgene.2018.00453)
Supplement: FILE S4 — Properties of co-expression modules using signed WGCNA in normal endometrium data generated by Tamaresis et al. (2014) study; module membership or intramodular connectivity measures (kIM and kME) were calculated for non-preserved modules. [file Data_Sheet_4.xlsx]

## Sheet: Modules
Supplementary file 4. Properties of co-expression modules using signed WGCNA in normal endometrium data generated by Tamaresis et al. (2014) study. Module membership or Intramodular connectivity measures (kIM and kME) were calculated for non-preserved modules.
Gene_neme	Module_Number	Mudule_color				Module_Color	Module_Number	Size
ABCA11P	0	grey				grey	0	991
ABCB8	0	grey				turquoise	1	3858
ABHD2	0	grey				blue	2	1338
ABLIM1	0	grey				brown	3	1085
ABLIM2	0	grey				yellow	4	540
ACACA	0	grey				green	5	327
ACOX1	0	grey				red	6	295
ACOXL	0	grey				black	7	255
ACTC1	0	grey				pink	8	254
ACTR3B	0	grey				magenta	9	229
ACVR2A	0	grey				purple	10	226
ACVR2B	0	grey				greenyellow	11	183
ACY3	0	grey				tan	12	160
ADAM11	0	grey				salmon	13	138
ADAM17	0	grey				cyan	14	118
ADAM28	0	grey				midnightblue	15	87
ADGRG5	0	grey				lightcyan	16	44
ADGRL1	0	grey
ADNP2	0	grey
AFF4	0	grey
AFG3L2	0	grey
AGGF1	0	grey
AGR2	0	grey
AHNAK	0	grey
AIF1L	0	grey
AIM1L	0	grey
AK3	0	grey
AK9	0	grey
ALCAM	0	grey
ALDH5A1	0	grey
ALS2CL	0	grey
ANKEF1	0	grey
ANKRD17	0	grey
ANKRD29	0	grey
ANKS6	0	grey
ANTXR1	0	grey
AOC1	0	grey
AP4B1	0	grey
AP5M1	0	grey
APC2	0	grey
APH1A	0	grey
APLN	0	grey
APOBEC3F	0	grey
AQR	0	grey
AR	0	grey
ARC	0	grey
ARHGAP26	0	grey
ARHGAP35	0	grey
ARIH2OS	0	grey
ARL5B	0	grey
ARMC2	0	grey
ARMC7	0	grey
ARMCX3	0	grey
ARMCX5	0	grey
ASB1	0	grey
ASMTL-AS1	0	grey
ASNS	0	grey
ATF2	0	grey
ATF7IP2	0	grey
ATP11C	0	grey
ATP1B1	0	grey
ATP1B2	0	grey
ATP2A3	0	grey
ATP6V1B1	0	grey
ATP8A1	0	grey
ATP8B2	0	grey
ATP9A	0	grey
ATRX	0	grey
ATXN7L3B	0	grey
B3GALNT1	0	grey
B3GNT5	0	grey
BACE1	0	grey
BBOF1	0	grey
BBS1	0	grey
BCL10	0	grey
BCL6B	0	grey
BDH1	0	grey
BEND2	0	grey
BGLT3	0	grey
BHLHB9	0	grey
BHLHE41	0	grey
BICD1	0	grey
BIVM	0	grey
BLOC1S6	0	grey
BMT2	0	grey
BRD1	0	grey
BTBD1	0	grey
BTNL3	0	grey
C12orf54	0	grey
C14orf105	0	grey
C15orf41	0	grey
C17orf51	0	grey
C17orf97	0	grey
C19orf66	0	grey
C19orf73	0	grey
C19orf81	0	grey
C1orf159	0	grey
C1orf27	0	grey
C21orf91	0	grey
C2CD3	0	grey
C2orf27A	0	grey
C2orf68	0	grey
C3orf70	0	grey
C6orf106	0	grey
C7orf61	0	grey
C8orf58	0	grey
C8orf59	0	grey
CABLES1	0	grey
CABP4	0	grey
CAMK2G	0	grey
CAND1	0	grey
CAP2	0	grey
CASP8AP2	0	grey
CBFB	0	grey
CBLN3	0	grey
CBR4	0	grey
CBX1	0	grey
CCAR2	0	grey
CCDC120	0	grey
CCDC134	0	grey
CCDC138	0	grey
CCDC148	0	grey
CCDC191	0	grey
CCDC33	0	grey
CCDC60	0	grey
CCDC77	0	grey
CCHCR1	0	grey
CCNJ	0	grey
CD24	0	grey
CDA	0	grey
CDC42EP5	0	grey
CDC5L	0	grey
CDHR2	0	grey
CDK18	0	grey
CDO1	0	grey
CEBPA	0	grey
CEBPZOS	0	grey
CEP104	0	grey
CEP128	0	grey
CEP57	0	grey
CEP57L1	0	grey
CES3	0	grey
CFAP43	0	grey
CFAP44	0	grey
CFAP69	0	grey
CFAP70	0	grey
CFP	0	grey
CHAC1	0	grey
CHD6	0	grey
CHST8	0	grey
CIRBP-AS1	0	grey
CKM	0	grey
CLCN1	0	grey
CLCN5	0	grey
CLEC2D	0	grey
CLECL1	0	grey
CLNS1A	0	grey
CLOCK	0	grey
CLPX	0	grey
CLTCL1	0	grey
CLUAP1	0	grey
CMTM1	0	grey
CNN3	0	grey
CNNM1	0	grey
CNOT2	0	grey
CNOT6	0	grey
CNOT7	0	grey
CNTLN	0	grey
COG8	0	grey
COL5A2	0	grey
COMMD2	0	grey
COPA	0	grey
COQ4	0	grey
COX15	0	grey
COX6A2	0	grey
CPE	0	grey
CPNE7	0	grey
CPNE9	0	grey
CREB1	0	grey
CREB3L2	0	grey
CRH	0	grey
CROT	0	grey
CSF1R	0	grey
CSMD2	0	grey
CSNK1G1	0	grey
CST1	0	grey
CST4	0	grey
CSTF3	0	grey
CTAG2	0	grey
CTBP1	0	grey
CTCF	0	grey
CTDSPL	0	grey
CTU2	0	grey
CX3CL1	0	grey
CYBA	0	grey
CYP1B1	0	grey
DCAF1	0	grey
DCAF5	0	grey
DCAKD	0	grey
DCLRE1A	0	grey
DCP1A	0	grey
DCP2	0	grey
DDR2	0	grey
DDX18	0	grey
DDX5	0	grey
DDX55	0	grey
DDX6	0	grey
DENND5B	0	grey
DEPDC1B	0	grey
DGKE	0	grey
DHRS12	0	grey
DHX38	0	grey
DHX57	0	grey
DIAPH2	0	grey
DIO3	0	grey
DISP3	0	grey
DNAH12	0	grey
DNAH7	0	grey
DNAJC3	0	grey
DNAJC7	0	grey
DNASE1L2	0	grey
DNPH1	0	grey
DPEP3	0	grey
DXO	0	grey
DYNC1LI2	0	grey
E2F3	0	grey
EDN2	0	grey
EFNA3	0	grey
EGR4	0	grey
EIF2AK2	0	grey
EIF2S3	0	grey
EIF4B	0	grey
EIF4G2	0	grey
EIF5B	0	grey
ELAVL4	0	grey
ELMOD2	0	grey
EML4	0	grey
EMP1	0	grey
EMSY	0	grey
EMX2OS	0	grey
ENHO	0	grey
ENPP7	0	grey
EPB41L5	0	grey
EPHA1	0	grey
EPN3	0	grey
EPPK1	0	grey
ERC1	0	grey
ERMP1	0	grey
EXOSC10	0	grey
EXTL2	0	grey
EYA3	0	grey
F12	0	grey
F2	0	grey
F2RL2	0	grey
F3	0	grey
FAIM2	0	grey
FAM111B	0	grey
FAM117A	0	grey
FAM117B	0	grey
FAM159A	0	grey
FAM160B2	0	grey
FAM161A	0	grey
FAM166B	0	grey
FAM186A	0	grey
FAM208B	0	grey
FAM20B	0	grey
FAM60A	0	grey
FAM69B	0	grey
FAM86B3P	0	grey
FAM98B	0	grey
FANCB	0	grey
FASTKD3	0	grey
FBLL1	0	grey
FBN1	0	grey
FBN3	0	grey
FBXL14	0	grey
FBXL22	0	grey
FBXO2	0	grey
FBXO33	0	grey
FBXW2	0	grey
FCGBP	0	grey
FCN3	0	grey
FEZ1	0	grey
FGF13	0	grey
FHL3	0	grey
FKBP14	0	grey
FLCN	0	grey
FLJ11710	0	grey
FLJ13224	0	grey
FLJ41170	0	grey
FLVCR1	0	grey
FOSB	0	grey
FOXD2	0	grey
FOXL1	0	grey
FRA10AC1	0	grey
FRAS1	0	grey
FSD1	0	grey
FSTL1	0	grey
FXYD6	0	grey
G2E3	0	grey
GABBR1	0	grey
GAL	0	grey
GAL3ST4	0	grey
GALNT7	0	grey
GARS	0	grey
GATA6	0	grey
GATAD1	0	grey
GCN1	0	grey
GDPGP1	0	grey
GFRA1	0	grey
GGA2	0	grey
GJA1	0	grey
GJC1	0	grey
GKAP1	0	grey
GLG1	0	grey
GLIPR1	0	grey
GLRB	0	grey
GM2A	0	grey
GNAL	0	grey
GNAS-AS1	0	grey
GNB1L	0	grey
GNG8	0	grey
GNL3	0	grey
GNMT	0	grey
GOLT1A	0	grey
GPC6	0	grey
GPD2	0	grey
GPR157	0	grey
GPR26	0	grey
GPR39	0	grey
GPR4	0	grey
GPSM3	0	grey
GRAMD1A	0	grey
GRB2	0	grey
GRK3	0	grey
GSTM4	0	grey
GTDC1	0	grey
GTF2H1	0	grey
GTF3C4	0	grey
GUCA1B	0	grey
GXYLT1	0	grey
GZMH	0	grey
GZMM	0	grey
HADH	0	grey
HCG18	0	grey
HCN1	0	grey
HDAC8	0	grey
HDHD2	0	grey
HES5	0	grey
HIF1AN	0	grey
HIRIP3	0	grey
HIST1H4E	0	grey
HLTF	0	grey
HMGN5	0	grey
HMGXB4	0	grey
HNRNPA3	0	grey
HNRNPF	0	grey
HNRNPR	0	grey
HOMER3	0	grey
HOXA7	0	grey
HOXD-AS2	0	grey
HRCT1	0	grey
HRH3	0	grey
HRK	0	grey
HSPB7	0	grey
HTATSF1	0	grey
HTATSF1P2	0	grey
HTRA3	0	grey
IFFO1	0	grey
IFITM10	0	grey
IFT140	0	grey
IGDCC3	0	grey
IGFALS	0	grey
IGSF22	0	grey
IKBKAP	0	grey
IKZF1	0	grey
IL33	0	grey
IL6R	0	grey
IMPACT	0	grey
ING5	0	grey
INPP5J	0	grey
INTS2	0	grey
IPP	0	grey
IRF5	0	grey
IRGQ	0	grey
ITGA2B	0	grey
ITGA7	0	grey
ITGA8	0	grey
ITGA9	0	grey
ITGB1BP1	0	grey
ITGB3BP	0	grey
ITPR2	0	grey
JAM2	0	grey
JARID2	0	grey
JUN	0	grey
KANK3	0	grey
KAT6B	0	grey
KATNAL1	0	grey
KATNBL1	0	grey
KCNF1	0	grey
KCNK17	0	grey
KCNK3	0	grey
KCNK5	0	grey
KCNRG	0	grey
KCP	0	grey
KDM5B	0	grey
KIAA0319L	0	grey
KIAA1147	0	grey
KIAA1468	0	grey
KIAA1551	0	grey
KIAA1755	0	grey
KIAA1841	0	grey
KIAA2026	0	grey
KIF25	0	grey
KLHL14	0	grey
KLHL7	0	grey
KLHL9	0	grey
KLK10	0	grey
KLK11	0	grey
KMT2E-AS1	0	grey
KRIT1	0	grey
KRT81	0	grey
L3MBTL3	0	grey
LAGE3	0	grey
LAMA3	0	grey
LAMP2	0	grey
LARS	0	grey
LCA5L	0	grey
LCN12	0	grey
LDOC1	0	grey
LGR6	0	grey
LILRA4	0	grey
LIN37	0	grey
LINC00423	0	grey
LINC00475	0	grey
LINC00598	0	grey
LINC00621	0	grey
LINC00938	0	grey
LINC00998	0	grey
LINC01118	0	grey
LINC01312	0	grey
LMF2	0	grey
LOC100505666	0	grey
LOC100506125	0	grey
LOC100506585	0	grey
LOC100506860	0	grey
LOC100506990	0	grey
LOC100507053	0	grey
LOC100507670	0	grey
LOC101927027	0	grey
LOC101927051	0	grey
LOC101927365	0	grey
LOC101927503	0	grey
LOC101928111	0	grey
LOC101928307	0	grey
LOC101928841	0	grey
LOC102723779	0	grey
LOC105375531	0	grey
LOC221272	0	grey
LOC283357	0	grey
LOC284669	0	grey
LOC286071	0	grey
LOC286161	0	grey
LOC286272	0	grey
LOC389831	0	grey
LOC389834	0	grey
LOC400499	0	grey
LOC403323	0	grey
LOC440149	0	grey
LOC646214	0	grey
LOC729652	0	grey
LOC730102	0	grey
LOC91450	0	grey
LONRF2	0	grey
LRP12	0	grey
LRRC10B	0	grey
LRRC37A2	0	grey
LRRC49	0	grey
LRRC4C	0	grey
LRRC58	0	grey
LRRN1	0	grey
LTK	0	grey
LY6H	0	grey
LY86-AS1	0	grey
LZTFL1	0	grey
MAF	0	grey
MAGI1	0	grey
MAP3K1	0	grey
MAP4K3	0	grey
MAP4K5	0	grey
MAP7D3	0	grey
MAPK8	0	grey
MAPK9	0	grey
MAPT	0	grey
MARK2	0	grey
MAX	0	grey
MBD4	0	grey
MBNL1-AS1	0	grey
MDGA1	0	grey
MED27	0	grey
MEDAG	0	grey
METAP1D	0	grey
METTL14	0	grey
MGC16275	0	grey
MIA3	0	grey
MIB1	0	grey
MIS18BP1	0	grey
MITD1	0	grey
MLLT3	0	grey
MLXIP	0	grey
MMP15	0	grey
MOCS1	0	grey
MORF4L2	0	grey
MPHOSPH9	0	grey
MPP6	0	grey
MPRIP	0	grey
MROH1	0	grey
MTCP1	0	grey
MTG2	0	grey
MTRF1L	0	grey
MUC12	0	grey
MYEOV	0	grey
MYL4	0	grey
MYO7B	0	grey
MYRF	0	grey
MZT1	0	grey
NAALADL1	0	grey
NACC2	0	grey
NAGS	0	grey
NAP1L3	0	grey
NAV3	0	grey
NBAS	0	grey
NBPF20	0	grey
NCDN	0	grey
NCKAP5L	0	grey
NDST2	0	grey
NEK9	0	grey
NEPRO	0	grey
NET1	0	grey
NEU4	0	grey
NFYA	0	grey
NFYB	0	grey
NGLY1	0	grey
NHLRC2	0	grey
NHLRC4	0	grey
NIFK-AS1	0	grey
NKAIN1	0	grey
NKX2-5	0	grey
NLGN1	0	grey
NLN	0	grey
NOCT	0	grey
NOL9	0	grey
NPAS2	0	grey
NPB	0	grey
NR2F2	0	grey
NRDC	0	grey
NSMAF	0	grey
NSUN4	0	grey
NTNG2	0	grey
NUCB2	0	grey
NUDT16P1	0	grey
NUP160	0	grey
NUS1	0	grey
NUS1P3	0	grey
NVL	0	grey
NXPH3	0	grey
OAS3	0	grey
OR7E47P	0	grey
ORAI1	0	grey
ORC2	0	grey
OSBPL10	0	grey
OSBPL1A	0	grey
OSGEPL1	0	grey
OSR1	0	grey
P3H2	0	grey
PAN3-AS1	0	grey
PANK1	0	grey
PAQR7	0	grey
PARP11	0	grey
PATL1	0	grey
PAXIP1	0	grey
PBRM1	0	grey
PBXIP1	0	grey
PCBP3	0	grey
PCNX2	0	grey
PCOLCE-AS1	0	grey
PCSK1N	0	grey
PCYT1A	0	grey
PDE4A	0	grey
PDS5B	0	grey
PDZD4	0	grey
PFDN1	0	grey
PGBD1	0	grey
PGM3	0	grey
PGP	0	grey
PHF10	0	grey
PHF21A	0	grey
PHF6	0	grey
PHLDA2	0	grey
PIGM	0	grey
PIGZ	0	grey
PIK3CD	0	grey
PIP4K2B	0	grey
PITPNB	0	grey
PJA1	0	grey
PJA2	0	grey
PLBD2	0	grey
PLCB2	0	grey
PLCL2	0	grey
PLEKHA5	0	grey
PLEKHA6	0	grey
PLEKHA8P1	0	grey
PLPP5	0	grey
PLPPR3	0	grey
PLTP	0	grey
PLXNA1	0	grey
PMPCB	0	grey
PNMA3	0	grey
PNMT	0	grey
PNN	0	grey
PNPT1	0	grey
PODXL2	0	grey
POLK	0	grey
POLR3GL	0	grey
PPIC	0	grey
PPM1F	0	grey
PPP1R32	0	grey
PPP1R3F	0	grey
PPP1R8	0	grey
PRDM11	0	grey
PRDM12	0	grey
PRDM5	0	grey
PRICKLE1	0	grey
PRKAA2	0	grey
PRKACG	0	grey
PRKAR1B	0	grey
PRKD1	0	grey
PROSC	0	grey
PROSER1	0	grey
PRPF39	0	grey
PRPF6	0	grey
PRRX2	0	grey
PRSS36	0	grey
PRTFDC1	0	grey
PSMD5-AS1	0	grey
PSME4	0	grey
PSPN	0	grey
PTCSC1	0	grey
PTGER1	0	grey
PTGIS	0	grey
PTPN14	0	grey
PTPN2	0	grey
PTPRD	0	grey
PTPRH	0	grey
PUM2	0	grey
PURA	0	grey
PURG	0	grey
PUS7L	0	grey
PXYLP1	0	grey
RAB12	0	grey
RAB33A	0	grey
RAB33B	0	grey
RAB37	0	grey
RAB3GAP1	0	grey
RANBP2	0	grey
RAPGEF2	0	grey
RARS2	0	grey
RASGRF1	0	grey
RASL10B	0	grey
RASL12	0	grey
RASSF8	0	grey
RBM11	0	grey
RBM17	0	grey
RBM28	0	grey
RBM33	0	grey
RBMS2	0	grey
RELL2	0	grey
REM1	0	grey
REV1	0	grey
RFX2	0	grey
RFX7	0	grey
RFXAP	0	grey
RGMA	0	grey
RGPD5	0	grey
RGS5	0	grey
RHOF	0	grey
RHPN1-AS1	0	grey
RIT1	0	grey
RNF168	0	grey
RNF20	0	grey
RNF38	0	grey
ROBO2	0	grey
ROCK1	0	grey
ROR2	0	grey
RPGR	0	grey
RPGRIP1L	0	grey
RPLP2	0	grey
RRP12	0	grey
RRP1B	0	grey
RRP7A	0	grey
RSAD2	0	grey
RSBN1L	0	grey
RSRC2	0	grey
RTF1	0	grey
RTN2	0	grey
RUBCNL	0	grey
RXRG	0	grey
RYK	0	grey
SAA3P	0	grey
SACS	0	grey
SAMD14	0	grey
SAR1A	0	grey
SCAF1	0	grey
SCAF11	0	grey
SCAI	0	grey
SCARB2	0	grey
SCARF1	0	grey
SCARNA17	0	grey
SCLT1	0	grey
SCML1	0	grey
SCRN1	0	grey
SCRN2	0	grey
SELENOW	0	grey
SEMA6A	0	grey
SFI1	0	grey
SFTPC	0	grey
SHBG	0	grey
SHISA7	0	grey
SIAH3	0	grey
SIGLEC11	0	grey
SIX2	0	grey
SLAMF7	0	grey
SLC11A2	0	grey
SLC16A8	0	grey
SLC1A2	0	grey
SLC20A1	0	grey
SLC22A15	0	grey
SLC22A17	0	grey
SLC22A5	0	grey
SLC25A14	0	grey
SLC25A36	0	grey
SLC25A37	0	grey
SLC25A47	0	grey
SLC25A5-AS1	0	grey
SLC26A2	0	grey
SLC27A6	0	grey
SLC2A11	0	grey
SLC30A4	0	grey
SLC30A7	0	grey
SLC35B4	0	grey
SLC4A1	0	grey
SLC4A11	0	grey
SLC6A2	0	grey
SLC6A6	0	grey
SLC7A11	0	grey
SLC9A5	0	grey
SLF1	0	grey
SLFN13	0	grey
SLIT2	0	grey
SMAD4	0	grey
SMAD5	0	grey
SMAD6	0	grey
SMARCA1	0	grey
SMARCA2	0	grey
SMARCA5	0	grey
SMARCB1	0	grey
SMC3	0	grey
SMIM10L1	0	grey
SMIM11A	0	grey
SMIM4	0	grey
SNAPC3	0	grey
SNRNP48	0	grey
SNRPA1	0	grey
SNTB2	0	grey
SORL1	0	grey
SOX5	0	grey
SPACA6	0	grey
SPARCL1	0	grey
SPAST	0	grey
SPATA13	0	grey
SPATS1	0	grey
SPI1	0	grey
SPIB	0	grey
SPINK2	0	grey
SPON1	0	grey
SPOP	0	grey
SPTBN4	0	grey
SRF	0	grey
SRGAP2C	0	grey
SRSF8	0	grey
SSH2	0	grey
SSPO	0	grey
SSX2IP	0	grey
ST20	0	grey
ST8SIA5	0	grey
STAG3	0	grey
STIM2	0	grey
STK17B	0	grey
STX6	0	grey
STXBP3	0	grey
SUB1	0	grey
SUMO4	0	grey
SUN5	0	grey
SUSD2	0	grey
SUZ12	0	grey
SV2C	0	grey
SYCP2	0	grey
SYK	0	grey
SYT17	0	grey
SYTL4	0	grey
TAB3	0	grey
TADA3	0	grey
TAF15	0	grey
TAF1B	0	grey
TAF8	0	grey
TBC1D31	0	grey
TBC1D32	0	grey
TBCK	0	grey
TBK1	0	grey
TBX1	0	grey
TBX2	0	grey
TBX21	0	grey
TBXA2R	0	grey
TCAF1	0	grey
TCEAL7	0	grey
TCEAL8	0	grey
TEAD3	0	grey
TERT	0	grey
TESK1	0	grey
TFR2	0	grey
TFRC	0	grey
THAP7-AS1	0	grey
THRAP3	0	grey
TIPRL	0	grey
TJP3	0	grey
TLE6	0	grey
TMCC2	0	grey
TMED2	0	grey
TMEM136	0	grey
TMEM143	0	grey
TMEM150C	0	grey
TMEM170A	0	grey
TMEM170B	0	grey
TMEM192	0	grey
TMEM200A	0	grey
TMEM206	0	grey
TMEM263	0	grey
TMEM64	0	grey
TNFRSF10C	0	grey
TNFRSF4	0	grey
TNFSF10	0	grey
TNRC6B	0	grey
TOLLIP-AS1	0	grey
TOMM20	0	grey
TOPBP1	0	grey
TOX3	0	grey
TP53AIP1	0	grey
TPM3	0	grey
TPRKB	0	grey
TPSG1	0	grey
TRABD	0	grey
TRAM1L1	0	grey
TRERF1	0	grey
TRIM17	0	grey
TRIM24	0	grey
TRIM33	0	grey
TRIM44	0	grey
TRIP11	0	grey
TRIP12	0	grey
TSNARE1	0	grey
TSPAN33	0	grey
TSPAN9	0	grey
TSPEAR-AS2	0	grey
TSPYL1	0	grey
TTBK2	0	grey
TTC28	0	grey
TTF1	0	grey
TUBB7P	0	grey
TUBE1	0	grey
TULP3	0	grey
TWISTNB	0	grey
TWSG1	0	grey
TXLNG	0	grey
TXNRD1	0	grey
TYMSOS	0	grey
UBA3	0	grey
UBE2G2	0	grey
UBE3A	0	grey
UBLCP1	0	grey
UBXN2B	0	grey
UNC5A	0	grey
UNC5B	0	grey
UNC5C	0	grey
UPF3B	0	grey
UPK3B	0	grey
UQCRC2	0	grey
USP20	0	grey
USP32	0	grey
USP48	0	grey
VASH1	0	grey
VCPKMT	0	grey
VIPR2	0	grey
VPREB3	0	grey
VPS35	0	grey
VPS41	0	grey
VRK2	0	grey
VSIG10L	0	grey
VSTM2L	0	grey
VWDE	0	grey
WAS	0	grey
WBSCR27	0	grey
WDR36	0	grey
WDR82	0	grey
WFDC8	0	grey
WFS1	0	grey
WIPF3	0	grey
WISP2	0	grey
WLS	0	grey
WNK3	0	grey
XPA	0	grey
XPR1	0	grey
XRN2	0	grey
YAP1	0	grey
YES1	0	grey
YKT6	0	grey
YLPM1	0	grey
YWHAH	0	grey
ZBTB2	0	grey
ZBTB26	0	grey
ZBTB40	0	grey
ZBTB44	0	grey
ZC3H13	0	grey
ZC3H8	0	grey
ZC3HAV1L	0	grey
ZFAT	0	grey
ZFP37	0	grey
ZFP64	0	grey
ZFP69B	0	grey
ZMYM2	0	grey
ZNF107	0	grey
ZNF112	0	grey
ZNF121	0	grey
ZNF138	0	grey
ZNF140	0	grey
ZNF146	0	grey
ZNF184	0	grey
ZNF195	0	grey
ZNF197	0	grey
ZNF22	0	grey
ZNF239	0	grey
ZNF251	0	grey
ZNF253	0	grey
ZNF260	0	grey
ZNF268	0	grey
ZNF273	0	grey
ZNF280B	0	grey
ZNF280C	0	grey
ZNF30	0	grey
ZNF397	0	grey
ZNF404	0	grey
ZNF462	0	grey
ZNF467	0	grey
ZNF532	0	grey
ZNF542P	0	grey
ZNF594	0	grey
ZNF606	0	grey
ZNF641	0	grey
ZNF658	0	grey
ZNF664	0	grey
ZNF678	0	grey
ZNF720	0	grey
ZNF738	0	grey
ZNF746	0	grey
ZNF775	0	grey
ZNF780A	0	grey
ZNF780B	0	grey
ZNF782	0	grey
ZNF81	0	grey
ZNF814	0	grey
ZNF821	0	grey
ZNF836	0	grey
ZNF844	0	grey
ZNF85	0	grey
ZNF865	0	grey
ZNF92	0	grey
ZRANB2	0	grey
ZSCAN18	0	grey
ZSCAN2	0	grey
ZSWIM4	0	grey
ZXDC	0	grey
ZYG11B	0	grey
A1BG	1	turquoise
AAED1	1	turquoise
AAGAB	1	turquoise
AAMP	1	turquoise
AASDH	1	turquoise
AASDHPPT	1	turquoise
AASS	1	turquoise
AATK	1	turquoise
ABCB10	1	turquoise
ABCC10	1	turquoise
ABCC4	1	turquoise
ABCD3	1	turquoise
ABCE1	1	turquoise
ABHD10	1	turquoise
ABHD13	1	turquoise
ABHD18	1	turquoise
ABHD5	1	turquoise
ABRACL	1	turquoise
ABTB2	1	turquoise
ACAA2	1	turquoise
ACAD8	1	turquoise
ACADL	1	turquoise
ACADM	1	turquoise
ACAT1	1	turquoise
ACAT2	1	turquoise
ACBD3	1	turquoise
ACBD5	1	turquoise
ACD	1	turquoise
ACER3	1	turquoise
ACO1	1	turquoise
ACOT13	1	turquoise
ACP1	1	turquoise
ACSL3	1	turquoise
ACSS3	1	turquoise
ACTR2	1	turquoise
ACTR5	1	turquoise
ACTR6	1	turquoise
ACTRT3	1	turquoise
ACVR1	1	turquoise
ACYP1	1	turquoise
ADAM32	1	turquoise
ADAM9	1	turquoise
ADAMTS3	1	turquoise
ADAT1	1	turquoise
ADAT2	1	turquoise
ADCY2	1	turquoise
ADCY7	1	turquoise
ADD3	1	turquoise
ADGRA3	1	turquoise
ADGRB3	1	turquoise
ADGRE5	1	turquoise
ADGRF5	1	turquoise
ADGRL3	1	turquoise
ADH5	1	turquoise
ADIPOR2	1	turquoise
ADO	1	turquoise
ADPGK	1	turquoise
ADPRHL2	1	turquoise
ADPRM	1	turquoise
ADSL	1	turquoise
AEBP2	1	turquoise
AFAP1L1	1	turquoise
AFAP1L2	1	turquoise
AGA	1	turquoise
AGAP2-AS1	1	turquoise
AGBL2	1	turquoise
AGBL5	1	turquoise
AGFG1	1	turquoise
AGFG2	1	turquoise
AGK	1	turquoise
AGL	1	turquoise
AGO1	1	turquoise
AGPAT2	1	turquoise
AGPAT3	1	turquoise
AGPAT4	1	turquoise
AGPS	1	turquoise
AGR3	1	turquoise
AGTPBP1	1	turquoise
AHCYL2	1	turquoise
AHSA1	1	turquoise
AIDA	1	turquoise
AK6	1	turquoise
AKAP11	1	turquoise
AKAP14	1	turquoise
AKAP7	1	turquoise
AKIRIN1	1	turquoise
AKR1C3	1	turquoise
AKT3	1	turquoise
AKTIP	1	turquoise
ALDH1B1	1	turquoise
ALDH1L2	1	turquoise
ALDH3A2	1	turquoise
ALDH6A1	1	turquoise
ALDH9A1	1	turquoise
ALG10	1	turquoise
ALG14	1	turquoise
ALG5	1	turquoise
ALG6	1	turquoise
ALG8	1	turquoise
ALG9	1	turquoise
ALKBH3	1	turquoise
ALKBH8	1	turquoise
ALPK1	1	turquoise
ALS2	1	turquoise
AMD1	1	turquoise
AMMECR1	1	turquoise
AMOTL1	1	turquoise
AMPD3	1	turquoise
AMPH	1	turquoise
AMZ2	1	turquoise
AMZ2P1	1	turquoise
ANAPC10	1	turquoise
ANAPC13	1	turquoise
ANAPC16	1	turquoise
ANGEL2	1	turquoise
ANGPT2	1	turquoise
ANK3	1	turquoise
ANKFY1	1	turquoise
ANKH	1	turquoise
ANKLE2	1	turquoise
ANKMY2	1	turquoise
ANKRA2	1	turquoise
ANKRD13A	1	turquoise
ANKRD13C	1	turquoise
ANKRD26	1	turquoise
ANKRD27	1	turquoise
ANKRD28	1	turquoise
ANKRD44	1	turquoise
ANKRD46	1	turquoise
ANKRD49	1	turquoise
ANKRD6	1	turquoise
ANKRD65	1	turquoise
ANKS1A	1	turquoise
ANO6	1	turquoise
ANXA11	1	turquoise
ANXA3	1	turquoise
ANXA5	1	turquoise
ANXA7	1	turquoise
AP1AR	1	turquoise
AP1S1	1	turquoise
AP1S2	1	turquoise
AP3D1	1	turquoise
AP3M1	1	turquoise
AP3S1	1	turquoise
AP4E1	1	turquoise
AP4S1	1	turquoise
AP5S1	1	turquoise
APAF1	1	turquoise
APC	1	turquoise
APH1B	1	turquoise
APIP	1	turquoise
APLF	1	turquoise
APOO	1	turquoise
APOOL	1	turquoise
APPBP2	1	turquoise
APPL1	1	turquoise
APTR	1	turquoise
APTX	1	turquoise
AQP1	1	turquoise
ARAP1	1	turquoise
ARF4	1	turquoise
ARF6	1	turquoise
ARFGEF1	1	turquoise
ARFGEF2	1	turquoise
ARFGEF3	1	turquoise
ARFIP1	1	turquoise
ARHGAP1	1	turquoise
ARHGAP12	1	turquoise
ARHGAP18	1	turquoise
ARHGAP19	1	turquoise
ARHGAP20	1	turquoise
ARHGAP28	1	turquoise
ARHGAP42	1	turquoise
ARHGAP5	1	turquoise
ARHGEF3	1	turquoise
ARHGEF37	1	turquoise
ARID1B	1	turquoise
ARID4A	1	turquoise
ARIH1	1	turquoise
ARIH2	1	turquoise
ARL1	1	turquoise
ARL10	1	turquoise
ARL13B	1	turquoise
ARL14EP	1	turquoise
ARL4A	1	turquoise
ARL4C	1	turquoise
ARL4D	1	turquoise
ARL6	1	turquoise
ARL6IP5	1	turquoise
ARL6IP6	1	turquoise
ARL8B	1	turquoise
ARMC10	1	turquoise
ARMC3	1	turquoise
ARMC8	1	turquoise
ARMCX2	1	turquoise
ARMT1	1	turquoise
ARNT	1	turquoise
ARPC5L	1	turquoise
ARPIN	1	turquoise
ARPP19	1	turquoise
ARV1	1	turquoise
ASAH2B	1	turquoise
ASAP1	1	turquoise
ASB7	1	turquoise
ASB8	1	turquoise
ASCL2	1	turquoise
ASF1A	1	turquoise
ASH2L	1	turquoise
ASMTL	1	turquoise
ASNSD1	1	turquoise
ASPH	1	turquoise
ASTE1	1	turquoise
ASUN	1	turquoise
ASXL2	1	turquoise
ATAD1	1	turquoise
ATAD2B	1	turquoise
ATE1	1	turquoise
ATF1	1	turquoise
ATF6	1	turquoise
ATF6B	1	turquoise
ATG10	1	turquoise
ATG12	1	turquoise
ATG2B	1	turquoise
ATG3	1	turquoise
ATG4A	1	turquoise
ATG4C	1	turquoise
ATG5	1	turquoise
ATG7	1	turquoise
ATL1	1	turquoise
ATL2	1	turquoise
ATM	1	turquoise
ATMIN	1	turquoise
ATP10D	1	turquoise
ATP2B1	1	turquoise
ATP5E	1	turquoise
ATP5F1	1	turquoise
ATP5G3	1	turquoise
ATP5H	1	turquoise
ATP5I	1	turquoise
ATP5J	1	turquoise
ATP5L	1	turquoise
ATP5S	1	turquoise
ATP6AP2	1	turquoise
ATP6V0A2	1	turquoise
ATP6V1D	1	turquoise
ATP6V1E1	1	turquoise
ATP6V1G1	1	turquoise
ATP7A	1	turquoise
ATP8B1	1	turquoise
ATPAF1	1	turquoise
ATPAF2	1	turquoise
ATRN	1	turquoise
ATXN1	1	turquoise
ATXN7	1	turquoise
AUH	1	turquoise
AVL9	1	turquoise
AXIN2	1	turquoise
AZI2	1	turquoise
AZIN2	1	turquoise
B3GALT6	1	turquoise
B3GLCT	1	turquoise
B3GNT2	1	turquoise
B4GALT6	1	turquoise
BAG1	1	turquoise
BAG2	1	turquoise
BAG4	1	turquoise
BAG5	1	turquoise
BARD1	1	turquoise
BBIP1	1	turquoise
BBS10	1	turquoise
BBS12	1	turquoise
BBS2	1	turquoise
BBS7	1	turquoise
BBS9	1	turquoise
BBX	1	turquoise
BCAP29	1	turquoise
BCAS2	1	turquoise
BCAS4	1	turquoise
BCCIP	1	turquoise
BCDIN3D	1	turquoise
BCKDHA	1	turquoise
BCKDHB	1	turquoise
BCL2	1	turquoise
BCL2L2	1	turquoise
BCOR	1	turquoise
BECN1	1	turquoise
BEND6	1	turquoise
BEND7	1	turquoise
BET1	1	turquoise
BEX4	1	turquoise
BICD2	1	turquoise
BIN1	1	turquoise
BIN3	1	turquoise
BIRC2	1	turquoise
BLOC1S2	1	turquoise
BLOC1S3	1	turquoise
BLVRA	1	turquoise
BLZF1	1	turquoise
BNIP2	1	turquoise
BNIP3L	1	turquoise
BORCS7	1	turquoise
BPHL	1	turquoise
BPNT1	1	turquoise
BRAF	1	turquoise
BRAP	1	turquoise
BRIX1	1	turquoise
BRMS1L	1	turquoise
BROX	1	turquoise
BRWD1	1	turquoise
BTBD10	1	turquoise
BTBD7	1	turquoise
BTC	1	turquoise
BTF3L4	1	turquoise
BTN2A2	1	turquoise
BTN3A2	1	turquoise
BTN3A3	1	turquoise
BUD13	1	turquoise
BZW1	1	turquoise
BZW2	1	turquoise
C10orf2	1	turquoise
C10orf88	1	turquoise
C11orf1	1	turquoise
C11orf57	1	turquoise
C11orf58	1	turquoise
C11orf63	1	turquoise
C11orf70	1	turquoise
C11orf71	1	turquoise
C11orf74	1	turquoise
C11orf88	1	turquoise
C11orf97	1	turquoise
C12orf29	1	turquoise
C12orf4	1	turquoise
C12orf60	1	turquoise
C12orf65	1	turquoise
C12orf66	1	turquoise
C12orf73	1	turquoise
C12orf76	1	turquoise
C14orf119	1	turquoise
C14orf166	1	turquoise
C14orf28	1	turquoise
C14orf37	1	turquoise
C14orf80	1	turquoise
C15orf40	1	turquoise
C15orf59	1	turquoise
C15orf65	1	turquoise
C16orf52	1	turquoise
C16orf62	1	turquoise
C16orf72	1	turquoise
C16orf87	1	turquoise
C17orf58	1	turquoise
C17orf62	1	turquoise
C17orf75	1	turquoise
C17orf80	1	turquoise
C17orf96	1	turquoise
C18orf21	1	turquoise
C18orf25	1	turquoise
C18orf8	1	turquoise
C19orf12	1	turquoise
C19orf53	1	turquoise
C1D	1	turquoise
C1GALT1	1	turquoise
C1GALT1C1	1	turquoise
C1orf109	1	turquoise
C1orf122	1	turquoise
C1orf131	1	turquoise
C1orf168	1	turquoise
C1orf174	1	turquoise
C1orf35	1	turquoise
C1orf43	1	turquoise
C1orf56	1	turquoise
C1QBP	1	turquoise
C1QTNF7	1	turquoise
C21orf59	1	turquoise
C2CD2	1	turquoise
C2orf15	1	turquoise
C2orf42	1	turquoise
C2orf47	1	turquoise
C2orf49	1	turquoise
C2orf69	1	turquoise
C2orf76	1	turquoise
C2orf88	1	turquoise
C3orf14	1	turquoise
C3orf38	1	turquoise
C3orf58	1	turquoise
C4orf19	1	turquoise
C4orf3	1	turquoise
C4orf33	1	turquoise
C4orf47	1	turquoise
C5orf15	1	turquoise
C5orf22	1	turquoise
C5orf24	1	turquoise
C5orf30	1	turquoise
C5orf42	1	turquoise
C5orf49	1	turquoise
C5orf51	1	turquoise
C5orf63	1	turquoise
C6orf118	1	turquoise
C6orf120	1	turquoise
C6orf203	1	turquoise
C6orf62	1	turquoise
C6orf89	1	turquoise
C7orf57	1	turquoise
C7orf73	1	turquoise
C8orf37	1	turquoise
C8orf48	1	turquoise
C8orf76	1	turquoise
C8orf88	1	turquoise
C9orf135	1	turquoise
C9orf40	1	turquoise
C9orf64	1	turquoise
C9orf72	1	turquoise
C9orf78	1	turquoise
C9orf85	1	turquoise
CA5B	1	turquoise
CA8	1	turquoise
CAAP1	1	turquoise
CACNA2D1	1	turquoise
CACUL1	1	turquoise
CACYBP	1	turquoise
CALML4	1	turquoise
CALU	1	turquoise
CAMK2D	1	turquoise
CAMK4	1	turquoise
CAMSAP1	1	turquoise
CAMSAP2	1	turquoise
CANT1	1	turquoise
CAPN5	1	turquoise
CAPN7	1	turquoise
CAPS2	1	turquoise
CAPSL	1	turquoise
CAPZA1	1	turquoise
CARD16	1	turquoise
CARD19	1	turquoise
CARD8	1	turquoise
CARF	1	turquoise
CARNMT1	1	turquoise
CASC1	1	turquoise
CASD1	1	turquoise
CASK	1	turquoise
CASP10	1	turquoise
CASP2	1	turquoise
CASP3	1	turquoise
CASP4	1	turquoise
CASP6	1	turquoise
CASP7	1	turquoise
CASP8	1	turquoise
CAT	1	turquoise
CAV2	1	turquoise
CBFA2T2	1	turquoise
CBLL1	1	turquoise
CBLN2	1	turquoise
CBR3-AS1	1	turquoise
CBX6	1	turquoise
CBX7	1	turquoise
CC2D2A	1	turquoise
CCDC112	1	turquoise
CCDC113	1	turquoise
CCDC117	1	turquoise
CCDC121	1	turquoise
CCDC125	1	turquoise
CCDC126	1	turquoise
CCDC130	1	turquoise
CCDC146	1	turquoise
CCDC169	1	turquoise
CCDC171	1	turquoise
CCDC174	1	turquoise
CCDC181	1	turquoise
CCDC186	1	turquoise
CCDC25	1	turquoise
CCDC28A	1	turquoise
CCDC30	1	turquoise
CCDC43	1	turquoise
CCDC47	1	turquoise
CCDC53	1	turquoise
CCDC58	1	turquoise
CCDC59	1	turquoise
CCDC61	1	turquoise
CCDC65	1	turquoise
CCDC66	1	turquoise
CCDC82	1	turquoise
CCDC89	1	turquoise
CCDC90B	1	turquoise
CCDC91	1	turquoise
CCDC93	1	turquoise
CCNC	1	turquoise
CCNDBP1	1	turquoise
CCNG1	1	turquoise
CCNG2	1	turquoise
CCNH	1	turquoise
CCNT1	1	turquoise
CCNY	1	turquoise
CCNYL1	1	turquoise
CCSAP	1	turquoise
CCSER2	1	turquoise
CCT8	1	turquoise
CD109	1	turquoise
CD164	1	turquoise
CD2AP	1	turquoise
CD2BP2	1	turquoise
CD46	1	turquoise
CD47	1	turquoise
CDADC1	1	turquoise
CDC123	1	turquoise
CDC14A	1	turquoise
CDC14B	1	turquoise
CDC23	1	turquoise
CDC26	1	turquoise
CDC27	1	turquoise
CDC40	1	turquoise
CDC42	1	turquoise
CDC42EP3	1	turquoise
CDC42SE1	1	turquoise
CDC73	1	turquoise
CDIP1	1	turquoise
CDK12	1	turquoise
CDK19	1	turquoise
CDK7	1	turquoise
CDK8	1	turquoise
CDKAL1	1	turquoise
CDKL1	1	turquoise
CDKN1B	1	turquoise
CDKN2A	1	turquoise
CDS2	1	turquoise
CEBPG	1	turquoise
CEBPZ	1	turquoise
CENPBD1	1	turquoise
CENPC	1	turquoise
CENPQ	1	turquoise
CEP112	1	turquoise
CEP120	1	turquoise
CEP192	1	turquoise
CEP350	1	turquoise
CEP41	1	turquoise
CEP63	1	turquoise
CEP68	1	turquoise
CEP70	1	turquoise
CEP76	1	turquoise
CEP83	1	turquoise
CEPT1	1	turquoise
CERS6	1	turquoise
CETN3	1	turquoise
CFAP206	1	turquoise
CFAP36	1	turquoise
CFAP46	1	turquoise
CFAP53	1	turquoise
CFAP97	1	turquoise
CFDP1	1	turquoise
CFH	1	turquoise
CFI	1	turquoise
CGGBP1	1	turquoise
CGRRF1	1	turquoise
CHAC2	1	turquoise
CHCHD3	1	turquoise
CHCHD5	1	turquoise
CHCHD7	1	turquoise
CHD7	1	turquoise
CHEK2	1	turquoise
CHIC1	1	turquoise
CHKB-AS1	1	turquoise
CHM	1	turquoise
CHMP1B	1	turquoise
CHMP2B	1	turquoise
CHMP4C	1	turquoise
CHMP5	1	turquoise
CHORDC1	1	turquoise
CHPT1	1	turquoise
CHSY3	1	turquoise
CHUK	1	turquoise
CHURC1	1	turquoise
CIAO1	1	turquoise
CIAPIN1	1	turquoise
CIPC	1	turquoise
CIR1	1	turquoise
CISD2	1	turquoise
CKMT2-AS1	1	turquoise
CLASP2	1	turquoise
CLCC1	1	turquoise
CLCN3	1	turquoise
CLCN4	1	turquoise
CLDN12	1	turquoise
CLEC4A	1	turquoise
CLGN	1	turquoise
CLIC5	1	turquoise
CLINT1	1	turquoise
CLIP4	1	turquoise
CLMN	1	turquoise
CLN5	1	turquoise
CLP1	1	turquoise
CLPB	1	turquoise
CLSTN2	1	turquoise
CMAS	1	turquoise
CMBL	1	turquoise
CMPK1	1	turquoise
CMPK2	1	turquoise
CMSS1	1	turquoise
CMTM4	1	turquoise
CMTR2	1	turquoise
CNBP	1	turquoise
CNEP1R1	1	turquoise
CNIH1	1	turquoise
CNIH4	1	turquoise
CNKSR2	1	turquoise
CNOT10	1	turquoise
CNOT11	1	turquoise
CNOT4	1	turquoise
CNOT6L	1	turquoise
CNOT8	1	turquoise
CNOT9	1	turquoise
CNP	1	turquoise
CNST	1	turquoise
CNTN1	1	turquoise
CNTN3	1	turquoise
COA1	1	turquoise
COA5	1	turquoise
COA6	1	turquoise
COA7	1	turquoise
COBL	1	turquoise
COG2	1	turquoise
COG3	1	turquoise
COG5	1	turquoise
COG6	1	turquoise
COIL	1	turquoise
COL21A1	1	turquoise
COL4A3BP	1	turquoise
COLCA1	1	turquoise
COMMD10	1	turquoise
COMMD3	1	turquoise
COMMD8	1	turquoise
COMTD1	1	turquoise
COPB1	1	turquoise
COPB2	1	turquoise
COPG2	1	turquoise
COPS2	1	turquoise
COPS3	1	turquoise
COPS4	1	turquoise
COPS5	1	turquoise
COQ10B	1	turquoise
COQ2	1	turquoise
COQ3	1	turquoise
COQ5	1	turquoise
COQ7	1	turquoise
COQ8A	1	turquoise
CORO1B	1	turquoise
COX11	1	turquoise
COX16	1	turquoise
COX18	1	turquoise
COX4I1	1	turquoise
COX5B	1	turquoise
CPD	1	turquoise
CPNE3	1	turquoise
CPOX	1	turquoise
CPPED1	1	turquoise
CPSF3	1	turquoise
CRACR2A	1	turquoise
CRACR2B	1	turquoise
CRB3	1	turquoise
CRBN	1	turquoise
CREBL2	1	turquoise
CREBRF	1	turquoise
CREG1	1	turquoise
CRIPT	1	turquoise
CRK	1	turquoise
CRKL	1	turquoise
CRLS1	1	turquoise
CRNKL1	1	turquoise
CRTAP	1	turquoise
CRY1	1	turquoise
CRYBG3	1	turquoise
CRYZ	1	turquoise
CRYZL1	1	turquoise
CSDE1	1	turquoise
CSNK1A1	1	turquoise
CSNK1G2	1	turquoise
CSNK1G3	1	turquoise
CSNK2A1	1	turquoise
CSNK2A2	1	turquoise
CSRNP1	1	turquoise
CSTF1	1	turquoise
CSTF2T	1	turquoise
CTBS	1	turquoise
CTDP1	1	turquoise
CTDSPL2	1	turquoise
CTNNB1	1	turquoise
CTNNBIP1	1	turquoise
CTNNBL1	1	turquoise
CTNS	1	turquoise
CTSC	1	turquoise
CTSF	1	turquoise
CTSK	1	turquoise
CTSV	1	turquoise
CTTNBP2	1	turquoise
CUL1	1	turquoise
CUL2	1	turquoise
CUL3	1	turquoise
CUL4A	1	turquoise
CUL5	1	turquoise
CUTC	1	turquoise
CWC15	1	turquoise
CWC22	1	turquoise
CWC25	1	turquoise
CWC27	1	turquoise
CWF19L1	1	turquoise
CWF19L2	1	turquoise
CXCL16	1	turquoise
CXorf23	1	turquoise
CXorf38	1	turquoise
CYFIP1	1	turquoise
CYHR1	1	turquoise
CYLD	1	turquoise
CYP27A1	1	turquoise
CYP2R1	1	turquoise
CYP2U1	1	turquoise
CYP39A1	1	turquoise
CYP4V2	1	turquoise
CYTH2	1	turquoise
CYTH3	1	turquoise
CYYR1	1	turquoise
DAAM1	1	turquoise
DAP3	1	turquoise
DARS	1	turquoise
DARS2	1	turquoise
DBI	1	turquoise
DBR1	1	turquoise
DBT	1	turquoise
DCAF10	1	turquoise
DCAF12L1	1	turquoise
DCAF13	1	turquoise
DCAF4	1	turquoise
DCAF6	1	turquoise
DCBLD2	1	turquoise
DCK	1	turquoise
DCLRE1B	1	turquoise
DCTD	1	turquoise
DCTN4	1	turquoise
DCTN6	1	turquoise
DCUN1D1	1	turquoise
DCUN1D4	1	turquoise
DCUN1D5	1	turquoise
DDA1	1	turquoise
DDAH1	1	turquoise
DDHD2	1	turquoise
DDX1	1	turquoise
DDX10	1	turquoise
DDX19A	1	turquoise
DDX19B	1	turquoise
DDX20	1	turquoise
DDX21	1	turquoise
DDX24	1	turquoise
DDX27	1	turquoise
DDX31	1	turquoise
DDX46	1	turquoise
DDX50	1	turquoise
DDX60	1	turquoise
DDX60L	1	turquoise
DEAF1	1	turquoise
DECR1	1	turquoise
DECR2	1	turquoise
DEFB124	1	turquoise
DENND1A	1	turquoise
DENND1B	1	turquoise
DENND2D	1	turquoise
DENND5A	1	turquoise
DENR	1	turquoise
DEPDC7	1	turquoise
DERL1	1	turquoise
DERL2	1	turquoise
DET1	1	turquoise
DFNA5	1	turquoise
DGAT1	1	turquoise
DHFR2	1	turquoise
DHODH	1	turquoise
DHPS	1	turquoise
DHRS4-AS1	1	turquoise
DHTKD1	1	turquoise
DHX29	1	turquoise
DHX35	1	turquoise
DHX58	1	turquoise
DIDO1	1	turquoise
DIEXF	1	turquoise
DIMT1	1	turquoise
DIP2B	1	turquoise
DIRAS3	1	turquoise
DIS3	1	turquoise
DISP1	1	turquoise
DLAT	1	turquoise
DLD	1	turquoise
DLG3	1	turquoise
DLX5	1	turquoise
DLX6-AS1	1	turquoise
DMD	1	turquoise
DNAAF2	1	turquoise
DNAH14	1	turquoise
DNAH9	1	turquoise
DNAJA1	1	turquoise
DNAJA2	1	turquoise
DNAJA4	1	turquoise
DNAJB11	1	turquoise
DNAJB14	1	turquoise
DNAJB4	1	turquoise
DNAJB6	1	turquoise
DNAJC12	1	turquoise
DNAJC14	1	turquoise
DNAJC15	1	turquoise
DNAJC16	1	turquoise
DNAJC18	1	turquoise
DNAJC19	1	turquoise
DNAJC24	1	turquoise
DNAJC27	1	turquoise
DNAJC3-AS1	1	turquoise
DNAJC4	1	turquoise
DNAJC8	1	turquoise
DNAL1	1	turquoise
DNM1L	1	turquoise
DNPEP	1	turquoise
DNTTIP2	1	turquoise
DOCK9	1	turquoise
DOK6	1	turquoise
DOPEY1	1	turquoise
DPCD	1	turquoise
DPH6	1	turquoise
DPM1	1	turquoise
DPY19L3	1	turquoise
DPY19L4	1	turquoise
DPY30	1	turquoise
DPYD	1	turquoise
DR1	1	turquoise
DRAM2	1	turquoise
DSCR3	1	turquoise
DSEL	1	turquoise
DSG2	1	turquoise
DSG2-AS1	1	turquoise
DSTYK	1	turquoise
DTD2	1	turquoise
DTWD1	1	turquoise
DUBR	1	turquoise
DUS4L	1	turquoise
DUSP11	1	turquoise
DUSP12	1	turquoise
DUSP16	1	turquoise
DUSP19	1	turquoise
DUSP6	1	turquoise
DVL2	1	turquoise
DYM	1	turquoise
DYNC2H1	1	turquoise
DYNC2LI1	1	turquoise
DYNLL2	1	turquoise
DYNLT1	1	turquoise
DYRK2	1	turquoise
DYRK3	1	turquoise
DYX1C1	1	turquoise
DZIP1	1	turquoise
E2F5	1	turquoise
E2F6	1	turquoise
EAF1	1	turquoise
EAPP	1	turquoise
EARS2	1	turquoise
EBAG9	1	turquoise
EBLN3P	1	turquoise
ECH1	1	turquoise
ECHDC1	1	turquoise
ECHDC3	1	turquoise
ECI2	1	turquoise
EDF1	1	turquoise
EDIL3	1	turquoise
EEF1D	1	turquoise
EEF1E1	1	turquoise
EEPD1	1	turquoise
EFCAB1	1	turquoise
EFCAB11	1	turquoise
EFCAB14	1	turquoise
EFCAB2	1	turquoise
EFCAB7	1	turquoise
EFHB	1	turquoise
EFHC1	1	turquoise
EFL1	1	turquoise
EFNB2	1	turquoise
EFR3A	1	turquoise
EGLN1	1	turquoise
EHBP1	1	turquoise
EHF	1	turquoise
EHHADH	1	turquoise
EHMT1	1	turquoise
EI24	1	turquoise
EID1	1	turquoise
EID2	1	turquoise
EID2B	1	turquoise
EID3	1	turquoise
EIF1AX	1	turquoise
EIF2A	1	turquoise
EIF2AK3	1	turquoise
EIF2AK4	1	turquoise
EIF2B1	1	turquoise
EIF2B2	1	turquoise
EIF2B3	1	turquoise
EIF2S1	1	turquoise
EIF2S2	1	turquoise
EIF3D	1	turquoise
EIF3E	1	turquoise
EIF3F	1	turquoise
EIF3H	1	turquoise
EIF3I	1	turquoise
EIF3J	1	turquoise
EIF3J-AS1	1	turquoise
EIF3L	1	turquoise
EIF3M	1	turquoise
EIF4E	1	turquoise
EIF4E2	1	turquoise
EIF4EBP2	1	turquoise
EIF5A	1	turquoise
EIF5A2	1	turquoise
ELAC1	1	turquoise
ELAC2	1	turquoise
ELAVL1	1	turquoise
ELF1	1	turquoise
ELF2	1	turquoise
ELOF1	1	turquoise
ELOVL4	1	turquoise
ELOVL5	1	turquoise
ELOVL6	1	turquoise
ELP2	1	turquoise
ELP4	1	turquoise
EMC1	1	turquoise
EMC2	1	turquoise
EMC3	1	turquoise
EMC7	1	turquoise
EMG1	1	turquoise
EML1	1	turquoise
EML5	1	turquoise
EMP2	1	turquoise
ENAH	1	turquoise
ENKD1	1	turquoise
ENOPH1	1	turquoise
ENOX2	1	turquoise
ENPP4	1	turquoise
ENSA	1	turquoise
ENTPD1-AS1	1	turquoise
ENTPD4	1	turquoise
ENTPD7	1	turquoise
ENY2	1	turquoise
EPB41L3	1	turquoise
EPB41L4A	1	turquoise
EPB41L4A-AS2	1	turquoise
EPB41L4B	1	turquoise
EPC2	1	turquoise
EPHB1	1	turquoise
EPM2A	1	turquoise
EPRS	1	turquoise
EPS15	1	turquoise
ERAP1	1	turquoise
ERBIN	1	turquoise
ERCC3	1	turquoise
ERCC4	1	turquoise
ERCC6	1	turquoise
ERCC8	1	turquoise
ERG	1	turquoise
ERGIC2	1	turquoise
ERI1	1	turquoise
ERI2	1	turquoise
ERICH1	1	turquoise
ERICH5	1	turquoise
ERLEC1	1	turquoise
ERLIN1	1	turquoise
ERLIN2	1	turquoise
ERMAP	1	turquoise
ERMARD	1	turquoise
ERO1B	1	turquoise
ERP44	1	turquoise
ESCO1	1	turquoise
ESD	1	turquoise
ESF1	1	turquoise
ESM1	1	turquoise
ESRP1	1	turquoise
ESRRG	1	turquoise
ETAA1	1	turquoise
ETF1	1	turquoise
ETFA	1	turquoise
ETFBKMT	1	turquoise
ETFDH	1	turquoise
ETFRF1	1	turquoise
ETV1	1	turquoise
ETV3	1	turquoise
EVI5	1	turquoise
EXD2	1	turquoise
EXO5	1	turquoise
EXOC2	1	turquoise
EXOC3-AS1	1	turquoise
EXOC4	1	turquoise
EXOC6	1	turquoise
EXOC6B	1	turquoise
EXOC8	1	turquoise
EXOSC1	1	turquoise
EXOSC2	1	turquoise
EXOSC3	1	turquoise
EXOSC9	1	turquoise
EXT2	1	turquoise
F10	1	turquoise
F8	1	turquoise
FAF1	1	turquoise
FAF2	1	turquoise
FAHD1	1	turquoise
FAIM	1	turquoise
FAM102B	1	turquoise
FAM103A1	1	turquoise
FAM114A1	1	turquoise
FAM114A2	1	turquoise
FAM118B	1	turquoise
FAM120A	1	turquoise
[truncated: 8,130 more rows]

## Sheet: kME
Brown	kME_Normal	kME_Severe	kME_Mild			greenyellow	kME_Normal	kME_Severe	kME_Mild			lightcyan	kME_Normal	kME_Severe	kME_Mild			magenta	kME_Normal	kME_Severe	kME_Mild			pink	kME_Normal	kME_Severe	kME_Mild			purple	kME_Normal	kME_Severe	kME_Mild			salmon	kME_Normal	kME_Severe	kME_Mild			turquoise	kME_Normal	kME_Severe	kME_Mild			yellow	kME_Normal
SRSF3	0.835551	0.853396	0.9637			GPX3	0.905903	0.423175	0.778379			RAC2	0.964627	0.960057	0.913895			SLC35E1	0.987187	-0.515959	0.218709			STX16	0.93555	0.918005	0.976198			WDR26	0.964363	0.844764	0.909081			ABCA5	0.673608	-0.374597	0.874069			RPE	0.985884	0.830192	0.957084			ABAT	0.827737
ADNP	0.758506	0.92528	0.958141	>0.7 normal	600	CD7	0.884813	0.842748	0.866632	>0.7 normal	70	IL2RB	0.958719	0.788604	0.714928	>0.7 normal	31	ATF7IP	0.979325	-0.403454	0.26909	>0.7 normal	123	LINC01004	0.922174	0.452765	0.759648	>0.7 normal	99	RAP1B	0.945191	0.953032	0.92399	>0.7 normal	175	ABHD12	0.719818	0.720771	-0.542609	>0.7 normal	79	ENOPH1	0.973325	0.860373	0.928819	>0.7 normal	1750	ABCC3	0.742901
SRSF1	0.946621	0.885574	0.957327	>0.7 severe	383	DOK2	0.880953	0.623778	0.92765	>0.7 severe	76	ARHGAP45	0.931695	0.953726	0.960107	>0.7 severe	24	CCDC152	0.977097	-0.544306	0.187025	>0.7 severe	23	PAN3	0.904187	0.861905	0.942799	>0.7 severe	119	TGFBR1	0.942375	0.886354	0.928721	>0.7 severe	124	ACVRL1	0.740154	0.616692	-0.104197	>0.7 severe	37	CUL2	0.972361	0.900146	0.95139	>0.7 severe	1652	ABHD4	0.7898
IARS	0.807758	0.83739	0.955961	>0.7 mild	428	HLA-C	0.876161	0.700144	0.714327	>0.7 mild	112	PRF1	0.930338	0.733822	0.695346	>0.7 mild	21	SPG21	0.974349	-0.550604	0.393087	>0.7 mild	47	LRCH3	0.895673	-0.0693109	0.0367206	>0.7 mild	126	TNFAIP8	0.927965	0.762836	0.515472	>0.7 mild	117	ADAMTS8	0.797617	0.51888	0.701256	>0.7 mild	60	THOC7	0.963028	0.740979	0.758301	>0.7 mild	2184	ABI1	0.633701
PPP1CC	0.884666	0.941127	0.955242			KIR2DL2	0.86549	0.330644	0.641189			NKG7	0.928395	0.926583	0.84139			USP34	0.973328	-0.454264	0.324615			WSB1	0.878011	0.887677	0.871612			SLC2A10	0.923085	0.748276	0.816795			ADIRF	0.628889	0.541375	-0.465294			KATNA1	0.962883	0.776984	0.863392			ACADS	0.412302
ANP32E	0.875096	0.88701	0.954962			UBTD1	0.8545	0.918353	0.883559			CORO1A	0.899244	0.958279	0.921687			DDX59	0.970432	-0.307066	0.293363	>0.7 NorSev	11	BAZ2B	0.877694	0.900037	0.882682	>0.7 NorSev	57	TOR1B	0.914027	0.722896	0.874819	>0.7 NorSev	102	AIM1	0.681126	-0.418744	0.857189			C6orf203	0.961658	0.753511	0.833694			ACOT11	0.71005
MCM6	0.926709	0.866362	0.954737			LSP1	0.849798	0.839914	0.794054			CCL4	0.886787	0.791848	0.668527			DLGAP4	0.970372	-0.362401	0.453672	>0.7 NorMil	26	FTX	0.87169	-0.213261	-0.10921	>0.7 NorMil	63	ST8SIA4	0.910402	0.480785	0.442362	>0.7 NorMil	101	ARPC3	0.826825	-0.816024	0.801991			PPCS	0.960217	0.6433	0.899183			ACOT8	0.726018
NUP107	0.896775	0.89983	0.949604			ABI3	0.848043	0.90311	0.936031			GZMB	0.86905	0.550945	0.384951			SLC25A16	0.960345	-0.380874	0.543509	>0.7 MilSev	18	AFG3L1P	0.871365	0.836715	0.874163	>0.7 MilSev	107	MS4A4A	0.907607	0.376662	0.498108	>0.7 MilSev	96	ARRDC1	0.65269	0.769389	-0.620612			ZNHIT3	0.959687	0.460283	0.520194			ACRBP	0.409397
POLD3	0.944975	0.912815	0.946021			MXRA8	0.846717	0.942271	0.916606			APOC1	0.845701	0.841531	0.904089			APOPT1	0.959106	-0.597559	0.325469			OGT	0.871129	0.897744	0.955968			LXN	0.9064	0.735994	0.676598			ARSA	0.660995	0.763996	-0.498957			INIP	0.958549	0.857971	0.818067			ACSL1	0.678835
HAT1	0.812858	0.882813	0.943399			SASH3	0.840918	0.692426	0.862997			SELENOM	0.841725	0.846603	0.778808			THUMPD3	0.951464	-0.560924	0.246322			ZFAS1	0.869086	0.702694	0.185784			CORO1C	0.895814	0.852469	0.783327			ARSD	0.651952	0.204556	0.799538			TGDS	0.957708	0.901311	0.909297			ACTA2-AS1	0.482713
RDX	0.812125	0.906728	0.943195			MMP2	0.840336	0.57716	0.724153			FXYD5	0.836964	0.939481	0.80238			KMT2D	0.947865	0.497056	0.527575			ANKRD13D	0.862773	-0.543495	-0.559225			TPST1	0.895468	0.811833	0.755606			ATP11B	0.748519	-0.663136	0.876198			DAP3	0.95691	0.800267	0.901824			ACVR1B	0.388566
EED	0.862803	0.894747	0.942962			PHC2	0.83971	0.914665	0.891669			CD52	0.832248	0.770192	0.881938			MAN1B1-AS1	0.947239	0.639987	0.641649			ZNF514	0.86167	0.894079	0.86024			ELK3	0.89466	0.78808	0.649283			ATP6V0B	0.757414	0.886295	-0.715456			NXT2	0.955789	0.640511	0.7739			ADAMTS12	0.429047
ZWILCH	0.936891	0.895331	0.942313			ELF3	0.835085	0.476516	0.820534			SAMD9L	0.831461	-0.302078	-0.407299			MZT2B	0.944293	-0.507642	0.275111			PSMA3-AS1	0.858857	0.935686	0.921597			CLIC2	0.894332	0.834902	0.765014			ATP6V1C2	0.586965	-0.343637	0.592114			RBM45	0.955278	0.839589	0.933613			ADAP1	0.780822
TRA2B	0.886414	0.929827	0.941834			HLA-A	0.834441	0.830241	0.867424			RUNX3	0.822462	0.869972	0.85187			SPTAN1	0.941669	0.467122	0.701997			PHIP	0.858028	0.770843	0.844124			LOC100288675	0.891131	0.588641	0.797223			AUP1	0.61923	0.872406	-0.892839			ARL14EP	0.955256	0.799724	0.782725			ADCY5	0.216186
CCNB1IP1	0.857025	0.846527	0.941244			ITGB7	0.829262	0.363898	0.862305			UPP1	0.819053	0.915887	0.749437			LOC101927166	0.938574	-0.202483	0.427763			CEP95	0.857767	0.960732	0.95467			VAPA	0.889661	0.819249	0.88992			AVPI1	0.754349	0.692328	-0.502466			PSMC6	0.955157	0.961051	0.934247			ADIPOR1	0.812256
API5	0.721565	0.886961	0.941076			ENG	0.813011	0.811349	0.949484			JAK3	0.806639	0.878024	0.895071			LOC728061	0.937002	-0.393334	0.180363			ANKRD10	0.856583	0.707649	0.719236			CASP1	0.88964	0.502017	0.59241			BCAP31	0.76626	0.707339	-0.754151			ACTR6	0.955035	0.854404	0.950723			AFTPH	0.736987
NASP	0.828677	0.925784	0.941052			HLA-B	0.812444	0.636548	0.8951			AEBP1	0.80347	0.697357	0.686716			MTMR9	0.936066	-0.320577	-0.0990355			NKTR	0.854429	0.947746	0.958396			ISCU	0.889269	0.552752	0.375757			BFAR	0.555332	-0.566308	0.793803			FBXO3	0.953433	0.927384	0.939106			AHCTF1	0.281683
NPM1	0.861652	0.924828	0.941008			TAGLN	0.808537	0.517658	0.483331			C10orf54	0.794264	0.887563	0.795455			UBA1	0.932206	0.444669	0.545093			LOC202181	0.848855	0.381226	0.63345			EDEM1	0.88828	0.809438	0.804303			BICDL2	0.77601	0.766407	-0.427248			COPS5	0.953136	0.880242	0.898819			AKAP13	0.800331
XPO1	0.857334	0.891469	0.940944			QSOX1	0.807981	0.661459	0.576514			CALD1	0.789757	-0.506836	-0.712934			MIPEPP3	0.92889	-0.366402	0.146562			EBLN2	0.847605	0.122123	0.75028			CREM	0.88761	0.749864	0.819294			BSPRY	0.833749	0.591558	-0.477977			TTC33	0.950806	0.697371	0.855231			ALAD	0.378868
NCOA4	0.813661	0.79594	0.940889			CYTH4	0.807479	0.385021	0.666091			OPTN	0.787563	-0.226193	-0.52472			DMWD	0.928505	0.569036	0.836005			ARID2	0.84705	0.336713	0.274588			FAM69A	0.887391	0.69627	0.702525			BTAF1	0.441846	-0.665197	0.898378			TRMT5	0.949786	0.809105	0.924225			ALDH3B1	0.85804
DONSON	0.839049	0.915154	0.93817			KRT86	0.807169	0.591646	0.828886			ARHGAP9	0.785679	0.91855	0.826784			CPSF7	0.92014	0.281794	0.0288582			N4BP2L2	0.843961	0.940043	0.977814			INSIG2	0.885413	0.847932	0.863378			CA4	0.659062	0.599316	0.175544			C1GALT1C1	0.94904	0.644407	0.840109			ALDOA	0.770766
GPSM2	0.890828	0.871252	0.936577			KIR2DL5A	0.801692	0.401634	0.65797			CDKN1C	0.782524	0.851234	0.619922			COL1A1	0.919381	0.0756783	0.292826			RASEF	0.842911	0.62247	0.739956			RELL1	0.882408	0.58516	0.700852			CAST	0.755113	-0.575059	0.934706			COMMD10	0.948864	0.777787	0.882715			ANG	0.861389
SMC4	0.890157	0.786516	0.936458			ITGAL	0.800414	0.391137	0.708035			CARD6	0.779124	0.133963	-0.250777			FGFR1	0.91608	-0.0870548	0.317084			DIP2A	0.831171	0.793788	0.91655			C11orf96	0.881714	-0.069757	-0.43397			CDC42SE2	0.873761	-0.508388	0.862804			FUNDC1	0.948506	0.858624	0.896879			ANKRD9	0.803411
MSH6	0.912227	0.939617	0.936334			LAIR1	0.798938	0.653729	0.77672			CHST11	0.774126	0.370503	-0.191476			MINK1	0.915751	0.602128	0.552227			DMTF1	0.827753	0.974936	0.955695			LYN	0.881377	0.584721	0.631868			CDS1	0.906881	-0.232267	0.901139			GPN3	0.948185	0.595425	0.907483			ANXA1	0.600427
NOLC1	0.7755	0.801584	0.935758			ACKR1	0.798841	0.722567	0.814393			PTPRC	0.77288	-0.026336	-0.28833			ZNF721	0.908061	0.255944	-0.0319554			RAB11FIP3	0.823523	-0.198441	-0.559184			PBX3	0.880013	0.686406	0.668104			CDYL	0.773527	-0.386337	0.874131			ELP4	0.947947	0.413385	0.768002			AP1G1	0.472051
BUB3	0.815063	0.910856	0.935455			HLA-J	0.798038	0.642005	0.904789			STK38	0.74606	-0.376809	-0.632229			SAMD4B	0.906368	-0.371956	0.067782			TTC17	0.823392	0.879639	0.933716			DSE	0.879641	0.852361	0.726095			CEP44	0.725695	-0.672851	0.925677			MBLAC2	0.947178	0.714608	0.783127			AP1M2	0.511213
FANCL	0.882853	0.873979	0.934918			TMC8	0.797613	0.490879	0.805697			MMP19	0.742195	0.676658	0.107225			FBXW12	0.904091	-0.411055	0.0988588			SLC6A16	0.821066	-0.377982	-0.372302			PARVA	0.87488	0.726121	0.722068			CNKSR3	0.874138	-0.145015	0.774192			RBM22	0.946233	0.640894	0.751474			APLP2	0.741873
PHF14	0.756179	0.926042	0.934371			FCMR	0.795445	0.829657	0.849187			MEIS1	0.732898	-0.583885	-0.679011			SPDYE2	0.902217	0.154882	0.703229			THUMPD3-AS1	0.818626	0.705997	0.714131			CTSS	0.873839	0.495322	0.752025			COG1	0.689215	0.416795	0.0900222			ATF1	0.946081	0.520669	0.530247			APOD	0.730842
ZNF445	0.811108	0.813101	0.934085			CXCR3	0.795362	0.457438	0.748963			PTPRCAP	0.718476	0.939078	0.87718			LOC340085	0.897002	-0.310463	0.298181			L3MBTL1	0.818176	0.627206	0.734959			BICC1	0.869775	0.850409	0.66882			CWH43	0.850316	-0.00135816	0.778962			C5orf15	0.945934	0.879982	0.904527			APOE	0.780443
RFX5	0.837697	0.966878	0.933691			LAT2	0.790148	0.789989	0.813489			LTB	0.709871	0.867292	0.734301			LENG8	0.89665	-0.17662	-0.00648147			TTC14	0.815668	0.889559	0.93351			HTR2B	0.868957	0.599799	0.476482			CYP11A1	0.600251	0.740602	-0.217725			RNF34	0.945108	0.179678	0.556288			AQP3	0.946502
USP1	0.883796	0.853455	0.933105			IL12RB1	0.788982	0.466713	0.754986			SELPLG	0.706824	0.969962	0.953024			CENPT	0.886543	0.507611	0.457599			C5orf56	0.815383	-0.290458	-0.439598			UBE2W	0.867814	0.575214	0.56958			DDIT4	0.692636	0.491355	-0.0177841			EXOSC1	0.943035	0.196808	0.401431			ARHGAP21	0.602045
HNRNPA2B1	0.906895	0.852784	0.933075			SIRPA	0.78796	0.73345	0.904736			PGK1	0.698381	-0.413066	-0.469792			ARHGEF1	0.882217	-0.20425	0.697226			C11orf80	0.810896	-0.112553	-0.314096			RAP2C	0.867406	0.762108	0.8555			DHRS13	0.739673	0.820479	-0.769249			GNPDA2	0.942724	0.746012	0.842547			ARHGAP27	0.84561
RRM1	0.931962	0.908298	0.932881			PSTPIP1	0.787842	0.251085	0.689219			NCF4	0.694723	0.686753	0.842072			ND4	0.881898	0.156572	0.379936			ALG13	0.808941	0.757221	0.815526			MDFIC	0.866522	0.61591	0.40878			DMXL1	0.60226	-0.707602	0.86574			RBM18	0.942569	0.756213	0.843458			ARHGAP4	0.289677
TMEM168	0.760114	0.872687	0.932821			ARHGDIB	0.784723	0.75086	0.707118			SLC8A1	0.693895	-0.125579	-0.154333			FRG1BP	0.879727	-0.0917891	0.374502			AHI1	0.80858	0.774836	0.912795			MSRB3	0.865762	0.714637	0.642927			DNAJB12	0.794944	0.703809	-0.41009			C2orf76	0.942551	0.34745	0.854467			ARHGEF10L	0.360939
SMYD2	0.810054	0.832325	0.932593			RASGRP2	0.782118	0.383931	0.814933			KIR2DS2	0.693804	0.577212	0.496655			TMEM241	0.878849	-0.24772	0.786293			LINC00685	0.807989	-0.500724	-0.483569			RBPMS	0.865606	-0.19647	-0.611635			DNAJB13	0.669588	0.312466	0.449761			VPS26A	0.94237	0.883011	0.958383			ARL8A	0.473995
VPS45	0.597269	0.791716	0.932347			PLK3	0.780734	0.633105	0.509505			WNT5B	0.673416	0.720922	0.753504			CNOT3	0.877635	0.768586	0.801951			TRAPPC10	0.807364	0.423952	0.516534			C12orf49	0.86499	0.373214	0.0544887			DOPEY2	0.722381	-0.200461	-0.0356986			PCMT1	0.942243	0.877872	0.856669			ARRB1	0.612332
CCT2	0.787501	0.809594	0.931723			GNLY	0.780478	0.597118	0.650465			RGL1	0.668985	-0.343524	-0.688663			TSC22D4	0.874157	0.730292	0.835234			SYMPK	0.806275	-0.611151	-0.773273			CLMP	0.860902	0.831667	0.821267			DUOX1	0.82814	0.439835	0.421182			ZKSCAN4	0.940879	0.657424	0.788024			ARRDC2	0.809604
ITGA6	0.826062	0.830718	0.931199			RASAL3	0.774623	0.579417	0.917311			PRKCA	0.666477	-0.182441	-0.712281			DYNC1H1	0.867635	0.324176	0.677569			BPTF	0.805568	0.866249	0.871876			MYO5A	0.860552	0.749741	0.730232			ELMO3	0.82605	0.74449	-0.810345			FAM175B	0.937948	0.836708	0.945746			ARRDC4	0.684988
HNRNPUL2	0.692386	0.853364	0.930218			HLA-G	0.767628	0.575095	0.865277			RASGRP3	0.656319	-0.219256	-0.413153			KIAA1652	0.86676	0.422375	0.886869			RBM6	0.804572	0.885408	0.908464			UBASH3B	0.86038	0.552774	0.572453			ENTPD5	0.697522	-0.353021	0.821948			MCTS1	0.937732	0.115466	0.48366			ATL3	0.797283
NCL	0.662223	0.70817	0.929571			FAM20C	0.764566	0.798106	0.941241			MFNG	0.638016	0.927419	0.890946			SKIL	0.865057	-0.155127	0.661223			ARF1	0.804368	-0.358782	-0.453993			SLC38A6	0.858136	0.831456	0.835322			EPCAM	0.689607	-0.634611	0.853681			CRYZL1	0.937712	0.873369	0.847598			ATOH8	0.552241
NUP54	0.860423	0.892354	0.929524			HLA-F	0.762814	0.623142	0.937552			RAB13	0.553598	-0.272421	-0.23309			BANF1	0.864886	0.718934	0.775422			IKBKB	0.802118	0.921718	0.913957			CFL2	0.857774	0.746065	0.84768			FAM13A	0.660292	-0.121531	0.809473			ZXDA	0.9366	0.413842	0.702586			ATP11A	0.714322
WDR61	0.814556	0.919224	0.929359			SFXN3	0.760729	0.766841	0.827353			PF4	0.528829	0.779762	0.608999			HECTD4	0.864853	0.137092	-0.341614			TGIF1	0.801931	-0.102001	-0.541294			RAP2A	0.855944	0.788262	0.700561			FAM96B	0.652776	0.908099	-0.70097			PDIK1L	0.936181	0.81417	0.902205			ATP6AP1	0.718462
HNRNPH3	0.816181	0.878528	0.928283			LIF	0.756103	0.445814	0.824155			AAK1	0.515637	-0.315737	-0.572002			CALCOCO1	0.863312	-0.0111413	0.543467			MIR99AHG	0.801863	0.0995178	0.498875			RNASEL	0.855365	0.791195	0.875106			FRMD4B	0.526333	-0.733978	0.863456			TRMT10C	0.935797	0.857337	0.909428			ATP6V0E1	0.773796
MIS18A	0.929244	0.837696	0.928149			KIR2DS5	0.755922	0.211276	0.595312			STK10	0.501027	0.795251	0.86545			LPP	0.86184	-0.439117	0.0842633			LOC101926967	0.801403	-0.508944	0.0611073			CD14	0.853846	-0.269881	-0.567114			GCLM	0.642108	-0.335748	0.745061			ZNF16	0.935767	0.6881	0.798759			ATP6V1A	0.641391
CDK6	0.717399	0.694048	0.927975			ZNF683	0.755255	0.765473	0.911261									KCNQ1OT1	0.860161	-0.221096	-0.0486479			SREK1	0.798218	0.937989	0.902721			CASC4	0.853443	0.848981	0.877142			HMGCL	0.841237	0.686321	-0.745487			NDUFB6	0.934795	0.126131	0.534025			ATP8A2	0.588788
PRKD3	0.74125	0.918861	0.927156			MATK	0.745756	0.732657	0.8712									EIF3K	0.856154	0.227883	0.256321			ZNF767P	0.797878	0.66227	0.736872			PXDN	0.851605	0.75383	0.719767			HMOX2	0.782249	0.702205	-0.619433			INTS12	0.934633	0.708079	0.8863			B3GALT4	0.894266
RBBP7	0.919581	0.93398	0.926051			TNFRSF18	0.744246	0.495194	0.741983									DLEU2	0.854114	-0.233917	0.0588025			FNBP4	0.797329	0.966043	0.966765			F2R	0.850673	0.755439	0.680587			ICA1	0.913013	-0.0698476	0.57923			MANEA	0.934451	0.805128	0.847662			B3GNT7	0.841603
DEK	0.846472	0.931297	0.925922			TBC1D10C	0.741716	0.921976	0.885842									SGK494	0.849234	0.17346	0.607112			XBP1	0.797268	0.320675	0.614699			STAM	0.848593	0.884004	0.895503			IRAK4	0.51408	-0.519573	0.581688			MRPS23	0.934131	0.573863	0.844994			B4GALT4	0.792646
MED1	0.634364	0.805889	0.925827			GNGT2	0.741081	0.301551	0.441601									LOC114224	0.848851	0.100005	0.532512			SEPT7P2	0.794408	0.759661	0.452379			PPP4R1	0.846823	0.88803	0.829651			IRF6	0.681377	-0.327793	0.865857			SMNDC1	0.933737	0.720643	0.810799			BACH2	0.499499
DBF4	0.86791	0.805687	0.925818			PTRF	0.740556	0.638138	0.73944									NUTM2B-AS1	0.847023	-0.609071	-0.233437			TIA1	0.793458	0.859565	0.929566			WIPF1	0.845142	0.714329	0.654399			JAZF1	0.705678	-0.513158	0.919217			TMEM128	0.93347	0.488098	0.766517			BAIAP2L2	0.621432
NAA25	0.532086	0.848672	0.925395			SYNPO	0.739528	0.792247	0.866251									SPDEF	0.846284	0.0479341	0.567695			LHX4-AS1	0.793357	0.238047	0.373306			CERK	0.844542	0.643519	0.421			KDF1	0.833843	0.777462	-0.695649			COA5	0.932735	0.880696	0.929688			BCL2L1	0.591597
IFT57	0.825787	0.891438	0.924814			IRF9	0.739231	0.758685	0.741622									PFN1	0.845931	0.739819	0.692523			SENP7	0.792345	0.850846	0.839632			FAM49B	0.844088	0.702524	0.570526			KIAA0355	0.54488	-0.366409	0.869399			PTCD2	0.932632	0.779626	0.902572			BRI3	0.75172
ZC3H14	0.757068	0.838549	0.923623			PODN	0.73773	0.674015	0.688168									TMEM67	0.843983	-0.136332	0.34168			NBPF1	0.791277	0.845636	0.782133			RTP4	0.841415	0.325202	0.395036			KIAA1107	0.841001	-0.129026	0.212645			SRBD1	0.932615	0.673201	0.80522			BTBD3	0.711854
MLH1	0.847392	0.907006	0.923206			CSF1	0.73723	0.841676	0.869134									CFLAR	0.843137	-0.254204	0.155433			TAF1D	0.791129	0.711085	0.951375			HEATR5A	0.841231	0.888049	0.906641			KIAA1671	0.73539	-0.467037	0.83451			SLC25A32	0.932533	0.748282	0.828071			BTBD6	0.803335
IPO5	0.855591	0.923344	0.922111			H6PD	0.735338	0.415025	0.676081									CEP170B	0.840696	0.377132	0.777081			SEC16B	0.788538	0.655741	0.772173			OSTM1	0.841184	0.912949	0.848894			KIF3B	0.650583	-0.721137	0.943795			RPF1	0.932443	0.845312	0.917347			BTG2	0.878409
SPIN1	0.716233	0.913096	0.921943			CARD11	0.734067	0.563509	0.862207									NUP153	0.838859	-0.257549	-0.342659			SCAF4	0.78367	0.230709	0.507302			FGD6	0.841104	0.676341	0.359752			KLF8	0.5767	-0.391029	0.859798			TBCA	0.932376	0.469931	0.721159			BTN3A1	0.441407
NAE1	0.732074	0.888566	0.921838			FNDC4	0.733624	0.906796	0.852011									DMPK	0.8341	0.642852	0.585163			PMP22	0.783566	-0.182238	0.419591			PTP4A2	0.841018	0.77986	0.810083			KRT18	0.846798	0.7202	-0.129871			FAM173B	0.932113	0.788092	0.927147			BTRC	0.488349
HPF1	0.815259	0.907663	0.921744			SEMA7A	0.730399	0.668571	0.852264									ZSWIM8	0.830922	0.693723	0.841706			RCOR3	0.780696	0.900189	0.913112			CDC37L1	0.839795	0.819626	0.897818			KRTCAP2	0.797633	0.831557	-0.447066			CCNH	0.931903	0.800304	0.909051			C11orf54	0.579329
CETN2	0.786108	0.766526	0.921507			ARHGAP23	0.728449	0.907656	0.903885									ZNF160	0.830516	-0.345629	0.210154			SRSF11	0.780434	0.93223	0.933339			USP3	0.837965	0.834369	0.854728			LARGE2	0.528184	0.763421	-0.497093			NUDCD2	0.931731	0.396551	0.618949			C14orf79	0.408704
RCN2	0.857811	0.85471	0.920384			ACTA2	0.724863	0.352096	0.137151									NPFF	0.82923	0.0606248	0.331062			CHD9	0.778612	0.718029	0.81903			LOX	0.837431	0.662016	0.412565			LGR4	0.877605	-0.416795	0.826839			CMTR2	0.931713	0.87066	0.67279			C16orf70	0.872423
BCLAF1	0.718832	0.831673	0.920048			WNT6	0.723203	0.36968	0.681904									DND1	0.821845	0.692	0.837909			ZNF83	0.778259	0.959315	0.936496			CCDC50	0.835284	0.81445	0.779515			LOC101926907	0.508881	0.695244	-0.520436			PARG	0.931686	0.78024	0.343582			C19orf33	0.78187
TRIM22	0.683042	0.898745	0.919544			TGFB1I1	0.718376	0.758815	0.72716									JUND	0.820239	0.823528	0.810417			HMBOX1	0.778254	0.442072	0.646176			ATP6V1C1	0.832538	0.739355	0.811325			LPCAT3	0.816507	0.269158	-0.205204			RPRD1B	0.930784	0.879983	0.824769			C2	0.806584
TARDBP	0.658539	0.792595	0.91879			TIMP1	0.71662	0.915685	0.875257									NA	0.819459	0.503226	0.618596			CD276	0.777809	-0.429252	-0.431595			ING1	0.831906	0.375839	0.554509			LRRC8E	0.635396	0.457062	-0.590778			USP6NL	0.929049	0.80445	0.88007			C20orf27	0.658127
LDHB	0.844527	0.783874	0.918585			IGFBP7	0.716214	0.824738	0.871857									SNX22	0.817963	0.155829	0.606072			GPR89B	0.773932	-0.402599	-0.304933			BPGM	0.828386	0.770322	0.870652			LSS	0.750084	0.554206	-0.147094			TRAM2-AS1	0.929048	0.468855	0.887384			C6orf1	0.503766
SRSF7	0.816536	0.812438	0.918279			CTDSP2	0.712735	0.796828	0.953541									SF3B4	0.811826	0.887982	0.795957			MFSD8	0.772454	0.890446	0.874879			DOCK11	0.827048	0.806323	0.868244			MIEN1	0.823352	0.794171	-0.69901			SMG8	0.928554	0.807197	0.857516			C6orf132	0.56963
HMGN1	0.895346	0.910185	0.918245			SPNS2	0.711777	0.538459	0.910495									ATP6	0.810901	0.201564	0.554758			MDM4	0.769249	-0.407537	-0.403562			PRKAR2B	0.827003	0.80526	0.699954			MIER1	0.707009	-0.407358	0.767672			GGPS1	0.928506	0.817149	0.925614			CALCOCO2	0.627635
HDAC2	0.849841	0.900024	0.917042			GGT5	0.706661	0.832948	0.872958									SLC26A6	0.806564	0.39093	0.65494			MGEA5	0.76893	0.921361	0.924756			EMCN	0.824401	0.598787	0.438859			MIR210HG	0.664927	0.666944	-0.352652			SEH1L	0.928481	0.814212	0.898223			CALHM2	0.804258
LMAN1	0.745751	0.805945	0.91692			KIR2DL3	0.703828	-0.0225591	0.40868									KCNH6	0.803205	-0.0923558	0.628852			ZMAT1	0.768309	0.70724	0.799853			GIMAP7	0.824049	0.79902	0.521672			MLX	0.831608	0.698692	-0.53888			PPM1A	0.928206	0.700502	0.886854			CAMTA2	0.661174
GART	0.754801	0.780947	0.916756			MAP7D1	0.703459	0.7477	0.939238									MACF1	0.80188	-0.690109	-0.786111			GALNT2	0.767409	-0.358277	-0.439103			PARP8	0.822589	0.760314	0.666049			MOAP1	0.890808	-0.426718	0.876168			DET1	0.928122	0.362502	0.775746			CAP1	0.726137
FH	0.770263	0.819571	0.916046			LY86	0.70054	0.81545	0.66289									PLIN2	0.800711	-0.150319	0.55205			CAPRIN2	0.76723	0.866536	0.963181			C1GALT1C1L	0.822514	0.628291	0.78478			MTR	0.736107	-0.706934	0.923959			RIOK2	0.928039	0.783311	0.922555			CAPN2	0.826012
POLA1	0.925997	0.732179	0.916035			TLE2	0.699515	0.711944	0.839547									LOC100129447	0.796234	-0.0852311	0.301338			KIAA0907	0.763925	0.88572	0.930711			LOC100507507	0.82123	-0.308735	-0.667079			MUC1	0.750585	0.587923	-0.103327			NUP37	0.927943	0.530883	0.739328			CARS	0.410556
PARP2	0.854294	0.85753	0.915649			GNA15	0.693791	0.903742	0.898821									NUMBL	0.795237	0.310012	0.379247			RBM39	0.763727	0.947667	0.957433			MFSD1	0.820006	0.8326	0.865657			MYLK3	0.609331	-0.0100796	0.640781			NMD3	0.92787	0.842639	0.879583			CASZ1	0.631752
EZH2	0.848426	0.836092	0.915316			RHOG	0.691727	0.906737	0.83614									SRRM2	0.79358	0.171239	-0.127777			FBXW4P1	0.76164	-0.641738	-0.591354			TYROBP	0.817226	-0.278743	-0.61706			MYO9A	0.567875	-0.492844	0.874365			SPTLC1	0.927697	0.92555	0.930535			CBLB	0.737935
HDDC2	0.810477	0.81332	0.914672			NBL1	0.688912	0.715878	0.76324									TCF7L2	0.793312	-0.244581	-0.220895			LOC100133315	0.759428	0.386452	0.653674			ASAP2	0.814749	0.911092	0.854276			NAPSB	0.767076	0.764921	-0.228131			HENMT1	0.927519	0.573952	0.618915			CBX4	0.68978
LGALSL	0.815074	0.779115	0.914538			PDGFRB	0.684698	0.190955	0.631579									ND2	0.793067	0.561788	0.715868			CCNT2	0.756217	0.933357	0.794347			ABL2	0.814737	0.685928	0.784081			NEBL	0.74396	-0.233175	0.595471			RNF113A	0.927207	-0.0481842	0.540741			CCDC151	0.413906
HSPD1	0.790304	0.637475	0.914183			GBGT1	0.684174	0.891914	0.90922									FLT1	0.787891	0.0763578	-0.306893			RBM5	0.753338	0.900073	0.926547			SMAP1	0.814049	0.722214	0.771032			NEDD4L	0.607932	-0.0650678	0.315378			PGGT1B	0.927204	0.774689	0.91622			CCDC184	0.334506
DROSHA	0.868704	0.859362	0.913128			SULF1	0.681045	-0.266911	-0.30479									LDB3	0.787259	0.226708	0.675124			2017-09-09	0.749412	-0.455994	-0.28882			RNF145	0.813878	0.907616	0.915659			NOL3	0.759897	0.380326	-0.0356956			NUDT9	0.926995	0.751476	0.917907			CCDC71L	0.529279
CTR9	0.77293	0.649743	0.911569			ELMO1	0.680621	0.388355	0.585542									SPN	0.787055	-0.0517386	0.368157			PRRC2C	0.749181	0.949204	0.918798			BMP2K	0.813104	0.697624	0.813098			NPC1	0.699977	0.0378857	0.752223			C5orf22	0.926737	0.786437	0.910137			CCNI	0.535932
PSIP1	0.893928	0.876207	0.911397			DHRS3	0.678617	0.58502	0.887277									ZNRF1	0.784914	0.220647	0.733895			HCRP1	0.745433	-0.243942	0.484579			FLI1	0.810725	0.751907	0.786364			NT5E	0.615665	-0.383405	0.876036			ANAPC16	0.926481	0.912446	0.944984			CD151	0.502763
AZIN1	0.825792	0.915984	0.910935			PROM1	0.675198	-0.108242	-0.0215202									MGRN1	0.781592	0.925463	0.870376			IFT27	0.730179	0.579198	0.615454			SYTL2	0.810583	0.680071	0.700024			NUDT16	0.792834	-0.645273	0.775321			ZCCHC10	0.926287	0.681575	0.766112			CD200	0.379243
TIGD1	0.823175	0.845538	0.910122			PVRIG	0.673128	0.898166	0.854195									KCNJ5	0.781531	0.419907	0.584782			NINL	0.729777	0.640985	0.733648			SERPINB1	0.810262	0.631107	0.737159			OCLN	0.62096	-0.608595	0.838606			RWDD2A	0.926054	0.727598	0.878237			CD99	0.147701
TTC19	0.478954	0.907861	0.909713			PPP1R18	0.670029	0.902957	0.77276									KIAA0485	0.779713	0.076881	-0.191955			SLC25A27	0.72977	0.738932	0.84496			CAB39L	0.805604	0.234062	0.624362			OSER1-AS1	0.769927	0.844643	-0.708649			FASTKD2	0.925606	0.747593	0.891775			CDC34	0.682551
MSH2	0.889635	0.913743	0.909638			RELB	0.668601	0.905792	0.871975									SMG1P5	0.775875	0.363121	0.386403			PPM1H	0.725227	-0.0551243	0.00518631			MS4A6A	0.803741	0.473501	0.365661			OXCT1	0.72927	-0.450488	0.913638			EAPP	0.925428	0.867694	0.828457			CDH1	0.533489
CBX3	0.910325	0.848771	0.908716			STRA6	0.668128	0.68896	0.676034									MEIOC	0.775644	-0.0242732	0.14798			LUC7L3	0.723584	0.944727	0.864212			KIF1B	0.802183	0.844567	0.809609			PAPSS1	0.659527	-0.468566	0.786323			METTL18	0.925051	0.835439	0.854282			CDIPT	0.72405
PSMD1	0.635253	0.686342	0.908512			MAPK7	0.667506	0.888593	0.915381									MAST4	0.774207	-0.0987383	0.32808			LOC646014	0.722917	-0.465603	-0.139781			CHST15	0.800655	0.602265	0.0989803			PCCA	0.700532	-0.0753039	0.905832			G3BP2	0.924913	0.918624	0.913598			CDK2AP2	0.6187
HACD3	0.66164	0.902089	0.907899			ABL1	0.666707	0.509142	0.723768									CLASRP	0.772759	0.619657	0.873849			ZFC3H1	0.722778	0.84861	0.912462			ARPC5	0.800055	0.770918	0.798218			PDCD6IP	0.45547	-0.704408	0.924341			PRPF38A	0.924452	0.123082	-0.0267822			CDKN1A	0.587575
ZNF443	0.688337	0.650562	0.907398			SNED1	0.663946	0.495936	0.333058									LINC01000	0.771879	-0.0710072	0.335045			CLK1	0.719796	0.935329	0.901016			TRIM69	0.79974	0.621038	0.7441			PEX11A	0.718852	-0.588196	0.914223			CCDC91	0.924202	0.906091	0.87123			CDR2L	0.740321
RFC4	0.920948	0.854409	0.90493			POU6F1	0.662428	0.558235	0.76163									FAM106A	0.771445	0.27184	0.459732			KIAA1109	0.718245	0.79442	0.911834			LEPROTL1	0.799341	0.900257	0.854773			PHYHD1	0.752525	0.675038	-0.539814			RNASEH2B	0.924188	0.424893	0.90678			CEACAM1	0.576121
LUC7L2	0.675979	0.838023	0.904608			DTX3L	0.660835	-0.486065	-0.546283									CDH24	0.771106	0.259705	0.79507			RDH5	0.718159	-0.592108	-0.684988			CYB5R4	0.796768	0.73914	0.688054			PIGG	0.69276	-0.496565	0.922105			CSTF2T	0.923897	0.64265	0.681959			CEBPB	0.700107
SMC1A	0.857716	0.894634	0.904451			CLDN5	0.657886	0.743971	0.782531									DDX17	0.770751	-0.696017	-0.582715			NEK3	0.717249	0.842913	0.94031			CYP20A1	0.795886	0.613263	0.754313			PIGO	0.676446	0.798965	-0.60863			UFSP2	0.923734	0.858609	0.881115			CEBPD	0.966682
STX18	0.652131	0.814	0.903446			MESDC1	0.657364	0.855049	0.55924									FAHD2A	0.768563	0.177674	0.582164			ARGLU1	0.713838	0.950888	0.958804			TDP2	0.795556	0.837837	0.876391			PIK3R1	0.710179	-0.608214	0.647171			PITHD1	0.922875	0.484528	0.623174			CEP126	0.450433
SRSF10	0.73945	0.854192	0.902189			TMEM86A	0.652878	0.7472	0.874498									PPP1R16B	0.768435	0.116088	0.0547595			MALAT1	0.709638	0.451546	0.41746			GNB4	0.793336	0.777599	0.850669			PKP3	0.667361	0.645379	-0.755072			UPRT	0.922861	0.719979	0.824162			CERS2	0.774287
EXOSC8	0.922546	0.864587	0.901977			LASP1	0.64749	0.774786	0.808286									LOC100996255	0.765555	0.247073	0.292412			CREBZF	0.708289	0.843249	0.952064			C1QB	0.79223	-0.285838	-0.691449			PLLP	0.92758	0.602931	-0.105939			RRM2B	0.922499	0.723848	0.861925			CFD	0.935112
DHFR	0.956046	0.884876	0.901681			ADGRG3	0.64647	0.374647	0.457245									LOC100133039	0.763737	0.265183	0.530307			DGKH	0.707324	0.611963	0.765263			SLC41A2	0.791794	0.703027	0.796883			PPP2CB	0.833845	-0.38796	0.946099			PEX12	0.922142	0.79557	0.874012			CHRD	0.885277
VRK1	0.905137	0.822042	0.901384			HLA-DRB6	0.645274	0.669906	0.695236									FITM1	0.762161	0.466326	0.525728			MYSM1	0.706179	0.827396	0.874656			IFIT3	0.790978	0.773129	0.815067			PRR13	0.884912	0.819452	-0.345669			METTL5	0.921008	0.70459	0.781775			CHST7	0.659759
ZNF605	0.687815	0.732486	0.900741			KIF21B	0.640789	0.245716	0.47964									APOBEC3G	0.760618	-0.096059	0.778126			AKAP9	0.702244	0.919532	0.886013			SH3BP5	0.790864	0.823171	0.747871			PRRG4	0.797938	-0.246488	0.654447			THAP9	0.9208	0.795819	0.873766			CISH	0.440488
MBOAT1	0.718949	0.807615	0.900473			TSKU	0.640218	0.819955	0.827616									POGZ	0.759017	-0.753556	-0.768625			TNRC6A	0.701917	0.816139	0.86362			RNF111	0.790546	0.85012	0.953274			PTGDS	0.732813	0.357351	0.0259136			USP28	0.920781	0.70123	0.723142			CITED2	0.86278
OLA1	0.82863	0.917223	0.898803			BATF	0.63948	0.397033	0.663347									LOC100130370	0.757644	0.199976	0.799383			CLK4	0.701213	0.90043	0.840295			CRLF3	0.787033	0.582849	0.73755			RAB40C	0.796187	0.711775	-0.832832			ERCC8	0.920742	0.566541	0.774601			CLCF1	0.844928
ATP5C1	0.509954	0.72106	0.898738			KIR2DS1	0.633109	-0.0116478	0.618772									ZNF451	0.750211	-0.641736	-0.596953			KDM2A	0.700838	0.770238	0.787614			CDK17	0.786193	0.888463	0.827835			RABGGTA	0.685043	0.823981	-0.726655			ZNF227	0.92064	0.930242	0.884589			CLDN3	0.670306
KDELC2	0.782367	0.872232	0.897076			LAMC3	0.631654	0.690073	0.769706									UBQLN4	0.747289	-0.011234	-0.0967775			MED13	0.698469	0.548681	0.520245			ARHGEF10	0.785086	0.730273	0.788221			RASSF7	0.674472	0.807031	-0.830427			SMIM15	0.920431	0.850687	0.893344			CLDN4	0.897134
NUP205	0.850653	0.903995	0.896994			SH2D2A	0.628226	0.444262	0.675722									CDC42-IT1	0.746995	0.0154947	0.320016			ZNF500	0.695698	-0.553639	-0.836747			LYZ	0.784839	0.348931	0.164912			RC3H2	0.781476	-0.579682	0.91949			USP39	0.920201	0.578694	0.623877			CLDN7	0.581753
MAGI2-AS3	0.619946	0.783228	0.894566			GPS2	0.627163	0.839292	0.80231									NAT16	0.745448	0.438566	0.576971			USP24	0.694666	0.928119	0.924165			GPNMB	0.784607	0.206763	0.596261			RGMB	0.555254	-0.425632	0.815582			PPIL4	0.920174	0.926513	0.924596			CLN3	0.726477
SRP9	0.695738	0.87095	0.894353			CSDC2	0.623109	0.807727	0.846373									AGAP9	0.739973	-0.438546	-0.334479			MKNK1	0.69226	0.53593	0.591824			SLCO2B1	0.783546	-0.318201	-0.480398			RHOU	0.887331	-0.256916	0.772062			GPR180	0.919219	0.348538	0.758151			CLUH	0.734529
FOCAD	0.866351	0.877729	0.893704			MIR142	0.623072	0.572865	0.667375									B4GALT1	0.73687	0.0942769	0.554776			FAM160A2	0.689249	-0.514529	-0.737331			ETV6	0.782802	0.623793	0.616048			RIPK3	0.590218	0.734272	-0.263575			CDC23	0.918822	0.92852	0.901219			CMTM7	0.335531
PMS1	0.771183	0.877114	0.892807			RDH10	0.621063	-0.090476	0.356496									PCED1A	0.736136	0.579357	0.443651			TSC1	0.688498	0.821073	0.878174			CELF2	0.78277	0.511561	0.442338			RNF123	0.574019	0.696326	-0.745409			TSEN15	0.918362	0.881276	0.876734			CNKSR1	0.656436
HEXB	0.689086	0.885776	0.892604			CD63	0.619085	0.85414	0.882307									SULT1A1	0.735973	0.106797	0.598547			KLHL3	0.688322	0.536429	0.750856			CAB39	0.782509	0.769721	0.927336			SAT1	0.811308	-0.444914	0.717062			FAM204A	0.918345	0.717132	0.873694			CNPPD1	0.845167
GALC	0.7375	0.813185	0.892513			FBLIM1	0.618081	0.83	0.791691									FBRSL1	0.735556	0.784838	0.912181			BIRC6	0.685545	0.927299	0.90931			DCBLD1	0.78088	0.79029	0.734832			SESN1	0.667504	-0.614301	0.840511			PPP3CB	0.9179	0.464231	0.730608			CORO2A	0.865392
PRKDC	0.79346	0.895344	0.892079			SNX33	0.614602	0.88885	0.931843									MLLT6	0.733393	0.649347	0.701512			PRRT2	0.685522	-0.41638	-0.122215			PGM2L1	0.780504	0.483583	0.467595			SFTA2	0.70721	0.722797	0.149016			ZNF567	0.917614	0.646297	0.575682			CPEB4	0.436556
DNAJC2	0.276952	0.663514	0.892011			ST5	0.613546	0.465537	0.703179									ARHGEF15	0.731782	0.208711	0.495534			TNFRSF25	0.683905	-0.448725	-0.506395			RECQL	0.779832	0.791111	0.795228			SGPL1	0.830056	-0.526694	0.835461			TSNAX	0.917422	0.879205	0.921087			CRAT	0.784721
DESI2	0.743668	0.949203	0.891882			TMPRSS3	0.613433	0.619124	0.475132									NRSN2	0.730614	0.762844	0.853975			LOC100287497	0.68232	0.0280819	0.4947			ADA	0.778313	-0.334421	-0.606846			SH3BGRL2	0.805324	-0.184603	0.76963			PPA2	0.917334	0.708533	0.781306			CRIM1	0.554908
VDAC3	0.826738	0.840602	0.8918			LPAR1	0.611809	-0.559501	-0.590147									VAMP2	0.72995	0.781086	0.738582			LOC102724851	0.681408	0.779909	0.197299			EPSTI1	0.777477	0.471941	0.795781			SLC44A1	0.584191	-0.0490422	0.626531			RSRC1	0.917318	0.721508	0.806604			CRYAB	0.941346
RFC3	0.966807	0.886748	0.890328			SERTAD1	0.609508	0.934614	0.868449									DOT1L	0.728905	0.765611	0.804181			TRIM38	0.681273	0.728019	0.753001			TM6SF1	0.777356	0.739368	0.321959			TAF6L	0.705602	0.769819	-0.69702			SERBP1	0.917134	0.815674	0.842402			CSGALNACT2	0.329479
HMGB1	0.74326	0.812941	0.890228			AOAH	0.608243	0.413403	0.726144									PODNL1	0.728766	0.164956	0.325264			AKAP17A	0.679203	0.637654	0.510283			FAS	0.777093	0.814184	0.853612			THEM4	0.716221	-0.396248	0.848506			RBMX2	0.916637	0.519369	0.8227			CSTB	0.818737
TMF1	0.62518	0.714052	0.89017			CSF3R	0.605523	0.228783	0.753116									FMN2	0.721979	0.17426	0.483921			GATAD2B	0.677148	-0.199524	-0.0668129			CCND3	0.776568	-0.303849	-0.811146			TJP2	0.892229	-0.495094	0.891333			MBTPS2	0.916605	0.735706	0.723774			CTNNA1	0.65719
ANAPC4	0.519963	0.736238	0.890093			FKRP	0.603038	0.876715	0.896536									ITPKB	0.72065	-0.168953	-0.342293			ANKRD36	0.676424	0.0606302	0.377233			CDKN2AIP	0.775697	0.705485	0.788893			TLCD1	0.894118	0.81805	-0.305117			TMEM126B	0.916506	0.798926	0.791562			CTNNAL1	0.695903
PAICS	0.906551	0.851682	0.890038			TMEM176A	0.601748	0.908791	0.752126									SUZ12P1	0.72016	-0.114121	0.219381			MED26	0.673525	-0.621374	-0.716264			TIAM1	0.77421	0.719266	0.755468			TMC4	0.732152	0.71164	-0.606662			PALB2	0.916287	0.329365	0.523221			CTSA	0.875703
HSPE1	0.792763	0.851591	0.890022			RXRA	0.599908	0.895436	0.884244									IDS	0.718392	0.199306	0.6964			C20orf194	0.668997	0.589749	0.892595			ABHD17B	0.773428	0.776904	0.800427			TMEM120A	0.884592	0.678115	-0.709322			MRPS28	0.916151	0.38433	0.841888			CTSB	0.690429
DHX9	0.332903	0.722131	0.889242			MEIS3	0.598265	0.745273	0.606646									ZFYVE28	0.716377	0.662401	0.837607			TMEM30A	0.666565	0.902393	0.775665			BACH1	0.771846	0.820423	0.721888			TMEM141	0.828691	0.676245	-0.316055			CCDC43	0.916083	0.854296	0.878611			CTSD	0.80445
KPNA3	0.78451	0.88448	0.888222			EFHD2	0.597946	0.892738	0.895111									MBD6	0.713878	0.639021	0.574901			SOGA1	0.665678	-0.606672	-0.683042			SLC46A3	0.771054	0.704021	0.544595			TMEM187	0.781817	0.821856	-0.731204			MTFMT	0.915815	0.419962	0.229659			CTSO	0.574424
HNRNPU	0.703261	0.904339	0.887509			AK1	0.595814	0.266599	0.840034									LOC339988	0.710019	-0.102638	0.5074			PMS2P2	0.661376	0.627097	-0.06231			ARPC2	0.770568	0.671787	0.830193			TMSB4X	0.703802	-0.848074	0.809827			NUDCD1	0.915411	0.807937	0.924044			CTSW	0.791498
UBE2A	0.783653	0.827287	0.886858			CAPZB	0.592983	0.561019	0.685158									TBC1D2B	0.708402	0.542587	0.280565			MSANTD2	0.661265	0.909272	0.872231			SAMD9	0.769313	0.704887	0.827889			TP53INP1	0.791731	-0.595402	0.809455			ARL6	0.915223	0.72968	0.691759			CUX1	0.630986
B3GALNT2	0.752931	0.864568	0.886156			CAPRIN1	0.592959	-0.694573	-0.55658									ASAP1-IT2	0.704975	0.543514	-0.0428213			NPHP3	0.661208	0.906352	0.867169			LAPTM5	0.768508	-0.0805228	-0.444295			TPD52	0.800388	-0.044401	0.801456			NAA30	0.915099	0.87384	0.905941			CXCL3	0.228562
CSE1L	0.835748	0.798546	0.885898			DTX1	0.58987	0.818183	0.852293									GUSBP11	0.702014	0.124247	0.120999			SF3B1	0.659758	0.937595	0.973098			CD59	0.766024	0.848627	0.809088			TRIM35	0.690369	0.777929	-0.846799			ZUFSP	0.914981	0.915286	0.914348			DCDC2B	0.43631
WDR12	0.880427	0.866959	0.885014			PTGES	0.589443	0.433183	0.420439									CCDC40	0.698457	0.329767	0.690684			COX2	0.648654	-0.688779	-0.610749			AREL1	0.764863	0.893545	0.905632			UAP1	0.89865	-0.288663	0.875036			TMEM126A	0.914641	0.548735	0.780196			DDX3X	0.411324
NUP50	0.722777	0.819586	0.884954			LAMC1	0.587582	-0.492445	-0.330502									ARHGAP44	0.690412	0.7379	0.700152			CARMN	0.647866	0.406506	0.437281			C16orf54	0.764342	-0.197765	-0.589534			UBE2D2	0.751388	0.358	0.326489			LIN7C	0.914046	0.759244	0.723986			DDX58	0.542862
ALDH7A1	0.917232	0.900793	0.884822			ARID3B	0.584227	0.755696	0.804443									RNF207	0.689242	0.107422	0.674109			TPCN2	0.643772	-0.0887312	-0.515319			COX20	0.764329	0.855187	0.714849			UNC13B	0.55249	-0.486959	0.858785			SEC22A	0.913839	0.863337	0.825003			DEDD	0.737144
CUL4B	0.769409	0.868283	0.884819			TOR4A	0.584126	0.694552	0.88031									COX1	0.687597	0.311364	0.66818			PHYKPL	0.643738	-0.124402	-0.0153718			ACTR10	0.762973	0.819606	0.868922			USP53	0.555557	-0.230616	0.664156			ALG5	0.913451	0.719729	0.832054			DEF8	0.511028
FKBP3	0.864196	0.844141	0.884117			ZAP70	0.580226	0.270968	0.669396									VCAN	0.685091	-0.562923	-0.660258			LCAT	0.642832	-0.325245	-0.328966			IRF2BPL	0.757586	-0.206283	-0.617137			VDAC1	0.561271	-0.42639	0.733379			JKAMP	0.913107	0.95384	0.937595			DENND3	0.7547
NEMP1	0.901392	0.88166	0.882237			MDFI	0.579603	0.74574	0.870343									NUP62	0.685067	0.259556	0.559111			ZNF141	0.642177	0.705761	0.473782			NEXN	0.757025	0.0493347	0.63124			VPS25	0.72018	0.794448	-0.800739			RNF138	0.912756	0.790503	0.792265			DENND6B	0.135061
FAM122B	0.72074	0.809263	0.8803			CD40	0.577961	0.84841	0.851016									FUT7	0.682597	-0.185173	0.868036			RALGAPA1	0.641158	0.894423	0.957685			ARMC9	0.754284	0.722008	0.653956			VPS37B	0.89287	0.756081	-0.193391			MNAT1	0.91266	0.829349	0.848376			DES	0.634882
HSPH1	0.794657	0.907473	0.880068			P2RY6	0.577505	0.568957	0.802761									SETD1B	0.679407	0.841494	0.802849			2017-03-06	0.636471	0.761765	0.911801			GNG12	0.75271	0.860322	0.861865			WDR45B	0.719052	-0.292298	0.644986			NSMCE2	0.912357	0.624642	0.866822			DESI1	0.799775
SSB	0.377947	0.724317	0.880003			SIT1	0.577043	0.317962	0.61054									ENGASE	0.678601	0.623386	0.569328			KMT2A	0.634333	0.811862	0.713044			MRAS	0.750225	0.665983	0.464487			WDR66	0.696434	0.348175	0.282923			TET1	0.912345	0.25169	0.533612			DNAJC13	0.628461
MCM3	0.879651	0.83723	0.879371			SOCS1	0.576697	0.532086	0.775586									PRR19	0.676615	0.753383	0.860987			TIE1	0.632985	-0.600878	-0.691176			GIMAP8	0.749345	0.651715	0.708226			WWC1	0.517054	-0.238942	0.660788			GEMIN6	0.912287	0.158277	0.566026			DNM2	0.678057
CCDC34	0.9479	0.817493	0.879105			RIN3	0.576093	0.917404	0.902349									GNB1	0.671123	-0.633906	-0.715717			BORCS5	0.632476	0.366143	0.218676			RND3	0.748019	0.755647	0.623181			ZBTB42	0.712491	0.787752	-0.760583			APPL1	0.912279	0.719182	0.844065			DUOXA1	0.506919
THYN1	0.798347	0.565509	0.878906			IRF7	0.575772	0.901673	0.894816									UBXN1	0.663414	0.333624	0.527219			HYMAI	0.62871	-0.238836	-0.301983			ENPP2	0.745877	0.559179	0.233539			ZBTB7C	0.566588	0.719755	-0.309396			SCP2	0.911491	0.877258	0.951088			DVL1	0.649785
VWA8	0.847902	0.723334	0.878133			RORA	0.574363	0.133351	0.437658									DSPP	0.659084	0.335338	0.780134			RHOC	0.626026	-0.588423	-0.654392			EGR1	0.74521	-0.309772	-0.0913067			ZC3HAV1	0.670608	-0.313279	0.839438			THAP10	0.911362	0.428001	0.691224			DYNLRB1	0.749703
PARD3B	0.723541	0.639827	0.877955			LATS2	0.57401	-0.633016	-0.453047									TSPOAP1	0.658371	0.338423	0.492187			GPCPD1	0.625955	0.833192	0.768145			ITGAM	0.744872	0.0431166	-0.409953			ZDHHC12	0.650244	0.881723	-0.620564			CRKL	0.91092	0.762088	0.859561			ECE1	0.686862
NCAPG2	0.927008	0.80363	0.877671			SLC45A3	0.572074	0.830626	0.689465									CRAMP1	0.658326	-0.577767	-0.628342			MARK3	0.62564	0.946297	0.814678			ABCB7	0.744038	0.829722	0.803181			ZNF600	0.62957	-0.796788	0.933978			PPAT	0.910531	0.683116	0.586405			EIF1	0.793957
RPL15	0.454048	0.413658	0.876706			ADRA2C	0.571796	0.736415	0.637597									ZMIZ1	0.652902	0.261207	0.507409			FRG1HP	0.62114	0.581003	0.826273			PLPP1	0.743311	0.580883	0.615647									ALKBH8	0.91053	0.566926	0.113759			EIF5	0.411518
FAM111A	0.746963	0.876412	0.875856			CHST1	0.568765	0.810977	0.786348									SHANK3	0.651192	0.49241	0.686916			TMEM198B	0.620908	-0.296652	0.0547341			RTN4	0.742673	0.814575	0.669055									PLAA	0.910392	0.828992	0.807522			ELF4	0.617279
BRD7	0.812404	0.823742	0.875743			MYH11	0.559369	0.486309	-0.112964									XIST	0.650742	-0.851207	-0.807999			GOLGB1	0.613915	0.779784	0.951143			HSPBAP1	0.741714	0.914784	0.846894									SLBP	0.910372	0.728223	0.843755			EMILIN3	0.473003
TRIM37	0.885098	0.806898	0.874832			CD6	0.557179	0.851451	0.625196									POMT2	0.647075	0.701619	0.622561			TMEM91	0.610324	-0.604466	-0.584166			PRKACB	0.741404	0.724727	0.808044									ELAC1	0.91033	0.343955	0.761177			EML2	0.357535
RHOBTB1	0.631393	0.852388	0.874757			FZD10-AS1	0.553937	0.49145	0.643892									SYP	0.644762	0.0232016	-0.25255			ELP6	0.607359	-0.627839	-0.52037			CD93	0.741241	0.626415	0.595468									XRCC4	0.910319	0.45442	0.641669			ENDOD1	0.822402
ARMC1	0.730631	0.843446	0.87406			AXL	0.552848	0.664009	0.424665									NUP210	0.644717	0.270992	0.628084			BTBD19	0.606774	-0.343427	-0.435694			LUM	0.740471	0.79253	0.544093									YOD1	0.910312	0.701358	0.886042			ENO2	0.540087
SMARCE1	0.715046	0.867129	0.874057			ASB2	0.552285	0.459642	0.761473									DCAF7	0.64458	-0.487807	-0.550981			PSMG4	0.602047	-0.0386736	-0.513543			ADAM10	0.739636	0.679783	0.91086									BCCIP	0.910301	0.806047	0.876472			EPS8L2	0.719173
NUDT21	0.897573	0.921014	0.872803			SLC7A5	0.549334	0.803809	0.850211									MED12	0.641997	0.647491	0.403473			JPX	0.599712	0.924281	0.605139			FNDC3A	0.738326	0.760352	0.812607									TTC30A	0.910115	0.421359	0.520921			ETHE1	0.785311
DPY19L1	0.90081	0.903041	0.872042			FAM65A	0.549231	0.895364	0.8451									CIRBP	0.635731	-0.499323	-0.482945			ZCCHC8	0.599054	0.799861	0.899302			LGALS8	0.738225	0.88464	0.918634									C3orf38	0.90951	0.81996	0.781225			ETNK1	0.376359
SYNCRIP	0.741245	0.774417	0.871398			KIR2DS4	0.545599	0.520607	0.53258									PROSER3	0.633047	0.704485	0.561731			PKD2	0.598064	0.868509	0.9163			GOLT1B	0.735742	0.775418	0.907681									MED4	0.909232	0.880923	0.941791			EVPL	0.30435
TIMM21	0.827605	0.894142	0.871208			EFNB1	0.541464	0.281057	0.715076									VWA3A	0.632637	0.150049	0.349089			EHD4	0.5947	-0.24168	-0.0480829			SDCBP	0.735288	0.62057	0.905069									MYNN	0.909021	0.881479	0.874361			EXD3	0.615063
INTS8	0.88964	0.896849	0.870601			SPARC	0.539492	-0.685133	-0.376452									NSUN5	0.629018	0.577412	0.844867			SDAD1	0.594129	0.400918	0.642991			N4BP1	0.734871	0.60673	0.566783									PSMD12	0.908448	0.849931	0.859083			EXPH5	0.577312
ABI2	0.695306	0.861069	0.870557			C5orf46	0.530642	0.144884	0.420113									RAX2	0.625177	0.372747	0.436163			ZNF266	0.592729	0.803374	0.952439			CAV1	0.732851	0.673621	0.660067									SPATA6	0.908415	0.739053	0.823613			EZR	0.562677
RCBTB2	0.656011	0.804725	0.869145			GPR153	0.528999	0.90585	0.807237									MMP25	0.624231	0.286734	0.557254			COLQ	0.590846	-0.121008	-0.204015			SNRK	0.730877	0.848479	0.897854									ATG4C	0.908343	0.783377	0.81905			FA2H	0.692482
ZMYM4	0.723697	0.841185	0.868979			C1QC	0.527661	0.840833	0.837247									LOC101928000	0.623989	0.53689	0.774532			CHD2	0.585785	0.78683	0.590508			USP42	0.729765	0.716648	0.893166									MRPL22	0.908021	0.381224	0.739093			FADS3	0.838464
CLTC	0.299027	0.526498	0.868324			PRICKLE3	0.527353	0.0891674	0.530677									NISCH	0.617346	0.341793	0.448183			DIS3L2	0.584366	0.631817	0.742927			ZC3H12C	0.727626	0.864944	0.878068									THAP1	0.907628	0.814177	0.869858			FAM107A	0.679378
SF3A3	0.747009	0.745148	0.867128			APBA3	0.526521	0.852864	0.876718									OBSL1	0.616643	0.76821	0.762162			ZNF292	0.583252	0.826986	0.774836			LST1	0.726633	-0.263427	-0.745176									SMIM20	0.907407	0.517607	0.649295			FAM129B	0.774898
TYW3	0.766863	0.763551	0.866833			SLC40A1	0.524644	-0.345626	-0.0642211									TFAP4	0.607853	0.324174	0.777819			UHRF2	0.579288	0.954206	0.92068			DOCK10	0.725683	0.840938	0.719822									GCA	0.907164	0.522013	0.666772			FAM179A	0.287517
BRCC3	0.779152	0.69921	0.866766			FAM78A	0.516652	0.886718	0.85332									MB21D1	0.603123	-0.0902203	0.286488			CSPG4	0.574981	-0.623458	-0.496853			UBR1	0.725017	0.876727	0.812457									ALG6	0.907111	0.812775	0.855253			FAM188A	0.393416
RPS24	0.291864	0.673133	0.866017			TMEM92	0.514987	0.674991	0.855591									SIGLEC7	0.597093	0.147808	0.49237			MDN1	0.574888	0.889492	0.918317			PTPN1	0.724338	0.45989	0.677467									PLEKHA3	0.906946	0.645416	0.74764			FAM3A	0.545442
ERH	0.881561	0.802379	0.865574			TNFAIP8L2	0.513545	0.0831188	0.620672									KLF7	0.595885	0.123325	0.295768			CHKB	0.574876	-0.561911	-0.528515			RPS6KA3	0.722784	0.767825	0.833328									FAM96A	0.906933	0.464145	0.439967			FAM83H	0.623689
CEP152	0.807299	0.670999	0.865292			BATF3	0.510269	0.369906	0.782367									HKR1	0.595866	-0.755168	-0.78458			ABCC5	0.573123	0.75849	0.822593			ENPP5	0.721695	0.72297	0.632516									MINA	0.906753	0.871296	0.894693			FBLN2	0.868767
RPS23	0.566343	0.615964	0.864914			LINC01134	0.507833	-0.000817311	0.381404									PLA2G4C	0.59437	0.0643689	0.386698			PCM1	0.573007	0.935651	0.917741			ETS1	0.720996	0.804544	0.587161									MKRN2	0.906704	0.755184	0.933437			FBXL16	0.855414
GDI2	0.492521	0.664702	0.864814			RAB7A	0.506917	0.433927	0.589136									UBXN7-AS1	0.594257	0.0305452	-0.178957			ZNF37BP	0.572358	0.584874	0.193656			ACOT9	0.719362	0.803968	0.869792									EXOSC3	0.906287	0.481355	0.743055			FGF18	0.649765
SAMHD1	0.589704	0.653423	0.864661			TSPOAP1-AS1	0.503595	0.212417	0.514505									SLC4A4	0.591089	-0.0845388	0.186984			LOC100289230	0.572329	0.455669	0.553045			SSH1	0.717441	0.833141	0.716548									PANK2	0.906251	0.724588	0.926474			FLII	0.776697
CCT4	0.808581	0.800548	0.864497			CORO7	0.503565	0.701897	0.884442									MAP2K7	0.590633	0.788967	0.834809			KMT5B	0.57223	0.90517	0.827898			GPRC5B	0.716741	0.493787	0.362574									GIN1	0.906225	0.85274	0.821626			FLJ20021	0.572214
DNAJC9	0.88405	0.831108	0.864385			PLAC4	0.501898	0.548451	0.585712									PRR14L	0.589101	0.264088	0.460388			CCDC14	0.571806	0.859083	0.75107			HCST	0.715647	-0.289852	-0.695245									ING2	0.906207	0.605722	0.814573			FLT3LG	0.767142
PSMA2	0.815118	0.770685	0.863501			RAB3IL1	0.49364	0.374116	0.775944									RBM41	0.588641	-0.663812	-0.727681			TARBP1	0.571065	0.802959	0.789604			STK17A	0.714887	0.818943	0.776599									RWDD3	0.905965	0.790512	0.919915			FNDC10	0.333192
CCNA2	0.928662	0.812455	0.861855			ADAM8	0.492255	0.685416	0.844735									TPR	0.586858	-0.888851	-0.920084			ZFHX3	0.570442	0.686766	0.773783			FERMT2	0.714663	0.884078	0.959026									MTX2	0.905337	0.642904	0.934341			FNTA	0.630236
STT3B	0.863787	0.927345	0.861687			ZCCHC24	0.490463	0.281626	0.38935									KANSL3	0.582765	-0.795845	-0.911346			HOOK3	0.568487	0.760893	0.64737			RAB23	0.71443	0.649481	0.837181									NEK4	0.905304	0.833072	0.858043			FOSL2	0.881411
ZBED5	0.656268	0.889014	0.861297			FAM124A	0.484924	0.127448	0.424052									LOC100506603	0.582142	0.0816333	0.430242			CEP164	0.566632	-0.36108	-0.283072			PARP9	0.713953	0.840972	0.936667									MED7	0.905247	0.727349	0.862106			FOXN3-AS1	0.600566
MNS1	0.832835	0.792009	0.860556			ICOSLG	0.481544	0.903169	0.790652									QPRT	0.578412	0.0707309	0.643636			LOC285097	0.561821	0.37467	0.65025			TGFA	0.710674	0.588434	0.173434									MRPS22	0.905184	0.752389	0.911831			FOXQ1	0.803184
HNRNPM	0.834457	0.920371	0.860463			SH2D3C	0.481323	0.832972	0.858275									MAPK15	0.5742	0.228258	0.605945			HOOK2	0.560843	-0.491423	-0.561407			CST7	0.709919	-0.274695	-0.500015									ZNF548	0.905015	0.721511	0.585674			FTH1P5	0.72051
DIS3L	0.837823	0.819656	0.860443			LILRA2	0.480547	0.294284	0.657184									OLFM2	0.572715	0.253489	0.6035			BDP1	0.555257	0.911662	0.924304			KLHL6	0.708469	0.477863	0.312309									ATG3	0.904794	0.860468	0.767317			FUT2	0.668236
DHX15	0.357963	0.618026	0.860316			CD3E	0.479298	0.468034	0.657404									FAM95B1	0.571148	0.487913	-0.0370712			INO80D	0.555209	0.542433	0.273159			PECAM1	0.704743	0.491118	0.669617									RTN4IP1	0.904685	0.513854	0.88527			FUT4	0.461109
HAUS1	0.895132	0.80306	0.860105			TMPRSS6	0.460454	0.0896772	0.621									SH3BP2	0.568178	0.410942	0.717327			MICALL2	0.554543	-0.532342	-0.699951			SETD7	0.70393	0.699052	0.81485									CCDC90B	0.904538	0.841136	0.863432			FXYD3	0.698482
STARD4	0.853763	0.729845	0.859827			CCDC88B	0.437709	0.542729	0.435437									PRR36	0.551191	0.36278	0.699106			GOLGA2	0.554223	0.2947	0.50533			SP140L	0.700361	0.764175	0.71356									CWF19L2	0.904469	0.821557	0.635842			FYCO1	0.517607
ANP32A	0.680635	0.775723	0.859087			SPOCK2	0.433764	0.743034	0.731917									ATAT1	0.544661	0.321007	0.396666			DIP2C	0.552168	0.829479	0.736856			UBE2E1	0.69631	0.831501	0.862309									UTP14A	0.904299	0.795507	0.916011			G0S2	0.837269
RPL11	0.596374	0.764383	0.859068			TSPAN18	0.431512	0.58191	0.487214									BMP7	0.537854	-0.0152182	0.506601			MTMR9LP	0.552061	-0.0243977	-0.169706			FAM135A	0.695834	0.709616	0.582685									DUS4L	0.904138	0.834642	0.852969			GALE	0.80751
ATP5O	0.826545	0.782601	0.858958			FGFR2	0.431104	-0.520494	-0.589516									EXOC3L2	0.537567	0.582217	0.841571			ZMYM5	0.550228	0.792399	0.441619			ADGRL4	0.693292	0.761642	0.573679									TRUB1	0.90394	0.851167	0.846895			GALK1	0.402882
DLG1	0.498318	0.881348	0.858257			LINC00304	0.421983	0.214903	0.539044									ZNF91	0.534774	-0.845493	-0.675509			AHCYL1	0.54614	0.867092	0.769314			EFEMP1	0.689518	0.62089	0.460161									PSMD10	0.903671	0.872036	0.96104			GALNT11	0.746725
CYCS	0.707046	0.688407	0.858028			TJP1	0.412049	-0.706688	-0.676108									AFF1	0.529904	-0.607008	-0.616572			ATXN3	0.545927	0.848545	0.809552			NTAN1	0.686603	0.650882	0.577122									RRP15	0.903391	0.663903	0.896701			GATSL3	0.378463
VBP1	0.837001	0.838608	0.857548			ELN	0.387189	0.34988	0.170451									ZNF333	0.527434	-0.248409	0.723099			PMS2P1	0.542461	-0.283368	0.206233			TRBC1	0.686191	-0.209952	-0.643327									MKKS	0.903311	0.171287	0.462188			GDA	0.690776
RAD51C	0.818635	0.740985	0.856073			MSC	0.375667	0.473005	0.531672									AKAP8L	0.525826	0.287664	0.383088			CYP46A1	0.539883	-0.693642	-0.355761			ELMO2	0.685207	0.784787	0.707599									RRN3	0.903267	0.926727	0.904825			GDF15	0.737344
FAM98A	0.798195	0.802223	0.855641			TINAGL1	0.337462	0.122264	0.783301									MYO15B	0.521538	0.314854	0.372356			KIAA1683	0.537402	-0.495056	-0.228225			IL13RA1	0.68353	0.809661	0.797045									MRPL39	0.903112	0.727189	0.861946			GDPD5	0.535912
COPS8	0.812289	0.681469	0.855473															ORF1	0.518463	0.114916	0.637103			ANKRD44-IT1	0.536299	-0.470492	-0.215991			PAK2	0.681752	0.845993	0.925821									ANAPC10	0.903022	0.888949	0.818526			GGNBP2	0.669895
NCAPD3	0.925947	0.790977	0.8537															GSTM2	0.509795	0.432065	0.324957			SUGP2	0.533334	0.685366	0.841546			GBP1	0.680708	0.740344	0.81714									ORC5	0.902916	0.874019	0.912289			GGTLC1	0.609203
ICA1L	0.683845	0.78301	0.853551															ZNF790-AS1	0.503984	0.153143	0.310457			ANAPC5	0.533119	0.793121	0.882113			TIMP2	0.680496	-0.264665	-0.648256									SF3B6	0.902914	0.601101	0.720694			GJB1	0.699715
DPH5	0.4357	0.790333	0.852115															DNAH1	0.498151	0.0308137	0.294633			LCOR	0.530232	0.709273	0.766575			APBB2	0.678881	0.749179	0.8397									ARMC10	0.902724	0.858198	0.834417			GLRX	0.681954
HNRNPC	0.648454	0.812413	0.852101															FAHD2CP	0.49053	0.396567	0.732207			SRSF6	0.518241	0.852531	0.971499			FERMT1	0.674208	0.475905	0.593207									UBA2	0.902587	0.939336	0.944873			GNA11	0.558476
HSP90AA1	0.41782	0.381527	0.851795															LOC100130429	0.479154	-0.0318278	0.0982536			RBM14	0.518119	-0.626618	-0.451745			SECISBP2	0.673759	0.493862	0.705749									FAR2	0.90233	0.229642	0.408663			GNPTAB	0.726326
G3BP1	0.717131	0.896069	0.851755															TEAD1	0.475736	-0.791062	-0.839575			MAP3K2	0.512759	0.784321	0.813506			STAM2	0.670615	0.772754	0.912396									LANCL1	0.902329	0.826719	0.878419			GPAT4	0.602294
AIFM1	0.740288	0.786462	0.850841															AFDN	0.471892	-0.692984	-0.877753			ATXN7L1	0.511328	0.511659	0.60333			GPRIN3	0.670433	-0.107524	0.0430466									MTPN	0.902208	0.46601	0.83683			GPD1L	0.583976
EPB41L2	0.784502	0.869148	0.850826															SMYD1	0.466809	0.233139	0.290836			RAD23B	0.509663	0.757051	0.824245			PRKCE	0.670305	0.419205	0.162385									UTP18	0.901553	0.839291	0.890944			GPRC5C	0.871505
KNTC1	0.837636	0.863742	0.850157															GRB7	0.464645	0.259242	0.541271			ZNF763	0.509154	0.661019	0.791324			CD1D	0.667919	0.340933	0.105758									NPAT	0.90153	0.475653	0.356439			GPX1	0.845179
AFF3	0.855859	0.750071	0.848548															PNCK	0.463967	0.00457357	0.402481			METTL3	0.508019	0.88462	0.957855			DHX32	0.663022	0.694233	0.861366									UCHL5	0.901443	0.852329	0.947613			GPX4	0.573199
TTLL5	0.871256	0.886895	0.847772															DVL3	0.463886	0.448357	0.234634			GSDMB	0.501578	-0.206656	0.149767			PDLIM2	0.66273	-0.30258	-0.771889									HSPA14	0.901086	0.848716	0.942883			GRN	0.856969
HMGB2	0.875231	0.780089	0.847617															DCTN2	0.460729	0.440705	0.708657			RRBP1	0.500592	0.503949	0.492308			KCTD10	0.662508	0.689625	0.676182									C3orf14	0.901026	0.398718	0.668061			GYS1	0.424567
CCT6A	0.338012	0.755426	0.847277															RDH13	0.460356	0.727399	0.884038			HNRNPA1	0.49459	0.912504	0.904794			C1QA	0.661888	-0.406872	-0.728345									CAAP1	0.900976	0.917376	0.852299			HBP1	0.482531
IGF1	0.403722	0.685298	0.847233															GRM2	0.45884	0.45865	0.709728			UTRN	0.48692	0.739232	0.797612			SLC36A4	0.661594	0.729059	0.611064									COMMD3	0.900944	0.595696	0.796575			HIF3A	0.409913
PPIL1	0.741313	0.843662	0.847108															LOC400620	0.450888	0.422541	0.418811			PANK3	0.48351	0.798359	0.640168			PAPSS2	0.659844	0.580347	0.274842									TMEM254	0.900477	0.584213	0.712112			HIP1R	0.658542
CCT6B	0.738638	0.56322	0.846909															NOTCH4	0.45045	0.868915	0.811219			ADGRA2	0.483223	-0.478511	-0.311701			RAB31	0.658574	0.812911	0.728173									TMA16	0.90041	0.815162	0.781221			HIST2H2AA3	0.319203
ANKIB1	0.433463	0.743306	0.846567															TPM4	0.449191	-0.658455	-0.619359			PHF1	0.481527	-0.728519	-0.787841			RBMS1	0.656905	0.780033	0.883201									LMBR1	0.900274	0.612844	0.303767			HLA-E	0.667668
PRPF40A	0.525532	0.743748	0.844965															CD37	0.446385	0.717074	0.742356			NDE1	0.478658	-0.307266	-0.154418			PARVG	0.65578	-0.0786947	-0.689226									2017-09-07	0.899801	0.853556	0.90286			HN1L	0.643411
ACTL6A	0.828572	0.874027	0.844708															DTX3	0.446328	0.760985	0.669908			DENND6A	0.478384	0.831426	0.812959			C9orf3	0.655066	0.704671	0.692385									WDR3	0.899482	0.760887	0.420699			HOMER1	0.480236
MASTL	0.764336	0.886417	0.844616															BRD2	0.443115	-0.329381	-0.397397			HNRNPK	0.478146	0.771347	0.713373			HCK	0.648676	-0.0176759	-0.488165									GEMIN2	0.899221	0.820486	0.826369			HOXB2	0.691871
PTEN	0.511009	0.784729	0.844183															LIMK1	0.434714	0.632772	0.745877			PAN2	0.477599	0.815464	0.919318			TUBA1A	0.643716	0.518786	-0.212723									GNAI3	0.899213	0.849612	0.83969			HOXB6	0.647218
SNRPD1	0.784283	0.808349	0.844131															PGGHG	0.432347	0.0203889	0.368456			OGG1	0.476639	-0.756145	-0.649065			TNFRSF21	0.641504	0.325432	0.321388									ANXA7	0.898446	0.872826	0.917016			HPS3	0.906098
XRCC5	0.636453	0.76215	0.843988															EBI3	0.427004	0.224132	0.679873			UBAP2L	0.473901	-0.0917135	-0.0237612			FILIP1L	0.64053	0.758396	0.296752									MRPL9	0.898198	0.00557484	0.301158			HRH1	0.581512
BMS1	0.451126	0.737796	0.843437															HCN3	0.42669	0.336292	0.495409			MFI2-AS1	0.473112	-0.699475	-0.534495			CSRNP2	0.630943	0.876641	0.869881									METTL10	0.897931	0.755792	0.896568			HSD3B7	0.582335
CEP78	0.921522	0.867903	0.843304															GPR27	0.426065	0.403042	0.5398			BOD1L1	0.470162	0.894094	0.863843			CHSY1	0.62684	0.717808	0.622128									MRPL32	0.897868	0.814501	0.811355			HSPB2	0.722925
TFCP2	0.391628	0.765324	0.84224															MLYCD	0.423995	0.488028	0.115316			MCF2L	0.467598	-0.452922	-0.677979			ZFAND6	0.619522	0.837904	0.919112									MAP3K13	0.897518	0.674467	0.846372			IBTK	0.468916
AP3B1	0.577457	0.768171	0.84105															USP35	0.410489	0.742983	0.671111			TMEM106A	0.46362	-0.698413	-0.573277			FNIP2	0.619202	0.747561	0.704379									PDCD6	0.89736	0.226701	0.658118			ID2	0.494853
SNRPD3	0.764252	0.650388	0.841004															FOXP1	0.405579	0.141918	0.616973			ERI3	0.462346	-0.739718	-0.729686			PGS1	0.592767	-0.153233	-0.63226									LOC100287896	0.89655	0.612874	0.750373			IER3	0.783576
HMG20A	0.815068	0.802812	0.840797															GPR156	0.404888	0.426584	0.352962			RIF1	0.462246	0.920868	0.913392			PRDM1	0.571545	0.660382	0.547913									NUP155	0.896076	0.84557	0.89256			IFNGR1	0.712035
PHC1	0.777036	0.844151	0.83947															LOC100996251	0.40161	0.104921	-0.0869104			KIAA0430	0.445202	0.902501	0.859463			CYR61	0.567793	0.171756	0.170038									ANKRD46	0.895853	0.711295	0.829816			IFRD1	0.83276
LBR	0.609775	0.779822	0.839368															SFRP5	0.400634	0.03493	0.396104			TMEM44	0.442693	-0.579368	-0.593626			CNN1	0.561388	0.0373597	-0.310479									ETFA	0.895704	0.876407	0.884611			IGFBP2	0.802245
RPL35A	0.708741	0.606283	0.839121															LINC00851	0.393792	0.0329841	0.42023			RAD9A	0.439618	-0.61072	-0.530801			HIPK2	0.545271	0.818961	0.397815									GEMIN5	0.895614	0.710185	0.90545			IGHD	0.270813
UMPS	0.756445	0.747716	0.839019															CAMK2B	0.380247	0.0499942	0.491508			YJEFN3	0.43938	-0.54148	-0.172101			FGD3	0.544033	-0.309258	-0.768407									TRMT11	0.895576	0.884413	0.933852			IKBKE	0.147292
CCT5	0.610432	0.543831	0.838695															SLC35D1	0.375611	-0.374308	-0.50867			D2HGDH	0.437049	-0.404254	-0.166707			STARD13	0.53484	0.813326	0.837869									PDCD10	0.895516	0.885104	0.906138			IL1RN	0.295654
LIG3	0.738745	0.843603	0.838463															RAB14	0.369553	-0.597398	-0.585493			DGKQ	0.43451	-0.668954	-0.895455			TBL1X	0.481254	0.501721	0.60035									TMX4	0.895075	0.671419	0.714606			INAFM1	0.786021
HSPB11	0.709939	0.684029	0.837831															CDKL3	0.365201	0.212622	-0.343223			RCC1L	0.431099	-0.38907	-0.591502			VEZT	0.450756	0.801349	0.938846									RPP30	0.894199	0.518441	0.592344			IQGAP1	0.854772
KPNA2	0.806887	0.542609	0.836686															SLC5A11	0.355952	0.257487	0.549806			DCAF8	0.431047	0.575307	0.822631			TWIST2	0.432232	-0.100298	-0.365101									RPAP3	0.894112	0.932886	0.939137			IRS2	0.823617
AP3M2	0.799579	0.818963	0.83635															SLC25A25-AS1	0.355427	0.538373	0.0777869			DDX42	0.427086	0.93365	0.941697			CTBP2	0.406561	0.588361	0.659737									KBTBD7	0.893918	0.54469	0.83647			IRX3	0.907516
SMC2	0.949195	0.735805	0.836121															FNDC5	0.35257	0.218919	0.369118			HNRNPDL	0.420864	0.968672	0.951822			CCL21	0.393846	-0.278316	-0.454333									VMA21	0.89375	0.87572	0.933513			ITGA3	0.659395
CHML	0.790009	0.874071	0.835762															MUC3	0.350451	0.394548	0.352962			ZNF10	0.420095	0.756455	0.731968			RCN3	0.236557	-0.314412	-0.742736									HSPA13	0.893655	0.718959	0.774568			ITGB4	0.704213
TUBGCP4	0.531844	0.711927	0.835732															FAM57B	0.341892	-0.101441	0.534853			PCGF3	0.413218	0.815168	0.673308			B4GALT5	0.181846	0.775157	0.689233									MRS2	0.893574	0.922963	0.911391			ITPKC	0.85274
EGFR	0.51577	0.842604	0.834762															NEK8	0.321497	0.333693	0.338382			MAN2C1	0.411073	-0.368533	-0.645268			NR4A1	0.173771	-0.333098	-0.0525084									CUTC	0.893055	0.732293	0.934511			ITSN1	0.251827
LSG1	0.574115	0.730573	0.833788															LOC729683	0.317454	0.422234	0.436419			PLAGL1	0.410946	0.631584	0.584227															ERCC4	0.892957	0.834128	0.885571			JAK1	0.768413
THOC1	0.646538	0.843093	0.832735															NCR1	0.307634	0.479956	0.429579			CDC16	0.41043	0.858977	0.925298															ZNF180	0.89289	0.820724	0.823642			JUNB	0.787185
CPSF6	0.900236	0.763607	0.831906															CPNE5	0.305898	0.411399	0.746733			EIF4G3	0.409846	0.876659	0.903185															TTC30B	0.89261	0.644074	0.799885			JUP	0.781377
CCP110	0.840463	0.602775	0.830824																					TMEM86B	0.408088	-0.461566	-0.528256															BRMS1L	0.892554	0.926571	0.929483			KIAA1033	0.530896
ECT2	0.952922	0.826118	0.829963																					MYO19	0.407516	0.434474	0.768787															HS2ST1	0.892472	0.584713	0.313473			KIAA1217	0.475532
GPATCH2	0.730738	0.744757	0.828509																					TNKS2	0.396677	0.688791	0.771863															ZNF200	0.891962	0.604537	0.397227			KIAA1522	0.812643
SALL1	0.628922	0.809631	0.828147																					ZNF248	0.395793	0.89341	0.923411															C1orf131	0.891829	0.724408	0.925993			KIF13A	0.545311
BMPR1A	0.764733	0.852474	0.82801																					IGF1R	0.392721	0.796114	0.613754															METTL25	0.891741	0.581012	0.843631			KLF15	0.572768
RBBP4	0.808291	0.894073	0.827601																					APPL2	0.391474	0.85774	0.679982															E2F6	0.891739	0.9117	0.795227			KLF4	0.665655
PGRMC1	0.660477	0.804345	0.82684																					BBS5	0.391176	0.3258	0.377304															TBC1D19	0.891723	0.550185	0.858407			KLF9	0.662563
PAPD5	0.702255	0.729291	0.826797																					STGC3	0.374788	-0.286064	-0.551663															TMEM33	0.891355	0.669772	0.878663			KLHL21	0.878276
RPS4X	0.419755	0.72701	0.826698																					TNPO2	0.373024	-0.737217	-0.820345															PREPL	0.891267	0.808145	0.894821			KPNA1	0.363688
IQCA1	0.756407	0.379017	0.826325																					SYNGAP1	0.372999	-0.444294	-0.448413															C18orf21	0.890995	0.646408	0.763455			KPNA6	0.300442
PCGF6	0.790171	0.79	0.826258																					SMURF2	0.366052	0.778325	0.756761															POLR2K	0.890697	0.689406	0.748702			LCN2	0.3955
NAP1L1	0.555456	0.722005	0.826073																					ZNF662	0.359996	0.621373	0.873076															C8orf48	0.890663	0.123699	0.288444			LDHD	0.655642
TUSC3	0.773737	0.816087	0.825189																					INPPL1	0.353659	-0.337061	-0.141856															COG2	0.890482	0.770734	0.830974			LEFTY1	0.361354
TUBGCP5	0.722949	0.692699	0.824979																					FRG1JP	0.342232	0.294824	0.36441															EBAG9	0.890229	0.727026	0.819815			LGALS3	0.41626
IMMT	0.571663	0.718086	0.824697																					EIF3A	0.34001	0.91322	0.844371															ZNF706	0.890145	0.388636	0.271004			LGR5	0.441895
CTPS1	0.746127	0.77491	0.823794																					PWP1	0.330245	0.459283	0.427119															LOC101929147	0.890134	0.471057	0.634905			LIMA1	0.442685
SEPHS1	0.872302	0.844718	0.82339																					ZNF335	0.327608	-0.372419	-0.653349															IFT52	0.890058	0.811826	0.945891			LINC00957	0.648442
SPDL1	0.904779	0.899511	0.822727																					EML6	0.319117	0.280366	0.0166249															COPS4	0.889861	0.876109	0.937275			LINC01547	0.359856
TSPYL4	0.734456	0.469607	0.822662																					PCF11	0.308545	0.889534	0.810101															USP38	0.889648	0.876015	0.849532			LLGL2	0.862983
ZNF106	0.722967	0.833009	0.821814																					TCF21	0.301431	0.000228123	-0.495828															SUMO1	0.889589	0.935457	0.85976			LMCD1	0.833515
RPL22	0.727977	0.703312	0.821555																					SLC17A9	0.300947	-0.506149	-0.396512															MRPS17	0.88939	0.118066	0.554596			LOC100289058	0.38532
NARS2	0.809926	0.841749	0.821417																					ARFGAP1	0.289403	-0.504136	-0.752133															KIAA1143	0.889045	0.434786	0.104036			LOC102724312	0.490972
PAPOLA	0.414427	0.787335	0.821397																					DTNBP1	0.270655	0.0025439	-0.298034															ZBTB6	0.888696	0.802683	0.796774			LOC284023	0.702428
HNRNPD	0.921168	0.937902	0.821289																					FER1L4	0.253993	-0.0360812	-0.155314															TBC1D5	0.88826	0.536394	0.801804			LRP10	0.89027
MCOLN3	0.680204	0.714934	0.821285																					CCDC88C	0.24146	0.031642	-0.511332															LOC100506844	0.888064	0.336691	0.526866			LRP3	0.20178
LIPA	0.747056	0.811327	0.821258																																							CNOT9	0.887688	0.603612	0.611797			LRRC25	0.311196
ESR1	0.533722	0.814643	0.819563																																							SHQ1	0.8875	0.877944	0.936802			LRRC4	0.187207
SRPRB	0.611811	0.716517	0.819513																																							XPOT	0.887415	0.934631	0.96449			LTBR	0.605412
VEZF1	0.700667	0.815339	0.81902																																							UTP15	0.887298	0.877448	0.910403			LY9	0.209822
CCND2	0.790468	0.836632	0.818846																																							SMIM7	0.887222	0.395523	0.64948			LYPD3	0.507705
MCM8	0.924234	0.658294	0.81875																																							NSMCE4A	0.887194	0.838176	0.849662			LZTR1	0.539956
SFPQ	0.681853	0.845479	0.818438																																							GFM1	0.887184	0.685363	0.786131			MAFK	0.91765
DST	0.476526	0.889771	0.815291																																							HACD2	0.886726	0.867618	0.798051			MAGIX	0.436632
AKAP1	0.444758	0.615457	0.814997																																							DBR1	0.886702	0.76725	0.72463			MAL	0.649256
FGFR1OP	0.617145	0.741048	0.814225																																							CSTF1	0.886675	0.730626	0.941196			MAL2	0.721629
CHN1	0.816504	0.688713	0.81421																																							SARNP	0.886345	0.894568	0.929648			MAP3K4	0.624489
TOP2B	0.910292	0.890204	0.8142																																							TBCE	0.886281	0.826706	0.90904			MAP7	0.816165
FAM210B	0.745311	0.374143	0.813665																																							GPN1	0.886111	0.843418	0.887742			MASP1	0.711768
SMYD3	0.719512	0.527538	0.813445																																							CETN3	0.885934	0.716872	0.859503			MBD2	0.465369
RASSF2	0.556159	0.600034	0.812955																																							YAE1D1	0.885721	0.742966	0.808121			MBOAT7	0.343144
RPL26L1	0.852493	0.584087	0.812867																																							ASB7	0.885224	0.821339	0.918411			MCOLN1	0.624069
TMPO	0.893845	0.845582	0.812648																																							GSPT2	0.885065	0.617106	0.66418			MED13L	0.702997
FANCI	0.959938	0.802754	0.812495																																							EID2B	0.884794	-0.0559618	0.0787007			MEF2D	0.512301
HYLS1	0.914522	0.518472	0.812324																																							TFAM	0.88479	0.549623	0.569947			MELTF	0.334675
KCTD20	0.645354	0.739787	0.81142																																							NUP35	0.884655	0.698376	0.905685			METRN	0.471774
CYB5D1	0.634749	0.581007	0.811408																																							NGDN	0.884512	0.791548	0.880143			MGAT5B	0.479284
PUS7	0.797731	0.758269	0.811101																																							VAMP7	0.884304	0.833963	0.842071			MISP	0.517002
H2BFXP	0.681166	0.655583	0.810588																																							BCAS2	0.883808	0.872988	0.902355			MKL1	0.508753
PIP4K2A	0.679541	0.792547	0.808737																																							SPRTN	0.883719	0.552885	0.253589			MKLN1	0.431212
R3HDM1	0.78929	0.748306	0.808174																																							PSMF1	0.883697	0.466665	0.767392			MMAA	0.586866
DCDC2	0.773127	0.716028	0.80784																																							NKAP	0.8833	0.714664	0.871408			MMP17	0.273239
ZNF682	0.716771	0.756862	0.807189																																							IKBIP	0.883273	0.861676	0.784153			MMP24-AS1	0.396394
ATP5A1	0.756759	0.635979	0.807011																																							SLU7	0.883134	0.85684	0.895711			MOB1A	0.668539
SLC18B1	0.731048	0.7441	0.806432																																							TRMT61B	0.883075	0.850629	0.811565			MOB1B	0.539447
POLR1C	0.754427	0.652493	0.806103																																							ADO	0.882877	0.808166	0.811655			MOB3A	0.611719
IPO9	0.578605	0.845919	0.805937																																							MRPL13	0.882414	0.811658	0.711769			MRPS2	0.644228
MYEF2	0.679406	0.794764	0.804643																																							C9orf64	0.882343	0.842331	0.917594			MT1E	0.749689
KHDRBS1	0.796165	0.910082	0.804578																																							RNF7	0.881985	0.212845	0.535993			MT1F	0.806864
DNALI1	0.719599	0.704713	0.80377																																							TEFM	0.881822	0.704744	0.894445			MT1HL1	0.75325
ODC1	0.792175	0.72335	0.803177																																							WDR92	0.881803	0.508365	0.59706			MT1M	0.797429
PTGES3	0.745482	0.839612	0.803073																																							POLR1B	0.88168	0.882624	0.876747			MT2A	0.764345
CKAP5	0.534179	0.784557	0.803025																																							NIF3L1	0.881485	0.856915	0.931757			MTCH1	0.508408
HSPA12A	0.72991	0.545389	0.802835																																							SLC31A1	0.881072	0.434653	0.636021			MTHFR	0.660814
NHS	0.819185	0.715335	0.801844																																							ZBTB14	0.880725	0.340766	0.749298			MTMR10	0.719951
ALDH1A1	0.843737	0.863052	0.801068																																							C11orf71	0.880522	0.243092	0.512793			MTMR14	0.348987
ANAPC7	0.522473	0.783744	0.800738																																							SLMAP	0.879777	0.874704	0.861743			MTMR3	0.41094
RAVER2	0.70392	0.809233	0.799503																																							MOB4	0.879588	0.694135	0.845107			MVP	0.971569
DNAJC10	0.813126	0.887506	0.798344																																							RSL24D1	0.879493	0.894548	0.875486			MXI1	0.515482
NUDT15	0.771078	0.646006	0.798094																																							UBE2V2	0.878993	0.936803	0.906375			MYO5B	0.634355
PCNA	0.936528	0.728933	0.79743																																							RPL14	0.878758	0.724228	0.799646			MYO7A	0.27105
RALGPS2	0.727018	0.8481	0.796504																																							VIPAS39	0.87871	0.506762	0.784363			NAALAD2	0.712897
RMI1	0.750658	0.442289	0.796127																																							FOPNL	0.87865	0.895256	0.962387			NATD1	0.698462
ZKSCAN8	0.279911	0.843655	0.793953																																							PDHX	0.878563	0.890162	0.919973			NCOA3	0.538753
LCLAT1	0.870933	0.911897	0.793019																																							SNAPC5	0.878536	0.812508	0.878565			NCOR1	0.391353
CDK5RAP2	0.652237	0.618698	0.792843																																							PGM2	0.878484	0.720717	0.797815			NDRG4	0.655595
LOC90246	0.744182	0.776717	0.792822																																							TIFA	0.878482	0.270608	0.266768			NDUFB2-AS1	0.278336
SRPK1	0.773283	0.771264	0.792461																																							POP4	0.878023	0.492398	0.707442			NEURL2	0.419885
QSER1	0.860092	0.719965	0.791982																																							FAM102B	0.877831	0.462398	0.718014			NGEF	0.67304
NUCKS1	0.594811	0.631421	0.791066																																							FGD5-AS1	0.877718	0.894499	0.943213			NIPAL2	0.563639
PODXL	0.747917	0.690983	0.791006																																							DTD2	0.877659	0.616653	0.711651			NKD2	0.405222
SUPT16H	0.80052	0.838667	0.790779																																							BRWD1	0.877377	0.646672	0.821858			NMRK1	0.775836
EPC1	0.0867473	0.757855	0.790587																																							DIMT1	0.876968	0.406542	0.707262			NNMT	0.463454
GEN1	0.847621	0.846856	0.789487																																							RWDD4	0.876566	0.827826	0.935621			NOS3	0.425184
KIZ	0.835197	0.764047	0.789141																																							ECHDC1	0.876483	0.871957	0.938226			NPEPPS	0.58771
H2AFZ	0.945223	0.794898	0.788411																																							C14orf119	0.876464	0.652248	0.763799			NPLOC4	0.552106
FIGNL1	0.908793	0.757773	0.787784																																							THNSL1	0.876391	0.597118	0.712697			NPR1	0.787901
PRICKLE2	0.650875	0.799036	0.787656																																							MRRF	0.876261	0.649404	0.843187			NT5C2	0.742546
NDC1	0.942695	0.850114	0.784041																																							MRPL42	0.876184	0.667209	0.726619			NUDT3	0.488247
BRI3BP	0.899721	0.724228	0.782971																																							TMEM209	0.875906	0.89039	0.887701			NUP98	0.77642
ATAD2	0.709656	0.64675	0.781519																																							CASP2	0.875802	-0.185219	0.0372139			ODF3B	0.656174
CHTOP	0.713223	0.559165	0.780876																																							ZFAND1	0.875755	0.880202	0.870752			OSBP	0.65386
EXOG	0.764058	0.667517	0.78035																																							TIGD2	0.87561	0.605871	0.749633			OSR2	0.537856
CHD1L	0.607832	0.767223	0.780316																																							LCMT2	0.875595	0.394998	0.841874			PAFAH1B1	0.641246
ODF2	0.567802	0.865374	0.780166																																							ACOT13	0.875516	0.39878	0.640353			PALM3	0.389896
RAN	0.6661	0.673892	0.778744																																							NSF	0.875483	0.772779	0.952971			PANX2	0.769784
INPP5F	0.820211	0.74764	0.778489																																							RPP40	0.875339	0.267058	0.620509			PARD3	0.386926
DHX40	0.706646	0.866517	0.777757																																							DUSP11	0.875318	0.764651	0.807075			PARD6A	0.440304
MAPRE1	0.367202	0.551664	0.776724																																							GABPA	0.875159	0.912519	0.920377			PARP3	0.281804
LRR1	0.920846	0.542537	0.776505																																							SLC39A11	0.875115	0.611809	0.677076			PARP4	0.504961
SSPN	0.8054	0.763106	0.775973																																							CLCC1	0.875015	0.902415	0.889758			PAX8	0.613258
MAT2A	0.230088	0.756548	0.775881																																							TATDN1	0.874908	0.91123	0.816604			PC	0.814018
CACNA1D	0.786873	0.681438	0.77573																																							TMEM261	0.874844	0.654336	0.653721			PCED1B	0.650677
SLC39A10	0.760763	0.904493	0.775359																																							ZNF571	0.874503	0.365424	0.54208			PDZK1IP1	0.835133
ARHGEF9	0.671258	0.74927	0.773085																																							WRN	0.874137	0.815183	0.588279			PGRMC2	0.503462
RPL9	0.645412	0.585187	0.772885																																							FAM210A	0.87409	0.683628	0.623917			PHF11	0.519826
KMT2E	-0.0402947	0.650007	0.772537																																							RNLS	0.873983	0.331426	0.57			PHLDB3	0.267654
HDAC1	0.450423	0.783524	0.772508																																							EML5	0.873744	0.278786	0.249722			PILRA	0.740184
POLE2	0.9372	0.792754	0.772259																																							ZNF639	0.873452	0.934624	0.940662			PIM3	0.758237
UGGT1	0.738058	0.601143	0.770597																																							DPM1	0.873261	0.858036	0.927724			PITPNM1	0.776561
PRPF4B	0.643334	0.811907	0.770061																																							DCK	0.873012	0.68691	0.694254			PLCB4	0.442988
FAM13B	0.799997	0.859706	0.768517																																							SDHAF3	0.872939	0.580511	0.768844			PLCD3	0.494918
UACA	0.68038	0.70844	0.767016																																							EI24	0.8729	0.773363	0.796704			PLEKHM1	0.919476
MRPL51	0.766378	0.613409	0.765588																																							TMEM184C	0.872898	0.616649	0.400783			PLOD3	0.63158
SKP2	0.936116	0.716063	0.765051																																							PQLC3	0.872872	0.675171	0.809415			PNKD	0.798304
C4orf46	0.923679	0.807052	0.764134																																							UBXN8	0.872869	0.82309	0.925888			PNPLA8	0.80985
ASB3	0.684935	0.442189	0.764132																																							OTUD6B-AS1	0.872855	0.475848	0.724969			PNRC1	0.765405
ARL6IP1	0.568289	0.816434	0.764121																																							UNC119B	0.872833	0.620678	0.819303			POLD4	0.868565
CNTRL	0.717994	0.755131	0.76336																																							SETMAR	0.872716	0.833938	0.876175			PPP1R11	0.66579
ZRANB3	0.870268	0.702742	0.763214																																							OARD1	0.872495	0.774923	0.79418			PPP1R13L	0.833246
TCF20	0.36674	0.562984	0.763214																																							ICE2	0.872494	0.892536	0.899226			PPP1R15A	0.706725
SUV39H2	0.863741	0.658248	0.761697																																							MAPKAPK5	0.872402	0.766501	0.793225			PPP1R3C	0.56086
PGR	0.843463	0.809608	0.761348																																							ATP5F1	0.872397	0.804299	0.809372			PRDX5	0.740383
SLC39A6	0.745335	0.706107	0.760957																																							STAU2	0.872291	0.666655	0.64282			PRMT2	0.663759
UGCG	0.113115	0.714799	0.760663																																							ARFIP1	0.872091	0.879039	0.898398			PROSER2	0.888866
COL14A1	0.69816	0.675019	0.760525																																							NDUFAF5	0.872016	0.707163	0.803851			PRRG2	0.417448
ZNF544	0.360462	0.68127	0.760492																																							MACROD2	0.871987	0.213973	0.74773			PRSS22	0.583233
TFDP1	0.891744	0.798719	0.760082																																							PHAX	0.871956	0.674097	0.537657			PRSS3	0.274741
PFN2	0.507281	0.802016	0.759299																																							FBXO4	0.871284	0.550204	0.92071			PRTG	0.535736
ME1	0.823066	0.67578	0.758984																																							CCDC58	0.871072	0.139851	0.639959			PSEN1	0.912982
KIF11	0.937041	0.751647	0.758208																																							PSMC2	0.871009	0.831991	0.963758			PTBP3	0.327819
PALLD	0.625696	0.797416	0.75733																																							SNIP1	0.87092	0.622022	0.644697			PTN	0.821192
TSPYL5	0.755608	0.848365	0.757039																																							FAF2	0.87072	0.689102	0.937665			PTPN6	0.714294
ARSJ	0.789025	0.800772	0.754931																																							E2F5	0.870525	0.724055	0.772074			PTPRK	0.835385
USP13	0.74176	0.762209	0.753589																																							ZNF879	0.870481	0.769681	0.675296			PTPRM	0.65743
ZNF827	0.658988	0.791389	0.753084																																							LSM14A	0.870463	0.963741	0.948079			PTPRU	0.640829
PPIA	0.426977	0.491291	0.751706																																							CERS6	0.87042	0.795246	0.915899			PXN	0.700665
NMT2	0.845757	0.789864	0.751045																																							EHHADH	0.870377	0.710824	0.800043			PYGB	0.790337
RPL31	0.838976	0.489686	0.749826																																							EMP2	0.869647	0.402855	0.6826			PYGL	0.688947
TULP4	0.724701	0.802773	0.749381																																							MED20	0.869432	0.706134	0.840721			RAB11FIP1	0.918507
FBXO5	0.916439	0.674556	0.747114																																							METTL4	0.869392	0.759135	0.770855			RAB40B	0.460655
MTHFD1	0.860151	0.603968	0.745603																																							DHX29	0.869333	0.908778	0.950721			RAD23A	0.384529
USP10	0.780347	0.658998	0.745405																																							CEP41	0.868954	0.407467	0.549558			RALGAPA2	0.707335
PKP4	0.520154	0.705922	0.74465																																							C1orf109	0.868854	0.79547	0.769959			RAP1GAP	0.315427
KIF21A	0.851508	0.834097	0.744465																																							RAD50	0.868797	0.894331	0.962284			RAPGEF3	0.768782
WDR73	0.490739	0.847921	0.743852																																							DYX1C1	0.868608	0.593577	0.612288			RAPH1	0.641472
RUNX1T1	0.74296	0.803727	0.742943																																							ATAD1	0.868568	0.930553	0.930732			RARRES3	0.90623
MECOM	0.690087	0.61207	0.742612																																							EIF2B3	0.86831	0.630251	0.842707			RASD1	0.688401
POGK	0.605417	0.759859	0.742418																																							MIPOL1	0.868272	0.486061	0.730736			RBL2	0.430931
PHTF2	0.838424	0.786598	0.738965																																							KIAA1586	0.868222	0.728003	0.554636			RGS16	0.561309
MTF2	0.653594	0.710215	0.738896																																							MRPL18	0.868057	0.346132	0.67996			RGS4	0.520879
PRC1	0.920994	0.642024	0.738793																																							IMPAD1	0.868055	0.546529	0.515505			RIOK3	0.817586
MAP1B	0.639258	0.766961	0.737931																																							MTFR1	0.868023	0.76849	0.654322			RNF10	0.598065
PARP1	0.840515	0.892645	0.737748																																							RWDD2B	0.867916	0.713889	0.759045			RNF144B	0.387509
ASPM	0.915315	0.624564	0.73715																																							PPIE	0.8679	0.174423	0.218677			ROM1	0.557336
PDIA6	0.5873	0.706793	0.736815																																							UTP11	0.867874	0.751599	0.853216			RORC	0.852173
GPR137C	0.884184	0.385753	0.736506																																							PLEKHG1	0.867864	0.566219	0.780271			RPRM	0.685291
XPO7	0.448131	0.826381	0.732227																																							SPICE1	0.867782	0.852376	0.82932			RRAS	0.873404
STIL	0.909826	0.685219	0.731225																																							TXNL4A	0.867776	0.709417	0.885256			RTKN	0.757248
ATP1B3	0.799567	0.696237	0.731105																																							HNRNPLL	0.867746	0.759099	0.822893			RUFY3	0.518648
HNRNPA0	0.90418	0.85189	0.730657																																							ORC4	0.867211	0.843881	0.93275			S100A1	0.859099
SHCBP1	0.926096	0.521306	0.73037																																							TUBGCP3	0.866871	0.897851	0.902564			S100A10	0.872288
ATP23	0.785078	0.493702	0.729385																																							TMCO1	0.866856	0.664609	0.93137			S100A11	0.792434
MINOS1	0.843525	0.517613	0.728758																																							HAUS3	0.866816	0.913253	0.902766			S100A14	0.68182
UTP4	0.639259	0.394265	0.728545																																							CYP2U1	0.866738	0.573028	0.682157			S100A16	0.610635
MYLK	0.301258	0.651127	0.726969																																							SLC9A6	0.866568	0.864904	0.927648			S100A3	0.874452
OGFOD1	0.665261	0.556688	0.726943																																							MRPS35	0.866433	0.527079	0.767667			S100A4	0.839331
DSN1	0.809504	0.685318	0.725358																																							ZNF670	0.866215	0.333598	0.2846			S100A6	0.869659
HMGB3	0.851713	0.593852	0.724867																																							RPIA	0.866136	0.498249	0.830078			S1PR3	0.353384
PRIM1	0.883009	0.484396	0.723659																																							BTF3L4	0.866133	0.790844	0.84028			SDF4	0.302056
MYH10	0.871638	0.736814	0.723025																																							ZSCAN32	0.866105	0.859505	0.136867			SECTM1	0.681701
GOLIM4	0.674599	0.724817	0.722631																																							SLC25A33	0.866059	0.364686	0.689867			SELENOP	0.646736
NRCAM	0.734886	0.654259	0.722283																																							KBTBD4	0.865917	0.631872	0.580701			SEMA4B	0.839475
YEATS2	0.576968	0.745132	0.721716																																							POP5	0.865799	0.558521	0.780377			SERPINA3	0.640508
FANCD2	0.928743	0.618268	0.720458																																							YAF2	0.865689	0.59731	0.695465			SERPINE1	0.696873
ZNF516	0.743852	0.753995	0.719676																																							STYX	0.865649	0.725334	0.675903			SERPING1	0.936132
SLFN11	0.760979	0.806682	0.719496																																							ABCD3	0.865455	0.868447	0.921062			SFN	0.887494
GREB1	0.686203	0.566402	0.71687																																							ZNF416	0.865359	0.226281	0.550035			SFT2D2	0.45636
BOD1	0.904595	0.821564	0.715713																																							RSBN1	0.865036	0.712206	0.746148			SGPP2	0.890968
TIMELESS	0.92933	0.734992	0.71508																																							TMEM135	0.864817	0.862068	0.893413			SH2D3A	0.852195
SIPA1L1	0.749639	0.688702	0.714959																																							CDK8	0.864773	0.899497	0.889805			SH3BGRL3	0.660205
ZBTB38	0.607561	0.83232	0.714151																																							MTERF3	0.864773	0.936622	0.937084			SH3TC1	0.56533
HOXA10	0.69548	0.519652	0.713404																																							FAM8A1	0.864633	0.876624	0.941157			SHB	0.279568
ORC6	0.927988	0.635487	0.713381																																							GBAS	0.864598	0.935693	0.878909			SHROOM1	0.553416
MEGF9	0.695467	0.333347	0.71278																																							MRPS9	0.864402	0.847978	0.935161			SIDT2	0.563247
FAM168B	0.646224	0.833257	0.712169																																							COX18	0.864244	0.492102	0.717823			SIK2	0.832358
ANKRD50	0.721204	0.713532	0.712091																																							TMEM230	0.864179	0.713177	0.715089			SIPA1L2	0.640813
TRDMT1	0.809788	0.409631	0.711902																																							ATMIN	0.864017	0.930305	0.948301			SIRT7	0.753735
NDC80	0.951752	0.62484	0.711804																																							DNAAF2	0.863962	0.797155	0.789967			SLA2	0.582694
GOLM1	0.761523	0.78622	0.710862																																							ATP5L	0.863826	0.676434	0.631066			SLC10A3	0.757156
KIF20B	0.905009	0.359026	0.709804																																							TRIAP1	0.863546	0.491597	0.762624			SLC12A7	0.775245
EDNRA	0.740406	0.78245	0.708874																																							FECH	0.863476	0.714347	0.803493			SLC25A29	0.283852
ZNF286A	0.777438	0.803888	0.708451																																							AK6	0.86328	0.888756	0.874515			SLC27A3	0.515585
ILF2	0.791045	0.765447	0.706926																																							SLC10A7	0.862847	0.522536	0.716696			SLC2A8	0.745281
NUSAP1	0.920656	0.613827	0.705962																																							LYRM1	0.862832	0.463553	0.84237			SLC34A2	0.762884
METTL21A	0.867098	0.531579	0.705835																																							OAT	0.862774	0.830724	0.930648			SLC35F6	0.333683
TNFRSF19	0.544034	0.767446	0.705834																																							NT5C3A	0.862693	0.743144	0.847114			SLC38A2	0.777115
CENPU	0.933578	0.716522	0.705592																																							NOC3L	0.862334	0.767788	0.752027			SLC39A13	0.744165
NDUFA4	0.769681	0.601054	0.704443																																							PRPF18	0.862149	0.826398	0.870614			SLC3A2	0.604186
BLMH	0.770469	0.852477	0.7019																																							RB1	0.862102	0.812298	0.801975			SLC44A4	0.859924
KDM2B	0.759882	0.731516	0.697885																																							ZNF322	0.861652	0.78497	0.702315			SLC48A1	0.519516
RACGAP1	0.927416	0.613599	0.696677																																							UFC1	0.861531	0.781307	0.836683			SLC7A8	0.830108
CKS1B	0.939686	0.584869	0.696674																																							MTPAP	0.861461	0.893584	0.912141			SLIT3	0.840768
ATIC	0.612518	0.608374	0.696387																																							ZNF420	0.861279	0.620413	0.560376			SMIM24	0.411218
CEP19	0.789525	0.314658	0.695908																																							SLC25A13	0.861126	0.861733	0.909101			SMIM5	0.317941
GXYLT2	0.693733	0.651838	0.695422																																							ALG8	0.861103	0.625955	0.865252			SMPD1	0.861207
DFFA	0.489036	0.567007	0.694316																																							GTF2B	0.860921	0.820606	0.913198			SNX15	0.346495
SH3RF2	0.730211	0.28157	0.694121																																							APIP	0.86089	0.843249	0.819592			SNX21	0.573157
ZNF93	0.757703	0.72103	0.693576																																							NUDT6	0.86069	0.483906	0.648114			SNX29	0.337103
GALNT12	0.916975	0.637039	0.690519																																							ADSL	0.860259	0.606284	0.652067			SNX9	0.837811
ARL15	0.793732	0.602686	0.687084																																							KDSR	0.860149	0.78716	0.86793			SOCS3	0.791644
POMP	0.364465	0.559777	0.684977																																							TMX1	0.86012	0.787625	0.318386			SOD3	0.758694
GREM2	0.757143	0.508399	0.68496																																							PRPSAP2	0.860024	0.77375	0.870963			SORCS2	0.4727
POLB	0.823818	0.710476	0.683397																																							CPOX	0.859847	0.842466	0.836161			SPATA2L	0.764432
GAR1	0.84251	0.590369	0.682815																																							SCRN3	0.859795	0.881195	0.89199			SPINT1	0.791584
LOC100505851	0.690257	0.576638	0.681943																																							NDUFAF4	0.85972	0.449452	0.569677			SPRYD4	0.55028
ZGRF1	0.813681	0.619305	0.681456																																							EXOSC9	0.859707	0.79962	0.927355			SPSB1	0.752089
ZNF300	0.852095	0.704572	0.680481																																							CHCHD3	0.859686	0.724835	0.735267			SPSB3	0.704548
BID	0.770045	0.630322	0.680068																																							TMA7	0.85967	0.0436544	0.667808			SQRDL	0.794405
LINC00865	0.710086	0.691087	0.679809																																							ZNF304	0.859659	0.842284	0.903568			SQSTM1	0.759784
PLK2	0.768165	0.838584	0.679457																																							ZMAT3	0.859595	0.645107	0.775195			SRC	0.372351
PEAK1	0.716068	0.680188	0.679181																																							N6AMT1	0.859527	0.0947366	0.76941			SSFA2	0.703171
TSEN2	0.797123	0.754928	0.67827																																							ZNF585A	0.859477	0.18411	0.785654			SSH3	0.833196
GGH	0.946814	0.619824	0.67763																																							ZNF599	0.859338	0.286632	0.700883			STAB1	0.303869
SNX18	0.843809	0.741373	0.675197																																							ELF2	0.85923	0.756769	0.504905			STARD5	0.678395
SSR3	0.620443	0.535741	0.674858																																							FITM2	0.858818	0.488797	0.590083			STARD8	0.426737
NUF2	0.9159	0.57894	0.673698																																							SOCS4	0.858722	0.83513	0.870268			STAT2	0.231489
TIPIN	0.884426	0.543859	0.673246																																							RIOK1	0.858632	0.721805	0.74531			STAT3	0.848672
ZCCHC11	0.74182	0.889804	0.672817																																							TBPL1	0.858561	0.639957	0.824223			STIM1	0.468803
TUNAR	0.78537	0.349512	0.67241																																							ANXA5	0.85855	0.763963	0.742991			STK40	0.885283
PRPS1	0.696343	0.549176	0.672076																																							SLFN12	0.858507	0.428664	0.776459			SUN2	0.620101
ATXN10	0.360492	0.662477	0.672075																																							MMADHC	0.858398	0.867037	0.87363			TAGLN2	0.754532
SAMM50	0.545818	0.637861	0.671453																																							SSBP1	0.858333	0.764411	0.752184			TAP1	0.710384
USP49	0.74271	0.755767	0.670197																																							NDUFAF1	0.85818	0.430659	0.752203			TAPBP	0.649881
CDK1	0.96144	0.678058	0.669712																																							DCAF13	0.858135	0.862143	0.966461			TAPBPL	0.504552
EGFL6	0.905154	0.394976	0.666964																																							ZBED8	0.85808	0.893005	0.831383			TBC1D2	0.907006
CENPK	0.953177	0.699242	0.6668																																							TAF7	0.857918	0.870147	0.952894			TCEAL4	0.664624
PFKM	0.450439	0.785971	0.666178																																							QRICH1	0.857832	0.772965	0.663543			TCIRG1	0.552826
HEATR3	0.819846	0.44235	0.666161																																							EARS2	0.857824	0.674996	0.863836			TCTA	0.816135
BORA	0.94579	0.698015	0.664168																																							AP1AR	0.857758	0.845496	0.85714			TES	0.332753
AURKA	0.948308	0.420743	0.663735																																							FUT10	0.857394	0.376072	0.542981			TFEB	0.792678
ARHGEF26	0.929861	0.523666	0.663036																																							STX8	0.857393	0.182948	0.578377			TGM2	0.733817
2017-03-02	0.626889	0.512589	0.661893																																							METTL13	0.857378	0.694899	0.757521			TH	0.234183
RBFOX2	0.677823	0.784466	0.661654																																							EID3	0.856939	0.632486	0.667089			TICAM1	0.611825
DLC1	0.551912	0.757721	0.661459																																							HACL1	0.85685	0.742703	0.908165			TLR3	0.696184
ANO4	0.876068	0.630946	0.66114																																							ZNF12	0.85685	0.890595	0.910062			TMC6	0.383422
CGNL1	0.838662	0.681232	0.661034																																							UBE2E3	0.856844	0.344904	0.724464			TMEM134	0.715068
TTC28-AS1	0.750919	0.74743	0.659841																																							PLGRKT	0.85674	0.182708	0.471277			TMEM176B	0.425096
SLC16A9	0.904122	0.521343	0.658842																																							PEX2	0.856733	0.839393	0.820376			TMEM191A	0.446961
RAD51AP1	0.953145	0.650856	0.657775																																							ZNRF2	0.856518	0.463238	0.669953			TMEM204	0.582505
CMC2	0.769115	0.0198145	0.657343																																							TMEM251	0.856472	0.653306	0.707689			TMEM245	0.836451
NF1	0.644195	0.782588	0.656964																																							BBS9	0.85647	0.808902	0.899876			TMEM255B	0.364364
MIR100HG	0.497422	0.841266	0.655217																																							PEX7	0.856455	0.583208	0.81891			TMEM37	0.814248
BMPR1B	0.688168	0.559088	0.651243																																							GATB	0.85644	0.198501	0.280783			TMEM61	0.608982
CRISPLD1	0.795844	0.631684	0.645519																																							CTDSPL2	0.856394	0.844448	0.650346			TMEM63A	0.688055
COX6C	0.660605	0.53658	0.644637																																							ETV3	0.856351	0.811297	0.886952			TMEM87A	0.510612
CKAP2	0.938546	0.705722	0.643766																																							PPP1R2	0.856301	0.918697	0.858529			TMEM8A	0.814922
BUB1	0.955131	0.536093	0.643354																																							LRRC57	0.8563	0.683231	0.70592			TMPRSS4	0.873736
MYBL1	0.668391	0.560345	0.641478																																							CSNK1A1	0.856262	0.817496	0.92543			TMUB2	0.775059
NCAPG	0.938227	0.661493	0.641442																																							LSM8	0.856243	0.218939	0.353995			TNFAIP2	0.817524
CEP55	0.956057	0.555287	0.641125																																							NEDD1	0.856233	0.610961	0.869049			TNFRSF10A	0.641557
CMTM6	0.586571	0.694246	0.641052																																							NUP88	0.855879	0.723697	0.870601			TNFRSF1A	0.84051
SKA2	0.899792	0.403713	0.640647																																							ZNF77	0.855814	0.255754	0.469103			TOM1	0.878274
SEMA3C	0.557206	0.634406	0.636841																																							MTERF4	0.855796	0.774488	0.838714			TOX2	0.789196
PRSS23	0.519791	0.684756	0.63565																																							COMMD8	0.855719	0.662129	0.836012			TP53INP2	0.801969
PRSS12	0.654848	0.738737	0.634999																																							METTL23	0.85551	0.27676	0.713243			TPCN1	0.771335
SYNE1	0.0341412	0.685556	0.63375																																							ENY2	0.85549	0.64949	0.792569			TPM1	0.455415
KDELR2	0.306796	0.785478	0.632826																																							TXNDC17	0.855241	0.211386	0.667809			TRADD	0.902774
ABCG2	0.879149	0.756354	0.629856																																							ZSCAN21	0.855116	0.80399	0.73781			TRAPPC8	0.383119
CCNB1	0.969672	0.524967	0.62829																																							LRCH1	0.854865	0.649346	0.817949			TRIM47	0.818481
PRKCQ	0.77248	0.469739	0.62768																																							FBXL4	0.854439	0.878811	0.857575			TRIM8	0.650828
BRCA1	0.865561	0.526956	0.627382																																							TCEB1	0.854215	0.275106	0.399194			TRNP1	0.849418
NRIP1	0.8377	0.883984	0.626763																																							ZNF596	0.853729	0.772134	0.711043			TSHZ2	0.526687
SNRPE	0.903177	0.571199	0.625406																																							CSDE1	0.853121	0.921062	0.929541			TSPAN12	0.812014
EXOC5	0.623663	0.59563	0.625236																																							GTF2E1	0.85294	0.727064	0.794967			TSPAN32	0.309943
FEN1	0.930515	0.424803	0.625114																																							DNAJC8	0.852849	0.308409	0.41662			TTC22	0.721679
IL17RB	0.761521	0.376298	0.624911																																							PPP2CA	0.852835	0.89628	0.863509			TTC7A	0.587652
MND1	0.942779	0.512191	0.623758																																							SPATA5	0.852813	0.772166	0.692516			TTC9	0.88441
DLGAP5	0.96057	0.557515	0.623435																																							C11orf57	0.852718	0.870432	0.85952			TTLL4	0.505569
CXADR	0.692767	0.675356	0.62294																																							ZCCHC7	0.852645	0.897747	0.77914			TTPAL	0.399876
MSI2	0.759205	0.734098	0.622068																																							SP4	0.852388	0.48893	0.386724			TYMP	0.628086
LOC81691	0.768594	0.35869	0.621451																																							SIRT5	0.852215	0.209805	0.243707			U2AF1L4	0.325207
SESN3	0.58699	0.830736	0.620505																																							SPATA7	0.85166	0.905455	0.879548			UBALD2	0.759132
PRR11	0.942333	0.556218	0.620227																																							LRRC34	0.851623	0.544405	0.558295			UBE2H	0.832398
CACHD1	0.71684	0.729967	0.61982																																							TMEM38B	0.851401	0.413838	0.0833147			UBE2L6	0.80762
DCAF12	0.792443	0.585177	0.617466																																							PSMA4	0.851388	0.876454	0.900426			UCKL1	0.67031
ANLN	0.954189	0.678578	0.616584																																							DDX10	0.851353	0.813753	0.916767			UCP2	0.677083
HMCN1	0.675328	0.512975	0.616467																																							SAAL1	0.851352	0.544714	0.817193			USP47	0.621439
FKBP9	0.702878	0.406102	0.616376																																							EMG1	0.85109	0.238113	0.719615			VAMP3	0.538812
PBK	0.977089	0.470593	0.613484																																							ZNF415	0.850851	0.839589	0.943651			VAMP5	0.247914
CENPL	0.858769	0.722351	0.612216																																							NIPSNAP3B	0.850638	0.426886	0.584383			VASP	0.815441
C5	0.732812	0.4301	0.610744																																							BLOC1S2	0.850591	0.74891	0.836874			VAT1	0.851455
KIAA1456	0.654197	0.567738	0.610714																																							SLC25A40	0.850577	0.789567	0.901071			VPS13C	0.445951
UBFD1	0.737764	0.787907	0.610625																																							PSMD6	0.850352	0.813855	0.905377			VPS13D	0.604652
INHBC	0.65181	0.460913	0.610499																																							NDUFS4	0.850207	0.676102	0.823581			VPS37D	0.486065
RPP14	0.54491	0.536556	0.609348																																							UCHL3	0.850199	0.592864	0.715787			VPS4A	0.677502
MAD2L1	0.957607	0.657335	0.607686																																							CEPT1	0.850123	0.554128	0.763664			VWA1	0.742701
RPS17	0.754702	0.569001	0.60767																																							MON1B	0.850033	0.912196	0.911872			WBP2	0.745704
CPQ	0.740673	0.558164	0.60651																																							NOA1	0.849857	0.149012	0.443521			WDR45	0.4897
STMN1	0.904154	0.553141	0.604211																																							NAPEPLD	0.849789	0.86978	0.879347			WNK1	0.341974
MID1	0.7448	0.634838	0.603857																																							C11orf74	0.849718	0.557593	0.619865			YIPF3	0.701499
CDCA7L	0.941376	0.79349	0.600516																																							CMAS	0.84945	0.79062	0.887032			YPEL3	0.760942
LRRC37A4P	0.42696	0.44201	0.600163																																							MOSPD1	0.849403	0.754296	0.846425			YWHAZ	0.765597
FBXL2	0.532548	0.613345	0.599615																																							C9orf40	0.849251	0.236396	0.747218			ZBTB10	0.790179
KNSTRN	0.89875	0.658928	0.599523																																							ZNF2	0.849067	0.667405	0.634838			ZBTB20	0.400665
MYB	0.790929	0.221253	0.598084																																							SCAF8	0.849048	0.958305	0.863154			ZBTB43	0.544448
LOC101927204	0.675545	0.564188	0.597383																																							TCFL5	0.849033	0.572447	0.676309			ZCCHC2	0.627588
CEP97	0.797643	0.523695	0.595751																																							C2orf47	0.848849	0.26452	0.591497			ZCCHC6	0.877662
APOLD1	0.639098	0.456267	0.593621																																							WDR7	0.848691	0.736663	0.937388			ZDHHC18	0.759248
NCAPD2	0.872989	0.544372	0.592561																																							ZNF518B	0.848664	0.822274	0.898542			ZEB1	0.641153
PDE5A	0.793488	0.724103	0.591121																																							SENP8	0.848492	0.430384	0.473253			ZFAND5	0.558608
NONO	0.783693	0.850832	0.58947																																							MIER3	0.848468	0.880652	0.79763			ZFP36	0.732907
SH3BGR	0.701257	0.319378	0.589387																																							ACAA2	0.848404	0.578914	0.69912
DTL	0.941113	0.626341	0.587836																																							LAMTOR5	0.848391	0.578418	0.848229
SH3PXD2A	0.705864	0.681837	0.584918																																							CAPN7	0.848311	0.92684	0.924696
NUP43	0.70591	0.497743	0.584397																																							EIF2B1	0.84826	0.744221	0.705585
ZCCHC14	0.689467	0.863039	0.583703																																							MRPL15	0.848047	0.630144	0.738455
FREM1	0.780551	0.679014	0.583565																																							CKMT2-AS1	0.847638	0.724328	0.700889
TRIM25	0.374445	0.660636	0.583466																																							SDCCAG8	0.847055	0.327766	0.549982
PTCH1	0.828995	0.71288	0.583284																																							PTRH2	0.847037	0.747527	0.879933
SHANK2	0.761946	0.639701	0.578285																																							RAD51B	0.846868	0.117706	0.28608
TRIM6	0.918599	0.477236	0.578111																																							NFIB	0.846868	0.274301	0.889023
BEX3	0.913835	0.473071	0.576697																																							ZNF473	0.846823	0.43987	0.0725167
ANK2	0.841133	0.502555	0.575458																																							NUDT11	0.846814	0.542907	0.556437
RRM2	0.920992	0.560413	0.575371																																							POLR3C	0.846712	0.803295	0.885528
SNRPD2	0.80158	0.334544	0.574228																																							YEATS4	0.846582	0.671862	0.795073
CENPF	0.858816	0.4504	0.571463																																							CMSS1	0.846554	0.393851	0.693953
CBX5	0.727502	0.37262	0.569981																																							WDR5B	0.846544	0.761088	0.889088
MTCL1	0.825572	0.43912	0.569943																																							PCID2	0.846424	0.917469	0.877429
EWSR1	0.705924	0.64973	0.569878																																							MRPS27	0.846419	0.788764	0.671878
HIKESHI	0.751749	0.31394	0.569838																																							FASTKD5	0.846248	0.62758	0.799838
CDCA7	0.809239	0.648522	0.569431																																							IFT81	0.846054	0.934959	0.829904
DPY19L2P2	0.672827	0.445683	0.568885																																							ORC3	0.845506	0.791664	0.923647
COL3A1	0.206949	0.792925	0.568507																																							TH2LCRR	0.845209	0.611739	0.591232
RAB30	0.674915	0.3907	0.567796																																							SNRPB2	0.845197	0.808191	0.923739
KIF18A	0.91977	0.273494	0.56772																																							ZNF829	0.845182	0.37956	0.71567
WDR77	0.801163	0.574134	0.566776																																							ATPAF1	0.845039	0.813638	0.759498
BUB1B	0.924782	0.567163	0.566022																																							RNF219	0.84472	0.924973	0.869926
WDR76	0.878994	0.439401	0.565711																																							TBC1D12	0.844497	0.844762	0.866669
BMS1P20	0.341166	0.564043	0.565648																																							LMBRD2	0.844449	0.465363	0.709815
FNDC3B	0.311186	0.567654	0.565487																																							TLK1	0.844333	0.860425	0.944289
ZNF704	0.812548	0.691802	0.564801																																							PRDX4	0.844175	0.157868	0.542075
MATR3	0.440484	0.396904	0.563259																																							PSMA7	0.843903	0.421344	0.439296
ZNF618	0.771811	0.563642	0.560467																																							PLEKHM3	0.843319	0.734884	0.892741
C5orf34	0.809635	0.53392	0.560276																																							RUFY2	0.843034	0.716704	0.665819
EPDR1	0.864711	0.543426	0.558939																																							FAM35A	0.842903	0.857834	0.963737
POP1	0.614925	0.341893	0.558171																																							PIBF1	0.842901	0.902852	0.92694
ANO1	0.663465	0.72631	0.557783																																							BCDIN3D	0.842821	0.295989	0.648998
POLE3	0.70658	0.661635	0.556766																																							LIPT1	0.842526	0.790858	0.854322
TRIP13	0.938571	0.441177	0.556623																																							SEC23A	0.842525	0.865909	0.692773
DIAPH3	0.941816	0.343788	0.556394																																							RNF139	0.842513	0.72434	0.886098
ARL3	0.726162	0.150947	0.552597																																							ZNF277	0.842343	0.865484	0.839047
OPN3	0.836112	0.449547	0.551725																																							RANBP6	0.842133	0.878295	0.83279
CDH11	0.686719	0.864662	0.550478																																							NEK1	0.842116	0.70715	0.857931
TTK	0.963798	0.530463	0.549518																																							CCDC121	0.842022	0.196126	0.158899
CCDC18	0.480858	0.437862	0.547404																																							PDSS1	0.841823	0.721425	0.862017
WHSC1	0.885906	0.588453	0.546601																																							GLRX3	0.84181	0.52985	0.47126
MYO1B	0.677369	0.839809	0.546174																																							PUS10	0.841615	0.709935	0.691282
ISOC1	0.910988	0.678686	0.545169																																							COQ5	0.841605	0.652416	0.886563
NEK2	0.973498	0.421472	0.543787																																							LRRC42	0.841408	0.339856	0.21047
PLEKHG4B	0.715709	0.602654	0.542402																																							AP3S1	0.841303	0.654036	0.666266
GLA	0.660485	0.423141	0.540409																																							CLP1	0.841275	0.575267	0.718439
ZWINT	0.947783	0.438227	0.540022																																							CNOT10	0.841147	0.871321	0.838163
MELK	0.961078	0.559116	0.537204																																							GZF1	0.841003	0.823586	0.822837
TMEM97	0.939117	0.446271	0.536728																																							ASTE1	0.840808	0.53329	0.815471
VANGL1	0.777027	0.743913	0.535433																																							TAB2	0.840787	0.907514	0.881712
HARS	0.547682	0.52753	0.534665																																							MFAP1	0.840712	0.800839	0.950713
GSTA3	0.208438	-0.0112831	0.533663																																							TP53BP2	0.840623	0.827059	0.796771
ELL3	0.517743	0.326319	0.533406																																							GLT8D1	0.840499	0.805185	0.935622
TMEM106C	0.927111	0.51212	0.531005																																							ELOVL4	0.840414	0.454881	0.297078
GCLC	0.792541	0.776846	0.529459																																							ZXDB	0.840381	0.478465	0.608779
CENPN	0.933926	0.428587	0.529118																																							LRRC40	0.840102	0.927266	0.907497
SGO2	0.929226	0.374044	0.528939																																							ITGB5	0.839973	0.349943	0.425264
TOP2A	0.921487	0.609254	0.528264																																							ZNF347	0.839876	0.779217	0.370462
KMO	0.893157	0.39425	0.527972																																							LIN52	0.839867	0.796801	0.921331
HMMR	0.945336	0.405246	0.526364																																							RMDN1	0.839661	0.77425	0.728565
CPM	0.919431	0.760656	0.525877																																							MLK4	0.839601	0.659848	0.656654
E2F7	0.952875	0.38003	0.524741																																							TFB1M	0.839583	0.690658	0.934308
C14orf132	0.808933	0.546557	0.523567																																							TXNL1	0.8393	0.653015	0.720076
HELLS	0.904275	0.624254	0.523373																																							BCL2L2	0.839284	0.75965	0.779009
TCF4	0.707264	0.593064	0.521634																																							ALG14	0.839209	0.357651	0.824784
DNA2	0.814963	0.545466	0.519557																																							ZBED4	0.83914	0.849956	0.532147
TRIM45	0.421501	0.558288	0.519196																																							JADE3	0.838989	0.667276	0.725911
MTFR2	0.826824	0.3013	0.51791																																							NDFIP2	0.838862	0.544888	0.660726
CDC6	0.932113	0.578988	0.517627																																							CSNK1G3	0.838783	0.864019	0.691664
MYLIP	0.270858	0.519856	0.516296																																							NSL1	0.838721	0.657638	0.642077
DSCC1	0.909741	0.653003	0.511973																																							SMAD2	0.838648	0.525972	0.840181
UBE2T	0.968885	0.389616	0.510809																																							MIPEP	0.838542	0.692683	0.797144
RAD51	0.916938	0.232488	0.510438																																							SRP72	0.838321	0.833379	0.87388
ZNF367	0.939972	0.483084	0.509037																																							FAM172A	0.838246	0.899032	0.890489
CKAP2L	0.722353	0.406533	0.506623																																							COPB2	0.8382	0.84382	0.966099
KIF23	0.942923	0.438963	0.503478																																							ACADM	0.838161	0.874746	0.860407
KIRREL	0.511978	0.779505	0.501702																																							SENP2	0.837867	0.447878	0.785419
TFDP2	0.756542	0.608008	0.501595																																							NANP	0.837794	0.857214	0.763872
RFWD3	0.772485	0.237258	0.498957																																							NUP85	0.83778	0.566028	0.557711
FAM122C	0.578361	0.501836	0.496341																																							PIGL	0.837619	0.344407	0.496463
CENPE	0.93684	0.329187	0.493512																																							MRFAP1L1	0.83761	0.712109	0.911912
PER3	0.622783	0.626309	0.493231																																							FAM192A	0.837521	0.417731	0.830574
RPL3	0.248233	0.532338	0.491117																																							WDR75	0.837355	0.814067	0.936358
GLT8D2	0.679401	0.679164	0.489928																																							FAF1	0.837333	0.854303	0.913364
PAK1	0.722824	0.291293	0.489178																																							AMZ2P1	0.837331	0.848638	0.858495
SCUBE2	0.763816	0.450124	0.488081																																							YWHAB	0.837319	0.935881	0.951691
SKA3	0.742019	0.409521	0.487332																																							CYP39A1	0.837062	0.451578	0.716283
PLXDC2	0.664856	0.468818	0.487037																																							PET117	0.836921	0.368837	0.815453
KIF4A	0.956529	0.37045	0.484918																																							LLPH	0.836881	0.615858	0.684505
OLFM4	0.649665	0.106797	0.484191																																							GLMN	0.836388	0.857884	0.663281
GAS2	0.499058	0.361351	0.483924																																							CDC27	0.836294	0.785861	0.726476
SASS6	0.854525	0.270089	0.481942																																							FNBP1L	0.836272	0.840507	0.787471
PIGW	0.826172	0.474043	0.481																																							LSM3	0.836006	0.395505	0.608533
CDC7	0.650517	0.488539	0.474475																																							CCDC126	0.835898	0.331403	0.727385
DYNC1LI1	0.230132	0.607338	0.474421																																							DCUN1D1	0.835847	0.861618	0.713204
FAM169A	0.589114	0.32844	0.474241																																							SMIM13	0.835712	0.722481	0.744207
MCM4	0.940465	0.703845	0.470946																																							FTO	0.835384	0.404369	0.330378
RAI14	0.783959	0.714349	0.466892																																							LSM11	0.835263	0.623421	0.907547
P2RY14	0.78344	0.598492	0.466728																																							UBQLN2	0.83523	0.692811	0.754118
PARPBP	0.701639	0.411235	0.466291																																							ZNF569	0.835022	0.462247	0.635863
CAMTA1	0.733264	0.539057	0.466001																																							TMEM237	0.834723	0.810514	0.73343
RGS7BP	0.798072	0.240589	0.462606																																							MRPL46	0.834499	0.17824	0.513676
KL	0.776487	0.311301	0.462284																																							CHMP2B	0.834421	0.895377	0.835215
ANKRD45	0.73206	0.303387	0.460627																																							PSMA1	0.834399	0.702031	0.760047
GPAT3	0.706171	0.208206	0.457188																																							LNX1	0.83409	0.408143	0.809596
LINC00261	0.703046	0.243918	0.456292																																							C14orf166	0.83394	0.826569	0.85808
E2F8	0.93512	0.490443	0.455704																																							LOC284926	0.833875	0.233905	0.284112
KCNIP4	0.927539	0.327927	0.453345																																							ASF1A	0.83374	0.723792	0.539431
PPP2R3A	0.601321	0.720942	0.450746																																							GOLGA5	0.833719	0.888321	0.923098
CCNB2	0.963058	0.397797	0.449492																																							C5orf51	0.833302	0.909219	0.910413
DDIAS	0.905405	0.300437	0.448148																																							NUP62CL	0.83324	0.288993	0.523429
WDR89	0.339491	0.42499	0.446592																																							COQ3	0.833223	0.262052	0.533819
ADAMTS19	0.877215	0.604547	0.442833																																							TFB2M	0.832944	0.794852	0.868126
ADAMTS6	0.591515	0.38925	0.44246																																							MSANTD4	0.832881	0.818381	0.925392
MMP16	0.798902	0.562106	0.442119																																							C1QBP	0.832678	0.15345	0.0708798
SYT1	0.772464	0.537683	0.441772																																							MTIF3	0.832551	0.813836	0.747952
MARVELD3	0.714485	0.172802	0.441652																																							REPS1	0.832459	0.790748	0.877685
SHROOM4	0.724845	-0.184982	0.441535																																							NFXL1	0.832225	0.792819	0.922027
LOC730101	0.814009	0.56129	0.44067																																							HDGFRP3	0.832173	0.718257	0.685249
HMGB3P1	0.681252	0.103003	0.438484																																							PRRC1	0.832156	0.883627	0.927904
RUVBL1	0.708853	0.543272	0.438027																																							ZNF207	0.832097	0.407611	0.639598
NETO2	0.897471	0.618712	0.435418																																							C21orf59	0.832089	0.670643	0.834731
PNMAL1	0.86279	0.499785	0.434988																																							POLR3B	0.831817	0.623145	0.907999
ZNF788	0.92227	0.659683	0.43353																																							CENPQ	0.831526	0.597496	0.791112
ERICH3	0.56648	0.0299899	0.432429																																							DNAJC12	0.831459	0.441649	0.494361
POSTN	0.754693	0.682687	0.430702																																							TMEM19	0.83137	0.573778	0.602182
ZNF551	0.401769	0.707283	0.429997																																							ZNF624	0.830964	0.702204	0.463295
C1orf112	0.916215	0.514989	0.429976																																							LEMD3	0.830867	0.812413	0.825006
SLITRK6	0.684382	0.179773	0.429577																																							SNX6	0.830561	0.879162	0.924935
CDC25C	0.86228	0.121489	0.427523																																							EFCAB11	0.830451	0.224697	0.495006
CCDC81	0.356369	0.316471	0.420518																																							FPGT	0.83031	0.848511	0.890828
AGAP1	0.549586	0.774018	0.417984																																							C9orf85	0.830168	0.631741	0.687587
CDKN3	0.964984	0.326236	0.417782																																							ZNF616	0.829999	0.474857	0.471726
LIN9	0.703874	0.118843	0.41763																																							OXSM	0.829921	0.74983	0.893262
WNT5A	0.56033	0.747139	0.416587																																							ZBTB21	0.829887	0.730417	0.613006
GUCY1A2	0.704847	0.465498	0.415211																																							MLF1	0.829863	0.588247	0.701742
CHAF1B	0.663366	0.156761	0.414407																																							RPL24	0.829803	0.644828	0.826442
GRB14	0.610567	0.280937	0.414165																																							ISCA1	0.829798	0.806956	0.886005
SFRP4	0.408579	0.527355	0.413746																																							FAM175A	0.829654	0.719765	0.618774
COLEC12	0.736919	0.523918	0.411685																																							FAM220A	0.829357	0.711177	0.883266
SFRP1	0.519403	0.473636	0.410053																																							DNAJA4	0.829347	0.736873	0.826609
KIF20A	0.948789	0.340453	0.40635																																							AMZ2	0.829316	0.808274	0.923684
NREP	0.307566	0.656034	0.404499																																							C8orf76	0.829258	0.794832	0.875091
SPRED1	0.755884	0.719245	0.399465																																							TSPAN3	0.829086	0.773	0.839461
LSM5	0.908192	0.368197	0.398706																																							ATG5	0.829066	0.806211	0.83557
PPP2R2C	0.821232	0.599621	0.398017																																							SPAG16	0.828973	0.897659	0.894109
ZNF793	0.532437	0.520111	0.395707																																							UXS1	0.828849	0.579563	0.793918
TATDN2	0.685252	0.248529	0.395074																																							JAK2	0.828826	0.667451	0.731609
TPX2	0.890802	0.447332	0.394963																																							DCUN1D5	0.828808	0.632475	0.799455
PCSK5	0.780557	0.312036	0.391655																																							ATG10	0.828624	0.624136	0.77966
TOMM5	0.765318	0.212379	0.38798																																							GMPS	0.82862	0.533925	0.821025
PSMC3IP	0.817401	0.229434	0.387894																																							MRPL58	0.828574	-0.124837	0.376385
DUT	0.86064	0.336068	0.387567																																							AGL	0.828422	0.834539	0.920338
OIP5	0.973379	0.26345	0.387361																																							BEND6	0.828352	0.637716	0.634699
DKK3	0.882753	0.539191	0.387334																																							KIN	0.828297	0.848503	0.89283
SNRPF	0.831406	0.0447118	0.385923																																							OCRL	0.82821	0.926275	0.898106
SLIRP	0.889299	0.227643	0.380215																																							HMGN4	0.828157	0.806845	0.946276
CBY1	0.764732	-0.0442795	0.378913																																							IGBP1	0.828016	0.375895	0.599923
SMARCA4	0.541766	0.743047	0.37767																																							TRNT1	0.828013	0.922764	0.910445
ITIH5	0.70247	-0.00229064	0.377434																																							PPP2R3C	0.82794	0.917852	0.902927
TRIB2	0.78388	0.741007	0.376453																																							TRMT12	0.827703	0.838893	0.892287
PLK4	0.932838	0.479812	0.37579																																							ATL1	0.827652	0.566366	0.403275
LMNB1	0.884055	0.43932	0.375583																																							COA1	0.827649	0.440132	0.658812
PMAIP1	0.831949	0.443125	0.374015																																							ESD	0.827612	0.745781	0.83389
TRIM59	0.923995	0.604322	0.372658																																							ALKBH3	0.827363	0.242666	0.798463
C18orf54	0.792882	0.546884	0.370965																																							CHCHD7	0.827358	0.674492	0.784412
HJURP	0.916654	0.456657	0.368061																																							WASF3	0.827077	0.640099	0.738185
RAD18	0.620798	0.417806	0.363494																																							RUFY1	0.826776	0.747032	0.770437
BTBD11	0.860999	0.0829414	0.360129																																							APTR	0.826766	0.682944	0.826882
BRIP1	0.947669	0.331813	0.357097																																							NIT2	0.826759	0.716484	0.83207
PTTG3P	0.501026	0.0210474	0.356647																																							PIGK	0.826689	0.846668	0.86777
SLC35B1	0.219376	0.498325	0.355784																																							GRPEL2	0.826365	0.902157	0.929034
PSMD11	0.519543	0.415558	0.355512																																							TMEM116	0.826207	0.391085	0.743679
CEP162	0.735826	0.716959	0.354777																																							TAF11	0.825935	0.81864	0.863027
ITPRIPL2	-0.00162395	0.399963	0.350318																																							GTPBP4	0.825926	0.9049	0.94687
GCNT1	0.749718	0.59487	0.348143																																							PACRGL	0.825702	0.795748	0.809588
NPAS3	0.861323	0.408132	0.348085																																							ME2	0.825669	0.869063	0.925829
CADM1	0.759673	0.515873	0.346385																																							NUDT5	0.825579	0.445065	0.709455
CCNA1	0.870287	0.0924073	0.344518																																							PRKRA	0.825545	0.754932	0.776148
KIF15	0.930202	0.255645	0.343135																																							ARV1	0.825441	0.713288	0.859527
TYMS	0.917985	0.351514	0.342757																																							PLPP6	0.825347	0.930082	0.882586
LEKR1	0.629492	0.145509	0.341853																																							SEC24B	0.82534	0.889005	0.955559
SNRNP40	0.682145	0.207475	0.34144																																							ABHD10	0.825262	0.777757	0.846974
POLQ	0.688297	-0.0159494	0.341399																																							RPAP2	0.825162	0.798797	0.873636
PIK3R3	0.876549	0.64257	0.339394																																							TIMM10B	0.825154	0.406979	0.562608
WDHD1	0.893313	0.5259	0.327963																																							SELENOF	0.82505	0.871001	0.905081
NEFM	0.645339	0.364117	0.323417																																							TAF5	0.825024	0.795642	0.849094
VWC2	0.740357	0.159891	0.321796																																							PACRG	0.824871	-0.22332	0.233496
SYT11	0.554861	0.39475	0.320497																																							EFR3A	0.824853	0.781575	0.813201
MEST	0.803446	0.80601	0.317891																																							FZD3	0.824812	0.652079	0.673143
FBN2	0.868625	0.633584	0.316305																																							PIGF	0.824776	0.696921	0.868074
TNFRSF10B	0.847112	0.585435	0.315791																																							TMEM60	0.824741	0.435154	0.464778
CCNE2	0.942364	0.267927	0.315517																																							RCHY1	0.824663	0.791291	0.839099
NXNL2	0.472891	0.195542	0.315215																																							PSMD7	0.824566	0.84185	0.935483
KLF10	0.812305	0.632158	0.314802																																							ABCB10	0.82456	0.87552	0.854889
BCL11A	0.730732	0.378633	0.313441																																							WAC	0.824442	0.889202	0.899975
RASGRP1	0.576881	0.388268	0.31292																																							SLC30A5	0.824212	0.903565	0.953427
CADPS	0.618288	0.068337	0.312808																																							ZNF501	0.824204	0.0686433	0.132781
CNPY4	0.767854	0.264936	0.30871																																							POC5	0.824166	0.731891	0.909709
CCND1	0.610254	0.588537	0.306579																																							NUDT12	0.82394	0.853485	0.804353
MMD	0.705873	0.569602	0.30168																																							COPS3	0.823907	0.841561	0.8764
BHMT2	0.825894	0.73242	0.300153																																							NSUN2	0.823815	0.814469	0.934419
TMTC1	0.75352	0.264861	0.299848																																							RBX1	0.823786	0.510691	0.714897
NPR2	0.654061	0.431442	0.29205																																							CASP3	0.823695	0.780901	0.628194
ARNT2	0.784414	0.608325	0.29165																																							GORASP2	0.823656	0.667558	0.738367
NEIL3	0.630309	0.369869	0.287687																																							TRAPPC2	0.8236	0.793424	0.811003
IQCE	0.619215	0.630515	0.285729																																							UBE2Q1	0.823566	0.595974	0.557812
C10orf107	0.692496	0.227693	0.285308																																							TBCCD1	0.823484	0.492348	0.695629
TPBG	0.855394	0.495797	0.284934																																							FAU	0.8234	-0.654867	-0.654782
PCDH10	0.768178	0.28843	0.28423																																							ZBTB33	0.823379	0.689811	0.791731
BLM	0.921666	0.440785	0.283645																																							RABL3	0.823197	0.772212	0.78639
KIF2C	0.951272	0.311045	0.281681																																							KLHL12	0.823177	0.871362	0.907427
CHEK1	0.906928	0.583799	0.279125																																							ELOVL6	0.823106	0.719088	0.719195
SKA1	0.772092	0.147119	0.278613																																							ALG10	0.823064	0.534513	0.230668
AUTS2	0.337259	0.666647	0.278256																																							FAM114A2	0.822985	0.757386	0.842152
PASK	0.635114	0.091214	0.277986																																							METTL9	0.822167	0.746192	0.688537
ADAM12	0.866516	0.534172	0.275997																																							AP4E1	0.822035	0.869437	0.85052
SPAG5	0.965319	0.309014	0.27321																																							TMEM55A	0.821939	0.616739	0.548195
DIO2	0.750867	0.551945	0.26983																																							ASNSD1	0.821662	0.911307	0.938398
UBXN7	0.278717	0.333508	0.269459																																							CCSAP	0.821603	0.683138	0.836336
DNMT3A	0.769378	0.771806	0.268918																																							ZFP3	0.821573	0.831552	0.912162
KIAA1524	0.757766	0.346529	0.263682																																							LYAR	0.821509	0.606135	0.736153
CENPW	0.931361	0.368578	0.258151																																							UBR7	0.821067	0.750922	0.913245
LEF1	0.885888	0.569451	0.256907																																							CRLS1	0.820923	0.849863	0.607503
ZDHHC8P1	0.374024	-0.0899616	0.244397																																							CRNKL1	0.820819	0.875942	0.91108
PDGFD	0.685409	0.444805	0.242664																																							RAP1GDS1	0.820712	0.847541	0.866242
SOX4	0.589214	0.585688	0.241022																																							BET1	0.820708	0.656156	0.81689
ASCL1	0.743373	0.336541	0.239546																																							FAM92A1	0.820576	0.844707	0.878187
LAMA1	0.943268	0.408711	0.239529																																							NPTN	0.820573	0.852613	0.887977
LRFN5	0.733831	0.230135	0.235476																																							AZI2	0.820485	0.697445	0.887876
TSPAN6	0.83502	0.578871	0.233701																																							IFIH1	0.820311	0.779758	0.890671
ZNF561-AS1	0.450165	0.286244	0.233606																																							SCAPER	0.820063	0.535338	0.819584
COX7C	0.783602	0.189154	0.228088																																							ACADL	0.81979	0.320237	0.683257
SIX4	0.535906	0.417078	0.221037																																							COX16	0.819787	0.459997	0.825767
ENC1	0.807935	0.676125	0.219828																																							ERG	0.819731	0.627857	0.785073
PCDH19	0.782653	0.513572	0.218665																																							ZFP69	0.819364	0.721624	0.624517
ZNF492	0.544039	0.126886	0.216761																																							CCT8	0.819345	0.793947	0.95471
PDCD7	0.561265	0.377383	0.216202																																							PDZD8	0.819176	0.814566	0.92416
PDGFC	0.829631	0.512283	0.215468																																							TRMT1L	0.818935	0.596333	0.829446
CCDC170	0.619918	0.708573	0.212185																																							CCDC59	0.818925	0.745475	0.7504
MURC	0.701459	-0.0690068	0.210273																																							NDUFB3	0.818689	0.344824	0.596867
ERCC6L	0.602765	-0.0213493	0.208453																																							NIP7	0.818439	0.750599	0.868673
CDK2AP1	0.734653	0.4569	0.201238																																							RARS	0.818378	0.374979	0.914588
TSHZ3	0.487071	0.382164	0.19971																																							PIGB	0.818208	0.91491	0.93802
EXT1	0.53169	0.550354	0.195494																																							REEP3	0.818183	0.62508	0.511826
LAMA4	0.482913	0.492041	0.193783																																							FZD1	0.817803	0.249543	0.668385
FARP1	0.425125	0.636782	0.192401																																							LOC158402	0.817555	0.247978	0.735711
PAG1	0.803354	0.388603	0.191789																																							GYG1	0.817446	0.464207	0.778833
BRCA2	0.720103	0.539356	0.183894																																							C18orf25	0.817391	0.795603	0.900428
ADAL	0.535984	0.426601	0.183844																																							NDUFA5	0.817168	0.923074	0.862807
NELFCD	0.361211	0.491857	0.175179																																							AFAP1L1	0.817152	0.429029	0.702738
SMCO3	0.71627	-0.0910304	0.173134																																							OTULIN	0.816744	0.64867	0.760433
TMEM246	0.482805	0.230371	0.169401																																							IFT22	0.81672	-0.083869	0.427108
CDH2	0.811952	0.515171	0.168605																																							HSBP1	0.816281	0.440539	0.724264
SPC25	0.950494	0.37538	0.165642																																							GTF2E2	0.816208	0.774071	0.924094
CASC15	0.279741	0.256169	0.165615																																							PPP1R7	0.816045	0.0337774	0.517763
LINC00968	0.645631	0.0774657	0.163311																																							NIPA2	0.816037	0.803395	0.872388
ACTR8	0.275457	0.393321	0.161642																																							LAYN	0.815772	0.132007	0.449827
FAM193A	0.437606	0.01429	0.158866																																							UQCC1	0.815687	0.348418	0.700467
NEU3	0.685019	0.50381	0.158634																																							DNAJB6	0.81559	0.653303	0.353424
LRRC3B	0.836061	0.162135	0.15779																																							TLK2	0.815451	0.909339	0.78227
COL11A1	0.5432	0.272841	0.156229																																							CFAP97	0.81538	0.52061	0.228061
CDC45	0.679067	0.0640472	0.155447																																							CCNC	0.815341	0.873679	0.810223
BCAS1	0.579623	0.1616	0.154649																																							UBE2Q2	0.815175	0.918907	0.912493
IVD	0.486721	0.239194	0.154058																																							ZCCHC9	0.815134	0.859425	0.840643
RANBP1	0.838788	0.292863	0.153598																																							KBTBD6	0.814914	0.779421	0.671867
F13A1	0.768229	0.565558	0.15319																																							NME7	0.814869	0.702582	0.805447
NCAPH	0.93821	0.155415	0.151587																																							NTN4	0.814764	0.686971	0.758057
FBXL21	0.542357	0.304496	0.147393																																							SAP30L	0.814687	0.780983	0.884263
C20orf197	0.566228	-0.0105897	0.143749																																							DDX19A	0.814667	0.370333	0.508447
TCF19	0.914765	0.18286	0.143271																																							BBS10	0.814637	0.751159	0.606425
FGF1	0.458717	0.421871	0.139795																																							MRPS18C	0.814496	0.171101	0.382398
MRAP2	0.894521	0.366715	0.133239																																							ZNF830	0.81427	0.814294	0.822996
ZNF8	0.407225	0.278993	0.13165																																							CRBN	0.813934	0.893015	0.935078
MKI67	0.753916	0.371775	0.13132																																							PEX19	0.813902	0.796568	0.913956
ZNF608	0.668347	0.462828	0.131168																																							FBXO22	0.813634	0.647896	0.422113
DACH1	0.79374	0.426114	0.125325																																							CRY1	0.813568	0.723611	0.849565
ETNPPL	0.782791	0.228671	0.121643																																							TEX30	0.813506	0.631213	0.774487
CA12	0.503966	0.096295	0.120653																																							COQ7	0.813065	-0.26408	-0.0724079
COL12A1	0.667041	0.605285	0.119667																																							TMEM218	0.812923	0.328701	0.62292
VASH2	0.779965	0.29707	0.119504																																							CCDC25	0.812817	0.791401	0.866786
NOVA1	0.682894	0.33621	0.116929																																							MBD5	0.81275	0.698502	0.738458
GTSE1	0.914333	0.178387	0.115461																																							SAP18	0.812314	0.844877	0.905619
RAD54L	0.574992	0.168366	0.112548																																							CHAC2	0.81225	0.470574	0.518457
EPHA5	0.838979	0.0742145	0.109038																																							GID8	0.812227	0.522949	0.599169
C14orf2	0.657661	0.102222	0.107351																																							UNC50	0.812097	0.792604	0.910604
DEPDC1	0.96733	0.0352128	0.100973																																							CLN5	0.812089	0.555228	0.888417
PRSS35	0.615229	-0.247513	0.0998444																																							CPSF3	0.81191	0.821236	0.897104
FRRS1L	0.831703	0.394671	0.0937761																																							SLC7A6OS	0.811868	0.270648	0.169757
KIF14	0.92418	0.385751	0.0929605																																							GDAP1	0.811484	0.702067	0.902937
LYPD6	0.569867	0.426449	0.0887202																																							QTRT2	0.811382	0.778996	0.775493
TBX3	0.227513	0.505381	0.0795369																																							TMEM68	0.81134	0.860324	0.889488
MARCKS	0.733581	0.712008	0.0787033																																							MDH1	0.811334	0.632098	0.879765
RLN2	0.743894	0.481835	0.0764648																																							NOL8	0.81133	0.881711	0.948771
CCBE1	0.754385	-0.0319217	0.0740411																																							TMEM17	0.811303	0.553439	0.524832
MAATS1	0.380166	0.607987	0.0726325																																							HIPK1	0.810895	0.829715	0.928014
KLHL23	0.541068	0.542947	0.0715762																																							SNX16	0.810641	0.67959	0.435072
SLC5A3	0.40492	0.566105	0.0689421																																							SNX2	0.810517	0.675766	0.815848
TENM4	0.724416	0.511547	0.0641729																																							F8	0.810333	0.586999	0.73084
LINC00626	0.701432	0.247414	0.0586538																																							PNPLA4	0.81027	0.357924	0.585051
ARHGAP11A	0.671696	0.415103	0.0546547																																							TCEA1	0.810209	0.732298	0.873915
PZP	0.317695	0.292298	0.0511896																																							CASD1	0.809737	0.892688	0.876815
ZCCHC18	0.716109	0.206016	0.0426911																																							RBBP9	0.809713	0.697289	0.761734
PKI55	0.562279	0.350309	0.042509																																							CNIH1	0.80968	0.754821	0.693487
CDK14	0.666342	0.462509	0.0392527																																							CRIPT	0.809569	0.668386	0.618807
CXCL12	0.380647	0.321021	0.0347239																																							MCEE	0.809559	0.477981	0.833865
ZNF496	0.567492	0.578607	0.0317956																																							EFCAB2	0.809353	0.715355	0.810633
VIM	0.675029	0.640519	0.0276697																																							SLC25A46	0.809095	0.888929	0.882169
SUFU	0.382647	0.0111041	0.0246595																																							RBM15	0.808953	0.651825	0.809511
KNL1	0.649536	0.402846	0.0230219																																							MEX3C	0.808947	0.863632	0.791134
H2AFV	0.896006	0.151545	0.021969																																							CEP76	0.808941	0.810012	0.744633
UCHL1	0.827956	0.165099	0.0147268																																							SLC25A17	0.808824	0.737232	0.867753
STC2	0.598065	0.348179	0.0104118																																							NCBP2	0.808764	0.828715	0.910441
PKMYT1	0.546189	0.172045	0.005615																																							STON2	0.808757	0.640272	0.629781
COCH	0.665687	0.253822	0.00346773																																							SCFD1	0.80864	0.813411	0.891265
ZNF786	0.820043	0.59852	0.00254456																																							YPEL5	0.808401	0.647813	0.814539
CSRNP3	0.556491	-0.243599	-0.00748978																																							C12orf65	0.808253	0.658031	0.670919
ST3GAL5	0.363648	-0.0408222	-0.00915383																																							MRPL47	0.808249	0.702109	0.813536
ESCO2	0.350075	0.127202	-0.0100371																																							MFAP3	0.808109	0.809711	0.892788
SEMA3A	0.480548	0.329721	-0.0141687																																							SMU1	0.808046	0.761196	0.88445
ICMT	0.782442	0.567405	-0.0155901																																							PLRG1	0.808038	0.938212	0.938101
DNMT3B	0.766781	0.418721	-0.0236748																																							BORCS7	0.807822	0.803316	0.857033
UBXN10	0.505826	-0.303233	-0.035618																																							NFKB1	0.807709	0.506549	0.378407
FAXC	0.517951	0.261452	-0.0424025																																							TAS2R14	0.807652	0.499589	0.463423
FUT9	0.41154	0.311625	-0.0569203																																							ZNF627	0.807642	0.780402	0.909113
SRSF12	0.448729	0.203005	-0.0687742																																							NDUFB5	0.807496	0.617063	0.726123
GAS7	0.279532	0.283516	-0.0735923																																							DDX31	0.807455	0.78801	0.836063
BAIAP2-AS1	0.584792	0.0555119	-0.080844																																							SLC35G1	0.807323	0.44789	0.4497
MSX1	0.444175	-0.296158	-0.0870743																																							POGLUT1	0.807247	0.787304	0.869877
SAE1	0.710639	0.257633	-0.0932942																																							GTF2A2	0.80723	0.539297	0.610713
MCM10	0.899543	0.094427	-0.0943456																																							UVRAG	0.807091	0.708185	0.874096
TMEM213	0.378983	0.235832	-0.0966853																																							MRPL30	0.807064	0.690733	0.753328
GABRQ	0.455945	0.194092	-0.0994932																																							MRPS33	0.806858	0.427193	0.672085
CLSPN	0.435222	0.159177	-0.1027																																							PSMB1	0.806759	0.695052	0.840803
RNFT2	0.534291	0.118625	-0.103226																																							ZNF225	0.806716	0.412547	0.369771
AADAT	0.575227	0.706901	-0.111885																																							MTERF1	0.806543	0.775417	0.701583
CDCA2	0.919281	0.336374	-0.113939																																							SPATA17	0.806534	0.34966	0.538964
WIF1	0.757422	-0.181603	-0.123067																																							PRDX3	0.806432	0.786766	0.899713
CENPI	0.872627	0.148252	-0.1268																																							GSKIP	0.806217	0.696133	0.820036
KLK1	0.755281	-0.299541	-0.132939																																							C9orf78	0.806148	0.867061	0.884459
CDC20B	0.904963	0.0458098	-0.150856																																							SDPR	0.805941	0.331058	0.644651
EXO1	0.876375	0.173405	-0.154484																																							FYTTD1	0.80594	0.816265	0.889974
HMCES	0.639251	0.278617	-0.159814																																							FUBP3	0.805876	0.797734	0.837024
LOC100288860	0.527334	-0.11746	-0.164473																																							ENSA	0.805527	0.748621	0.826665
TPGS2	0.696357	0.236106	-0.16715																																							LRRC8B	0.805479	0.66108	0.761024
SEMA3E	0.427591	0.140599	-0.167683																																							NXPE3	0.805209	0.401189	0.198299
HMGA2	0.862959	0.354558	-0.167917																																							VDAC2	0.804936	0.249926	0.580951
MRVI1	0.345528	0.223148	-0.188652																																							ASUN	0.804917	0.918348	0.955445
FGFR4	0.623288	-0.311064	-0.195558																																							CHURC1	0.804468	0.326208	0.462646
C1orf74	0.410247	0.188527	-0.198189																																							HHAT	0.804395	0.0918898	0.458987
LAMC2	0.482992	0.364773	-0.20004																																							MCPH1	0.804034	0.326977	0.649366
HHIP	0.702681	0.217395	-0.201592																																							HSDL2	0.803921	0.77542	0.911653
CCDC24	0.63311	-0.323787	-0.203498																																							AP4S1	0.80379	0.290553	0.638972
GDF3	0.289717	-0.538079	-0.222157																																							USP46	0.803676	0.749461	0.740741
PLK1	0.555921	-0.0970779	-0.223133																																							NSA2	0.803515	0.717928	0.695147
EPHB3	0.355643	-0.234751	-0.228265																																							ELOVL5	0.803357	0.867855	0.921258
NRXN1	0.822704	-0.0393126	-0.230472																																							ZNF615	0.803319	0.705798	0.660541
RAB6B	0.337659	-0.22991	-0.232794																																							KCTD6	0.802967	0.368701	0.67134
IFFO2	0.590445	-0.279472	-0.245469																																							HSD17B4	0.802854	0.851684	0.9187
NME4	0.278125	-0.337383	-0.264183																																							USP8	0.802814	0.892973	0.885967
C2CD4C	0.330762	-0.25311	-0.268369																																							RBM48	0.802787	0.726679	0.657445
NAV1	0.240714	-0.155704	-0.273877																																							GPATCH11	0.802736	0.781113	0.800825
KNDC1	0.27148	-0.414791	-0.275698																																							SAV1	0.802486	0.716682	0.820296
APLP1	0.789795	-0.233041	-0.275875																																							STT3A	0.802407	0.698758	0.825147
SRM	0.433465	-0.576286	-0.277827																																							GTF2H3	0.802079	0.591885	0.367857
FBF1	0.405586	-0.27509	-0.287912																																							SEC23IP	0.802071	0.900499	0.918686
NUDT10	0.560661	0.256074	-0.290769																																							GOLGA7	0.801801	0.837105	0.850241
ETNK2	0.270038	-0.0166809	-0.306605																																							TTC27	0.801584	0.720643	0.912147
PIP5KL1	0.357508	-0.502291	-0.315815																																							SLAIN2	0.801557	0.885279	0.852265
VSTM4	0.737777	0.276592	-0.316388																																							DDX46	0.80144	0.886175	0.922138
CCDC57	0.569182	-0.517333	-0.324411																																							FUNDC2	0.801387	0.67935	0.767201
RBP5	0.407654	-0.198771	-0.327562																																							PRCP	0.801361	0.64845	0.897044
RPS19	0.39533	-0.409556	-0.329668																																							EIF3E	0.801348	0.839591	0.817528
SLC13A3	0.520009	-0.511339	-0.337758																																							INTS7	0.801149	0.659221	0.322683
CASKIN1	0.314518	-0.350152	-0.338747																																							MTHFD2L	0.801116	0.529251	0.64554
MTUS2	0.691573	-0.078119	-0.351334																																							ZNF565	0.801096	0.608197	0.8118
MXD3	0.661096	-0.351816	-0.357169																																							CBLL1	0.801082	0.793312	0.886687
LINC00092	0.681279	-0.429328	-0.35719																																							ADAMTS3	0.801035	0.411798	0.105303
EDAR	0.579669	-0.0985952	-0.357773																																							PSMG1	0.800941	0.639138	0.73626
S1PR5	0.407048	-0.13586	-0.358667																																							SELENOI	0.800886	0.769656	0.83195
NPTXR	0.65906	-0.278406	-0.359002																																							WDR70	0.800869	0.83925	0.806983
HSD17B14	0.413247	-0.108667	-0.359666																																							C4orf33	0.799946	0.744029	0.891971
TAGAP	0.138277	-0.52734	-0.365062																																							SLC25A24	0.79986	0.703232	0.506845
SLC29A2	0.237987	-0.445328	-0.365552																																							ZNF546	0.799605	0.389881	0.385934
SLAMF1	0.128749	-0.384606	-0.371524																																							ZBTB41	0.799444	0.533985	0.780396
SLC4A3	0.344587	-0.348209	-0.373397																																							RPL10A	0.799357	0.44555	0.469927
CYGB	0.290345	-0.261649	-0.376406																																							MPPE1	0.799197	0.496043	0.676871
ZNF703	0.608991	-0.506368	-0.376608																																							PDHA1	0.799128	0.835669	0.888711
ADORA1	0.360608	-0.503412	-0.377014																																							CCDC28A	0.798998	0.837714	0.863137
PARTICL	0.324471	-0.266304	-0.383708																																							VAPB	0.798965	0.368307	0.677106
GCK	0.406661	-0.204169	-0.38717																																							EMC7	0.798953	0.338236	0.75478
ANKRD2	0.301874	-0.0442559	-0.387173																																							NRAS	0.798926	0.667834	0.787778
MIR1244-3	0.373316	0.472399	-0.388874																																							COIL	0.798631	0.905216	0.944596
CBX2	0.185494	-0.502523	-0.388952																																							PPP1R3E	0.798568	0.15419	0.657834
TMEM147-AS1	0.301765	-0.0860055	-0.391703																																							VTA1	0.798557	0.777273	0.803773
E2F1	0.683075	-0.574356	-0.393386																																							DCAF12L1	0.798438	-0.129914	0.367343
RPS2	0.41675	-0.581013	-0.393693																																							MRPL19	0.798125	0.804661	0.809149
PGD	0.470342	0.468613	-0.397399																																							KARS	0.79806	0.786754	0.899634
IFI27L2	0.753952	-0.577469	-0.398761																																							TMEM70	0.798016	0.18074	0.499652
CUTA	0.463971	-0.429674	-0.403832																																							USP14	0.797933	0.683261	0.879249
SULT1A2	0.442369	-0.406829	-0.406962																																							TUSC2	0.797267	-0.609409	-0.934255
LSM4	0.46117	-0.560438	-0.415568																																							COA6	0.796725	0.136041	0.473325
FBL	0.647345	-0.319331	-0.42116																																							UBE2F	0.796581	0.428083	0.359012
RCOR2	0.387842	-0.363469	-0.421697																																							DCUN1D4	0.796578	0.879087	0.886296
CCDC189	0.487508	-0.526932	-0.424825																																							PRDX6	0.796515	0.651537	0.751287
LGALS1	0.605082	-0.445719	-0.42652																																							PIGH	0.796385	0.65729	0.462506
SF3B3	0.316647	-0.339855	-0.431551																																							ZNF793-AS1	0.796382	0.114465	0.352909
SPIRE2	0.41036	-0.356108	-0.431705																																							CHPT1	0.796344	0.487487	0.769069
SNRPB	0.580005	-0.474724	-0.433556																																							SUSD1	0.796331	0.381631	0.658042
KIF22	0.49968	-0.0839557	-0.433736																																							TIGD7	0.796226	0.824259	0.922995
MAP4	0.491416	0.278366	-0.43401																																							TTC26	0.796085	0.805228	0.845905
CEP85	0.257482	-0.467047	-0.436636																																							ZNF558	0.79577	0.872368	0.816628
SCGB3A1	0.482937	-0.392627	-0.437012																																							GFM2	0.795618	0.862891	0.910744
HVCN1	0.0826198	-0.46252	-0.438178																																							CUL5	0.795458	0.839615	0.910913
MDC1	0.299389	-0.115094	-0.441067																																							EIF3L	0.795447	0.848817	0.929937
EP400NL	0.464288	-0.343421	-0.454741																																							YARS2	0.79525	0.664833	0.878138
PHB2	0.297769	-0.275446	-0.459438																																							RAB28	0.795189	0.72221	0.89983
NAT8L	0.449609	-0.557262	-0.464544																																							ZNF222	0.794908	0.521642	0.643424
LOC390705	0.477869	-0.286186	-0.467488																																							HSD17B12	0.794879	0.624196	0.871787
SOX12	0.475547	-0.519468	-0.472025																																							GLCE	0.794784	0.766759	0.855342
PSMG3-AS1	0.360829	-0.346552	-0.47518																																							CNOT8	0.794693	0.818626	0.866806
DPF1	0.423349	-0.593556	-0.481098																																							AKIRIN1	0.794651	0.774796	0.914935
RPS5	0.348795	-0.57596	-0.485264																																							TRAF3	0.794513	0.537965	0.585987
CNNM2	0.224261	-0.454308	-0.488564																																							ZNF311	0.794385	0.47196	0.277152
DNAJB5	0.206143	-0.353664	-0.489968																																							MRPS14	0.794231	0.845331	0.925935
SNRPA	0.781114	-0.384033	-0.490225																																							CFAP36	0.794123	0.904494	0.936321
RHOD	0.362681	-0.515038	-0.493303																																							SSR1	0.793969	0.879822	0.784869
KCND1	0.2798	-0.384601	-0.500435																																							AP3D1	0.793901	-0.0230168	0.396016
FOXS1	0.596361	-0.514231	-0.505095																																							UBR5-AS1	0.793837	0.593165	0.753656
CCNJL	0.391514	-0.158155	-0.505393																																							SPA17	0.793548	0.487942	0.861926
TMEM8B	0.548716	-0.485693	-0.507506																																							TMEM41A	0.793523	0.150344	-0.0264381
C21orf2	0.506248	-0.482762	-0.5093																																							WASF1	0.793199	0.648582	0.281606
ADCK1	0.491809	-0.427562	-0.513296																																							EMC2	0.793162	0.933234	0.939055
LRRC45	0.395991	-0.333862	-0.515619																																							ERO1B	0.792974	0.756162	0.797803
REG3A	0.348738	-0.245769	-0.515733																																							UTP23	0.792604	0.805234	0.927494
PLCXD1	0.652084	-0.31703	-0.518717																																							PRMT3	0.792597	0.904886	0.858552
NRXN2	0.232094	-0.620928	-0.52337																																							ADPRM	0.792552	0.635653	0.60262
WDR62	0.562471	-0.321336	-0.527575																																							DTWD1	0.792483	0.88972	0.813229
SLC52A3	0.472504	-0.173622	-0.52924																																							PEX1	0.79245	0.80005	0.837051
C9orf142	0.456033	-0.585428	-0.534728																																							RIC1	0.792384	0.864765	0.751551
ILF3	0.272244	0.138106	-0.537467																																							TOX4	0.792331	0.868414	0.934391
RAI1	0.710895	-0.156878	-0.538817																																							TRIO	0.792203	0.621588	0.719968
RPL35	0.446565	-0.498944	-0.540478																																							SNX13	0.792166	0.7366	0.744589
SIVA1	0.531805	-0.528686	-0.541115																																							DYM	0.791859	0.641146	0.841026
HCFC1R1	0.437471	-0.564209	-0.546729																																							PPP4R3B	0.791792	0.909568	0.94347
SLC25A35	0.422839	-0.593346	-0.548547																																							COPS2	0.791581	0.786079	0.886325
ISYNA1	0.53782	-0.27689	-0.55549																																							MBNL3	0.791476	0.480769	0.687275
SLC19A1	0.70641	-0.529709	-0.562408																																							AGPAT4	0.791351	0.604628	0.842101
APBA2	0.672318	-0.47459	-0.56372																																							UBE2G1	0.791295	0.391785	0.413717
C16orf74	0.356262	-0.401386	-0.568372																																							LAMTOR3	0.791138	0.894272	0.911959
SLC29A4	0.247327	-0.537989	-0.568555																																							SNAP23	0.791125	0.834158	0.867572
TIGD3	0.292799	-0.464425	-0.57236																																							RRAGB	0.790844	0.574967	0.519028
SEZ6L2	0.344778	-0.335956	-0.573673																																							ARF6	0.790783	0.857493	0.922629
GAREM2	0.358209	-0.566655	-0.577524																																							YARS	0.790454	0.236553	0.350684
SIGMAR1	0.427233	-0.39468	-0.577778																																							SLC4A1AP	0.790266	0.905361	0.905973
CCDC86	0.427741	-0.641238	-0.578202																																							MTO1	0.790245	0.864332	0.944516
SCARF2	0.316329	-0.453024	-0.578223																																							HCFC2	0.790184	0.534869	0.61876
GPC2	0.541402	-0.348303	-0.58013																																							PUM1	0.790166	0.927044	0.893446
DTYMK	0.584522	-0.531686	-0.582645																																							NECTIN3	0.790087	0.490814	0.615179
GYPC	0.365578	-0.543327	-0.582809																																							DNAJA2	0.789913	0.883831	0.897223
FCGRT	0.460282	-0.340738	-0.58975																																							NAT1	0.789841	0.555812	0.71206
CCDC157	0.410892	-0.579929	-0.590086																																							TM4SF18	0.789827	0.618989	0.701525
FOXRED1	0.586885	-0.360764	-0.590089																																							GSTCD	0.789637	0.712947	0.68532
CELSR3	0.465071	-0.439599	-0.590941																																							USP3-AS1	0.789533	0.611741	0.654637
SLC25A6	0.298563	-0.381523	-0.590944																																							C2orf49	0.789452	0.867087	0.932988
LOC100130872	0.298168	-0.514888	-0.591573																																							RBM12B	0.789342	0.680588	0.745175
HNRNPUL1	0.474537	-0.331268	-0.591661																																							SYF2	0.789171	0.722645	0.685623
RUSC2	0.154835	-0.526265	-0.597476																																							CDC123	0.78881	0.69641	0.82356
ZNF512B	0.291097	-0.230484	-0.598126																																							SS18L2	0.788795	0.479219	0.696237
LOXL2	0.283328	-0.295901	-0.598458																																							SUCLA2	0.788714	0.891826	0.966801
KIF7	0.646511	-0.414383	-0.599523																																							PRPF4	0.788698	0.865048	0.871449
ELFN1	0.736919	-0.37574	-0.600951																																							SLC30A6	0.788595	0.921691	0.927272
ECE2	0.390808	-0.0419662	-0.602785																																							YWHAG	0.788546	0.891068	0.848968
PIDD1	0.414616	-0.587403	-0.60476																																							NACA	0.788466	0.669407	0.826778
HYI	0.505672	-0.584249	-0.606736																																							ZC3H15	0.788427	0.849742	0.935688
IL32	0.323537	-0.469908	-0.612909																																							C12orf29	0.788246	0.766847	0.746217
THRA	0.248995	-0.443628	-0.614719																																							C19orf12	0.788173	0.412056	0.692369
ZNF219	0.40958	-0.363073	-0.614787																																							SLC39A9	0.788099	0.850933	0.941511
ACOT7	0.649441	-0.534248	-0.615134																																							HIBCH	0.787987	0.685339	0.861191
SFXN5	0.4273	-0.463199	-0.6169																																							HPS4	0.787896	0.607214	0.476816
FGF11	0.24675	-0.0407199	-0.619909																																							DSEL	0.787626	0.352175	0.634643
NRM	0.692905	-0.465285	-0.620859																																							AP1S1	0.787622	-0.404468	-0.63667
FGD1	0.427419	-0.376695	-0.621998																																							ZNF718	0.787593	0.353029	0.109333
ZNF362	0.583723	-0.433771	-0.623061																																							TP53RK	0.787575	0.601059	0.642694
MTFP1	0.325171	-0.571836	-0.623733																																							GON7	0.787322	0.646017	0.730614
DACT3	0.289879	-0.503745	-0.624967																																							SVIP	0.787199	0.651592	0.633199
AMPD2	0.538234	-0.502309	-0.627627																																							TM2D3	0.786987	0.78945	0.886972
MUTYH	0.672316	-0.596482	-0.632183																																							SUGT1	0.786855	0.670088	0.772435
UNC119	0.593039	-0.576745	-0.638844																																							SSSCA1	0.786781	-0.583261	-0.770557
HPCAL1	0.291088	-0.497566	-0.639522																																							FBXO34	0.786766	0.853345	0.807467
FSCN1	0.381023	-0.255017	-0.641476																																							TIGAR	0.78669	0.608896	0.670497
RARA	0.353382	-0.663905	-0.641538																																							SKP1	0.786613	0.895249	0.917987
ST3GAL2	0.132274	-0.756081	-0.641552																																							SLC24A1	0.786481	0.707924	0.895143
CSRP1	0.403989	-0.364845	-0.642666																																							MTRR	0.786305	0.548435	0.46171
CIB2	0.52777	-0.522111	-0.644084																																							TDG	0.786172	0.885022	0.881373
RGS19	0.350835	-0.673159	-0.648703																																							SCOC	0.786155	0.868148	0.870685
ATF5	0.687881	-0.534707	-0.651398																																							PCBD2	0.786068	0.666339	0.843847
SMARCD1	0.566056	-0.512652	-0.653601																																							ERGIC2	0.78594	0.875053	0.868562
PTP4A3	0.430577	-0.686903	-0.654373																																							IFT46	0.785897	0.197886	0.394661
CNN2	0.0872645	-0.578303	-0.654489																																							ACO1	0.785747	0.756787	0.914356
C19orf54	0.399469	-0.545308	-0.658744																																							KLHL8	0.785711	0.785951	0.911787
AP2S1	0.586241	-0.520574	-0.660963																																							MAPKAPK5-AS1	0.785618	0.283957	0.306321
CACNA1G	0.341857	-0.0467983	-0.663787																																							CCDC125	0.785251	0.327233	0.362987
PATZ1	0.27306	-0.55271	-0.667347																																							PWWP2A	0.785106	0.749524	0.728945
SLIT1	0.0997431	-0.655484	-0.668123																																							TMEM161A	0.785098	-0.568633	-0.861146
ELK1	0.427125	-0.526829	-0.672925																																							SFT2D1	0.785093	0.409079	0.345579
NECTIN1	0.290177	-0.609317	-0.679613																																							NT5DC1	0.784916	0.744865	0.801622
USHBP1	0.441081	-0.591142	-0.682905																																							GCSH	0.78469	0.604707	0.571038
PIM2	0.0124404	-0.640372	-0.683753																																							C11orf70	0.784543	0.330054	0.57895
GRAP	0.645923	-0.543421	-0.683881																																							KCTD9	0.784265	0.921884	0.83796
REPIN1	0.490308	-0.518354	-0.685014																																							FAM118B	0.784167	0.777184	0.809905
PLEKHG2	0.218561	-0.396128	-0.685219																																							RP2	0.784021	0.392616	0.507103
NCOR2	0.326153	-0.395417	-0.685431																																							XK	0.783924	0.197852	0.259697
PKN3	0.306846	-0.579717	-0.686198																																							CHUK	0.783872	0.890703	0.905191
DPH2	0.49798	-0.367552	-0.690096																																							SIAH1	0.78386	0.633936	0.570437
OAZ2	0.503675	-0.305942	-0.690823																																							RPRD1A	0.783676	0.807135	0.859532
PGPEP1	0.114883	-0.653447	-0.69148																																							PNMA2	0.783563	0.403955	0.645027
CPSF4	0.514634	-0.621403	-0.693227																																							VTI1B	0.783479	0.715814	0.750716
GTPBP3	0.320221	-0.594688	-0.694712																																							C11orf1	0.783416	0.107389	0.259595
GABARAP	0.0734773	-0.551865	-0.694733																																							LDLRAD4	0.783395	0.51377	0.869733
NACAD	0.530448	-0.439085	-0.695233																																							ZBTB8OS	0.783327	0.440198	0.655157
SSR2	0.556259	-0.510469	-0.700163																																							NDUFA6	0.783254	-0.0329595	0.16923
SMARCD3	0.481218	-0.493732	-0.702719																																							TRAF3IP1	0.783244	0.807918	0.815346
G6PC3	0.37989	-0.524159	-0.702986																																							TMEM87B	0.783179	0.904961	0.878461
ZSCAN16-AS1	0.383059	-0.614565	-0.707254																																							FUCA2	0.783085	0.42927	0.324427
ZNF511	0.595673	-0.564801	-0.71465																																							EXOC2	0.782961	0.856757	0.900589
RPUSD1	0.23542	-0.650512	-0.729695																																							SLC25A12	0.782951	0.832201	0.806766
TJAP1	0.422829	-0.483859	-0.730318																																							CDK12	0.782817	0.723615	0.95213
RNPEP	0.581816	-0.392977	-0.736173																																							ACP1	0.782786	0.469189	0.770108
TTYH3	0.423489	-0.385916	-0.736497																																							PUM3	0.782448	0.783588	0.901743
BGN	0.315082	-0.302798	-0.744627																																							WDR43	0.782403	0.702338	0.620039
SYDE1	0.187086	-0.596337	-0.753956																																							FKBP7	0.782342	0.657814	0.599314
CLIP3	0.0157549	-0.406538	-0.754316																																							ACSL3	0.782136	0.550981	0.871301
PLVAP	0.257787	-0.49468	-0.758475																																							MRPL1	0.782073	0.779062	0.784556
KCNAB2	0.190864	-0.689327	-0.76354																																							B4GALT6	0.782009	0.281495	0.56724
TMEM39B	0.360421	-0.465227	-0.769065																																							OPA1	0.781878	0.754239	0.929373
SHPK	0.418881	-0.529239	-0.770749																																							ABHD13	0.781821	0.484801	0.546557
RBM15B	0.3524	-0.585529	-0.782491																																							SP2-AS1	0.781782	0.272676	0.439473
C7orf26	0.443369	-0.547364	-0.791649																																							SNUPN	0.781628	0.0245606	0.491359
TMEM104	0.325903	-0.195441	-0.832671																																							TARS	0.78133	0.852021	0.923537
MLLT1	0.174064	-0.564156	-0.836412																																							CAPZA1	0.780429	0.799566	0.873078
																																										ETFDH	0.780341	0.881859	0.852235
																																										ZBTB24	0.780322	0.67539	0.864008
																																										TK2	0.780238	0.182343	0.703793
																																										PDCD5	0.780231	0.492239	0.641448
																																										THADA	0.780043	0.649811	0.66748
																																										GPALPP1	0.78001	0.620886	0.72586
																																										SNW1	0.779897	0.921744	0.940818
																																										ITFG1	0.779572	0.835661	0.807017
																																										RBBP5	0.779439	0.63278	0.675848
																																										C4orf3	0.779431	0.858497	0.906522
																																										FSD1L	0.77936	0.52723	0.796947
																																										MRM2	0.779328	0.614973	0.74175
																																										LAP3	0.779136	0.821698	0.861243
																																										ZW10	0.779104	0.771653	0.753946
																																										KIAA1958	0.779042	0.313494	0.637798
																																										WDFY1	0.779022	0.881385	0.903114
																																										WASL	0.778857	0.914948	0.928358
																																										USP7	0.778784	0.859999	0.883976
																																										ETAA1	0.778532	0.76823	0.868266
																																										MOSPD2	0.778512	0.882436	0.89557
																																										SDHD	0.778447	0.886528	0.887377
																																										CIAPIN1	0.778441	0.248088	0.14973
																																										ZNF506	0.778198	0.834998	0.857317
																																										C12orf66	0.778113	0.631546	0.816797
																																										C1orf174	0.778035	0.572626	0.441844
																																										MORN2	0.77795	0.182651	0.532972
																																										MAGI2	0.777941	0.680402	0.883432
																																										ARL13B	0.777784	0.800429	0.61415
																																										RPA1	0.777574	0.827182	0.879164
																																										TXN	0.777543	0.71731	0.843947
																																										RIDA	0.777523	0.721423	0.675838
																																										HADHB	0.777161	0.770946	0.955706
																																										FDFT1	0.777054	0.444354	0.828438
																																										MED8	0.777021	0.235222	0.58552
																																										APOOL	0.776998	0.864738	0.89157
																																										DSCR3	0.776921	0.769933	0.767555
																																										ABRACL	0.776873	0.251302	0.324691
																																										HAUS6	0.776652	0.778424	0.737112
																																										MRPL48	0.77645	0.716268	0.869257
																																										SRP19	0.776339	0.833419	0.81261
																																										TXNDC9	0.776262	0.719724	0.851988
																																										RNF141	0.776154	0.803074	0.858455
																																										BEX4	0.775755	0.604392	0.657108
																																										EIF3H	0.775735	0.626998	0.729941
																																										NR2C1	0.775608	0.924425	0.947704
																																										PRELID3B	0.77551	0.851466	0.907879
																																										ZNF32	0.775325	0.776508	0.796986
																																										ZDHHC23	0.775311	0.598085	0.765977
																																										LOC100507557	0.775139	0.326859	0.408727
																																										PBDC1	0.775134	0.777748	0.911856
																																										BARD1	0.775067	0.462473	0.762373
																																										BUD13	0.775045	0.404398	0.745514
																																										KLHL5	0.775038	0.672647	0.452291
																																										PDCD2	0.774988	0.121807	0.689474
																																										PPHLN1	0.774818	0.753452	0.85999
																																										SRRD	0.774788	0.0892693	0.387006
																																										INTS6	0.774593	0.691815	0.715878
																																										DBI	0.774542	0.24676	0.726291
																																										EXOSC2	0.774486	0.198247	0.48782
																																										TMEM167A	0.774214	0.383257	0.498797
																																										TEX9	0.774146	0.385088	0.541283
																																										KCMF1	0.773911	0.803621	0.910156
																																										TCEAL9	0.773807	0.820076	0.726954
																																										PPP2R5E	0.773663	0.842856	0.807691
																																										COQ2	0.773426	0.560352	0.710201
																																										RAP2B	0.773369	0.315492	-0.0859317
																																										RHNO1	0.773339	-0.0772584	-0.154162
																																										PLOD2	0.773189	0.65592	0.563341
																																										IQCK	0.773111	0.667755	0.890645
																																										STK38L	0.773093	0.361891	0.656536
																																										MEAF6	0.773032	0.783761	0.769698
																																										THUMPD2	0.773006	0.901933	0.889288
																																										ZNF230	0.772983	0.397568	-0.126807
																																										NDUFA12	0.772928	0.140401	0.543466
																																										EIF5A2	0.772885	-0.145667	-0.0554221
																																										KIAA2013	0.772844	-0.452913	-0.899988
																																										SFXN4	0.772835	0.243958	0.497563
																																										SLC12A2	0.772788	0.619484	0.845832
																																										ACVR1	0.772606	0.804485	0.517211
																																										ZSCAN16	0.772558	0.690116	0.690903
																																										RBM7	0.772125	0.80335	0.618158
																																										PGAP1	0.771855	0.595836	0.545741
																																										RMND1	0.771695	0.675062	0.815784
																																										LYRM7	0.771665	0.791029	0.919123
																																										DR1	0.771538	0.676722	0.681948
																																										ZNF570	0.771304	0.247079	0.349535
																																										SLC30A9	0.771191	0.848957	0.879524
																																										PINLYP	0.77117	-0.627477	-0.652945
																																										NOL11	0.771137	0.795325	0.88212
																																										RAB8B	0.771121	0.463134	0.395254
																																										MANBA	0.770958	0.672431	0.860635
																																										BPHL	0.77095	-0.030645	-0.33389
																																										ACAT2	0.770884	0.599116	0.871336
																																										TMEM185B	0.770863	0.484827	-0.045382
																																										KANSL2	0.770855	0.882963	0.932764
																																										BAG2	0.770674	0.786183	0.613842
																																										COA7	0.770453	0.886285	0.88636
																																										RHBDD1	0.770402	0.848393	0.804992
																																										ZNF597	0.770269	0.583056	0.456918
																																										EIF3J	0.769987	0.827796	0.880053
																																										CDADC1	0.769981	0.60282	0.803874
																																										DNAJC19	0.769958	0.551289	0.736792
																																										ADH5	0.769783	0.718234	0.94637
																																										PSMD14	0.769746	0.73339	0.877801
																																										PTPDC1	0.769727	0.217626	0.106304
																																										PLBD1	0.769395	0.458369	0.412555
																																										ZNF709	0.769279	0.642901	0.619771
																																										ZDHHC21	0.769262	0.73809	0.803622
																																										TRIP4	0.768963	0.856864	0.878251
																																										MTCH2	0.768744	0.751891	0.869879
																																										ZKSCAN5	0.768645	0.797692	0.852321
																																										SAR1B	0.768625	0.588026	0.71361
																																										EXT2	0.768471	0.490278	0.755374
																																										MRPS21	0.768453	0.655886	0.79659
																																										PAXIP1-AS2	0.768187	0.302014	0.439781
																																										RNF41	0.768084	0.415893	0.600274
																																										FKTN	0.767995	0.906115	0.914488
																																										PPP3CA	0.767829	0.866972	0.925621
																																										SMIM14	0.767485	0.690417	0.878386
																																										ANKRD13C	0.767085	0.866993	0.902909
																																										DNAJA1	0.767019	0.798511	0.842809
																																										BBS12	0.766846	0.807004	0.782024
																																										SERTAD3	0.766822	-0.419015	-0.892164
																																										TPMT	0.766696	0.522824	0.572736
																																										LRPPRC	0.76653	0.91873	0.942076
																																										KIFAP3	0.766473	0.70263	0.848503
																																										C2orf69	0.766411	0.786015	0.7303
																																										TTC13	0.766309	0.859121	0.831147
																																										MAK16	0.766255	0.825419	0.891262
																																										FOXJ3	0.766046	0.903019	0.935881
																																										FBXW11	0.7659	0.800162	0.824439
																																										FBXO15	0.765774	0.0762598	0.650949
																																										SORD	0.765672	0.271968	0.319149
																																										TMEM123	0.764955	0.874138	0.79589
																																										TBC1D24	0.764859	0.339109	0.832238
																																										POLH	0.764855	0.207531	0.226928
																																										LOC100130219	0.764645	0.388178	0.527838
																																										METTL8	0.764632	0.699276	0.81762
																																										DPCD	0.764617	0.105847	0.497764
																																										SPTY2D1	0.764452	0.631743	0.753029
																																										SVBP	0.764215	0.143779	0.23789
																																										CDS2	0.764172	0.69152	0.783052
																																										NFU1	0.764165	0.593015	0.733631
																																										MAPK1	0.764101	0.771815	0.931832
																																										SMC6	0.763897	0.769563	0.915632
																																										DCLRE1B	0.763786	0.274493	0.21828
																																										CAMK2D	0.763554	0.679749	0.840375
																																										USP30	0.76345	0.624111	0.879599
																																										TOMM40L	0.763393	0.0874963	0.207186
																																										IQCG	0.763327	0.777823	0.845397
																																										MYCT1	0.763317	0.344614	0.425541
																																										TAF12	0.763087	0.651429	0.745172
																																										ZNF252P	0.762937	0.8391	0.807594
																																										CNEP1R1	0.762472	0.861147	0.904046
																																										YTHDF3-AS1	0.762382	-0.588369	-0.65286
																																										NR3C1	0.762344	0.616115	0.58968
																																										LIAS	0.762207	0.769612	0.710667
																																										GPATCH4	0.762176	0.565085	0.817149
																																										LDAH	0.76217	0.757929	0.790486
																																										SIKE1	0.761579	0.686798	0.659694
																																										ATP8B1	0.761502	0.683274	0.742679
																																										OCEL1	0.761475	-0.493577	-0.772861
																																										ZSCAN25	0.76142	0.0896074	0.071026
																																										DMD	0.761329	0.54286	0.838011
																																										XPO4	0.761029	0.630086	0.794753
																																										ZNF354A	0.760766	0.85445	0.90067
																																										TRIM13	0.760674	0.795426	0.71121
																																										SNX19	0.760524	0.835213	0.889027
																																										CCNY	0.760198	0.739372	0.753595
																																										RECK	0.760157	0.635921	0.536351
																																										ACAD8	0.760114	0.875966	0.61431
																																										RNFT1	0.759722	0.870115	0.878095
																																										C5orf42	0.759703	0.567377	0.612706
																																										KCTD18	0.759703	0.819762	0.925096
																																										CENPC	0.759672	0.911916	0.90137
																																										PKP2	0.759671	0.708323	0.846445
																																										ZNF684	0.759666	0.38895	0.180829
																																										ESCO1	0.759578	0.905213	0.866706
																																										FAM91A1	0.759107	0.825031	0.900371
																																										STX17	0.758983	0.815696	0.905408
																																										BTC	0.758925	0.528676	0.821777
																																										APTX	0.758863	0.89193	0.93906
																																										SNX7	0.758738	0.648957	0.798881
																																										HTR7P1	0.758685	0.32979	0.512449
																																										ZSCAN26	0.758634	0.702514	0.715646
																																										ABCC4	0.758623	0.80057	0.827195
																																										DHRS4-AS1	0.758356	0.373275	0.641801
																																										ZNHIT6	0.758294	0.921163	0.883263
																																										MFSD9	0.757945	-0.0965639	0.229797
																																										DNAH14	0.757939	0.253674	0.512351
																																										ST7L	0.757881	0.646124	0.716858
																																										RAB2A	0.757816	0.927726	0.929854
																																										ZNF776	0.757579	0.420881	0.684702
																																										WBP4	0.757444	0.643726	0.907403
																																										CEP192	0.75744	0.859182	0.919927
																																										PSMG2	0.757158	0.566414	0.738741
																																										RBM12	0.757146	0.857224	0.813851
																																										NUBPL	0.757006	0.633087	0.463475
																																										FAM198B	0.75689	0.727562	0.721747
																																										TGFBRAP1	0.75678	0.587737	0.224664
																																										GRPEL1	0.756427	0.0662381	0.324478
																																										SENP1	0.756227	0.858397	0.667716
																																										KNOP1	0.756106	0.399277	0.612052
																																										LINC00888	0.756059	0.331946	0.359086
																																										FBXL20	0.755816	0.6726	0.365533
																																										ATP7A	0.755797	0.567728	0.719326
																																										DIEXF	0.755195	0.778665	0.684335
																																										C12orf4	0.75518	0.879811	0.915959
																																										SCO1	0.755077	0.725587	0.612234
																																										RNF150	0.754901	0.696955	0.8154
																																										YY1	0.754495	0.859676	0.958271
																																										LOC102606465	0.754228	0.53049	0.693267
																																										NOL10	0.754026	0.871994	0.904354
																																										MINPP1	0.754018	0.813464	0.846646
																																										RABGGTB	0.753942	0.716769	0.893308
																																										SDHB	0.753822	0.419607	0.573627
																																										RPAIN	0.753815	0.683788	0.733442
																																										PPP6R3	0.753801	0.911273	0.922546
																																										RUNDC3B	0.75369	0.439081	0.730825
																																										NRDE2	0.75336	0.654114	0.758606
																																										FAM120B	0.753276	0.645491	0.839017
																																										LOC100049716	0.753134	0.484419	0.436403
																																										CNST	0.753085	0.104329	0.833687
																																										PCNX4	0.752996	0.857668	0.930066
																																										DPY19L3	0.75285	0.887269	0.950279
																																										GATC	0.752615	0.863525	0.919237
																																										NCK1	0.752603	0.720012	0.699163
																																										KRAS	0.752561	0.852897	0.6891
																																										DISP1	0.752536	0.684011	0.86363
																																										MRPL50	0.752532	0.820468	0.774771
																																										TRIM4	0.752021	0.456144	0.64496
																																										PTENP1	0.751983	0.0510361	0.113558
																																										CAMSAP1	0.751802	0.731413	0.706652
																																										CHKB-AS1	0.751573	-0.624089	-0.843725
																																										SCPEP1	0.751515	0.547334	0.72631
																																										XPO5	0.751462	0.695157	0.702119
																																										PRMT6	0.751454	0.684367	0.378478
																																										ZNF57	0.7513	0.700811	0.874205
																																										C16orf62	0.751178	0.48045	0.671449
																																										BRIX1	0.751055	0.424213	0.73971
																																										PCNP	0.750814	0.861272	0.978265
																																										C2orf42	0.750692	0.464638	0.815393
																																										OXNAD1	0.750683	0.627264	0.681288
																																										SNRPG	0.750391	0.277192	0.315192
																																										INSIG1	0.750185	0.712453	0.786964
																																										FBXO45	0.750164	0.867554	0.821087
																																										PBLD	0.750141	0.693711	0.760198
																																										DNAJB4	0.750139	0.677156	0.833114
																																										KDM4C	0.749843	0.674487	0.889531
																																										USP33	0.749648	0.875263	0.93443
																																										PRMT9	0.749544	0.774684	0.910879
																																										NECAP1	0.749451	0.844261	0.897074
																																										AGA	0.749398	0.666971	0.765016
																																										ZNF236	0.748934	0.094114	0.519593
																																										NMNAT1	0.748763	0.431428	0.762456
																																										THAP12	0.748575	0.755056	0.917373
																																										ANXA3	0.748482	0.627654	0.833943
																																										UBA5	0.748414	0.812369	0.916754
																																										PUS3	0.748392	0.707883	0.797064
																																										NEDD4	0.748368	0.796575	0.811947
																																										TMEM167B	0.747918	0.883317	0.945675
																																										SIPA1	0.747869	-0.460697	-0.912165
																																										PARK7	0.747651	0.680653	0.86333
																																										FAIM	0.747545	0.753115	0.855722
																																										ZDHHC2	0.747447	0.713964	0.783321
																																										SEPSECS	0.747239	0.799736	0.833347
																																										C6orf89	0.747214	0.789602	0.724953
																																										UBE2D1	0.747163	0.497717	-0.0169448
																																										ATRN	0.74711	0.871952	0.915318
																																										GCC1	0.746889	0.730909	0.821112
																																										NUP133	0.746781	0.853208	0.957981
																																										ZNF764	0.746443	-0.629828	-0.567482
																																										SCYL3	0.746367	0.591236	0.868467
																																										ZFP90	0.746236	0.869697	0.798606
																																										C3orf58	0.74601	0.847584	0.734475
																																										C15orf65	0.746005	0.362664	0.714804
																																										RAB18	0.746005	0.825103	0.849921
																																										TBC1D8B	0.745993	0.822755	0.882119
																																										C17orf80	0.745939	0.857001	0.91238
																																										TBC1D30	0.745897	0.347601	0.769416
																																										RAB5A	0.745668	0.84643	0.833567
																																										AASDHPPT	0.745472	0.891374	0.948118
																																										DNAJC24	0.745453	0.584338	0.863773
																																										DPH6	0.74534	0.539653	0.665562
																																										DLD	0.745085	0.838323	0.822784
																																										SCYL2	0.745017	0.868392	0.853928
																																										ST6GALNAC3	0.744949	0.406056	0.679812
																																										ATL2	0.744859	0.892654	0.872411
																																										SGCE	0.744571	0.75329	0.727895
																																										TMLHE	0.744472	0.613976	0.740609
																																										SLC35B3	0.744251	0.829547	0.942462
																																										ATE1	0.744199	0.777832	0.835818
																																										SEC22C	0.744179	0.420707	0.679411
																																										FAM81B	0.744134	0.214482	0.554482
																																										SLC39A8	0.744104	0.477892	0.829072
																																										COPG2	0.744088	0.732988	0.853113
																																										PELI1	0.743964	0.73195	0.773163
																																										NARS	0.743885	0.687142	0.972679
																																										TLE4	0.743857	0.581801	0.659331
																																										RPL22L1	0.743705	0.266442	0.275828
																																										BBS2	0.743678	0.832624	0.912374
																																										POLR3A	0.743659	-0.0528147	0.682946
																																										CTNNBL1	0.743637	0.725434	0.637289
																																										SMDT1	0.743637	-0.506182	-0.561476
																																										RABIF	0.743625	0.274391	0.108841
																																										TTC25	0.743585	0.350579	0.718295
																																										ZNF614	0.743369	0.753043	0.464305
																																										DYRK2	0.743278	0.784789	0.803095
																																										YIPF1	0.743238	0.538614	0.656375
																																										LZIC	0.743233	0.451657	0.800209
																																										SCAMP1	0.742913	0.807298	0.871906
																																										PLA2G4A	0.742855	0.524971	0.863498
																																										SGTB	0.742762	0.70934	0.755938
																																										SDHC	0.742758	0.134594	0.328135
																																										ISY1	0.742719	0.216475	0.405787
																																										ERI1	0.74265	0.817786	0.863997
																																										RMDN2	0.74253	0.799612	0.818437
																																										WTAP	0.742511	0.774492	0.585024
																																										RBL1	0.742488	0.611643	0.535404
																																										HSF2	0.742266	0.870657	0.856881
																																										MRPL3	0.742191	0.707182	0.929159
																																										ARHGEF3	0.742071	0.728316	0.814706
																																										ZNF14	0.741751	0.781987	0.849344
																																										NFIA	0.741627	0.55881	0.830627
																																										TMEM14B	0.741474	0.597003	0.578654
																																										FXR1	0.741216	0.860169	0.952938
																																										MRPS31	0.741135	0.871587	0.877113
																																										DHFR2	0.740567	0.767514	0.675038
																																										TAF4B	0.740532	0.468814	0.590699
																																										KIF2A	0.740524	0.711915	0.828262
																																										APC	0.74044	0.907614	0.939095
																																										EIF2S2	0.740303	0.749935	0.90086
																																										TFIP11	0.740103	0.204743	0.385286
																																										FAM200B	0.740004	0.861806	0.932174
																																										PAIP1	0.739986	0.819389	0.871726
																																										TOPORS	0.739795	0.882777	0.865365
																																										EFCAB7	0.73967	0.823435	0.911602
																																										TOM1L1	0.739541	0.827603	0.861093
																																										HARS2	0.739477	0.817022	0.900051
																																										ZKSCAN7	0.739352	0.548228	0.329721
																																										MEF2C	0.739349	0.573421	0.609642
																																										HEATR1	0.739216	0.835779	0.870482
																																										NIPBL	0.739193	0.813911	0.765229
																																										YBX1	0.739112	0.589533	0.447356
																																										WDR78	0.738711	0.64995	0.69963
																																										SLC25A4	0.738222	-0.023716	0.46324
																																										GAN	0.738143	0.802079	0.819315
																																										FEM1B	0.737867	0.774675	0.924351
																																										TSFM	0.737828	0.557526	0.812773
																																										PPA1	0.737776	0.604443	0.902709
																																										RPLP0	0.737706	0.238326	-0.0215048
																																										LINC00662	0.737678	0.166935	0.38312
																																										TADA1	0.737451	0.723699	0.792524
																																										RNMT	0.737434	0.76029	0.774165
																																										VPS29	0.737413	0.722753	0.747253
																																										THG1L	0.737287	0.0246201	-0.0091841
																																										ZFP82	0.737027	0.849173	0.488399
																																										IGIP	0.737026	0.631416	0.851459
																																										SOD1	0.736952	0.669717	0.866894
																																										ZNF256	0.736812	0.489057	0.708684
																																										FAM173A	0.736586	-0.530838	-0.86437
																																										RHEB	0.736394	0.52165	0.464134
																																										IDI1	0.736074	0.791779	0.878025
																																										ARMT1	0.736047	0.777044	0.823149
																																										IPO7	0.735971	0.899983	0.842525
																																										STRIP1	0.735907	0.353223	0.333566
																																										GRSF1	0.735833	0.688952	0.682678
																																										PLPPR4	0.735796	0.6383	0.554747
																																										FAN1	0.73517	0.83135	0.883937
																																										MSL2	0.735152	0.841528	0.895343
																																										LSM1	0.734833	0.795894	0.905584
																																										IDH3A	0.734804	0.831076	0.727589
																																										USPL1	0.73475	0.892836	0.903174
																																										ZNF302	0.734704	0.880971	0.921391
																																										RANBP9	0.734665	0.892075	0.880333
																																										HINT3	0.734337	-0.247525	0.0386337
																																										TRMT10A	0.734202	0.540997	0.795254
																																										IAH1	0.734146	0.445835	0.833829
																																										MSMO1	0.734037	0.686306	0.856316
																																										GATM	0.734015	0.181086	0.336083
																																										PCDH7	0.733973	0.383251	0.601869
																																										PDE7B	0.733882	0.318137	0.486785
																																										SMIM10	0.733793	0.0604786	-0.0666419
																																										SDC2	0.733743	0.67289	0.676931
																																										NDUFV2	0.733682	0.511804	0.63633
																																										IMPA1	0.733529	0.768278	0.842468
																																										NUPL2	0.733487	0.816652	0.436636
																																										ERMAP	0.733396	0.703984	0.848016
																																										ARID1B	0.73333	0.724883	0.744984
																																										CSNK2A1	0.7332	0.498425	-0.00165245
																																										GNPAT	0.732944	0.879148	0.927923
																																										GSK3B	0.732671	0.935943	0.917729
																																										PSMA5	0.732656	0.626495	0.823016
																																										C10orf2	0.732432	-0.0548764	0.179379
																																										FRMD6	0.732405	0.641904	0.766063
																																										IWS1	0.732389	0.847106	0.9296
																																										SIN3A	0.732155	0.844046	0.812056
																																										FAM206A	0.732084	0.730676	0.848146
																																										AGO1	0.731865	0.573859	0.796526
																																										RCOR1	0.731784	0.880857	0.956066
																																										TET2	0.731746	0.903093	0.936962
																																										TM2D1	0.731671	0.599069	0.740556
																																										FCHSD2	0.731594	0.613635	0.531389
																																										GPAM	0.731244	0.901429	0.92442
																																										CMPK2	0.730932	0.245732	0.361566
																																										C17orf75	0.730891	0.78836	0.899096
																																										YTHDF3	0.730672	0.813728	0.82341
																																										HBS1L	0.730429	0.700378	0.836412
																																										GPHN	0.730215	0.834502	0.841439
																																										ETFRF1	0.730177	0.431362	0.805619
																																										KLHDC2	0.729992	0.896426	0.913187
																																										KDELC1	0.72992	0.840967	0.827418
																																										MFN1	0.729897	0.847555	0.911248
																																										ALG9	0.729841	0.623607	0.921202
																																										MSANTD3	0.729663	0.367453	0.0292671
																																										ZNF667	0.729662	0.653599	0.723735
																																										LCA5	0.729545	0.30455	0.123826
																																										USP16	0.729337	0.476434	0.961741
																																										ZBTB1	0.729269	0.947283	0.951579
																																										MED23	0.729035	0.893943	0.872108
																																										TTC12	0.728858	0.622908	0.78623
																																										TTL	0.728731	0.818705	0.821799
																																										PFKFB2	0.728537	0.697527	0.842715
																																										EXOC6	0.728537	0.813245	0.830505
																																										TAF2	0.728519	0.750592	0.775927
																																										SFR1	0.728484	0.398642	0.275585
																																										TXNDC16	0.728404	0.568559	0.912941
																																										LSAMP	0.728392	0.234399	0.667802
																																										TDP1	0.728348	0.300449	0.490748
																																										SPIN3	0.72828	0.610655	0.86286
																																										STRN	0.728202	0.455394	0.420707
																																										CXorf23	0.728025	0.847561	0.867153
																																										ICK	0.727969	0.801455	0.818409
																																										C12orf76	0.727431	0.551493	0.583357
																																										OCIAD1	0.727359	0.859652	0.928507
																																										EXOC6B	0.72707	0.899251	0.878598
																																										FBXL17	0.726965	0.500845	0.763441
																																										LRIF1	0.726323	0.862289	0.843579
																																										EID1	0.725558	0.637848	0.72489
																																										ZNF226	0.725533	0.503032	0.852167
																																										APH1B	0.7254	0.725405	0.572943
																																										C2CD2	0.72537	0.797312	0.762869
																																										IPO8	0.725332	0.919452	0.876069
																																										MRPL44	0.725077	0.279185	0.436576
																																										NRF1	0.725002	0.54089	0.61504
																																										DIP2B	0.724988	0.851909	0.794093
																																										TRIM5	0.724761	0.706843	0.771703
																																										TAOK3	0.724657	0.805894	0.825695
																																										DPY30	0.7246	0.498566	0.713277
																																										VPS37A	0.724247	0.842067	0.883876
																																										CTBS	0.724237	0.494047	0.768205
																																										UBXN4	0.723805	0.889707	0.952026
																																										PTGR2	0.723681	0.628588	0.595935
																																										BCKDHA	0.723608	-0.549354	-0.837156
																																										PTMA	0.723469	0.363097	0.0372918
																																										NUAK1	0.723454	0.279968	0.266269
																																										VKORC1L1	0.723302	0.844906	0.884262
																																										ZNF813	0.72329	0.565171	0.346496
																																										DHPS	0.723217	-0.459723	-0.848174
																																										HSDL1	0.723096	0.774017	0.835473
																																										WRB	0.723037	0.685226	0.829475
																																										MAGT1	0.722958	0.83511	0.897769
																																										TAF1A	0.722906	0.8595	0.841412
																																										ZFP62	0.722706	0.821393	0.938408
																																										TRAPPC13	0.722705	0.890249	0.912058
																																										SPPL2A	0.722562	0.751363	0.794488
																																										TIMMDC1	0.722531	0.780918	0.87524
																																										SETD6	0.72252	0.504291	0.532921
																																										FAM122A	0.722463	0.482808	0.886872
																																										CNIH4	0.722296	0.445726	0.516757
																																										BTBD7	0.722047	0.905834	0.920038
																																										MESDC2	0.721987	0.77429	0.824572
																																										LTA4H	0.721903	0.730192	0.61875
																																										STRBP	0.721488	0.855126	0.915478
																																										LRRC6	0.721428	0.587397	0.753456
																																										TMEM267	0.721316	0.773948	0.800496
																																										ZNF644	0.721125	0.911531	0.897567
																																										ZNF891	0.721112	0.19529	0.468688
																																										ZNF823	0.72106	0.828703	0.868763
																																										TAX1BP1	0.72101	0.334764	0.90504
																																										BNIP2	0.720979	0.811734	0.895659
																																										CFDP1	0.720917	0.826232	0.925038
																																										ANKMY2	0.720874	0.802937	0.856577
																																										OTUD7B	0.720748	0.646463	0.571416
																																										DCTD	0.720724	0.299568	-0.0355073
																																										TTC1	0.720651	0.760231	0.89349
																																										MAGOHB	0.720578	0.306002	0.599434
																																										COG3	0.720442	0.844186	0.574803
																																										MALSU1	0.720398	0.0812484	-0.00675026
																																										COQ10B	0.720369	0.753395	0.879855
																																										AMD1	0.72036	0.766695	0.841314
																																										MUT	0.720305	0.753409	0.874837
																																										BEND7	0.720208	0.528854	0.65346
																																										ARL6IP6	0.720185	0.617689	0.65414
																																										ALDH1L2	0.719901	0.618156	0.869316
																																										SRP14	0.719657	0.865845	0.931129
																																										PLA2G12A	0.719542	0.205805	0.0591495
																																										ELF1	0.719437	0.913562	0.932744
																																										GIMAP2	0.719408	0.582516	0.602882
																																										UST	0.719401	0.642493	0.715947
																																										CEP350	0.719309	0.773481	0.8401
																																										MED28	0.719154	0.573914	0.715992
																																										UMAD1	0.719077	0.603954	0.865407
																																										PPP2R2A	0.71887	0.832206	0.839034
																																										LOC646762	0.718739	0.60716	0.614444
																																										UBE2N	0.718653	0.568418	0.803574
																																										EPM2A	0.718458	0.308965	0.265697
																																										PRPS2	0.71838	0.696054	0.847679
																																										PPM1D	0.718204	0.620258	0.84338
																																										SUCLG2	0.718016	0.868562	0.925456
																																										ZNF521	0.718006	0.546961	0.230325
																																										CIPC	0.717893	0.86062	0.840885
																																										NPL	0.717839	0.150249	0.32999
																																										MIS12	0.717711	0.897858	0.900258
																																										CCDC181	0.717474	0.217483	0.105542
																																										MPHOSPH6	0.716993	0.539183	0.814244
																																										MXD1	0.71695	0.564053	0.635261
																																										ZFAND4	0.716795	0.453207	0.62819
																																										STK11	0.716747	-0.599193	-0.884828
																																										FUCA1	0.716733	0.35691	0.732664
																																										VPS50	0.716725	0.877782	0.921428
																																										ZNF449	0.716608	0.544563	0.769702
																																										GMCL1	0.716531	0.851348	0.847647
																																										SMYD4	0.716516	0.336984	0.598744
																																										DDX19B	0.716197	0.457227	0.581394
																																										OSBPL11	0.71605	0.774586	0.874563
																																										FBXO21	0.715627	0.579008	0.901133
																																										ZNF25	0.715515	0.921493	0.762404
																																										ZNF667-AS1	0.715335	0.33087	0.456803
																																										C7orf57	0.715332	0.3057	0.721531
																																										PHTF1	0.715314	0.780663	0.727725
																																										CHMP5	0.715092	0.842137	0.795982
																																										COX5B	0.71499	-0.646449	-0.76755
																																										NKRF	0.714837	0.763465	0.795401
																																										DHX35	0.714758	0.753088	0.732246
																																										NME5	0.714701	0.528065	0.648274
																																										ST13	0.714623	0.683388	0.887963
																																										DCTN4	0.714492	0.930272	0.969051
																																										LINC00467	0.714383	0.148258	0.254801
																																										PRDM4	0.714319	0.659938	0.820205
																																										C7orf73	0.714316	0.395899	0.260437
																																										RPS28	0.714274	-0.549611	-0.746047
																																										ZNF630	0.714174	0.349668	0.384039
																																										ERI2	0.714144	0.774232	0.886969
																																										RP9	0.714143	0.111068	0.523591
																																										TRNAU1AP	0.714125	0.102673	0.0542897
																																										AKAP14	0.714115	0.0602223	0.0585937
																																										SYNC	0.714025	0.608344	0.669435
																																										DNAJC3-AS1	0.713982	0.295747	0.191061
																																										SGPP1	0.713973	0.81458	0.794554
																																										TAPT1	0.713918	0.842849	0.886409
																																										TMCC1	0.713901	0.711127	0.775189
																																										RPS9	0.713534	-0.596327	-0.666435
																																										ATP6V1E1	0.713443	0.747634	0.892123
																																										USP27X	0.713391	0.183315	0.324653
																																										HDAC4	0.713187	0.454645	0.603509
																																										FUK	0.713107	-0.571144	-0.861022
																																										NEK7	0.71301	0.785066	0.825988
																																										BCOR	0.712721	0.725727	0.688488
																																										EIF3F	0.712648	0.871499	0.808873
																																										STAMBP	0.712133	0.783563	0.888292
																																										SLC23A2	0.712005	0.611289	0.630741
																																										MFSD11	0.711926	0.483437	0.703777
																																										PTGFRN	0.711621	0.751351	0.68151
																																										PTCD3	0.711605	0.812355	0.907639
																																										ANKLE2	0.711528	0.892509	0.76914
																																										TRIM68	0.711506	0.395896	0.670831
																																										DYNC2H1	0.711469	0.808212	0.828297
																																										DCAF4	0.711402	0.408475	0.624977
																																										ZNF35	0.711378	0.190256	0.169213
																																										CCNYL1	0.711082	0.76365	0.892913
																																										MRPL10	0.711017	-0.51907	-0.736888
																																										DDX1	0.710982	0.725233	0.954805
																																										EMC1	0.710743	0.259272	0.655092
																																										WDR60	0.71069	0.748835	0.858861
																																										QRSL1	0.710465	0.722646	0.860575
																																										CGRRF1	0.710239	0.767846	0.83807
																																										YIPF5	0.710109	0.870143	0.894673
																																										TMEM59	0.710083	0.714353	0.894343
																																										DSG2	0.710003	0.775237	0.795071
																																										SPATA5L1	0.709844	0.572034	0.852563
																																										ZNF114	0.709839	-0.165335	0.204364
																																										LINC00909	0.709786	0.744616	0.792797
																																										SMCHD1	0.709785	0.881517	0.961256
																																										CCDC113	0.70954	0.573188	0.726318
																																										OXR1	0.709507	0.807929	0.81621
																																										CEP68	0.709404	0.869644	0.893816
																																										PTPN21	0.709255	0.826527	0.83471
																																										TMEM182	0.709032	-0.0907543	-0.0315568
																																										DNAH9	0.709002	-0.179222	0.310046
																																										IFIT2	0.708783	0.425949	0.619048
																																										AP3M1	0.708765	0.755428	0.919686
																																										DRAM2	0.708713	0.870573	0.842143
																																										TTC5	0.708699	-0.0807423	0.119683
																																										SC5D	0.708613	0.766382	0.756512
																																										C1D	0.708536	0.749749	0.903667
																																										TIMM17A	0.708477	0.785064	0.761503
																																										SRP54	0.708466	0.859447	0.920342
																																										METTL2B	0.708436	0.0104428	-0.138542
																																										SUMF1	0.708415	0.493361	0.53043
																																										DENND1B	0.708339	0.812016	0.856337
																																										TIMM8B	0.7082	0.500866	0.711654
																																										FAM126A	0.708193	0.619144	0.547501
																																										WDSUB1	0.707747	0.73045	0.865096
																																										WBP11	0.707659	0.610721	0.699075
																																										C16orf72	0.70763	0.784761	0.762082
																																										NNT	0.707548	0.886341	0.833369
																																										UPF2	0.707143	0.896226	0.958546
																																										STARD3NL	0.707124	0.320894	0.613371
																																										PSPC1	0.707105	0.817111	0.909099
																																										PSMD13	0.706938	0.608033	0.34902
																																										SATB2	0.706615	0.556659	0.672574
																																										PHF3	0.706527	0.884535	0.696847
																																										ZNF622	0.706397	0.0021037	0.647038
																																										EFHC1	0.706395	0.843371	0.910393
																																										MRFAP1	0.705942	0.822483	0.943509
																																										ARPP19	0.705872	0.740938	0.857355
																																										PIAS2	0.705803	0.724282	0.748948
																																										MED6	0.705531	0.7388	0.770932
																																										ZMPSTE24	0.705454	0.88412	0.895842
																																										TM2D2	0.705355	0.694734	0.869242
																																										IDE	0.705172	0.890924	0.963138
																																										KAT8	0.705166	-0.550242	-0.816938
																																										WDPCP	0.704566	0.7171	0.764266
																																										KXD1	0.704245	-0.619949	-0.907658
																																										UBE3D	0.704134	0.427535	0.387258
																																										AVL9	0.703916	0.830398	0.866869
																																										EIF2B2	0.703828	0.375326	0.494621
																																										UFL1	0.703722	0.859212	0.908395
																																										EIF2A	0.703687	0.741086	0.942338
																																										PITPNC1	0.703632	0.425785	0.422691
																																										UQCRB	0.703487	0.743888	0.846485
																																										BNIP3L	0.703453	0.771008	0.910732
																																										CWF19L1	0.703435	0.586107	0.306195
																																										COG6	0.703052	0.897634	0.936415
																																										AP5S1	0.702887	-0.593494	-0.851382
																																										KRR1	0.702806	0.752222	0.692677
																																										ROBO1	0.702692	0.697421	0.659365
																																										ATG7	0.702688	0.573946	0.71339
																																										TSN	0.702584	0.878523	0.904317
																																										EGLN1	0.702455	0.898988	0.93367
																																										ACAT1	0.702261	0.693336	0.82346
																																										TRAPPC6B	0.702221	0.937307	0.959903
																																										ASAH2B	0.70203	0.558287	0.343617
																																										DYNLT1	0.70198	0.441928	0.723124
																																										REEP6	0.701947	-0.548693	-0.62821
																																										HLCS	0.701928	0.226726	-0.0538909
																																										THAP5	0.701908	0.872855	0.56587
																																										ESRRG	0.701861	-0.123756	-0.110452
																																										C4orf19	0.701733	0.380321	0.296552
																																										FAM216A	0.701678	0.479443	0.795777
																																										MBP	0.701398	0.471987	0.765118
																																										PAAF1	0.701377	0.564448	0.762279
																																										NAB1	0.700983	0.739598	0.602224
																																										DERL1	0.700913	0.895434	0.899616
																																										PRDM10	0.700788	0.923538	0.73099
																																										CAMSAP2	0.700678	0.540849	0.497948
																																										PLCE1	0.700628	0.496878	0.846692
																																										ZNF564	0.700548	0.731211	0.882489
																																										MICU2	0.700539	0.927823	0.942529
																																										HK2	0.700454	0.469207	0.616424
																																										ORMDL1	0.700374	0.86589	0.883472
																																										MCUR1	0.700319	-0.0756806	0.588807
																																										NUDT13	0.700124	0.585943	0.757219
																																										RPF2	0.700024	0.485094	0.794154
																																										WAPL	0.699736	0.935071	0.854059
																																										MRPS36	0.699685	0.233506	0.56938
																																										TIMM50	0.699625	-0.620444	-0.737859
																																										GATA2-AS1	0.699587	0.571437	0.285105
																																										IFT74	0.699551	0.841861	0.832281
																																										UBE4B	0.699501	0.839512	0.851752
																																										PEX13	0.699423	0.77305	0.687271
																																										EFL1	0.69914	0.805343	0.821764
																																										SLC25A15	0.69873	0.382283	0.386328
																																										TVP23B	0.698651	0.908359	0.862092
																																										C6orf120	0.698605	0.77972	0.870364
																																										AGTPBP1	0.698499	0.802755	0.878285
																																										C9orf135	0.698431	-0.0307163	0.44909
																																										ACYP1	0.698391	0.676151	0.809446
																																										DUSP12	0.698321	0.820982	0.87422
																																										SAXO2	0.698311	0.262085	0.00861591
																																										GSPT1	0.698144	0.435463	0.594055
																																										AMPH	0.697961	0.150975	0.102083
																																										STX7	0.697926	0.663365	0.73565
																																										HEATR6	0.697895	0.362962	0.19907
																																										APAF1	0.697789	0.725837	0.417789
																																										RFC1	0.697769	0.81585	0.918697
																																										NIPSNAP3A	0.697497	0.6433	0.841535
																																										LNPK	0.697398	0.844949	0.8829
																																										TCHP	0.697165	0.863144	0.896317
																																										BLZF1	0.697093	0.845342	0.819658
																																										CACUL1	0.696937	0.798943	0.860352
																																										ZFP1	0.696592	0.796405	0.749203
																																										ERICH1	0.696303	0.575161	0.836043
																																										YIPF4	0.696298	0.671592	0.696939
																																										ARL10	0.696067	0.69424	0.825297
																																										MOB3B	0.695942	0.745604	0.724891
																																										PCBP2	0.695897	-0.404898	-0.727842
																																										SUSD5	0.695865	0.327821	-0.133882
																																										MID2	0.695864	0.689749	0.872071
																																										PDZRN3	0.695794	0.748341	0.803369
																																										SRR	0.695615	0.474416	0.714256
																																										CDC73	0.695479	0.746273	0.622805
																																										TTF2	0.695446	0.717411	0.749234
																																										NCBP1	0.695429	0.79618	0.909852
																																										SLC25A20	0.694714	0.155758	0.0965284
																																										FIG4	0.694701	0.78588	0.841094
																																										RNF14	0.694699	0.790897	0.872159
																																										ZBTB18	0.694676	0.628231	0.859811
																																										OSCP1	0.694527	0.148665	0.467958
																																										RMND5A	0.6945	0.797605	0.878126
																																										MCM9	0.694399	0.823739	0.91963
																																										MRPL45	0.694353	0.319001	0.676148
																																										COG5	0.694316	0.642727	0.799795
																																										PIFO	0.694105	-0.169926	0.482445
																																										MGME1	0.694012	0.795202	0.877462
																																										CLIC5	0.693925	0.390185	0.123641
																																										PTPMT1	0.693855	0.321868	0.783257
																																										SIK3	0.693751	0.630221	0.567818
																																										WDR44	0.693736	0.774773	0.936539
																																										SH3BP4	0.693434	0.480806	0.505551
																																										VTI1A	0.693188	0.293259	0.0787877
																																										PQBP1	0.693149	-0.579817	-0.790052
																																										ZNF680	0.693075	0.81205	0.720401
																																										GEMIN8	0.692857	0.575431	0.818296
																																										PPP1R3D	0.692651	0.477751	0.667087
																																										RGS7	0.692651	0.24305	0.167143
																																										REPS2	0.692574	0.394141	0.816059
																																										RSU1	0.692573	0.359135	0.405657
																																										DOK6	0.692526	0.404107	0.655057
																																										RPS25	0.692379	0.750987	0.841827
																																										ZBTB34	0.69208	0.706369	0.72612
																																										CEP120	0.692067	0.887153	0.883127
																																										RPA2	0.691934	0.555448	0.572421
																																										ZNF354C	0.69182	0.804106	0.856909
																																										ANKRD26	0.691806	0.329246	0.0715964
																																										FAM120AOS	0.691772	0.679382	0.730493
																																										AHSA1	0.691657	0.614673	0.815351
																																										CALML4	0.691649	0.263634	0.502076
																																										RPS29	0.691227	0.00334409	0.260676
																																										OGN	0.691009	0.460433	0.65812
																																										ZNF654	0.691004	0.822518	0.786797
																																										MOCS2	0.690993	0.646284	0.768347
																																										MAN2A1	0.690975	0.844364	0.789983
																																										CHIC1	0.69088	0.706582	0.832938
																																										PDCL	0.690689	0.594689	0.62282
																																										POLG2	0.690574	0.664875	0.783932
																																										ARHGAP18	0.690395	0.797383	0.862343
																																										NUB1	0.690391	0.140763	0.0529677
																																										RABEP1	0.690316	0.733077	0.866005
																																										ZNF697	0.690287	0.474419	0.592224
																																										CUL1	0.689988	0.829384	0.936688
																																										NBEA	0.689836	0.437699	0.59872
																																										RPS27L	0.689801	0.656061	0.533792
																																										UBTD2	0.689528	0.765709	0.669258
																																										TMEM242	0.689513	-0.0525961	0.197993
																																										MIOS	0.689497	0.816	0.87785
																																										ATP2B1	0.689448	0.782846	0.700355
																																										SKI	0.689288	-0.140092	-0.220044
																																										MTIF2	0.689132	0.90419	0.911843
																																										SNX5	0.688973	0.784727	0.934512
																																										QKI	0.688952	0.648773	0.56889
																																										UBP1	0.688908	0.938224	0.940921
																																										GINS3	0.688887	0.180609	0.506359
																																										MRPS30	0.688864	0.740697	0.804003
																																										PSMA3	0.688795	0.752055	0.786708
																																										GSTA1	0.688641	0.537219	0.473247
																																										HADHA	0.688585	0.607253	0.790755
																																										IARS2	0.688427	0.753945	0.931642
																																										ACTRT3	0.688377	-0.347589	0.346569
																																										PCCB	0.688352	0.115386	0.515228
																																										MGC70870	0.688324	0.623144	0.707749
																																										TCEA2	0.688276	-0.596073	-0.835937
																																										CTNNB1	0.688211	0.727955	0.681697
																																										COX11	0.687693	0.70388	0.766711
																																										MTMR1	0.687644	0.517811	0.528726
																																										ATP5J	0.687459	0.766901	0.703121
																																										CLASP2	0.687395	0.915291	0.885666
																																										SKAP2	0.687103	0.490621	0.662418
																																										ZZZ3	0.68704	0.931257	0.811046
																																										ATXN7	0.686995	0.567318	0.771171
																																										ASXL2	0.686795	0.819851	0.927844
																																										GPATCH1	0.68668	0.825053	0.856853
																																										PPT1	0.686648	0.796412	0.804624
																																										SPTLC2	0.686555	0.369304	0.581907
																																										PSD3	0.686491	0.79889	0.668271
																																										APLF	0.686462	0.273815	0.250848
																																										AEBP2	0.686104	0.836846	0.67867
																																										MAML3	0.686004	0.528415	0.609697
																																										SPOPL	0.685879	0.689089	0.676479
																																										ITGB1	0.685626	0.837386	0.81032
																																										ADGRL3	0.685451	0.119328	0.392072
																																										MAP9	0.685214	0.888134	0.908358
																																										ATF6	0.685111	0.862347	0.934921
																																										PRIM2	0.684689	0.501517	0.211641
																																										KAT2B	0.684626	0.730467	0.883511
																																										UG0898H09	0.684619	0.258624	0.621657
																																										DDX21	0.684598	0.708337	0.786739
																																										TCEANC	0.684541	0.0422652	0.578569
																																										HSPA9	0.684539	0.81003	0.933931
																																										MBNL1	0.684495	0.825952	0.750057
																																										UTP6	0.68427	0.852321	0.904925
																																										NUFIP1	0.684083	-0.311528	-0.160308
																																										TM7SF3	0.683996	0.505712	0.839862
																																										YME1L1	0.683984	0.838486	0.951339
																																										OSTC	0.683979	0.693316	0.544526
																																										ATP6V0A2	0.683934	0.794074	0.782598
																																										ITGAE	0.68393	0.683639	0.780676
																																										CASC1	0.683847	0.366856	0.774973
																																										PLCB1	0.683787	0.527135	0.667214
																																										ZNF24	0.683623	0.862955	0.886437
																																										LMTK2	0.683394	0.717163	0.861716
																																										TMTC3	0.683354	0.631297	0.906627
																																										RAD1	0.683199	0.694823	0.517183
																																										NFATC3	0.683082	0.623019	0.580204
																																										ZNF740	0.682756	0.445646	0.397268
																																										MPHOSPH10	0.68239	0.655231	0.923819
																																										FAM43A	0.682224	-0.544613	-0.730161
																																										PEX3	0.682197	0.802998	0.876158
																																										ACSS3	0.682196	0.659237	0.848009
																																										MBNL2	0.681796	0.726817	0.684905
																																										SLC35F2	0.681788	0.634089	0.806196
																																										CHEK2	0.681686	0.291429	0.442006
																																										C1orf35	0.681656	-0.595699	-0.899608
																																										GYG2	0.681553	0.145878	0.585919
																																										ERCC3	0.681178	0.829862	0.889652
																																										HECW2	0.680941	0.00556324	0.194082
																																										MRE11A	0.680772	0.692068	0.803999
																																										SHPRH	0.680729	0.930381	0.923628
																																										TCTE3	0.680196	0.773341	0.395155
																																										STX12	0.679969	0.720453	0.886148
																																										NUP58	0.679842	0.759024	0.803916
																																										SLC25A43	0.679711	0.676947	0.805104
																																										MTMR6	0.679275	0.800123	0.821642
																																										HSPA5	0.678993	0.776459	0.767785
																																										ADIPOR2	0.678926	0.800799	0.905008
																																										BAG4	0.678721	0.886874	0.817015
																																										PPIL3	0.678587	0.619066	0.734975
																																										CASK	0.678297	0.755355	0.726649
																																										ZNF235	0.67825	0.201997	0.220221
																																										TRMT6	0.678157	0.41803	0.655924
																																										THAP4	0.678049	-0.564364	-0.589181
																																										IFIT1	0.677967	0.395908	0.64972
																																										REST	0.677916	0.825589	0.823301
																																										FMR1	0.677903	0.87865	0.880664
																																										PARL	0.677421	0.157901	-0.021987
																																										TTC23	0.677377	0.6244	0.603263
																																										KDM4A	0.677344	0.378475	0.527511
																																										ELP2	0.677322	0.772535	0.870706
																																										PLEKHF2	0.677313	0.711316	0.789249
																																										PIP5K1B	0.67724	0.332655	0.783931
																																										DNAL1	0.677005	0.667803	0.786999
																																										RB1CC1	0.676999	0.826771	0.72824
																																										HMGN3	0.676871	0.68443	0.840535
																																										LIMCH1	0.676622	0.658503	0.8172
																																										RNF6	0.676546	0.897978	0.927479
																																										TM9SF2	0.676346	0.791426	0.71745
																																										NSUN7	0.67619	0.135376	0.333066
																																										PAK1IP1	0.675897	0.697798	0.858597
																																										FBXO16	0.675892	0.207178	0.498877
																																										PPARGC1B	0.675849	0.0347787	0.631258
																																										SYAP1	0.675731	0.667806	0.71716
																																										PABPC5	0.675656	0.484068	0.420836
																																										ANKH	0.675585	0.556818	0.775266
																																										WDR20	0.675386	0.627029	0.772311
																																										BRAF	0.675353	0.764132	0.914262
																																										PLA1A	0.675259	-0.0422785	0.22843
																																										ZNF343	0.675146	0.583244	0.273933
																																										ZC3H12B	0.674972	0.10345	0.0334533
																																										ANKS1A	0.674708	0.539848	0.887784
																																										RFESD	0.674486	0.238236	0.254322
																																										BCKDHB	0.67435	0.169886	0.563967
																																										SLC16A14	0.674336	0.665793	0.576918
																																										HIBADH	0.674185	0.793672	0.906162
																																										PTPN11	0.673886	0.776477	0.878305
																																										CPNE3	0.673834	0.818904	0.939349
																																										C8orf37	0.673667	0.0620194	0.438305
																																										THAP6	0.673524	0.8053	0.816471
																																										TAF9B	0.673308	0.788499	0.913291
																																										WARS2	0.67317	0.571964	0.910602
																																										MPP5	0.673082	0.795356	0.851361
																																										FEM1C	0.672991	0.775929	0.755535
																																										PPP4R2	0.672946	0.764983	0.935682
																																										SGCD	0.672746	0.0779368	0.623107
																																										MLH3	0.672381	0.755611	0.880238
																																										TCTN3	0.672343	0.472314	0.527881
																																										GTF2H5	0.672249	0.731569	0.752103
																																										EBLN3P	0.672205	0.831149	0.903426
																																										LRRC17	0.671678	0.448617	0.586865
																																										BZW2	0.67165	0.731384	0.818125
																																										SEL1L	0.671383	0.865812	0.939733
																																										ZNF649	0.671191	0.574191	0.163382
																																										SHFM1	0.671013	0.709093	0.7951
																																										ADGRA3	0.670885	0.852995	0.829675
																																										MTDH	0.670827	0.852417	0.885109
																																										GTF3C3	0.670802	0.948744	0.869464
																																										CEP70	0.67079	0.746708	0.909388
																																										KLF11	0.67074	0.619297	0.650517
																																										SUPT7L	0.670706	0.763443	0.815341
																																										ZNF696	0.670498	-0.650246	-0.874417
																																										ZNF75D	0.670353	0.853001	0.891198
																																										MTMR4	0.670236	0.915733	0.888066
																																										ZNF468	0.67017	0.446051	0.408845
																																										TSC22D1	0.670013	0.54415	0.496058
																																										POLR3F	0.669698	0.898455	0.907205
																																										SLC16A4	0.669506	0.731706	0.480389
																																										TMEM248	0.669347	0.749812	0.732518
																																										DUSP16	0.669107	0.7922	0.670965
																																										NCEH1	0.669005	0.771323	0.623822
																																										CLCN4	0.668998	0.0551307	0.599542
																																										IRAK1BP1	0.66869	0.559426	0.697002
																																										SKIV2L2	0.668556	0.43942	0.546078
																																										DLAT	0.668104	0.760758	0.880322
																																										RNF11	0.668065	0.774807	0.800494
[truncated: 1,859 more rows]
[truncated: 4 more columns]

## Sheet: kIM
Brown	kIM_Normal	kIM_Severe	kIM_Mild			greenyellow	kIM_Normal	kIM_Severe	kIM_Mild			lightcyan	kIM_Normal	kIM_Severe	kIM_Mild			magenta	kIM_Normal	kIM_Severe	kIM_Mild			pink	kIM_Normal	kIM_Severe	kIM_Mild			purple	kIM_Normal	kIM_Severe	kIM_Mild			salmon	kIM_Normal	kIM_Severe	kIM_Mild			turquoise	kIM_Normal	kIM_Severe	kIM_Mild			yellow	kIM_Normal
AADAT	0.142459	0.180453	1.00349e-05			ABI3	0.650442	0.629514	0.731831			AAK1	0.0692467	0.144917	0.0478126			AFDN	0.0545934	0.374039	0.18565			ABCC5	0.188041	0.368083	0.182649			ABCB7	0.360071	0.446598	0.196876			ABCA5	0.366885	0.240663	0.482502			A1BG	0.0643735	0.191174	0.00718613			ABAT	0.588913
ABCG2	0.611467	0.320479	0.02246	>0.7 normal	167	ABL1	0.3544	0.0683644	0.105112	>0.7 normal	19	AEBP1	0.428768	0.199487	0.0505068	>0.7 normal	7	AFF1	0.0766557	0.229343	0.0103262	>0.7 normal	24	ADGRA2	0.160058	0.0128362	0.000301746	>0.7 normal	23	ABHD17B	0.442353	0.298454	0.197541	>0.7 normal	18	ABHD12	0.367167	0.474852	0.0199494	>0.7 normal	16	AAED1	0.101267	0.017836	0.0232055	>0.7 normal	190	ABCC3	0.331727
ABI2	0.270176	0.532809	0.315158	>0.7 severe	44	ACKR1	0.548865	0.277876	0.229613	>0.7 severe	23	APOC1	0.581576	0.406878	0.341032	>0.7 severe	7	AGAP9	0.310827	0.10847	0.000812972	>0.7 severe	11	AFG3L1P	0.702773	0.612329	0.277363	>0.7 severe	40	ABL2	0.463985	0.1887	0.167641	>0.7 severe	10	ACVRL1	0.438347	0.468591	0.0121172	>0.7 severe	19	AAGAB	0.0534007	0.408513	0.276669	>0.7 severe	201	ABHD4	0.4054
ACOT7	0.218783	0.107021	0.0513209	>0.7 mild	35	ACTA2	0.523926	0.0525979	0.00704795	>0.7 mild	14	ARHGAP45	0.841303	0.907273	1	>0.7 mild	4	AKAP8L	0.0851879	0.063034	0.0128602	>0.7 mild	7	AHCYL1	0.145135	0.450698	0.0820561	>0.7 mild	13	ACOT9	0.251785	0.446208	0.439896	>0.7 mild	13	ADAMTS8	0.53537	0.193412	0.0887991	>0.7 mild	13	AAMP	0.0184439	0.264316	0.040655	>0.7 mild	60	ABI1	0.221243
ACTL6A	0.559679	0.62045	0.218747			ADAM8	0.141754	0.158872	0.251018			ARHGAP9	0.374639	0.836891	0.626386			APOBEC3G	0.277665	0.0130169	0.123466			AHI1	0.550312	0.495569	0.473796			ACTR10	0.386234	0.54239	0.562965			ADIRF	0.214994	0.21456	0.00115299			AASDH	0.0701182	0.00490093	0.0235741			ACADS	0.0596762
ACTR8	0.0320864	0.0201718	0.000136085	>0.7 NorSev	11	ADGRG3	0.344347	0.0244576	0.00366967	>0.7 NorSev	3	C10orf54	0.386446	0.476859	0.133602	>0.7 NorSev	4	APOPT1	0.910752	0.842092	0.372612	>0.7 NorSev	6	AKAP17A	0.302609	0.175762	0.00713136	>0.7 NorSev	7	ADA	0.405684	0.281696	0.096577	>0.7 NorSev	2	AIM1	0.269747	0.152243	0.674089	>0.7 NorSev	2	AASDHPPT	0.291885	0.695827	0.644767	>0.7 NorSev	18	ACOT11	0.354869
ADAL	0.112641	0.0144865	2.8724e-05	>0.7 NorMil	3	ADRA2C	0.338976	0.223117	0.0581616	>0.7 NorMil	4	CALD1	0.456166	0.170144	0.0560564	>0.7 NorMil	3	ARHGAP44	0.196627	0.181191	0.0928851	>0.7 NorMil	2	AKAP9	0.498153	0.796783	0.547109	>0.7 NorMil	5	ADAM10	0.265417	0.360043	0.748842	>0.7 NorMil	3	ARPC3	0.479997	0.250381	0.299921	>0.7 NorMil	4	AASS	0.0847586	0.178289	0.226862	>0.7 NorMil	7	ACOT8	0.380485
ADAM12	0.568576	0.242925	0.0150887	>0.7 MilSev	15	AK1	0.308603	0.00464098	0.261428	>0.7 MilSev	5	CARD6	0.32343	0.055814	0.0189368	>0.7 MilSev	4	ARHGEF1	0.653839	0.333635	0.067345	>0.7 MilSev	4	ALG13	0.684151	0.501378	0.400452	>0.7 MilSev	10	ADGRL4	0.244211	0.301436	0.0430348	>0.7 MilSev	2	ARRDC1	0.283727	0.746611	0.126116	>0.7 MilSev	0	AATK	0.0189228	0.102852	0.0121193	>0.7 MilSev	26	ACRBP	0.0555732
ADAMTS19	0.581595	0.0721689	0.00193905			AOAH	0.250735	0.0216505	0.0757257			CCL4	0.70761	0.401596	0.0448835			ARHGEF15	0.208683	0.0415535	0.0054095			ANAPC5	0.264221	0.551365	0.413998			APBB2	0.2326	0.397997	0.184095			ARSA	0.337366	0.553732	0.0245225			ABCB10	0.430108	0.649627	0.241492			ACSL1	0.259756
ADAMTS6	0.111747	0.0243975	0.00101921			APBA3	0.160883	0.765426	0.555279			CD52	0.535049	0.259028	0.2609			ASAP1-IT2	0.20573	0.158371	0.000234835			ANKRD10	0.747373	0.222956	0.0765115			AREL1	0.322935	0.700931	0.675709			ARSD	0.238368	0.0298952	0.405403			ABCC10	0.042906	0.180291	0.0375048			ACTA2-AS1	0.0569
ADCK1	0.0698919	0.171512	0.0677223			ARHGAP23	0.377558	0.94516	0.720185			CDKN1C	0.377351	0.431066	0.0108446			ATAT1	0.124427	0.04702	0.00678265			ANKRD13D	0.740612	0.0601596	0.017101			ARHGEF10	0.424686	0.261498	0.100906			ATP11B	0.41578	0.172102	0.22607			ABCC4	0.319213	0.40939	0.151913			ACVR1B	0.0396487
ADNP	0.280719	0.852877	0.954076			ARHGDIB	0.636044	0.22308	0.0586757			CHST11	0.33725	0.0271642	0.00129874			ATF7IP	0.988655	0.698824	0.431357			ANKRD36	0.380236	0.00111718	0.00291843			ARMC9	0.359464	0.213055	0.0346917			ATP6V0B	0.56664	0.759878	0.121901			ABCD3	0.570513	0.665934	0.345615			ADAMTS12	0.0693526
ADORA1	0.0374903	0.01393	0.00507803			ARID3B	0.154316	0.289479	0.170877			CORO1A	0.76304	0.9663	0.772461			ATP6	0.38078	0.0701785	0.0290186			ANKRD44-IT1	0.167529	0.00623013	7.8845e-06			ARPC2	0.360153	0.235628	0.434159			ATP6V1C2	0.244697	0.0911985	0.00654231			ABCE1	0.222076	0.261311	0.554881			ADAP1	0.482243
AFF3	0.608174	0.269056	0.216348			ASB2	0.151617	0.0270384	0.0955614			FXYD5	0.478636	0.770698	0.201165			B4GALT1	0.300523	0.00704075	0.0722798			APPL2	0.105881	0.439163	0.0368968			ARPC5	0.422986	0.433283	0.508578			AUP1	0.218446	0.739738	0.219712			ABHD10	0.476481	0.355359	0.267042			ADCY5	0.0245186
AGAP1	0.10053	0.256239	0.00425884			AXL	0.158481	0.108867	0.00268263			GZMB	0.656177	0.177744	0.065717			BANF1	0.575092	0.367486	0.239733			ARF1	0.681032	0.0363196	0.00709715			ASAP2	0.485349	0.737659	0.293224			AVPI1	0.528712	0.556609	0.0213315			ABHD13	0.319962	0.0542347	0.00291702			ADIPOR1	0.590811
AIFM1	0.346169	0.296665	0.438995			BATF	0.449772	0.0264176	0.0331432			IL2RB	1	0.493739	0.420635			BMP7	0.0657586	0.00879274	0.028162			ARFGAP1	0.111364	0.173415	0.0255259			ATP6V1C1	0.570904	0.36575	0.514252			BCAP31	0.518017	0.420446	0.112744			ABHD18	0.0567556	0.215236	0.0530077			AFTPH	0.346236
AKAP1	0.0442814	0.0937919	0.175676			BATF3	0.147382	0.0245982	0.159128			JAK3	0.426883	0.60025	0.374169			BRD2	0.0513125	0.0224133	0.00799124			ARGLU1	0.492649	0.937263	0.656215			B4GALT5	0.014213	0.333822	0.0927935			BFAR	0.110882	0.241201	0.0805195			ABHD5	0.182161	0.113515	0.000164622			AHCTF1	0.0171745
ALDH1A1	0.45391	0.556634	0.118266			C1QC	0.210224	0.449553	0.248359			KIR2DS2	0.273356	0.133988	0.0799616			CALCOCO1	0.590081	0.00909531	0.0195895			ARID2	0.78258	0.0279409	0.00082435			BACH1	0.368121	0.491672	0.0822526			BICDL2	0.449573	0.578455	0.0349806			ABRACL	0.392713	0.0290324	0.000998407			AKAP13	0.492712
ALDH7A1	0.671768	0.662609	0.562565			C5orf46	0.243705	0.00141616	0.0010505			LTB	0.223492	0.392868	0.0222644			CAMK2B	0.0211682	0.022722	0.00380929			ATXN3	0.158045	0.338467	0.0493674			BICC1	0.635002	0.461979	0.0575801			BSPRY	0.691525	0.346112	0.0756814			ABTB2	0.0267467	0.0840436	0.000949758			ALAD	0.0472839
AMPD2	0.124118	0.305623	0.141286			CAPRIN1	0.25392	0.0576383	0.0089062			MEIS1	0.250949	0.129361	0.0330856			CCDC152	0.951129	0.878378	0.757006			ATXN7L1	0.183226	0.0637239	0.0373064			BMP2K	0.499017	0.217133	0.172641			BTAF1	0.125187	0.308161	0.339233			ACAA2	0.5183	0.124714	0.0628354			ALDH3B1	0.556244
ANAPC4	0.0952363	0.205772	0.328656			CAPZB	0.236753	0.105371	0.0642722			MFNG	0.146467	0.604957	0.27813			CCDC40	0.183741	0.101315	0.028442			BAZ2B	0.754936	0.831221	0.522923			BPGM	0.575422	0.334496	0.422152			CA4	0.266489	0.131078	0.00169212			ACAD8	0.305848	0.619299	0.0156342			ALDOA	0.4487
ANAPC7	0.102556	0.351932	0.166483			CARD11	0.416305	0.0731727	0.341244			MMP19	0.332537	0.153927	0.00203206			CD37	0.0372859	0.215451	0.154632			BBS5	0.0524243	0.00466348	0.000183957			C11orf96	0.654218	0.0936824	0.0135051			CAST	0.426394	0.314867	0.752048			ACADL	0.465021	0.0114961	0.0493279			ANG	0.550607
ANK2	0.528073	0.137407	0.0241829			CCDC88B	0.102499	0.0562735	0.00184666			NCF4	0.216361	0.108496	0.233492			CDC42-IT1	0.297428	0.00441056	0.0246647			BDP1	0.142775	0.777355	0.491623			C12orf49	0.615456	0.0595058	0.000111745			CDC42SE2	0.725143	0.262526	0.824358			ACADM	0.572992	0.665292	0.288385			ANKRD9	0.523982
ANKIB1	0.0507625	0.418051	0.169617			CD3E	0.079932	0.0371331	0.0364509			NKG7	0.809435	0.848739	0.662238			CDH24	0.315362	0.0541046	0.224625			BIRC6	0.358725	0.771131	0.403455			C16orf54	0.331185	0.252698	0.0430316			CDS1	0.872285	0.171419	0.952156			ACAT1	0.23856	0.226547	0.355476			ANXA1	0.16493
ANKRD2	0.00874019	0.00195993	0.00137095			CD40	0.221982	0.499481	0.286254			OPTN	0.370368	0.164816	0.0498718			CDKL3	0.0274394	0.0140353	0.000131579			BOD1L1	0.116284	0.595422	0.411616			C1GALT1C1L	0.556719	0.100965	0.145841			CDYL	0.423301	0.250325	0.668714			ACAT2	0.358548	0.116293	0.29427			AP1G1	0.0911851
ANKRD45	0.313691	0.00770422	0.00191694			CD6	0.261643	0.441265	0.0495878			PF4	0.0867534	0.229271	0.0103395			CENPT	0.559361	0.235494	0.015964			BORCS5	0.268201	0.00693619	2.66603e-05			C1QA	0.225529	0.239931	0.164194			CEP44	0.351979	0.325508	0.864907			ACBD3	0.083926	0.594304	0.162245			AP1M2	0.182269
ANKRD50	0.353981	0.347833	0.0551301			CD63	0.232672	0.688671	0.330035			PGK1	0.26062	0.0530986	0.0369039			CEP170B	0.529188	0.0492689	0.249054			BPTF	0.548736	0.547025	0.361109			C1QB	0.449929	0.244555	0.223809			CNKSR3	0.72283	0.0985543	0.329202			ACBD5	0.0434871	0.169893	0.0725783			APLP2	0.29127
ANLN	0.951174	0.490085	0.224112			CD7	0.975606	0.382895	0.470823			PRF1	0.858225	0.39329	0.417417			CFLAR	0.577844	0.0588075	0.00746812			BTBD19	0.219356	0.0338927	0.0020083			C9orf3	0.225845	0.204789	0.051218			COG1	0.318902	0.0124803	0.00102712			ACD	0.0295502	0.33043	0.0487052			APOD	0.355844
ANO1	0.206066	0.249587	0.0142099			CHST1	0.180255	0.32961	0.164711			PRKCA	0.201528	0.0208166	0.0174409			CIRBP	0.193462	0.136121	0.00975583			C11orf80	0.74524	0.0124476	0.000379297			CAB39	0.4434	0.459286	1			CWH43	0.677879	0.0304602	0.204075			ACER3	0.103452	0.238199	0.14089			APOE	0.434973
ANO4	0.62945	0.295256	0.0693069			CLDN5	0.307303	0.262575	0.165673			PTPRC	0.349034	0.0233132	0.00458877			CLASRP	0.32269	0.255659	0.299971			C20orf194	0.31927	0.16685	0.283942			CAB39L	0.488902	0.0066908	0.0160515			CYP11A1	0.146995	0.385157	0.00041246			ACO1	0.360388	0.293177	0.51368			AQP3	0.931603
ANP32A	0.223871	0.438115	0.33547			CORO7	0.170088	0.153128	0.60008			PTPRCAP	0.258847	0.650618	0.457281			CNOT3	0.606246	0.440908	0.828192			C5orf56	0.698637	0.0753874	0.00197018			CASC4	0.658118	0.645874	0.400803			DDIT4	0.334445	0.0834521	0.000161859			ACOT13	0.67893	0.108313	0.0537049			ARHGAP21	0.206415
ANP32E	0.777468	0.595442	0.538964			CSDC2	0.24803	0.424219	0.231509			RAB13	0.0909094	0.0492283	0.00345139			COL1A1	0.704694	0.0140654	0.0101423			CAPRIN2	0.500274	0.689245	0.704539			CASP1	0.723882	0.0919992	0.01708			DHRS13	0.509537	0.821544	0.318382			ACP1	0.417337	0.0782402	0.113887			ARHGAP27	0.554177
AP2S1	0.145086	0.363605	0.173961			CSF1	0.432151	0.400066	0.333797			RAC2	0.976573	1	0.93855			COX1	0.185161	0.0232496	0.032129			CARMN	0.319564	0.0175684	0.000487595			CAV1	0.313763	0.197438	0.0545895			DMXL1	0.203126	0.329301	0.242201			ACSL3	0.363896	0.11738	0.216577			ARHGAP4	0.0175515
AP3B1	0.119697	0.400243	0.496553			CSF3R	0.262746	0.00775505	0.08617			RASGRP3	0.188035	0.0439517	0.000171817			CPNE5	0.012585	0.0284125	0.0607662			CCDC14	0.301772	0.619891	0.193134			CCDC50	0.487075	0.39368	0.233937			DNAJB12	0.522993	0.399302	0.0498432			ACSS3	0.19518	0.162402	0.220835			ARHGEF10L	0.0395989
AP3M2	0.473214	0.394125	0.247738			CTDSP2	0.579514	0.362143	0.982833			RGL1	0.178052	0.0297452	0.00388493			CPSF7	0.736222	0.0385145	0.0098468			CCDC88C	0.0529964	0.000217945	0.00232143			CCL21	0.0430888	0.0520009	0.00188375			DNAJB13	0.285809	0.0260811	0.0170914			ACTR2	0.147703	0.211806	0.240576			ARL8A	0.0584762
APBA2	0.164447	0.182574	0.0413495			CXCR3	0.643147	0.0306356	0.206539			RUNX3	0.508463	0.611338	0.316859			CRAMP1	0.15495	0.181155	0.0135028			CCNT2	0.459097	0.773006	0.188255			CCND3	0.386848	0.359884	0.107764			DOPEY2	0.412477	0.0129012	9.07001e-06			ACTR5	0.102823	0.0111583	0.0190481			ARRB1	0.16941
API5	0.283786	0.781777	0.870325			CYTH4	0.602833	0.0250191	0.0342475			SAMD9L	0.528769	0.0820846	0.000827128			DCAF7	0.148443	0.0428498	0.0168322			CD276	0.425778	0.0190295	0.000705805			CD14	0.631324	0.259963	0.154028			DUOX1	0.620751	0.104746	0.0244032			ACTR6	0.854164	0.661051	0.667332			ARRDC2	0.539348
APLP1	0.311437	0.0327708	0.0392185			DHRS3	0.376211	0.211102	0.577011			SELENOM	0.482334	0.452753	0.130946			DCTN2	0.0420956	0.0115014	0.0374033			CDC16	0.106406	0.504112	0.55271			CD1D	0.182153	0.0142983	0.000165966			ELMO3	0.564663	0.872135	0.35657			ACTRT3	0.250796	0.00634088	0.000121854			ARRDC4	0.26246
APOLD1	0.208962	0.0372522	0.0063159			DOK2	0.95964	0.0818024	0.719849			SELPLG	0.290527	0.92987	0.729184			DDX17	0.338376	0.381175	0.0125438			CEP164	0.188111	0.0124958	0.00159051			CD59	0.341185	0.549255	0.149965			ENTPD5	0.289467	0.214032	0.371352			ACVR1	0.385929	0.398731	0.00292161			ATL3	0.510193
ARHGAP11A	0.135441	0.033602	0.0339301			DTX1	0.258341	0.560452	0.410376			SLC8A1	0.21226	0.0436191	5.56061e-05			DDX59	0.882671	0.523648	0.00509478			CEP95	0.678325	0.858352	0.626729			CD93	0.345071	0.141555	0.0345021			EPCAM	0.251323	0.173997	0.366992			ACYP1	0.265229	0.14358	0.189057			ATOH8	0.15575
ARHGEF26	0.752967	0.169337	0.0671889			DTX3L	0.331727	0.0580661	0.00592091			STK10	0.0763979	0.279424	0.131568			DLEU2	0.56062	0.0113982	0.00439323			CHD2	0.205821	0.357799	0.0325501			CDC37L1	0.594667	0.434546	0.827605			FAM13A	0.232409	0.0805677	0.339589			ADAM32	0.0989929	0.013518	2.74979e-06			ATP11A	0.335825
ARHGEF9	0.232626	0.303134	0.073765			EFHD2	0.29191	0.962154	0.706236			STK38	0.298165	0.191958	0.0898492			DLGAP4	0.925294	0.505607	0.400737			CHD9	0.525538	0.251087	0.110607			CDK17	0.439081	0.656516	0.219297			FAM96B	0.400269	0.721096	0.0436081			ADAM9	0.172919	0.589257	0.0769548			ATP6AP1	0.326858
ARL15	0.439091	0.195193	0.0386389			EFNB1	0.193447	0.00795431	0.133845			UPP1	0.469323	0.679042	0.0462328			DMPK	0.478094	0.530731	0.0483303			CHKB	0.137058	0.141507	0.00158451			CDKN2AIP	0.392678	0.325018	0.129648			FRMD4B	0.117325	0.269753	0.199605			ADAMTS3	0.379825	0.0211866	1.76593e-05			ATP6V0E1	0.408957
ARL3	0.302681	0.0129701	0.0214781			ELF3	0.689746	0.0897365	0.364478			WNT5B	0.211753	0.154898	0.0549559			DMWD	0.743202	0.226931	0.29862			CLK1	0.487415	0.803934	0.582852			CELF2	0.403041	0.0834554	0.00420317			GCLM	0.243729	0.0567993	0.183917			ADAT1	0.121512	0.149481	0.0980235			ATP6V1A	0.25341
ARL6IP1	0.121313	0.445782	0.104048			ELMO1	0.337188	0.0290325	0.0271709									DNAH1	0.0560889	0.00879013	0.000983235			CLK4	0.428583	0.807793	0.418172			CERK	0.535802	0.145071	0.00467489			HMGCL	0.753731	0.516614	0.118554			ADAT2	0.144859	0.0166261	0.00121973			ATP8A2	0.11829
ARMC1	0.266275	0.534755	0.346224			ELN	0.0776004	0.0124789	0.000283232									DND1	0.453909	0.227806	0.183798			COLQ	0.146233	0.00267883	8.83139e-06			CFL2	0.608917	0.374714	0.277104			HMOX2	0.597569	0.52485	0.0736814			ADCY2	0.0910247	0.0049859	0.000224129			B3GALT4	0.801159
ARNT2	0.383675	0.214267	0.0109651			ENG	0.676181	0.577693	0.87317									DOT1L	0.280589	0.921676	0.208583			COX2	0.302678	0.0727729	0.00274375			CHST15	0.450574	0.120899	9.81741e-05			ICA1	0.851624	0.0908473	0.0842374			ADCY7	0.169697	0.327149	0.183874			B3GNT7	0.565506
ARSJ	0.482058	0.333693	0.0814862			FAM124A	0.141905	0.00145753	0.00105637									DSPP	0.150084	0.0358407	0.102288			CREBZF	0.437574	0.70983	0.792315			CHSY1	0.195153	0.260327	0.0471185			IRAK4	0.112153	0.0567362	0.0230812			ADD3	0.168252	0.469312	0.338936			B4GALT4	0.484612
ASB3	0.177661	0.101632	0.0956635			FAM20C	0.561513	0.444737	1									DTX3	0.0878422	0.628979	0.143969			CSPG4	0.137324	0.0473534	0.000264198			CLIC2	0.783679	0.398771	0.0878069			IRF6	0.307459	0.141683	0.671519			ADGRA3	0.209692	0.551838	0.152433			BACH2	0.0861341
ASCL1	0.300428	0.00730852	0.00243728			FAM65A	0.233838	0.926494	0.388178									DVL3	0.0813562	0.101155	0.00964354			CYP46A1	0.117547	0.062959	0.000561417			CLMP	0.62723	0.570505	0.213775			JAZF1	0.349672	0.167851	0.896686			ADGRB3	0.104937	0.0180944	0.000601113			BAIAP2L2	0.217267
ASPM	0.711041	0.40736	0.360781			FAM78A	0.16428	0.631546	0.294224									DYNC1H1	0.571195	0.0212965	0.0612218			D2HGDH	0.152591	0.0509138	0.00122691			CNN1	0.146224	0.0396969	0.000559935			KDF1	0.623657	0.784441	0.171014			ADGRE5	0.0344231	0.116022	0.00394438			BCL2L1	0.152607
ATAD2	0.310468	0.224033	0.0761472			FBLIM1	0.331465	0.462791	0.136792									EBI3	0.0303652	0.0195003	0.0879851			DCAF8	0.0935654	0.134298	0.222994			CORO1C	0.757824	0.550496	0.181255			KIAA0355	0.139326	0.0894392	0.192525			ADGRF5	0.160546	0.198044	0.0614698			BRI3	0.398997
ATF5	0.211071	0.319059	0.172622			FCMR	0.546982	0.385104	0.254063									EIF3K	0.446615	0.0105567	0.00192379			DDX42	0.119064	0.754879	0.60015			COX20	0.337489	0.555741	0.0679354			KIAA1107	0.587738	0.000570567	3.83681e-05			ADGRL3	0.22272	0.0051577	0.00026755			BTBD3	0.328712
ATIC	0.174548	0.18492	0.113761			FGFR2	0.132523	0.0429383	0.00145729									ENGASE	0.168005	0.227909	0.0760716			DENND6A	0.129199	0.536123	0.172732			CREM	0.639544	0.253465	0.270585			KIAA1671	0.419578	0.17933	0.540404			ADH5	0.35548	0.278822	0.597083			BTBD6	0.574191
ATP1B3	0.381676	0.245521	0.119124			FKRP	0.225854	0.808103	0.603506									EXOC3L2	0.0800816	0.263919	0.391398			DGKH	0.402517	0.189502	0.132986			CRLF3	0.372021	0.106247	0.111272			KIF3B	0.214109	0.283826	0.905623			ADIPOR2	0.273172	0.397225	0.417314			BTG2	0.688605
ATP23	0.516581	0.162043	0.0676696			FNDC4	0.417121	0.742856	0.269756									FAHD2A	0.304305	0.0224527	0.0200754			DGKQ	0.0909733	0.155795	0.0115282			CSRNP2	0.17549	0.830819	0.449451			KLF8	0.222593	0.110446	0.381654			ADO	0.587697	0.389679	0.104834			BTN3A1	0.0542108
ATP5A1	0.377753	0.135057	0.47399			FZD10-AS1	0.231301	0.04169	0.0361941									FAHD2CP	0.0475458	0.0160565	0.0667906			DIP2A	0.671052	0.579773	0.462094			CST7	0.285626	0.305351	0.123764			KRT18	0.758636	0.52166	0.0220817			ADPGK	0.0666314	0.224216	0.0116901			BTRC	0.0607904
ATP5C1	0.0883808	0.358522	0.65684			GBGT1	0.397979	0.671583	0.615147									FAM106A	0.272433	0.00872419	0.0131165			DIP2C	0.117915	0.62244	0.0567304			CTBP2	0.0472082	0.151981	0.032715			KRTCAP2	0.599797	0.737679	0.00352303			ADPRHL2	0.0490931	0.306567	0.0849956			C11orf54	0.182049
ATP5O	0.563481	0.373143	0.45816			GGT5	0.360272	0.474133	0.356196									FAM57B	0.0149617	0.0360754	0.00675781			DIS3L2	0.218481	0.133799	0.0788245			CTSS	0.657883	0.0706422	0.138469			LARGE2	0.148591	0.732383	0.0224345			ADPRM	0.363295	0.161976	0.0152658			C14orf79	0.0805719
ATXN10	0.0164234	0.312411	0.150314			GNA15	0.491092	0.660492	0.537683									FAM95B1	0.075515	0.0412692	0.000182226			DMTF1	0.811153	0.801192	0.629744			CYB5R4	0.451956	0.318625	0.136291			LGR4	0.710444	0.256781	0.469096			ADSL	0.664685	0.132314	0.045925			C16orf70	0.598257
AURKA	0.926965	0.246687	0.214987			GNGT2	0.439393	0.00931244	0.000843873									FBRSL1	0.266179	0.943378	0.739646			DTNBP1	0.0377176	0.000596016	0.000163747			CYP20A1	0.453308	0.121373	0.090145			LOC101926907	0.109663	0.061649	0.00262933			AEBP2	0.252312	0.495366	0.0573836			C19orf33	0.451895
AUTS2	0.0584445	0.159557	0.000977553			GNLY	0.62422	0.120085	0.0726743									FBXW12	0.70307	0.425266	0.545787			EBLN2	0.675667	0.0162942	0.0587173			CYR61	0.149052	0.0147524	0.042204			LPCAT3	0.686433	0.0388678	0.0468512			AFAP1L1	0.447001	0.0195884	0.0405213			C2	0.429597
AZIN1	0.543453	0.691016	0.403574			GPR153	0.195845	0.884047	0.19976									FGFR1	0.631441	0.035495	0.758264			EHD4	0.186354	0.0363374	3.20187e-05			DCBLD1	0.394855	0.406936	0.11889			LRRC8E	0.21864	0.0929055	0.00872813			AFAP1L2	0.154436	0.11465	0.00953967			C20orf27	0.204802
B3GALNT2	0.375797	0.583029	0.270924			GPS2	0.299174	0.61234	0.219542									FITM1	0.246674	0.0503006	0.0189057			EIF3A	0.0486918	0.691251	0.252325			DHX32	0.189417	0.262701	0.460098			LSS	0.423018	0.392856	0.0114772			AGA	0.277176	0.183258	0.173671			C6orf1	0.127467
BAIAP2-AS1	0.063187	0.0163016	1.61112e-05			GPX3	0.956651	0.124311	0.224272									FLT1	0.433436	0.0110421	0.00122148			EIF4G3	0.106591	0.317775	0.373734			DOCK10	0.29567	0.435746	0.0642614			MIEN1	0.634952	0.78646	0.126966			AGAP2-AS1	0.1128	0.275289	0.052309			C6orf132	0.163575
BCAS1	0.0778599	0.00283318	0.000247601			H6PD	0.411931	0.0219045	0.0284083									FMN2	0.197567	0.144	0.0096839			ELP6	0.287373	0.0129649	0.00660694			DOCK11	0.512989	0.377679	0.311414			MIER1	0.418801	0.0411779	0.15935			AGBL2	0.0458156	0.0269076	0.00175532			CALCOCO2	0.163931
BCL11A	0.34369	0.0569171	0.00756228			HLA-A	0.786169	0.456518	0.53453									FNDC5	0.021007	0.0102094	0.00463818			EML6	0.0488825	0.00226289	2.92338e-05			DSE	0.650376	0.523691	0.178433			MIR210HG	0.292511	0.341055	0.00464193			AGBL5	0.049962	0.0025902	9.35193e-06			CALHM2	0.512605
BCLAF1	0.250217	0.628803	0.765432			HLA-B	0.876053	0.24	0.588736									FOXP1	0.0299503	0.0080383	0.0265148			ERI3	0.138887	0.0926282	0.00748911			EDEM1	0.771493	0.409001	0.17064			MLX	0.682099	0.545642	0.133442			AGFG1	0.160214	0.0680644	0.0385824			CAMTA2	0.266349
BEX3	0.600619	0.181115	0.0649612			HLA-C	1	0.242684	0.0736484									FRG1BP	0.612876	0.0317311	0.0108043			FAM160A2	0.345525	0.0983432	0.0266424			EFEMP1	0.228755	0.127668	0.0118415			MOAP1	0.800398	0.27177	0.701912			AGFG2	0.112947	0.206339	0.0279722			CAP1	0.311554
BGN	0.0591584	0.0568701	0.0208459			HLA-DRB6	0.418505	0.13575	0.0408138									FUT7	0.187385	0.0938019	0.267444			FBXW4P1	0.408415	0.058413	0.0060723			EGR1	0.321845	0.0187192	0.0386534			MTR	0.477772	0.352776	0.766749			AGK	0.0967029	0.127546	0.215834			CAPN2	0.502412
BHMT2	0.432035	0.255865	0.000658968			HLA-F	0.749808	0.233487	0.888344									GNB1	0.154103	0.218559	0.0327437			FER1L4	0.0543793	0.000456912	0.00104984			ELK3	0.697947	0.385062	0.052286			MUC1	0.424209	0.2591	0.0211063			AGL	0.514295	0.595763	0.41909			CARS	0.0665453
BID	0.392878	0.150729	0.0199522			HLA-G	0.709845	0.194816	0.428447									GPR156	0.0342928	0.105554	0.389201			FNBP4	0.623345	0.809048	0.914674			ELMO2	0.228044	0.410006	0.0467496			MYLK3	0.213919	0.00236741	0.0258911			AGO1	0.352013	0.117527	0.111527			CASZ1	0.254189
BLM	0.741329	0.0286196	8.44515e-05			HLA-J	0.767172	0.243051	0.721496									GPR27	0.0372248	0.0273885	0.0266497			FRG1HP	0.213645	0.159884	0.157015			EMCN	0.467173	0.117755	0.00072288			MYO9A	0.211807	0.221972	0.335255			AGPAT2	0.0275402	0.089041	0.031003			CBLB	0.291297
BLMH	0.364523	0.492724	0.166875			ICOSLG	0.103906	0.719829	0.216704									GRB7	0.0378472	0.0162957	0.0362019			FRG1JP	0.0377599	0.00255396	0.000157898			ENPP2	0.311302	0.0921768	0.000119031			NAPSB	0.412314	0.308644	0.000249218			AGPAT3	0.042056	0.0174433	3.14202e-05			CBX4	0.233465
BMPR1A	0.463756	0.556126	0.211158			IGFBP7	0.455933	0.442849	0.36842									GRM2	0.0439931	0.0390862	0.129845			FTX	0.90358	0.0822431	2.47087e-05			ENPP5	0.300334	0.238912	0.0234259			NEBL	0.36809	0.103148	0.00850067			AGPAT4	0.394344	0.116625	0.151354			CCDC151	0.0392834
BMPR1B	0.226449	0.159718	0.0464118			IL12RB1	0.725034	0.0371837	0.131611									GSTM2	0.0708708	0.061241	0.0339354			GALNT2	0.43783	0.0368645	0.00216756			EPSTI1	0.42876	0.0464985	0.190029			NEDD4L	0.260817	0.0172566	0.00106231			AGPS	0.195251	0.464724	0.0338373			CCDC184	0.0154976
BMS1	0.0296845	0.413773	0.314628			IRF7	0.311874	0.761934	0.616342									GUSBP11	0.207747	0.023046	0.000283454			GATAD2B	0.435034	0.0278131	9.36187e-05			ETS1	0.328854	0.419581	0.0399563			NOL3	0.466357	0.14953	0.00732974			AGR3	0.155322	0.0246975	0.00859193			CCDC71L	0.109591
BMS1P20	0.0332548	0.0804082	0.0102316			IRF9	0.4672	0.303873	0.0797526									HCN3	0.0315799	0.0582919	0.0139192			GOLGA2	0.189608	0.00593145	0.00178656			ETV6	0.375105	0.134674	0.0328576			NPC1	0.340947	0.0396785	0.14766			AGTPBP1	0.219434	0.461399	0.26918			CCNI	0.0970586
BOD1	0.708331	0.408016	0.077879			ITGAL	0.663787	0.0295316	0.0874915									HECTD4	0.601021	0.00587933	0.000282361			GOLGB1	0.239272	0.294118	0.567195			F2R	0.6157	0.347172	0.0398995			NT5E	0.164027	0.162507	0.45623			AHCYL2	0.102775	0.0908521	0.166443			CD151	0.0915962
BORA	0.88688	0.242172	0.0177558			ITGB7	0.739463	0.0385134	0.35399									HKR1	0.14243	0.611194	0.189532			GPCPD1	0.290407	0.49461	0.142994			FAM135A	0.195827	0.231357	0.0251161			NUDT16	0.496203	0.29549	0.165068			AHSA1	0.265895	0.128585	0.129081			CD200	0.0487147
BRCA1	0.686715	0.0827512	0.00779666			KIF21B	0.326006	0.0050466	0.00549202									IDS	0.222628	0.089741	0.0378594			GPR89B	0.420307	0.07947	0.0013963			FAM49B	0.522116	0.217424	0.0174362			OCLN	0.202338	0.143415	0.3248			AIDA	0.10161	0.426518	0.423539			CD99	0.0191914
BRCA2	0.334908	0.0684424	0.00290243			KIR2DL2	0.788089	0.0474331	0.157704									ITPKB	0.205398	0.0395885	0.00291233			GSDMB	0.0782099	0.003357	1.93185e-05			FAM69A	0.667763	0.219657	0.0759788			OSER1-AS1	0.496779	0.590462	0.0290186			AK6	0.643517	0.654088	0.234585			CDC34	0.339312
BRCC3	0.463416	0.289096	0.401763			KIR2DL3	0.441336	0.000996088	0.000883572									JUND	0.505494	0.353772	0.202296			HCRP1	0.424174	0.00585847	0.00125496			FAS	0.362393	0.478642	0.350294			OXCT1	0.412153	0.134605	0.899055			AKAP11	0.12118	0.386409	0.0921774			CDH1	0.164095
BRD7	0.442078	0.404067	0.670694			KIR2DL5A	0.526057	0.0606051	0.200248									KANSL3	0.157631	0.630001	0.358538			HMBOX1	0.428465	0.0544207	0.0590175			FERMT1	0.204251	0.0471872	0.0116272			PAPSS1	0.311566	0.184577	0.268986			AKAP14	0.266347	0.00814288	7.80569e-06			CDIPT	0.395317
BRI3BP	0.70089	0.33151	0.161376			KIR2DS1	0.340089	0.00343143	0.0153488									KCNH6	0.315362	0.0543394	0.0270077			HNRNPA1	0.241624	0.519983	0.468437			FERMT2	0.253646	0.683726	0.883389			PCCA	0.204063	0.0278137	0.813946			AKAP7	0.197659	0.3353	0.18532			CDK2AP2	0.239726
BRIP1	0.836222	0.0897423	0.00660536			KIR2DS4	0.264623	0.047047	0.015449									KCNJ5	0.39969	0.0329081	0.021775			HNRNPDL	0.0932216	0.871542	0.731629			FGD3	0.111615	0.305313	0.140507			PDCD6IP	0.0994293	0.314538	0.606638			AKIRIN1	0.327047	0.316942	0.574295			CDKN1A	0.158761
BTBD11	0.470275	0.0300449	0.0310243			KIR2DS5	0.472219	0.0169174	0.111895									KCNQ1OT1	0.504689	0.0752091	0.0013028			HNRNPK	0.135597	0.264871	0.0748569			FGD6	0.528528	0.2166	0.00154979			PEX11A	0.276535	0.127066	0.528253			AKR1C3	0.150635	0.0147255	0.0217272			CDR2L	0.39501
BUB1	0.951219	0.254122	0.0167788			KRT86	0.601796	0.0829962	0.304138									KIAA0485	0.361699	0.0165161	0.000475646			HOOK2	0.175639	0.0456503	0.000373277			FILIP1L	0.218553	0.254968	0.000281651			PHYHD1	0.470581	0.678624	0.0253063			AKT3	0.067927	0.330227	0.0794961			CEACAM1	0.218804
BUB1B	0.67705	0.539109	0.294228			LAIR1	0.599171	0.0858563	0.12738									KIAA1652	0.58057	0.160257	0.436891			HOOK3	0.191099	0.34458	0.0634621			FLI1	0.516051	0.266561	0.142492			PIGG	0.351217	0.324909	0.921778			AKTIP	0.0575048	0.365273	0.507047			CEBPB	0.302215
BUB3	0.603655	0.734844	0.720798			LAMC1	0.2428	0.0968813	0.00371445									KLF7	0.0882535	0.00536665	0.00269777			HYMAI	0.29472	0.00102428	0.00107581			FNDC3A	0.298705	0.465408	0.191382			PIGO	0.343835	0.734789	0.174612			ALDH1B1	0.0550581	0.000608465	0.000136721			CEBPD	1
C10orf107	0.144441	0.00499356	7.35736e-05			LAMC3	0.256328	0.251539	0.133811									KMT2D	0.842323	0.390257	0.0517953			IFT27	0.409698	0.0222517	0.0291629			FNIP2	0.143808	0.410307	0.0481567			PIK3R1	0.293601	0.121602	0.0475452			ALDH1L2	0.243038	0.138441	0.183348			CEP126	0.0748884
C14orf132	0.472004	0.164593	0.0146696			LASP1	0.349364	0.349893	0.230061									LDB3	0.34997	0.0446143	0.0284813			IGF1R	0.0438898	0.358361	0.0155385			GBP1	0.199971	0.257131	0.148917			PKP3	0.336905	0.453019	0.186564			ALDH3A2	0.226664	0.182265	0.108207			CERS2	0.361585
C14orf2	0.234655	0.0147191	0.00412442			LAT2	0.688556	0.29504	0.271142									LENG8	0.696695	0.0334723	0.00889324			IKBKB	0.53063	0.868126	0.398715			GIMAP7	0.479275	0.353876	0.0113079			PLLP	1	0.569583	0.0260351			ALDH6A1	0.14788	0.0576179	0.0391536			CFD	0.853075
C16orf74	0.0163286	0.0219132	0.00510646			LATS2	0.263954	0.0245176	6.74006e-05									LIMK1	0.0368997	0.0897089	0.181			INO80D	0.232168	0.0268213	0.00033507			GIMAP8	0.31658	0.213999	0.0513636			PPP2CB	0.593285	0.225204	0.750005			ALDH9A1	0.155092	0.0748198	0.016013			CHRD	0.715132
C18orf54	0.44987	0.0885394	0.00451781			LIF	0.555796	0.12021	0.310531									LINC00851	0.0217657	0.00744413	0.00306654			INPPL1	0.0996171	0.0557038	0.00022728			GNB4	0.432808	0.400464	0.296437			PRR13	0.845529	0.886722	0.0458188			ALG10	0.422038	0.0544374	8.70791e-05			CHST7	0.275946
C19orf54	0.0437068	0.277847	0.10836			LILRA2	0.149364	0.00534709	0.0371364									LINC01000	0.310027	0.0214864	0.00487305			JPX	0.300261	0.507404	0.00181495			GNG12	0.320821	0.575323	0.360251			PRRG4	0.594479	0.0232726	0.052017			ALG14	0.532169	0.131271	0.205021			CISH	0.08227
C1orf112	0.787624	0.0474161	0.000794492			LINC00304	0.0901567	0.00353506	0.0065127									LOC100129447	0.367635	0.0514415	0.000194333			KDM2A	0.362488	0.399665	0.0927946			GOLT1B	0.339084	0.368378	0.789727			PTGDS	0.398453	0.168524	0.00370816			ALG5	0.744917	0.286383	0.357545			CITED2	0.627044
C1orf74	0.0312184	0.00304014	1.95717e-06			LINC01134	0.177995	0.000633558	0.000944543									LOC100130370	0.255212	0.0619059	0.145592			KIAA0430	0.0994331	0.427737	0.244159			GPNMB	0.452996	0.0110326	0.0389282			RAB40C	0.576984	0.720891	0.226659			ALG6	0.721301	0.486889	0.421442			CLCF1	0.543629
C20orf197	0.079096	0.0160571	6.3427e-05			LPAR1	0.258919	0.0494089	0.00693465									LOC100130429	0.0583045	0.0180158	0.00225337			KIAA0907	0.532106	0.783098	0.849126			GPRC5B	0.27725	0.0280232	0.000357918			RABGGTA	0.316178	0.846317	0.162766			ALG8	0.633175	0.189945	0.391331			CLDN3	0.346986
C21orf2	0.087584	0.345953	0.217782			LSP1	0.755809	0.408097	0.143201									LOC100133039	0.340051	0.0271049	0.0121968			KIAA1109	0.57935	0.608654	0.695519			GPRIN3	0.206297	0.00128268	1.85321e-05			RASSF7	0.262181	0.710758	0.164925			ALG9	0.245754	0.205131	0.344536			CLDN4	0.706555
C2CD4C	0.0204219	0.0146881	0.00546168			LY86	0.367817	0.279557	0.0365191									LOC100506603	0.0830875	0.00218784	0.00195147			KIAA1683	0.117919	0.115681	0.000364983			HCK	0.192489	0.107056	0.0483248			RC3H2	0.450206	0.271317	0.508705			ALKBH3	0.441879	0.00877546	0.0935478			CLDN7	0.161973
C4orf46	0.771895	0.399654	0.119381			MAP7D1	0.432228	0.446544	0.980372									LOC100996251	0.0253528	0.00516656	0.000162375			KLHL3	0.277191	0.0850662	0.0493796			HCST	0.302696	0.331761	0.172059			RGMB	0.137221	0.0286369	0.125671			ALKBH8	0.701292	0.0792295	3.29239e-05			CLN3	0.376537
C5	0.341117	0.0342218	0.00829965			MAPK7	0.303553	0.915136	0.974794									LOC100996255	0.353238	0.0095078	0.02005			KMT2A	0.269596	0.414298	0.079961			HEATR5A	0.513323	0.741164	0.619138			RHOU	0.769985	0.141113	0.226577			ALPK1	0.0725052	0.194393	0.0508571			CLUH	0.39989
C5orf34	0.506625	0.0461192	0.00322819			MATK	0.44801	0.194248	0.478071									LOC101927166	0.782076	0.0425778	0.00431508			KMT5B	0.159888	0.503839	0.231179			HIPK2	0.115432	0.409678	0.00218826			RIPK3	0.165542	0.155012	0.0205837			ALS2	0.121739	0.742322	0.633949			CMTM7	0.0549036
C7orf26	0.0603335	0.402195	0.200306			MDFI	0.240407	0.201218	0.5072									LOC101928000	0.112404	0.0446703	0.131023			L3MBTL1	0.701073	0.14308	0.0454792			HSPBAP1	0.30853	0.769261	0.328917			RNF123	0.169141	0.427909	0.0833202			AMD1	0.28415	0.303231	0.217898			CNKSR1	0.249215
C9orf142	0.0693603	0.377732	0.246063			MEIS3	0.248852	0.239037	0.0497564									LOC114224	0.58818	0.0192416	0.0254571			LCAT	0.334027	0.111819	0.00392697			HTR2B	0.636435	0.111667	0.0131917			SAT1	0.59874	0.0806678	0.0700551			AMMECR1	0.0889192	0.259815	0.228264			CNPPD1	0.584933
CA12	0.0721328	0.00860842	0.000215103			MESDC1	0.324924	0.850663	0.0102637									LOC339988	0.199486	0.00599053	0.0135239			LCOR	0.197826	0.292595	0.135683			IFIT3	0.401148	0.286064	0.193657			SESN1	0.218173	0.19693	0.289372			AMOTL1	0.0951257	0.0730044	0.0538801			CORO2A	0.612514
CACHD1	0.318459	0.310119	0.0236561			MIR142	0.342369	0.0528309	0.0550793									LOC340085	0.654786	0.238178	0.020303			LHX4-AS1	0.409994	0.00408307	0.00013688			IL13RA1	0.183963	0.577861	0.220234			SFTA2	0.349803	0.620067	0.00708474			AMPD3	0.101145	0.0829737	0.00217765			CPEB4	0.0599284
CACNA1D	0.374077	0.237052	0.102837			MMP2	0.741513	0.0924463	0.124148									LOC400620	0.0365912	0.0397145	0.00164443			LINC00685	0.677317	0.147872	0.00171988			ING1	0.580144	0.0355333	0.00825053			SGPL1	0.542904	0.190604	0.294399			AMPH	0.221599	0.0111025	5.96754e-05			CRAT	0.419795
CACNA1G	0.0121114	0.00121892	0.0214021			MSC	0.10579	0.0314966	0.00690986									LOC728061	0.819524	0.140008	0.00125146			LINC01004	1	0.060744	0.11723			INSIG2	0.698283	0.508566	0.308987			SH3BGRL2	0.642768	0.0795411	0.17272			AMZ2	0.431866	0.455115	0.717016			CRIM1	0.139421
CADM1	0.323707	0.101616	0.0156337			MXRA8	0.77931	0.849315	0.568931									LOC729683	0.0224368	0.120264	0.008139			LOC100133315	0.470592	0.0149194	0.0313161			IRF2BPL	0.308725	0.162935	0.0345305			SLC44A1	0.147223	0.025184	0.0620558			AMZ2P1	0.481054	0.496279	0.316469			CRYAB	0.909374
CADPS	0.159698	0.00644242	0.00770264			MYH11	0.173378	0.0374412	0.00313299									LPP	0.565084	0.244079	0.379162			LOC100287497	0.247723	0.0127169	0.00252153			ISCU	0.737285	0.125183	0.00415599			TAF6L	0.357851	0.256419	0.0382708			ANAPC10	0.743857	0.633826	0.166532			CSGALNACT2	0.0306393
CAMTA1	0.327603	0.124836	0.00717442			NBL1	0.442661	0.249005	0.12177									MACF1	0.389289	0.57525	0.217908			LOC100289230	0.156774	0.0239081	0.00231377			ITGAM	0.323471	0.185335	0.103434			THEM4	0.395005	0.136942	0.367407			ANAPC13	0.112109	0.0887978	0.362972			CSTB	0.535577
CASC15	0.0322682	0.0103461	3.26987e-05			P2RY6	0.139676	0.069194	0.270661									MAN1B1-AS1	0.839422	0.150557	0.0335574			LOC101926967	0.458846	0.0754236	2.82196e-06			KCTD10	0.2348	0.263609	0.0491068			TJP2	0.722902	0.367467	1			ANAPC16	0.688995	0.710538	0.600309			CTNNA1	0.261598
CASKIN1	0.014714	0.0361066	0.000315555			PDGFRB	0.462684	0.00593939	0.0579802									MAP2K7	0.14854	1	0.560887			LOC102724851	0.272364	0.262197	8.16001e-06			KIF1B	0.47495	0.497086	0.245067			TLCD1	0.862817	1	0.0349233			ANGEL2	0.147702	0.475359	0.262167			CTNNAL1	0.343043
CBX2	0.0117004	0.0374962	0.0214696			PHC2	0.780446	1	0.719339									MAPK15	0.0776429	0.0102106	0.0296801			LOC202181	0.679349	0.0226158	0.0268456			KLHL6	0.213823	0.0335117	0.000350667			TMC4	0.390917	0.610979	0.112451			ANGPT2	0.0502028	0.027473	8.2939e-05			CTSA	0.632006
CBX3	0.745398	0.692445	0.433205			PLAC4	0.112596	0.0478791	0.00628225									MAST4	0.271941	0.00479748	0.00472508			LOC285097	0.285179	0.0261431	0.00527812			LAPTM5	0.392269	0.0727621	0.118569			TMEM120A	0.843433	0.60948	0.110138			ANK3	0.105175	0.118853	0.307213			CTSB	0.289135
CBX5	0.337388	0.0262199	0.00451623			PLK3	0.60059	0.13618	0.0149254									MB21D1	0.15385	0.0332383	0.0303797			LOC646014	0.325086	0.0756293	4.76413e-05			LEPROTL1	0.43789	0.762949	0.377768			TMEM141	0.683866	0.548668	0.0112766			ANKFY1	0.215112	0.570166	0.342583			CTSD	0.442291
CBY1	0.413404	0.0546536	0.0172375			PODN	0.399149	0.178849	0.0524424									MBD6	0.255802	0.558672	0.00928424			LRCH3	0.912809	0.0536441	2.22644e-05			LGALS8	0.315131	0.66328	0.690745			TMEM187	0.589904	0.615028	0.123179			ANKH	0.214773	0.0572543	0.0634885			CTSO	0.132776
CCBE1	0.312546	0.00386107	0.000134905			POU6F1	0.27647	0.0645645	0.0939051									MED12	0.173608	0.246282	0.00550374			LUC7L3	0.431682	0.860152	0.411267			LOC100288675	0.75503	0.0688148	0.139678			TMSB4X	0.357269	0.098688	0.225776			ANKLE2	0.220002	0.718129	0.0843051			CTSW	0.446065
CCDC157	0.0389927	0.0830309	0.0343336			PPP1R18	0.380862	0.955931	0.099217									MEIOC	0.328713	0.019465	0.0108251			MALAT1	0.456892	0.0182391	0.00291884			LOC100507507	0.452231	0.216268	0.0624079			TP53INP1	0.509665	0.285841	0.185638			ANKMY2	0.252796	0.387871	0.331658			CUX1	0.195414
CCDC170	0.127396	0.214998	7.26481e-05			PRICKLE3	0.260334	0.00262064	0.00594389									MGRN1	0.332484	0.9012	0.962702			MAN2C1	0.135337	0.114841	0.00481947			LOX	0.490463	0.150317	0.00300593			TPD52	0.483523	0.0848072	0.486466			ANKRA2	0.203333	0.327012	0.156669			CXCL3	0.0164283
CCDC18	0.0819597	0.0240095	0.0140361			PROM1	0.410056	0.0473617	7.81033e-05									MINK1	0.717546	0.459686	0.0244432			MAP3K2	0.143023	0.525138	0.194142			LST1	0.313348	0.318302	0.134525			TRIM35	0.348653	0.473124	0.101027			ANKRD13A	0.0367356	0.100683	0.199907			DCDC2B	0.0334542
CCDC189	0.0756196	0.0808576	0.00551615			PSTPIP1	0.593993	0.0045841	0.158037									MIPEPP3	0.71529	0.255895	0.00392044			2017-03-06	0.245519	0.420943	0.49412			LUM	0.347514	0.492981	0.0536079			UAP1	0.866639	0.192062	0.55774			ANKRD13C	0.338054	0.668852	0.469716			DDX3X	0.0446261
CCDC24	0.131877	0.0399659	0.0639671			PTGES	0.226153	0.0276638	0.00165306									MLLT6	0.280287	0.388974	0.0925896			MARK3	0.152844	0.695499	0.22396			LXN	0.710794	0.270518	0.0734817			UBE2D2	0.438631	0.0707188	0.00113155			ANKRD26	0.225469	0.0098414	5.13763e-06			DDX58	0.120183
CCDC34	0.905092	0.513745	0.349572			PTRF	0.496736	0.176237	0.117501									MLYCD	0.0345552	0.162184	0.00111224			MCF2L	0.110404	0.00399254	0.0107427			LYN	0.619387	0.116876	0.0320852			UNC13B	0.147382	0.195625	0.469391			ANKRD27	0.0950585	0.617667	0.474389			DEDD	0.328574
CCDC57	0.10895	0.241088	0.0798376			PVRIG	0.46667	0.582272	0.424931									MMP25	0.119194	0.0183318	0.0255996			MDM4	0.524911	0.0117427	0.00358522			LYZ	0.418997	0.0147319	3.48231e-05			USP53	0.221042	0.0695585	0.0303864			ANKRD28	0.143321	0.675101	0.445223			DEF8	0.1042
CCDC81	0.0224439	0.00667036	0.000445703			QSOX1	0.68645	0.153405	0.00915522									MTMR9	0.790816	0.0202201	0.00127961			MDN1	0.148973	0.604986	0.605568			MDFIC	0.619231	0.145195	0.0154617			VDAC1	0.142698	0.120488	0.235906			ANKRD44	0.0687379	0.291969	0.0679344			DENND3	0.346404
CCDC86	0.0449135	0.285441	0.00160433			RAB3IL1	0.112305	0.0465596	0.113896									MUC3	0.0209135	0.0343603	0.389201			MED13	0.394263	0.132649	0.00823257			MFSD1	0.540772	0.481029	0.533581			VPS25	0.471955	0.855079	0.161602			ANKRD46	0.647832	0.314835	0.193156			DENND6B	0.0117637
CCNA1	0.565727	0.002843	0.000621259			RAB7A	0.133231	0.0296552	0.0307463									MYO15B	0.112494	0.0578675	0.0120919			MED26	0.255234	0.0892115	0.0242838			MRAS	0.318733	0.170299	0.00936469			VPS37B	0.885131	0.68103	0.00518178			ANKRD49	0.0931955	0.393001	0.493913			DES	0.177044
CCNA2	0.812115	0.609695	0.263963			RASAL3	0.585406	0.088291	0.545243									MZT2B	0.83514	0.619992	0.496681			METTL3	0.229148	0.548077	0.669196			MS4A4A	0.82771	0.0677078	0.00712404			WDR45B	0.308003	0.0711675	0.0234584			ANKRD6	0.0828573	0.308611	0.278115			DESI1	0.490352
CCNB1	0.894174	0.460045	0.310948			RASGRP2	0.483464	0.00921005	0.202434									NA	0.450495	0.152748	0.0336309			MFI2-AS1	0.112634	0.0641949	0.00399846			MS4A6A	0.434991	0.0606203	0.00194398			WDR66	0.278731	0.00362173	0.000439985			ANKRD65	0.0486674	0.00558103	0.000681209			DNAJC13	0.212015
CCNB1IP1	0.597369	0.443193	0.596451			RDH10	0.333208	0.0623762	0.00161002									NAT16	0.237395	0.108952	0.0352353			MFSD8	0.554286	0.780309	0.290287			MSRB3	0.611899	0.273751	0.0326608			WWC1	0.114068	0.0923748	0.0448277			ANKS1A	0.240422	0.14049	0.263106			DNM2	0.281505
CCNB2	0.86821	0.364041	0.195385			RELB	0.425916	0.801176	0.610546									NCR1	0.0149515	0.0526619	0.0118103			MGEA5	0.549661	0.74197	0.684329			MYO5A	0.586393	0.298958	0.125294			ZBTB42	0.497232	0.779471	0.251434			ANO6	0.143239	0.536572	0.108419			DUOXA1	0.145118
CCND1	0.180849	0.0955885	0.00148767			RHOG	0.473146	0.961141	0.240523									ND2	0.357744	0.154584	0.154521			MICALL2	0.180532	0.122671	0.0106032			N4BP1	0.291651	0.160474	0.019961			ZBTB7C	0.146235	0.34603	0.00407016			ANXA11	0.0605577	0.221709	0.00178907			DVL1	0.192946
CCND2	0.355603	0.442946	0.13859			RIN3	0.259624	0.751472	0.601076									ND4	0.596686	0.0677469	0.016198			MIR99AHG	0.570968	0.00817781	0.0011976			NEXN	0.329388	0.0131148	0.0192291			ZC3HAV1	0.247561	0.127351	0.639207			ANXA3	0.314754	0.136081	0.137748			DYNLRB1	0.394612
CCNE2	0.855443	0.0288151	0.000317311			RORA	0.155824	0.00145867	0.000748852									NEK8	0.016965	0.0553685	0.0396603			MKNK1	0.330453	0.0408918	0.00781565			NR4A1	0.00888064	0.0143514	0.0199577			ZDHHC12	0.256616	0.849018	0.137266			ANXA5	0.556931	0.292639	0.0992999			ECE1	0.303544
CCNJL	0.0334357	0.00457447	0.0280452			RXRA	0.257196	0.737176	0.592853									NISCH	0.194427	0.0896475	0.0549311			MSANTD2	0.284933	0.730527	0.381297			NTAN1	0.247338	0.137297	0.0219176			ZNF600	0.211151	0.272745	0.602681			ANXA7	0.645773	0.606396	0.550187			EIF1	0.429887
CCP110	0.714813	0.157124	0.212696			SASH3	0.840209	0.146797	0.4801									NOTCH4	0.049285	0.621626	0.344708			MTMR9LP	0.202168	0.000875766	0.000824763			OSTM1	0.564348	0.762699	0.434585									AP1AR	0.500083	0.524721	0.205188			EIF5	0.0893121
CCT2	0.436472	0.569363	0.909414			SEMA7A	0.413706	0.152797	0.367622									NPFF	0.397471	0.00782892	0.000963642			MYO19	0.100597	0.0239698	0.0900575			PAK2	0.224871	0.542024	0.687822									AP1S1	0.34227	0.12794	0.00176626			ELF4	0.169527
CCT4	0.465805	0.482371	0.614705			SERTAD1	0.38303	0.957052	0.644784									NRSN2	0.261006	0.297002	0.58347			MYSM1	0.345996	0.637489	0.395623			PAPSS2	0.232301	0.118871	0.000906603									AP1S2	0.145475	0.0813133	0.136995			EMILIN3	0.0925771
CCT5	0.23161	0.0987962	0.550449			SFXN3	0.544458	0.368295	0.250723									NSUN5	0.173155	0.231483	0.315546			N4BP2L2	0.756498	0.945528	0.808926			PARP8	0.493055	0.342266	0.0164804									AP3D1	0.331646	0.00168685	0.000217886			EML2	0.0530057
CCT6A	0.0447778	0.497722	0.463633			SH2D2A	0.327013	0.0267117	0.0970263									NUMBL	0.428499	0.102853	0.127748			NBPF1	0.443651	0.522541	0.158025			PARP9	0.281967	0.592882	0.845859									AP3M1	0.291399	0.353887	0.646888			ENDOD1	0.570728
CCT6B	0.39704	0.059308	0.145795			SH2D3C	0.164915	0.598189	0.356524									NUP153	0.457662	0.0284192	0.00274393			NDE1	0.0622745	0.00322863	4.35717e-05			PARVA	0.646819	0.263084	0.125389									AP3S1	0.51749	0.143881	0.0356239			ENO2	0.0965995
CDC20B	0.595698	0.0127172	0.000648149			SIRPA	0.43691	0.253814	0.604612									NUP210	0.160282	0.0349234	0.0408909			NEK3	0.444253	0.577889	0.318461			PARVG	0.193829	0.200276	0.04814									AP4E1	0.37874	0.598458	0.203351			EPS8L2	0.28863
CDC25C	0.595275	0.0037569	0.010084			SIT1	0.168577	0.00781113	0.0137689									NUP62	0.201439	0.0133937	0.052246			NINL	0.419731	0.20019	0.0687856			PBX3	0.675189	0.176348	0.0393045									AP4S1	0.414202	0.0089484	0.0215726			ETHE1	0.536979
CDC45	0.279347	0.0825779	0.0278395			SLC40A1	0.190387	0.0802486	4.92084e-05									NUTM2B-AS1	0.54564	0.223758	0.000113514			NKTR	0.778958	0.882453	0.770761			PDLIM2	0.227851	0.24713	0.104545									AP5S1	0.2522	0.319145	0.0595075			ETNK1	0.0450065
CDC6	0.839509	0.315803	0.034985			SLC45A3	0.231023	0.407967	0.0405107									OBSL1	0.134495	0.764168	0.195146			NPHP3	0.261134	0.679883	0.283344			PECAM1	0.240516	0.0449025	0.0494945									APAF1	0.230357	0.317026	0.00116299			EVPL	0.0392728
CDC7	0.180587	0.0473483	0.00086184			SLC7A5	0.216983	0.393683	0.506444									OLFM2	0.0917152	0.0127666	0.0423896			OGG1	0.0819359	0.115548	0.0123145			PGM2L1	0.436068	0.0950285	0.0031591									APC	0.298666	0.718887	0.626028			EXD3	0.140608
CDCA2	0.776367	0.0981274	0.00046542			SNED1	0.321353	0.0525376	0.0138031									ORF1	0.0546754	0.0182894	0.0270277			OGT	0.944516	0.920849	0.760018			PGS1	0.121361	0.122076	0.090961									APH1B	0.245382	0.21065	0.00474186			EXPH5	0.156265
CDCA7	0.401688	0.265336	0.123244			SNX33	0.260598	0.797098	0.947347									PCED1A	0.281313	0.310105	0.0804185			PAN2	0.135357	0.500876	0.576669			PLPP1	0.314818	0.0900421	0.0343053									APIP	0.57746	0.45106	0.265587			EZR	0.1718
CDCA7L	0.753611	0.503752	0.071319			SOCS1	0.22667	0.0485644	0.212451									PFN1	0.514704	0.458471	0.49915			PAN3	0.892956	0.690902	0.728345			PPP4R1	0.555702	0.692535	0.318613									APLF	0.211764	0.00415163	1.83297e-05			FA2H	0.243686
CDH11	0.294654	0.512269	0.0276108			SPARC	0.179344	0.0154135	0.00552573									PGGHG	0.0526059	0.0296178	0.020609			PANK3	0.129498	0.375138	0.0402414			PRDM1	0.145088	0.208431	0.0208953									APOO	0.149767	0.0149513	0.150302			FADS3	0.553707
CDH2	0.408096	0.226616	0.0175591			SPNS2	0.35851	0.0384166	0.621623									PLA2G4C	0.0852909	0.0120583	0.00221223			PCF11	0.0459397	0.58221	0.148892			PRKACB	0.330125	0.223085	0.242372									APOOL	0.357335	0.623238	0.431457			FAM107A	0.196845
CDK1	0.999005	0.587984	0.305629			SPOCK2	0.143946	0.230204	0.109739									PLIN2	0.372893	0.105315	0.0121298			PCGF3	0.0778739	0.438828	0.0790013			PRKAR2B	0.551051	0.37802	0.0510995									APPBP2	0.0458177	0.347049	0.173019			FAM129B	0.423453
CDK14	0.257476	0.109623	0.000955368			ST5	0.309722	0.0624711	0.0814294									PNCK	0.0422568	0.00346948	0.00552101			PCM1	0.180892	0.681842	0.454396			PRKCE	0.243046	0.0199665	0.000100083									APPL1	0.646691	0.232669	0.168317			FAM179A	0.0240925
CDK2AP1	0.305493	0.0445786	0.000324701			STRA6	0.351764	0.245267	0.0620933									PODNL1	0.268834	0.00212706	0.00331524			PHF1	0.0904286	0.140006	0.010855			PTP4A2	0.53501	0.454907	0.468988									APTR	0.406235	0.233683	0.226336			FAM188A	0.0518367
CDK5RAP2	0.196537	0.153166	0.0984299			SULF1	0.413256	0.0238277	0.000959362									POGZ	0.336221	0.538405	0.27449			PHIP	0.690247	0.506432	0.346932			PTPN1	0.293851	0.0800326	0.0335867									APTX	0.321645	0.662627	0.714792			FAM3A	0.0981048
CDK6	0.31299	0.339758	0.563388			SYNPO	0.558006	0.421517	0.378313									POMT2	0.133139	0.504747	0.0564089			PHYKPL	0.308587	0.0265299	6.52298e-05			PXDN	0.573998	0.271775	0.0819731									AQP1	0.0463558	0.0809402	0.00503393			FAM83H	0.289812
CDKN3	0.928476	0.310979	0.164716			TAGLN	0.703609	0.113827	0.0127061									PPP1R16B	0.281422	0.0184028	5.06318e-05			PKD2	0.252095	0.661253	0.316751			RAB23	0.279877	0.14906	0.282393									ARAP1	0.0392643	0.140997	0.0266033			FBLN2	0.669796
CELSR3	0.050765	0.0634823	0.0186021			TBC1D10C	0.420201	0.679907	0.415004									PROSER3	0.116824	0.270559	0.0325374			PLAGL1	0.0805416	0.100931	0.0106953			RAB31	0.225816	0.468015	0.125033									ARF4	0.124196	0.152907	0.00828437			FBXL16	0.601222
CENPE	0.811772	0.0119049	0.00259503			TGFB1I1	0.525097	0.37927	0.0769654									PRR14L	0.128157	0.012722	0.0264217			PMP22	0.479394	0.00788377	0.00131637			RAP1B	0.930961	1	0.904175									ARF6	0.330728	0.548278	0.385707			FGF18	0.258255
CENPF	0.436131	0.376041	0.261687			TIMP1	0.520033	0.961408	0.336725									PRR19	0.149986	0.284405	0.306963			PMS2P1	0.21674	0.0011058	3.60624e-06			RAP2A	0.602729	0.447792	0.0701544									ARFGEF1	0.0460735	0.607776	0.24958			FLII	0.494368
CENPI	0.692111	0.0371171	0.000398022			TINAGL1	0.113304	0.00190708	0.132827									PRR36	0.0655409	0.0141716	0.0677515			PMS2P2	0.279019	0.065132	1.39435e-05			RAP2C	0.62464	0.367776	0.401546									ARFGEF2	0.0304889	0.514808	0.403733			FLJ20021	0.168186
CENPK	0.880459	0.454894	0.212247			TJP1	0.116511	0.102079	0.00970566									QPRT	0.105264	0.0873179	0.0157757			PPM1H	0.346126	0.00201715	2.84096e-06			RBMS1	0.196668	0.374483	0.434206									ARFGEF3	0.030366	0.00838423	0.0010048			FLT3LG	0.411372
CENPL	0.726366	0.189981	0.0158807			TLE2	0.363356	0.204964	0.273074									RAB14	0.0430121	0.237662	0.0068903			PRRC2C	0.356411	0.847602	0.407417			RBPMS	0.575613	0.157774	0.0626487									ARFIP1	0.562987	0.680327	0.434374			FNDC10	0.0288994
CENPN	0.875432	0.274812	0.150349			TMC8	0.68925	0.0337892	0.264615									RAX2	0.143805	0.0621588	0.00700522			PRRT2	0.328885	0.0483468	0.00128119			RCN3	0.0221829	0.228509	0.0641209									ARHGAP1	0.013958	0.305286	0.00360403			FNTA	0.20901
CENPU	0.767511	0.495934	0.254901			TMEM176A	0.232226	0.852575	0.095182									RBM41	0.120985	0.183335	0.105486			PSMA3-AS1	0.768447	0.65835	0.559437			RECQL	0.352618	0.441518	0.165542									ARHGAP12	0.0499897	0.733728	0.2232			FOSL2	0.675542
CENPW	0.900564	0.101912	0.0259577			TMEM86A	0.27222	0.251176	0.348006									RDH13	0.0425665	0.520116	0.45303			PSMG4	0.130953	0.0120477	0.000477208			RELL1	0.669753	0.146776	0.0777871									ARHGAP18	0.190142	0.439455	0.22122			FOXN3-AS1	0.135497
CEP152	0.551085	0.140078	0.271698			TMEM92	0.163063	0.240933	0.473525									RNF207	0.171723	0.00720371	0.0985334			PWP1	0.0636431	0.0185636	0.000201393			RNASEL	0.598967	0.408671	0.43739									ARHGAP19	0.167581	0.0720248	0.084808			FOXQ1	0.388031
CEP162	0.302292	0.236043	0.000388161			TMPRSS3	0.314095	0.078701	0.0040979									SAMD4B	0.673677	0.0993318	0.00310118			RAB11FIP3	0.726771	0.0516208	0.0112053			RND3	0.378514	0.245352	0.0159075									ARHGAP20	0.0604275	0.0550791	0.128259			FTH1P5	0.315398
CEP19	0.527002	0.0470759	0.0287921			TMPRSS6	0.102298	0.00200101	0.0381466									SETD1B	0.199704	0.674445	0.266499			RAD23B	0.178111	0.254461	0.134901			RNF111	0.427067	0.595637	0.974787									ARHGAP28	0.071678	0.0855991	0.000539875			FUT2	0.255177
CEP55	0.952015	0.44446	0.336706			TNFAIP8L2	0.181497	0.00153747	0.0136746									SF3B4	0.391803	0.515738	0.76976			RAD9A	0.209763	0.152825	0.00838559			RNF145	0.42587	0.727145	0.668384									ARHGAP42	0.103895	0.212164	0.0272909			FUT4	0.104965
CEP78	0.861804	0.659691	0.167315			TNFRSF18	0.487119	0.0430358	0.140436									SFRP5	0.0253481	0.00836582	0.00436851			RALGAPA1	0.328594	0.792833	0.490624			RPS6KA3	0.319148	0.38828	0.257831									ARHGAP5	0.0871571	0.309495	0.127746			FXYD3	0.371628
CEP85	0.0182405	0.00538023	0.00166914			TOR4A	0.238113	0.184363	0.534171									SGK494	0.527416	0.0340556	0.0585835			RASEF	0.78831	0.0870915	0.0784032			RTN4	0.306311	0.46574	0.0635903									ARHGEF3	0.301904	0.230141	0.116132			FYCO1	0.108073
CEP97	0.493908	0.0694529	0.0195478			TSKU	0.325959	0.386795	0.443701									SH3BP2	0.0798375	0.0362487	0.123697			RBM14	0.092179	0.0993884	0.0051135			RTP4	0.536059	0.0172007	0.00558916									ARHGEF37	0.0782939	0.0187379	0.00139685			G0S2	0.494248
CETN2	0.442612	0.338469	0.655472			TSPAN18	0.120109	0.0886415	0.0225368									SHANK3	0.197928	0.181705	0.0544639			RBM39	0.537919	1	1			SAMD9	0.384961	0.180009	0.247875									ARID1B	0.262515	0.308054	0.0954243			GALE	0.569314
CGNL1	0.45582	0.271003	0.067597			TSPOAP1-AS1	0.123184	0.00370629	0.00267535									SIGLEC7	0.110652	0.0241595	0.0166517			RBM5	0.577303	0.920874	0.391907			SDCBP	0.279407	0.182659	0.642142									ARID4A	0.176713	0.499451	0.146192			GALK1	0.0402803
CHAF1B	0.278785	0.0242361	0.000352022			UBTD1	0.753562	0.799025	0.599613									SKIL	0.575217	0.0106696	0.08533			RBM6	0.654321	0.805194	0.249201			SECISBP2	0.202173	0.0639648	0.0767435									ARIH1	0.103086	0.397518	0.52957			GALNT11	0.345578
CHD1L	0.147218	0.355449	0.182429			WNT6	0.500577	0.0172821	0.0348797									SLC25A16	0.932193	0.16456	0.0106917			RCC1L	0.0675658	0.00402434	0.00118291			SERPINB1	0.494105	0.199568	0.117667									ARIH2	0.103082	0.506555	0.147861			GATSL3	0.0525964
CHEK1	0.801726	0.197285	0.00060645			ZAP70	0.312183	0.0063711	0.0302807									SLC25A25-AS1	0.0255093	0.213514	0.000697171			RCOR3	0.518433	0.799217	0.525224			SETD7	0.237094	0.272067	0.222867									ARL1	0.0382142	0.492077	0.358762			GDA	0.274126
CHML	0.493959	0.593889	0.211964			ZCCHC24	0.143813	0.00839298	0.00656884									SLC26A6	0.405997	0.10682	0.0820749			RDH5	0.354122	0.0544674	0.00586377			SH3BP5	0.406348	0.410485	0.0911254									ARL10	0.265475	0.242034	0.160469			GDF15	0.429488
CHN1	0.444081	0.237811	0.128368			ZNF683	0.421909	0.235051	0.726441									SLC35D1	0.0396193	0.0159763	0.0231884			RHOC	0.238308	0.0203225	0.000864706			SLC2A10	0.80894	0.32872	0.222559									ARL13B	0.396627	0.441167	0.0216061			GDPD5	0.149892
CHTOP	0.239759	0.108367	0.119765															SLC35E1	1	0.926464	1			RIF1	0.0761533	0.779554	0.475359			SLC36A4	0.223505	0.229684	0.012949									ARL14EP	0.892888	0.423767	0.121583			GGNBP2	0.190399
CIB2	0.0820104	0.287271	0.316854															SLC4A4	0.0845683	0.0268518	0.001364			RRBP1	0.132424	0.0230551	0.00300188			SLC38A6	0.627383	0.51306	0.290896									ARL4A	0.201048	0.0402975	0.0735155			GGTLC1	0.19692
CKAP2	0.880931	0.442558	0.136295															SLC5A11	0.0176859	0.0035389	0.00701957			SCAF4	0.611051	0.0123625	0.00231257			SLC41A2	0.458301	0.210169	0.232038									ARL4C	0.0568787	0.102326	0.0395825			GJB1	0.333821
CKAP2L	0.334877	0.0334816	0.00814888															SMG1P5	0.4006	0.0274854	0.00411804			SDAD1	0.187847	0.0378842	0.0237391			SLC46A3	0.364627	0.176811	0.0211514									ARL4D	0.0725134	0.0968832	0.000761815			GLRX	0.205911
CKAP5	0.0995751	0.519837	0.234286															SMYD1	0.0433749	0.0287359	0.000345			SEC16B	0.441039	0.267503	0.0836344			SLCO2B1	0.429993	0.247844	0.038718									ARL6	0.679992	0.301189	0.0274659			GNA11	0.158817
CKS1B	0.905587	0.319359	0.154066															SNX22	0.472027	0.0736196	0.0331844			SENP7	0.667374	0.483622	0.390666			SMAP1	0.492645	0.259199	0.21179									ARL6IP5	0.157896	0.349906	0.39071			GNPTAB	0.266007
CLIP3	0.012113	0.25333	0.0402728															SPDEF	0.497871	0.111832	0.0354677			SEPT7P2	0.52701	0.312701	0.000401358			SNRK	0.328713	0.515881	0.518218									ARL6IP6	0.240508	0.129436	0.0109326			GPAT4	0.165171
CLSPN	0.056772	0.00208835	0.000880458															SPDYE2	0.662892	0.0161593	0.0402171			2017-09-09	0.472174	0.012417	0.000872005			SP140L	0.21849	0.29689	0.0592691									ARL8B	0.104808	0.667524	0.442836			GPD1L	0.183972
CLTC	0.0158616	0.0839831	0.547338															SPG21	0.930793	0.825804	0.0992883			SF3B1	0.360516	0.542412	0.987769			SSH1	0.274121	0.496766	0.110413									ARMC10	0.6753	0.442956	0.275737			GPRC5C	0.703886
CMC2	0.516859	0.0231814	0.0308873															SPN	0.381865	0.00760384	0.337979			SLC17A9	0.0585378	0.00622401	0.000714128			ST8SIA4	0.78204	0.0933176	0.00185558									ARMC3	0.1393	0.00230363	0.000407763			GPX1	0.697871
CMTM6	0.141555	0.279883	0.0190213															SPTAN1	0.786582	0.143698	0.0831259			SLC25A27	0.410105	0.348768	0.34882			STAM	0.644554	0.581535	0.468497									ARMC8	0.0299519	0.465447	0.525627			GPX4	0.188415
CNN2	0.0196938	0.175344	0.0052382															SRRM2	0.39597	0.0595117	0.00345957			SLC6A16	0.621674	0.123218	0.00204196			STAM2	0.198688	0.368505	0.588547									ARMCX2	0.151002	0.28159	0.194373			GRN	0.651525
CNNM2	0.0119155	0.142542	0.0142796															SULT1A1	0.21118	0.0138951	0.0857405			SMURF2	0.0800438	0.263592	0.0788228			STARD13	0.117163	0.519261	0.206411									ARMT1	0.341575	0.357335	0.129976			GYS1	0.0999315
CNPY4	0.391572	0.0617743	0.00945547															SUZ12P1	0.265472	0.0770763	0.0339845			SOGA1	0.293978	0.121671	0.00690998			STK17A	0.282734	0.487543	0.207012									ARNT	0.0437622	0.14382	0.0451734			HBP1	0.100824
CNTRL	0.279898	0.259542	0.0586028															SYP	0.127366	0.0406145	2.05535e-05			SREK1	0.565997	0.900957	0.622232			SYTL2	0.464327	0.17381	0.0337784									ARPC5L	0.147068	0.00419814	0.000814557			HIF3A	0.0347628
COCH	0.131344	0.00465707	1.19138e-05															TBC1D2B	0.199021	0.0633283	0.00184904			SRSF11	0.44615	0.814105	0.547409			TBL1X	0.072643	0.0886293	0.0386894									ARPIN	0.164748	0.0364759	0.00190437			HIP1R	0.282456
COL11A1	0.113559	0.0184113	0.000908336															TCF7L2	0.372056	0.045564	0.0042723			SRSF6	0.310195	0.606987	0.66505			TDP2	0.49729	0.581796	0.735231									ARPP19	0.226415	0.254929	0.18146			HIST2H2AA3	0.039907
COL12A1	0.231884	0.160936	0.000333469															TEAD1	0.0562585	0.626694	0.304915			STGC3	0.0587017	0.00029644	0.00156526			TGFA	0.261397	0.112397	0.000740521									ARV1	0.548217	0.321005	0.399296			HLA-E	0.210982
COL14A1	0.262595	0.240897	0.0578277															TFAP4	0.115867	0.0586665	0.227397			STX16	0.951179	0.936732	0.782436			TGFBR1	0.895916	0.715133	0.741839									ASAH2B	0.254697	0.0559043	0.0011952			HN1L	0.260287
COL3A1	0.0211113	0.353549	0.0298238															THUMPD3	0.855943	0.729281	0.100233			SUGP2	0.22375	0.21097	0.250833			TIAM1	0.38762	0.201894	0.104716									ASAP1	0.0352295	0.0459588	0.00275461			HOMER1	0.0671875
COLEC12	0.372149	0.10562	0.00647061															TMEM241	0.62739	0.104208	0.0912376			SYMPK	0.644797	0.149738	0.0243123			TIMP2	0.232859	0.297312	0.0779944									ASB7	0.584695	0.54172	0.364303			HOXB2	0.305751
COPS8	0.588461	0.197422	0.226064															TMEM67	0.525871	0.0492663	0.00310624			SYNGAP1	0.0489407	0.0340438	0.000893583			TM6SF1	0.364784	0.199334	0.0010028									ASB8	0.148014	0.0235573	0.00080769			HOXB6	0.32522
COX6C	0.143056	0.0602733	0.0264445															TPM4	0.0684746	0.136555	0.00781091			TAF1D	0.716624	0.28733	0.622109			TNFAIP8	0.865712	0.364699	0.0120363									ASCL2	0.039115	0.0938827	0.00470386			HPS3	0.74973
COX7C	0.503425	0.0256591	0.00580692															TPR	0.125658	0.585314	0.302641			TARBP1	0.335555	0.443201	0.222679			TNFRSF21	0.163404	0.0166126	0.00149645									ASF1A	0.640001	0.266769	0.018863			HRH1	0.150526
CPM	0.734118	0.326919	0.0552054															TSC22D4	0.579836	0.44239	0.116298			TCF21	0.0304735	0.00195052	0.00351694			TOR1B	0.872875	0.311107	0.480398									ASH2L	0.0644064	0.199957	0.155581			HSD3B7	0.137187
CPQ	0.317815	0.144912	0.0216164															TSPOAP1	0.162757	0.0906686	0.0686139			TGIF1	0.613956	0.0081041	0.000916789			TPST1	0.74984	0.437053	0.109695									ASMTL	0.0452278	0.260847	0.00502117			HSPB2	0.316732
CPSF4	0.0757692	0.320448	0.0708936															UBA1	0.776928	0.0867704	0.108988			THUMPD3-AS1	0.564746	0.299291	0.00615339			TRBC1	0.251326	0.289926	0.102448									ASNSD1	0.455645	0.769004	0.74404			IBTK	0.0992177
CPSF6	0.784958	0.382734	0.422803															UBQLN4	0.278483	0.0074191	0.000693011			TIA1	0.566781	0.773815	0.709762			TRIM69	0.485708	0.102059	0.152865									ASPH	0.192474	0.332052	0.0330212			ID2	0.091336
CRISPLD1	0.305681	0.329953	0.129681															UBXN1	0.156113	0.0124262	0.0095526			TIE1	0.248796	0.101863	0.00564711			TUBA1A	0.209678	0.0617822	0.000549306									ASTE1	0.496962	0.0688866	0.0977076			IER3	0.484028
CSE1L	0.582421	0.361126	0.697571															UBXN7-AS1	0.097557	0.0025755	0.000150301			TMEM106A	0.13149	0.0440787	0.00396098			TWIST2	0.0584087	0.00934188	0.00993228									ASUN	0.474705	0.796952	0.820297			IFNGR1	0.313947
CSRNP3	0.0967965	0.00136189	0.000177208															USP34	0.972821	0.734819	0.427708			TMEM198B	0.249273	0.0449472	3.37252e-05			TYROBP	0.520686	0.31954	0.264826									ASXL2	0.188881	0.57792	0.424544			IFRD1	0.479665
CSRP1	0.0587009	0.0674276	0.00838256															USP35	0.0275533	0.218626	0.0403731			TMEM30A	0.276359	0.740577	0.130515			UBASH3B	0.609927	0.108044	0.012752									ATAD1	0.537845	0.87792	0.527877			IGFBP2	0.469051
CTPS1	0.376209	0.330726	0.268295															VAMP2	0.306871	0.687032	0.199209			TMEM44	0.100718	0.0329619	0.00243565			UBE2E1	0.245103	0.559857	0.503908									ATAD2B	0.144443	0.672129	0.325499			IGHD	0.0176669
CTR9	0.320677	0.19656	0.589904															VCAN	0.23628	0.0844408	0.0120649			TMEM86B	0.0778445	0.0617225	0.003328			UBE2W	0.703996	0.183374	0.0165609									ATE1	0.266694	0.412467	0.170868			IKBKE	0.0120322
CUL4B	0.463304	0.525815	0.302341															VWA3A	0.109425	0.0206566	0.0026342			TMEM91	0.210061	0.13082	0.00142305			UBR1	0.2774	0.647586	0.284426									ATF1	0.826744	0.134508	0.00943572			IL1RN	0.0275982
CUTA	0.0701827	0.277852	0.0919933															XIST	0.162632	0.481327	0.144478			TNFRSF25	0.348887	0.108566	0.00429238			USP3	0.51604	0.457305	0.352693									ATF6	0.191147	0.508773	0.504973			INAFM1	0.506711
CXADR	0.197724	0.150736	0.0330247															ZFYVE28	0.226084	0.17994	0.330876			TNKS2	0.0900711	0.127996	0.0688429			USP42	0.295869	0.242484	0.400753									ATF6B	0.0186403	0.00577936	0.00127105			IQGAP1	0.596325
CXCL12	0.0247328	0.0135247	0.000420104															ZMIZ1	0.155191	0.0230711	0.0208687			TNPO2	0.0684493	0.153832	0.0126601			VAPA	0.706815	0.498931	0.523644									ATG10	0.491303	0.189962	0.0583605			IRS2	0.583318
CYB5D1	0.186268	0.0766306	0.137121															ZNF160	0.436182	0.037249	0.00916488			TNRC6A	0.415373	0.524897	0.489841			VEZT	0.0481881	0.554006	0.823651									ATG12	0.0528257	0.465824	0.102742			IRX3	0.734877
CYCS	0.222769	0.200163	0.34977															ZNF333	0.0828978	0.00625904	0.0808882			TPCN2	0.252701	0.0115531	0.000800203			WDR26	1	0.643572	0.904238									ATG2B	0.104629	0.551479	0.5147			ITGA3	0.263718
CYGB	0.0155552	0.00171435	0.00269542															ZNF451	0.329853	0.203035	0.0334537			TRAPPC10	0.724158	0.0236252	0.00366933			WIPF1	0.602437	0.241005	0.0783352									ATG3	0.654154	0.601308	0.312076			ITGB4	0.321882
DACH1	0.45544	0.132574	0.00739929															ZNF721	0.626227	0.0383713	0.099565			TRIM38	0.321785	0.165316	0.0818206			ZC3H12C	0.304241	0.597094	0.437379									ATG4A	0.188361	0.345732	0.0988646			ITPKC	0.660154
DACT3	0.0454187	0.189956	0.131776															ZNF790-AS1	0.0529706	0.0102097	0.00757536			TSC1	0.344157	0.436212	0.38149			ZFAND6	0.15588	0.639878	0.744556									ATG4C	0.753502	0.43925	0.194921			ITSN1	0.0256519
DBF4	0.704312	0.426472	0.536167															ZNF91	0.0768184	0.546665	0.0665077			TTC14	0.79687	0.821859	0.539589															ATG5	0.482152	0.465189	0.277852			JAK1	0.396146
DCAF12	0.484127	0.0585121	0.0133822															ZNRF1	0.284423	0.013067	0.0905574			TTC17	0.526163	0.7448	0.57564															ATG7	0.231983	0.0885445	0.0398109			JUNB	0.483121
DCDC2	0.372255	0.197711	0.116348															ZSWIM8	0.473888	0.369275	0.333349			UBAP2L	0.101856	0.00205394	2.16103e-06															ATL1	0.455752	0.1019	0.00276165			JUP	0.493875
DDIAS	0.806759	0.0127152	0.00621976																					UHRF2	0.21322	0.914809	0.531622															ATL2	0.24832	0.667717	0.38022			KIAA1033	0.12229
DEK	0.629679	0.868604	0.617117																					USP24	0.448319	0.79035	0.34815															ATM	0.0391723	0.00571921	0.000537705			KIAA1217	0.0805415
DEPDC1	0.914835	0.0335858	0.00168177																					UTRN	0.124098	0.228063	0.0784819															ATMIN	0.523854	0.846955	0.7846			KIAA1522	0.503728
DESI2	0.240087	0.872127	0.367059																					WSB1	0.881101	0.674332	0.264068															ATP10D	0.166584	0.623172	0.223695			KIF13A	0.141659
DFFA	0.0787088	0.0608166	0.066387																					XBP1	0.671509	0.00807664	0.0121244															ATP2B1	0.260023	0.377921	0.0691808			KLF15	0.266312
DHFR	0.904633	0.647358	0.422587																					YJEFN3	0.0814636	0.0594343	2.27752e-05															ATP5E	0.172259	0.0116871	0.000372138			KLF4	0.279312
DHX15	0.0230103	0.277721	0.478452																					ZCCHC8	0.282303	0.557662	0.497817															ATP5F1	0.683393	0.467061	0.351295			KLF9	0.263963
DHX40	0.230482	0.620574	0.109103																					ZFAS1	0.655943	0.259337	4.42936e-05															ATP5G3	0.184484	0.127145	0.00613403			KLHL21	0.593792
DHX9	0.039548	0.430058	0.503707																					ZFC3H1	0.535132	0.737417	0.559304															ATP5H	0.0571963	0.0796373	0.1357			KPNA1	0.0359167
DIAPH3	0.914823	0.282432	0.17889																					ZFHX3	0.181682	0.210805	0.0603726															ATP5I	0.0878175	0.00357671	0.000429643			KPNA6	0.0381693
DIO2	0.374653	0.11	0.000913814																					ZMAT1	0.643373	0.314238	0.1684															ATP5J	0.228974	0.314593	0.0708585			LCN2	0.0651323
DIS3L	0.508958	0.432924	0.243213																					ZMYM5	0.220323	0.240201	0.000496061															ATP5L	0.567679	0.162685	0.0597228			LDHD	0.20471
DKK3	0.670236	0.207546	0.00644825																					ZNF10	0.155231	0.272298	0.0364241															ATP5S	0.0928564	0.0103026	0.00688007			LEFTY1	0.049254
DLC1	0.161551	0.305972	0.0291566																					ZNF141	0.203211	0.253675	0.000659985															ATP6AP2	0.20026	0.748796	0.470986			LGALS3	0.0487522
DLG1	0.0621173	0.597616	0.250825																					ZNF248	0.0773935	0.585908	0.466305															ATP6V0A2	0.197497	0.402232	0.0948916			LGR5	0.0707784
DLGAP5	0.886646	0.47657	0.272558																					ZNF266	0.161041	0.527666	0.652393															ATP6V1D	0.144508	0.165886	0.12563			LIMA1	0.0637281
DNA2	0.544414	0.124743	0.0209477																					ZNF292	0.290229	0.542481	0.126749															ATP6V1E1	0.316457	0.326315	0.435019			LINC00957	0.176725
DNAJB5	0.0231846	0.0431386	0.0256285																					ZNF335	0.0633797	0.0260619	0.0132107															ATP6V1G1	0.135415	0.065947	0.181104			LINC01547	0.0274301
DNAJC10	0.468333	0.604064	0.156644																					ZNF37BP	0.112701	0.068887	1.19029e-05															ATP7A	0.315719	0.135166	0.0763908			LLGL2	0.654062
DNAJC2	0.0251573	0.352125	0.548101																					ZNF500	0.329105	0.145943	0.0227338															ATP8B1	0.307872	0.234199	0.0560495			LMCD1	0.481555
DNAJC9	0.756624	0.549268	0.379804																					ZNF514	0.663691	0.556256	0.284725															ATPAF1	0.591344	0.407381	0.141522			LOC100289058	0.0356737
DNALI1	0.266896	0.212167	0.123597																					ZNF662	0.0640077	0.157682	0.296952															ATPAF2	0.0590661	0.0606139	0.0755994			LOC102724312	0.0924876
DNMT3A	0.359822	0.293838	0.000744546																					ZNF763	0.108533	0.178629	0.100328															ATRN	0.282214	0.68903	0.350065			LOC284023	0.320184
DNMT3B	0.354488	0.0167436	0.000971401																					ZNF767P	0.681541	0.245942	0.123421															ATXN1	0.0601191	0.461652	0.265379			LRP10	0.69985
DONSON	0.616232	0.736081	0.73515																					ZNF83	0.439679	0.688291	0.682957															ATXN7	0.167216	0.0944535	0.0912256			LRP3	0.014393
DPF1	0.0399184	0.193481	0.0616928																																							AUH	0.121398	0.16817	0.0920603			LRRC25	0.0299933
DPH2	0.0732511	0.0151823	0.192576																																							AVL9	0.304139	0.52663	0.312456			LRRC4	0.00861752
DPH5	0.0532415	0.428555	0.246912																																							AXIN2	0.0637209	0.0450145	0.00448971			LTBR	0.147769
DPY19L1	0.706106	0.690717	0.247559																																							AZI2	0.44047	0.273656	0.306737			LY9	0.00705048
DPY19L2P2	0.256328	0.0848917	0.0334055																																							AZIN2	0.0346881	0.0937682	0.00636261			LYPD3	0.0966152
DROSHA	0.62408	0.526843	0.797475																																							B3GALT6	0.169039	0.30514	0.0659326			LZTR1	0.0995589
DSCC1	0.65047	0.143413	0.0111307																																							B3GLCT	0.121512	0.147443	0.117952			MAFK	0.79333
DSN1	0.535022	0.147516	0.039381																																							B3GNT2	0.0485404	0.180338	0.0231636			MAGIX	0.0445175
DST	0.0767426	0.632919	0.142051																																							B4GALT6	0.336004	0.00698727	0.0051036			MAL	0.185326
DTL	0.820226	0.390058	0.121767																																							BAG1	0.0270627	0.00239782	7.59177e-05			MAL2	0.385054
DTYMK	0.0879203	0.0570365	0.0425113																																							BAG2	0.448929	0.348923	0.00970089			MAP3K4	0.19332
DUT	0.603849	0.088902	0.0162499																																							BAG4	0.228685	0.738999	0.159558			MAP7	0.528169
DYNC1LI1	0.0349542	0.172845	0.00515745																																							BAG5	0.151882	0.0563834	0.0623728			MASP1	0.385244
E2F1	0.206828	0.220504	0.111457																																							BARD1	0.367639	0.0778228	0.0796949			MBD2	0.0789586
E2F7	0.836694	0.173426	0.044655																																							BBIP1	0.0576479	0.128359	0.113767			MBOAT7	0.0323307
E2F8	0.881586	0.327983	0.0664503																																							BBS10	0.395108	0.291993	0.0260029			MCOLN1	0.218657
ECE2	0.0418109	0.00387992	0.224486																																							BBS12	0.335634	0.489146	0.126027			MED13L	0.302187
ECT2	0.961585	0.657019	0.231086																																							BBS2	0.274112	0.468115	0.459799			MEF2D	0.107108
EDAR	0.124365	0.0026006	0.00319521																																							BBS7	0.18629	0.43555	0.324616			MELTF	0.0376524
EDNRA	0.332633	0.327307	0.0595194																																							BBS9	0.498133	0.415688	0.287542			METRN	0.0741207
EED	0.702978	0.670764	0.686035																																							BBX	0.0308204	0.0196043	0.00713115			MGAT5B	0.0439187
EGFL6	0.663061	0.15374	0.0514554																																							BCAP29	0.106724	0.276673	0.273054			MISP	0.135161
EGFR	0.101403	0.559798	0.21045																																							BCAS2	0.727654	0.588117	0.506083			MKL1	0.0920587
ELFN1	0.305579	0.0874455	0.0993724																																							BCAS4	0.0254229	0.0737526	0.0517738			MKLN1	0.0861641
ELK1	0.0481016	0.158248	0.281181																																							BCCIP	0.711167	0.471852	0.352839			MMAA	0.157147
ELL3	0.0851771	0.00715008	0.00398806																																							BCDIN3D	0.493053	0.044577	0.0214822			MMP17	0.0193218
ENC1	0.404374	0.327774	0.0145375																																							BCKDHA	0.257419	0.326853	0.0245318			MMP24-AS1	0.0319085
EP400NL	0.0533402	0.0479322	0.00558012																																							BCKDHB	0.252328	0.0137938	0.00886895			MOB1A	0.244765
EPB41L2	0.432481	0.628479	0.284246																																							BCL2	0.10324	0.0662824	0.00803497			MOB1B	0.0970094
EPC1	0.0166079	0.366139	0.14836																																							BCL2L2	0.436863	0.378262	0.0577606			MOB3A	0.168498
EPDR1	0.633934	0.169291	0.0158639																																							BCOR	0.289671	0.247606	0.0238986			MRPS2	0.256574
EPHA5	0.455918	0.00629537	0.000483288																																							BECN1	0.111384	0.464115	0.342172			MT1E	0.4629
EPHB3	0.0326773	0.0675604	0.00644645																																							BEND6	0.522278	0.119279	0.0179612			MT1F	0.567657
ERCC6L	0.20382	0.00695232	0.000896497																																							BEND7	0.264891	0.0686167	0.0228505			MT1HL1	0.48991
ERH	0.678871	0.296809	0.333762																																							BET1	0.410117	0.15419	0.223708			MT1M	0.48282
ERICH3	0.119234	0.00137539	0.00186749																																							BEX4	0.398181	0.148707	0.0260888			MT2A	0.502693
ESCO2	0.0230801	0.00411789	2.44471e-05																																							BICD2	0.0678079	0.473501	0.389227			MTCH1	0.130037
ESR1	0.109281	0.500209	0.244883																																							BIN1	0.0735826	0.216588	0.0190404			MTHFR	0.207395
ETNK2	0.0164254	0.00769638	0.0226387																																							BIN3	0.0528315	0.200074	0.0390214			MTMR10	0.369101
ETNPPL	0.37049	0.0259199	0.00116755																																							BIRC2	0.0293537	0.159258	0.246626			MTMR14	0.0396475
EWSR1	0.258172	0.143532	0.030157																																							BLOC1S2	0.58664	0.362767	0.303204			MTMR3	0.0500719
EXO1	0.639079	0.00666806	3.15859e-06																																							BLOC1S3	0.100043	0.312967	0.0438238			MVP	0.978372
EXOC5	0.0981321	0.0910178	0.0103382																																							BLVRA	0.17825	0.0254051	0.0212456			MXI1	0.116564
EXOG	0.400614	0.164911	0.0694153																																							BLZF1	0.196391	0.544417	0.190065			MYO5B	0.214992
EXOSC8	0.76951	0.527024	0.51233																																							BNIP2	0.282728	0.441087	0.278811			MYO7A	0.0216114
EXT1	0.11268	0.110288	0.0014906																																							BNIP3L	0.265585	0.395442	0.342854			NAALAD2	0.284656
EZH2	0.684948	0.574021	0.499376																																							BORCS7	0.466181	0.360152	0.295979			NATD1	0.318381
F13A1	0.352959	0.120474	0.00129912																																							BPHL	0.308846	0.0119156	4.94239e-05			NCOA3	0.11506
FAM111A	0.350194	0.515789	0.308969																																							BPNT1	0.0961132	0.00119733	1.52624e-05			NCOR1	0.0485539
FAM122B	0.317414	0.412317	0.242456																																							BRAF	0.199641	0.339705	0.548849			NDRG4	0.219591
FAM122C	0.152773	0.058994	0.00495163																																							BRAP	0.0678329	0.428283	0.253329			NDUFB2-AS1	0.0253616
FAM13B	0.454153	0.556315	0.129467																																							BRIX1	0.335384	0.023873	0.0209683			NEURL2	0.0703329
FAM168B	0.191604	0.519491	0.062576																																							BRMS1L	0.754353	0.816194	0.421962			NGEF	0.288879
FAM169A	0.125529	0.0265085	0.00871141																																							BROX	0.0367442	0.522755	0.408768			NIPAL2	0.180067
FAM193A	0.0626103	0.0239744	0.000375867																																							BRWD1	0.68231	0.163902	0.208277			NKD2	0.0576565
FAM210B	0.375413	0.0640309	0.251765																																							BTBD10	0.0420925	0.356474	0.441862			NMRK1	0.384293
FAM98A	0.459062	0.395424	0.498222																																							BTBD7	0.240055	0.731424	0.496844			NNMT	0.0742283
FANCD2	0.79092	0.357944	0.142141																																							BTC	0.292837	0.0828396	0.117738			NOS3	0.0615578
FANCI	0.919112	0.611851	0.19189																																							BTF3L4	0.605877	0.364101	0.222072			NPEPPS	0.13442
FANCL	0.722111	0.687717	0.555298																																							BTN2A2	0.037404	0.00374671	0.000109636			NPLOC4	0.104392
FARP1	0.0676713	0.128526	0.000601038																																							BTN3A2	0.0904933	0.108692	0.0112852			NPR1	0.539775
FAXC	0.08305	0.0106635	0.000773566																																							BTN3A3	0.045593	0.349778	0.12182			NT5C2	0.316204
FBF1	0.0328346	0.0521159	0.0506998																																							BUD13	0.408582	0.0389076	0.0544453			NUDT3	0.0918009
FBL	0.183751	0.134407	0.0980438																																							BZW1	0.121267	0.381866	0.0833174			NUP98	0.39129
FBN2	0.655857	0.321022	0.0238439																																							BZW2	0.26969	0.22785	0.150072			ODF3B	0.208297
FBXL2	0.0727505	0.0805458	0.00530016																																							C10orf2	0.34828	0.0178307	6.97163e-05			OSBP	0.19705
FBXL21	0.102183	0.0192392	0.0121165																																							C10orf88	0.163034	0.165148	0.0963852			OSR2	0.118398
FBXO5	0.919891	0.490882	0.268896																																							C11orf1	0.419684	0.0371137	0.00100018			PAFAH1B1	0.219271
FCGRT	0.0883682	0.234848	0.189759																																							C11orf57	0.479959	0.592511	0.263555			PALM3	0.034547
FEN1	0.878798	0.326926	0.322135																																							C11orf58	0.232435	0.38037	0.0672606			PANX2	0.394621
FGD1	0.0502691	0.27169	0.273097																																							C11orf63	0.139424	0.302839	0.14028			PARD3	0.0551404
FGF1	0.0726706	0.0218984	0.00150213																																							C11orf70	0.386063	0.0453265	0.0116302			PARD6A	0.0675999
FGF11	0.0131749	0.000752821	0.00299834																																							C11orf71	0.637378	0.035725	0.00817382			PARP3	0.0291113
FGFR1OP	0.187575	0.223786	0.199035																																							C11orf74	0.605596	0.0864109	0.0364164			PARP4	0.0716601
FGFR4	0.154054	0.125979	0.016256																																							C11orf88	0.0991581	0.0129876	0.00028926			PAX8	0.184163
FH	0.425356	0.425999	0.658323																																							C11orf97	0.0392344	0.003801	0.00518156			PC	0.57968
FIGNL1	0.856543	0.476227	0.126437																																							C12orf29	0.390441	0.367874	0.0831952			PCED1B	0.190414
FKBP3	0.635356	0.637213	0.494243																																							C12orf4	0.317501	0.612445	0.435657			PDZK1IP1	0.601414
FKBP9	0.279157	0.0890298	0.0260964																																							C12orf60	0.180887	0.00223769	0.000251311			PGRMC2	0.11572
FNDC3B	0.0358052	0.109203	0.0116302																																							C12orf65	0.398062	0.115189	0.016644			PHF11	0.10952
FOCAD	0.591986	0.592488	0.390466																																							C12orf66	0.314853	0.144743	0.0941918			PHLDB3	0.0198637
FOXRED1	0.136226	0.115799	0.0531058																																							C12orf73	0.0788195	0.138098	0.0553894			PILRA	0.34302
FOXS1	0.164458	0.183211	0.0460371																																							C12orf76	0.269054	0.0571556	0.0121588			PIM3	0.374121
FREM1	0.325931	0.271422	0.0362081																																							C14orf119	0.552244	0.228377	0.257972			PITPNM1	0.506715
FRRS1L	0.513703	0.0478608	0.00447977																																							C14orf166	0.633858	0.512279	0.404053			PLCB4	0.0999465
FSCN1	0.059207	0.161472	0.163655																																							C14orf28	0.138506	0.0180506	0.00930961			PLCD3	0.106442
FUT9	0.0391831	0.012354	1.1144e-05																																							C14orf37	0.232878	0.0022404	0.00118654			PLEKHM1	0.794058
G3BP1	0.309315	0.678833	0.213618																																							C14orf80	0.0660366	0.108768	0.00656434			PLOD3	0.165743
G6PC3	0.0438845	0.318543	0.166218																																							C15orf40	0.082066	0.385896	0.159819			PNKD	0.46443
GABARAP	0.00991137	0.299671	0.0557592																																							C15orf59	0.0126792	0.0496838	2.29389e-05			PNPLA8	0.51076
GABRQ	0.0441074	0.00327513	0.000118986																																							C15orf65	0.312558	0.0156096	0.055713			PNRC1	0.337506
GALC	0.408983	0.484793	0.477643																																							C16orf52	0.055736	0.000946196	0.00757761			POLD4	0.765714
GALNT12	0.767964	0.345004	0.0966466																																							C16orf62	0.256924	0.0721383	0.0172278			PPP1R11	0.280455
GAR1	0.54874	0.064416	0.0885476																																							C16orf72	0.248692	0.343857	0.0865755			PPP1R13L	0.460154
GAREM2	0.0349868	0.137863	0.0178681																																							C16orf87	0.20413	0.321588	0.0382162			PPP1R15A	0.326145
GART	0.376891	0.424659	0.85345																																							C17orf58	0.175378	0.0168732	0.00742227			PPP1R3C	0.107065
GAS2	0.102427	0.0182383	0.0040605																																							C17orf62	0.0357429	0.174844	0.0420752			PRDX5	0.406627
GAS7	0.0347685	0.0173345	0.00077583																																							C17orf75	0.278397	0.443231	0.430833			PRMT2	0.225862
GCK	0.0320602	0.00268433	0.00206099																																							C17orf80	0.358643	0.607721	0.417067			PROSER2	0.666203
GCLC	0.413623	0.39115	0.0482799																																							C17orf96	0.0228927	0.120863	0.0137828			PRRG2	0.0496446
GCNT1	0.334803	0.146468	0.00683581																																							C18orf21	0.633913	0.183349	0.120949			PRSS22	0.134635
GDF3	0.0126004	0.00898915	0.000906602																																							C18orf25	0.422476	0.484642	0.403598			PRSS3	0.0259816
GDI2	0.0904295	0.249074	0.710095																																							C18orf8	0.179764	0.18902	0.226655			PRTG	0.115469
GEN1	0.547349	0.4193	0.139636																																							C19orf12	0.33124	0.0727227	0.0387844			PSEN1	0.784976
GGH	0.979086	0.415162	0.267102																																							C19orf53	0.157449	0.284496	0.00251832			PTBP3	0.0414133
GLA	0.214681	0.105681	0.0132401																																							C1D	0.204776	0.281484	0.349836			PTN	0.52504
GLT8D2	0.243355	0.34129	0.0308026																																							C1GALT1	0.0310816	0.0259325	0.0789083			PTPN6	0.270558
GOLIM4	0.281413	0.269831	0.054321																																							C1GALT1C1	0.888317	0.231318	0.332152			PTPRK	0.538363
GOLM1	0.289726	0.306555	0.0573043																																							C1orf109	0.616976	0.432915	0.0951637			PTPRM	0.185232
GPAT3	0.274201	0.0137484	0.00904281																																							C1orf122	0.11833	0.283555	0.0072214			PTPRU	0.248871
GPATCH2	0.318383	0.257412	0.174327																																							C1orf131	0.736673	0.342742	0.450616			PXN	0.36532
GPC2	0.0737608	0.0115917	0.0493407																																							C1orf168	0.103577	0.0644069	0.00341447			PYGB	0.523664
GPR137C	0.644864	0.0240837	0.0338645																																							C1orf174	0.414466	0.0805821	0.00270142			PYGL	0.283471
GPSM2	0.787656	0.62344	0.531238																																							C1orf35	0.207969	0.354603	0.0744661			RAB11FIP1	0.861697
GRAP	0.174737	0.208802	0.202777																																							C1orf43	0.0255168	0.107305	0.0817226			RAB40B	0.077017
GRB14	0.188038	0.0162405	0.00235687																																							C1orf56	0.0357618	0.235209	0.0436991			RAD23A	0.0436772
GREB1	0.290751	0.189475	0.0448288																																							C1QBP	0.566216	0.00673621	2.59269e-05			RALGAPA2	0.355349
GREM2	0.387015	0.154336	0.0491438																																							C1QTNF7	0.18044	0.0189477	0.000431158			RAP1GAP	0.0433424
GSTA3	0.0099682	0.00184312	0.00819466																																							C21orf59	0.524755	0.149381	0.284238			RAPGEF3	0.409343
GTPBP3	0.0187471	0.1574	0.15015																																							C2CD2	0.233395	0.382358	0.0825552			RAPH1	0.248334
GTSE1	0.663855	0.142944	0.02571																																							C2orf15	0.143355	0.0054263	5.23049e-05			RARRES3	0.772273
GUCY1A2	0.247519	0.0705264	0.0105338																																							C2orf42	0.268822	0.116576	0.121224			RASD1	0.312465
GXYLT2	0.224965	0.132224	0.0316647																																							C2orf47	0.594381	0.0212625	0.0385921			RBL2	0.0560529
GYPC	0.0333467	0.159517	0.0746845																																							C2orf49	0.406958	0.640902	0.491888			RGS16	0.139036
H2AFV	0.658021	0.0696062	0.00639253																																							C2orf69	0.409858	0.306057	0.0693082			RGS4	0.0877884
H2AFZ	0.976625	0.613216	0.192919																																							C2orf76	0.791512	0.0792769	0.208329			RIOK3	0.450763
H2BFXP	0.264097	0.20506	0.136464																																							C2orf88	0.0412051	0.12612	0.0583448			RNF10	0.160953
HACD3	0.250589	0.655007	0.444912																																							C3orf14	0.629408	0.0435559	0.063289			RNF144B	0.0333066
HARS	0.100378	0.0604262	0.0125263																																							C3orf38	0.681217	0.518242	0.0971644			ROM1	0.0830594
HAT1	0.568478	0.644255	0.862637																																							C3orf58	0.363588	0.44558	0.0494132			RORC	0.612113
HAUS1	0.839768	0.573468	0.288972																																							C4orf19	0.266814	0.0253281	0.000416789			RPRM	0.233849
HCFC1R1	0.0533618	0.306087	0.149254																																							C4orf3	0.338161	0.556661	0.413726			RRAS	0.726464
HDAC1	0.0423793	0.406362	0.273962																																							C4orf33	0.372861	0.277973	0.365521			RTKN	0.375411
HDAC2	0.526966	0.767021	0.466913																																							C4orf47	0.0798085	0.0522844	0.00132118			RUFY3	0.0971561
HDDC2	0.523606	0.429567	0.715492																																							C5orf15	0.773119	0.649709	0.235823			S100A1	0.655995
HEATR3	0.44031	0.0371559	0.0320258																																							C5orf22	0.80599	0.522885	0.2544			S100A10	0.560441
HELLS	0.756638	0.3272	0.0443318																																							C5orf24	0.0839431	0.583952	0.580797			S100A11	0.478637
HEXB	0.311124	0.61202	0.608446																																							C5orf30	0.117829	0.0183099	0.0185768			S100A14	0.312556
HHIP	0.244796	0.0135493	0.00166984																																							C5orf42	0.337385	0.107061	0.013701			S100A16	0.238345
HIKESHI	0.409011	0.0707827	0.0353005																																							C5orf49	0.101064	0.00485397	0.00310296			S100A3	0.607429
HJURP	0.739669	0.243968	0.0501504																																							C5orf51	0.424119	0.711778	0.300603			S100A4	0.590973
HMCES	0.180162	0.0390641	0.000195845																																							C5orf63	0.091843	0.00272203	7.66904e-05			S100A6	0.660404
HMCN1	0.257433	0.0780536	0.016671																																							C6orf118	0.0230337	0.00471156	6.14802e-05			S1PR3	0.0606745
HMG20A	0.514813	0.431117	0.241894																																							C6orf120	0.251163	0.342751	0.337623			SDF4	0.0299598
HMGA2	0.533523	0.0114098	0.000631149																																							C6orf203	0.908322	0.351086	0.324142			SECTM1	0.283469
HMGB1	0.241528	0.561639	0.459009																																							C6orf62	0.145899	0.576757	0.382619			SELENOP	0.223361
HMGB2	0.708083	0.495682	0.342544																																							C6orf89	0.246952	0.324271	0.0788103			SEMA4B	0.580551
HMGB3	0.616857	0.300687	0.0999257																																							C7orf57	0.251501	0.0217657	0.0326362			SERPINA3	0.220124
HMGB3P1	0.24174	0.0292008	0.00549506																																							C7orf73	0.273117	0.0518592	5.22099e-05			SERPINE1	0.315592
HMGN1	0.654659	0.726289	0.616897																																							C8orf37	0.201426	0.00153063	0.00064284			SERPING1	0.833056
HMMR	0.91196	0.357189	0.243301																																							C8orf48	0.696211	0.00367023	5.10438e-05			SFN	0.772424
HNRNPA0	0.644559	0.524025	0.0647795																																							C8orf76	0.40534	0.399853	0.279896			SFT2D2	0.08614
HNRNPA2B1	0.667484	0.708193	0.847958																																							C8orf88	0.0981284	0.00326461	0.000343997			SGPP2	0.722475
HNRNPC	0.168995	0.552385	0.276107																																							C9orf135	0.274985	0.0185329	0.00405952			SH2D3A	0.674231
HNRNPD	0.806023	0.786443	0.243467																																							C9orf40	0.504959	0.0279729	0.0229608			SH3BGRL3	0.255736
HNRNPH3	0.450176	0.677756	0.858495																																							C9orf64	0.565729	0.519667	0.524511			SH3TC1	0.138728
HNRNPM	0.486988	0.72761	0.448464																																							C9orf72	0.0479115	0.350206	0.705765			SHB	0.0276035
HNRNPU	0.272874	0.759985	0.562397																																							C9orf78	0.40505	0.597325	0.338034			SHROOM1	0.127512
HNRNPUL1	0.0638985	0.100231	0.0426343																																							C9orf85	0.431532	0.150842	0.0395554			SIDT2	0.14273
HNRNPUL2	0.281374	0.510948	0.845947																																							CA5B	0.0900948	0.000812788	5.93126e-05			SIK2	0.545052
HOXA10	0.301683	0.0816871	0.0401524																																							CA8	0.0603462	0.000579969	3.73225e-06			SIPA1L2	0.220955
HPCAL1	0.0513129	0.293396	0.0350232																																							CAAP1	0.66999	0.817733	0.28655			SIRT7	0.397885
HPF1	0.634	0.705923	0.702443																																							CACNA2D1	0.0847507	0.335967	0.108598			SLA2	0.121699
HSD17B14	0.0446964	0.00304327	0.0468169																																							CACUL1	0.196625	0.383056	0.365906			SLC10A3	0.48418
HSP90AA1	0.0352625	0.04142	0.387685																																							CACYBP	0.123478	0.082965	0.192543			SLC12A7	0.447876
HSPA12A	0.30636	0.0578077	0.242502																																							CALML4	0.229112	0.0192086	0.00661137			SLC25A29	0.0329544
HSPB11	0.405491	0.187	0.21029																																							CALU	0.0412353	0.561139	0.135535			SLC27A3	0.136052
HSPD1	0.314934	0.219989	0.793069																																							CAMK2D	0.34666	0.196671	0.17656			SLC2A8	0.44959
HSPE1	0.482641	0.503713	0.325077																																							CAMK4	0.0719295	0.000281799	4.9437e-05			SLC34A2	0.499705
HSPH1	0.440601	0.726754	0.431079																																							CAMSAP1	0.32682	0.228369	0.0321514			SLC35F6	0.042725
HVCN1	0.0127895	0.0291968	0.00203824																																							CAMSAP2	0.213468	0.187222	0.0154671			SLC38A2	0.400505
HYI	0.0946152	0.312406	0.139467																																							CANT1	0.0872132	0.227668	0.00216418			SLC39A13	0.343736
HYLS1	0.90503	0.149945	0.195358																																							CAPN5	0.0248858	0.175745	0.00355232			SLC3A2	0.192469
IARS	0.391471	0.653787	1																																							CAPN7	0.467262	0.827343	0.485236			SLC44A4	0.675216
ICA1L	0.262007	0.343441	0.24677																																							CAPS2	0.234862	0.034	0.00130202			SLC48A1	0.107823
ICMT	0.355109	0.0823485	0.000123744																																							CAPSL	0.189539	0.02058	0.0417987			SLC7A8	0.568249
IFFO2	0.106837	0.0395876	0.00243233																																							CAPZA1	0.343558	0.454983	0.429158			SLIT3	0.581497
IFI27L2	0.318687	0.175921	0.0717133																																							CARD16	0.187214	0.0180881	0.00121827			SMIM24	0.0440968
IFT57	0.53978	0.694387	0.525413																																							CARD19	0.0992949	0.268991	0.0541961			SMIM5	0.0493251
IGF1	0.0391416	0.146625	0.215634																																							CARD8	0.176523	0.248132	0.0168756			SMPD1	0.691795
IL17RB	0.347017	0.0647672	0.0232598																																							CARF	0.0461729	0.0103377	0.000449279			SNX15	0.0528831
IL32	0.0363748	0.150624	0.0671928																																							CARNMT1	0.12565	0.340118	0.081582			SNX21	0.165797
ILF2	0.370367	0.400434	0.220254																																							CASC1	0.257094	0.0170384	0.0824399			SNX29	0.0408719
ILF3	0.0359592	0.0137281	0.0566																																							CASD1	0.451704	0.711067	0.322676			SNX9	0.486216
IMMT	0.161441	0.231715	0.378672																																							CASK	0.195006	0.347611	0.064643			SOCS3	0.477314
INHBC	0.182453	0.0334111	0.0120543																																							CASP10	0.112212	0.0223444	0.00711599			SOD3	0.353918
INPP5F	0.51879	0.419037	0.135077																																							CASP2	0.644395	0.0140715	5.37278e-06			SORCS2	0.0594201
INTS8	0.743351	0.69447	0.360948																																							CASP3	0.413729	0.283764	0.0212647			SPATA2L	0.379724
IPO5	0.622955	0.827222	0.605247																																							CASP4	0.16859	0.0915197	0.0391507			SPINT1	0.561336
IPO9	0.152351	0.490998	0.12341																																							CASP6	0.142593	0.0506825	0.00529265			SPRYD4	0.158552
IQCA1	0.374591	0.0450913	0.122961																																							CASP7	0.10006	0.261463	0.0906538			SPSB1	0.402716
IQCE	0.115616	0.099411	0.000839494																																							CASP8	0.134161	0.00169426	1.067e-05			SPSB3	0.290432
ISOC1	0.720855	0.325344	0.0316348																																							CAT	0.109055	0.173279	0.281926			SQRDL	0.516175
ISYNA1	0.125225	0.192806	0.14388																																							CAV2	0.179478	0.344329	0.0505952			SQSTM1	0.4326
ITGA6	0.452525	0.390831	0.490013																																							CBFA2T2	0.024934	0.0366573	0.0182574			SRC	0.052945
ITIH5	0.211482	0.00517662	0.00620256																																							CBLL1	0.430191	0.387046	0.415409			SSFA2	0.310516
ITPRIPL2	0.0053855	0.0295998	0.00199583																																							CBLN2	0.0986636	0.000196002	1.18656e-05			SSH3	0.529171
IVD	0.0569509	0.00332394	6.5233e-05																																							CBR3-AS1	0.0565783	0.0159217	0.000625067			STAB1	0.0343508
KCNAB2	0.0230572	0.22596	0.0866207																																							CBX6	0.061502	0.190382	0.00339012			STARD5	0.200367
KCND1	0.032306	0.122315	0.0444852																																							CBX7	0.0337432	0.0967447	0.00116201			STARD8	0.0460212
KCNIP4	0.742361	0.105177	0.0343293																																							CC2D2A	0.131291	0.255175	0.238335			STAT2	0.0190658
KCTD20	0.223394	0.276159	0.142217																																							CCDC112	0.164376	0.0145332	0.00143442			STAT3	0.571932
KDELC2	0.509327	0.594247	0.482516																																							CCDC113	0.292105	0.101891	0.0718213			STIM1	0.137188
KDELR2	0.0218385	0.337348	0.0472395																																							CCDC117	0.039919	0.475132	0.247144			STK40	0.7643
KDM2B	0.368112	0.339922	0.0612504																																							CCDC121	0.476826	0.00186778	3.19275e-05			SUN2	0.201362
KHDRBS1	0.462216	0.722571	0.267057																																							CCDC125	0.341174	0.0455495	0.000699362			TAGLN2	0.371832
KIAA1456	0.211674	0.0718908	0.0462673																																							CCDC126	0.467661	0.0969851	0.0517982			TAP1	0.334462
KIAA1524	0.385871	0.037866	0.00193134																																							CCDC130	0.0151264	0.202376	0.0542455			TAPBP	0.251044
KIF11	0.888089	0.626498	0.241465																																							CCDC146	0.164951	0.0791589	0.117206			TAPBPL	0.0912883
KIF14	0.735524	0.210261	0.00765118																																							CCDC169	0.0313958	0.00851589	5.4007e-05			TBC1D2	0.759474
KIF15	0.805229	0.0425159	0.000765325																																							CCDC171	0.0866973	0.0168797	8.89734e-05			TCEAL4	0.260129
KIF18A	0.828998	0.0157753	0.00876267																																							CCDC174	0.038197	0.0192987	0.0117923			TCIRG1	0.137752
KIF20A	0.859557	0.350906	0.228602																																							CCDC181	0.276749	0.00276202	1.23678e-05			TCTA	0.548429
KIF20B	0.799795	0.0198411	0.0852009																																							CCDC186	0.0731169	0.274688	0.217139			TES	0.047849
KIF21A	0.501063	0.508473	0.0982789																																							CCDC25	0.532252	0.382515	0.441574			TFEB	0.408177
KIF22	0.0588673	0.0244047	0.0186734																																							CCDC28A	0.363469	0.430511	0.376828			TGM2	0.351212
KIF23	0.864318	0.0536376	0.00518678																																							CCDC30	0.0837068	0.0234386	0.000165392			TH	0.021269
KIF2C	0.868289	0.275562	0.054331																																							CCDC43	0.703514	0.629295	0.266844			TICAM1	0.146276
KIF4A	0.855529	0.330804	0.118268																																							CCDC47	0.141342	0.364471	0.305985			TLR3	0.353206
KIF7	0.180612	0.0839955	0.0356158																																							CCDC53	0.0508805	0.038427	0.160687			TMC6	0.0722696
KIRREL	0.09562	0.383265	0.00431031																																							CCDC58	0.540388	0.00253814	0.0114956			TMEM134	0.423718
KIZ	0.548697	0.425991	0.122679																																							CCDC59	0.398698	0.273038	0.0787472			TMEM176B	0.0645584
KL	0.390508	0.0210653	0.00382703																																							CCDC61	0.141047	0.247486	0.0488669			TMEM191A	0.0508962
KLF10	0.455977	0.140776	0.00231583																																							CCDC65	0.0374714	0.00659376	0.00797593			TMEM204	0.149705
KLHL23	0.134127	0.0609167	2.48975e-05																																							CCDC66	0.236043	0.786116	0.0818509			TMEM245	0.564176
KLK1	0.296846	0.0662054	0.0158423																																							CCDC82	0.0677488	0.51967	0.11065			TMEM255B	0.0298565
KMO	0.649939	0.0926228	0.0726438																																							CCDC89	0.0824045	0.0094709	0.000123073			TMEM37	0.527115
KMT2E	0.00522563	0.215426	0.101014																																							CCDC90B	0.623957	0.525033	0.320922			TMEM61	0.179056
KNDC1	0.0221868	0.138163	0.0172162																																							CCDC91	0.77603	0.754775	0.311617			TMEM63A	0.334115
KNL1	0.18062	0.0272897	0.00106589																																							CCDC93	0.136545	0.469403	0.242422			TMEM87A	0.115441
KNSTRN	0.687068	0.145308	0.0435315																																							CCNC	0.473961	0.645004	0.175536			TMEM8A	0.48749
KNTC1	0.583285	0.502963	0.186196																																							CCNDBP1	0.128499	0.170186	0.133214			TMPRSS4	0.666406
KPNA2	0.560428	0.0966139	0.209728																																							CCNG1	0.190363	0.264699	0.249902			TMUB2	0.409799
KPNA3	0.436733	0.6627	0.599904																																							CCNG2	0.150224	0.0436474	0.00419162			TNFAIP2	0.508636
LAMA1	0.763649	0.0324462	0.00142616																																							CCNH	0.750924	0.405461	0.49381			TNFRSF10A	0.22535
LAMA4	0.0697308	0.0646746	0.000295164																																							CCNT1	0.0471822	0.619202	0.21297			TNFRSF1A	0.589634
LAMC2	0.0708877	0.0352681	0.000429062																																							CCNY	0.292914	0.278776	0.083958			TOM1	0.727779
LBR	0.0934652	0.373389	0.165715																																							CCNYL1	0.250508	0.348478	0.470578			TOX2	0.345313
LCLAT1	0.748024	0.710491	0.159421																																							CCSAP	0.406711	0.187185	0.138024			TP53INP2	0.518216
LDHB	0.61737	0.346792	0.788157																																							CCSER2	0.175425	0.767865	0.359698			TPCN1	0.438938
LEF1	0.677828	0.275902	0.0333702																																							CCT8	0.476326	0.430472	0.880465			TPM1	0.0743525
LEKR1	0.192282	0.00222721	0.000285034																																							CD109	0.123805	0.0566284	0.00232756			TRADD	0.771882
LGALS1	0.150364	0.248649	0.0239741																																							CD164	0.0322456	0.430585	0.653439			TRAPPC8	0.0527439
LGALSL	0.347314	0.436154	0.47697																																							CD2AP	0.0737212	0.533095	0.28316			TRIM47	0.542483
LIG3	0.317922	0.441085	0.183385																																							CD2BP2	0.0885077	0.309393	0.0480518			TRIM8	0.19565
LIN9	0.273211	0.00246602	0.000926294																																							CD46	0.0601486	0.697334	0.513598			TRNP1	0.565162
LINC00092	0.2159	0.169886	0.0308843																																							CD47	0.0655081	0.010397	0.000306815			TSHZ2	0.125995
LINC00261	0.241894	0.00730266	0.00408772																																							CDADC1	0.377075	0.122166	0.12393			TSPAN12	0.502413
LINC00626	0.178394	0.0230746	0.0343905																																							CDC123	0.432595	0.251485	0.346318			TSPAN32	0.025502
LINC00865	0.243918	0.219991	0.028633																																							CDC14A	0.085099	0.0607742	0.000499107			TTC22	0.390903
LINC00968	0.19996	0.00918964	0.0108679																																							CDC14B	0.133017	0.307536	0.273382			TTC7A	0.156633
LIPA	0.301494	0.401236	0.15585																																							CDC23	0.781246	0.833178	0.427442			TTC9	0.728689
LMAN1	0.277772	0.362746	0.531988																																							CDC26	0.0619919	0.102962	0.218649			TTLL4	0.0923342
LMNB1	0.663369	0.287729	0.0451657																																							CDC27	0.458505	0.395079	0.0541717			TTPAL	0.0461422
LOC100130872	0.0128142	0.0159669	0.00273277																																							CDC40	0.0670717	0.639398	0.41753			TYMP	0.17265
LOC100288860	0.0397599	0.000948798	0.000510996																																							CDC42	0.0551633	0.0742686	0.194787			U2AF1L4	0.040651
LOC100505851	0.304919	0.210547	0.026905																																							CDC42EP3	0.125877	0.104708	0.131854			UBALD2	0.387974
LOC101927204	0.173138	0.066718	0.00946202																																							CDC42SE1	0.0571885	0.000674828	0.00199428			UBE2H	0.469615
LOC390705	0.0592286	0.0321118	0.0162176																																							CDC73	0.238924	0.285832	0.02873			UBE2L6	0.462004
LOC730101	0.469226	0.07496	0.0017449																																							CDIP1	0.0310665	0.246437	0.0154961			UCKL1	0.276088
LOC81691	0.438113	0.0307665	0.0128006																																							CDK12	0.423195	0.397651	0.583641			UCP2	0.300932
LOC90246	0.280186	0.286381	0.0593173																																							CDK19	0.133676	0.155988	0.0555763			USP47	0.209613
LOXL2	0.0310328	0.0738693	0.00473423																																							CDK7	0.127217	0.60946	0.538126			VAMP3	0.122068
LRFN5	0.390316	0.034548	0.00279063																																							CDK8	0.547279	0.717957	0.29529			VAMP5	0.026917
LRR1	0.82125	0.224509	0.227339																																							CDKAL1	0.0750038	0.00693615	1.069e-05			VASP	0.418
LRRC37A4P	0.0471758	0.022784	0.0115579																																							CDKL1	0.13458	0.0913864	0.0698318			VAT1	0.590001
LRRC3B	0.526346	0.00859959	0.00324451																																							CDKN1B	0.160133	0.355119	0.3723			VPS13C	0.0883378
LRRC45	0.0474988	0.133582	0.0904164																																							CDKN2A	0.0292832	0.0579892	0.0173276			VPS13D	0.222558
LSG1	0.0885045	0.297873	0.390381																																							CDS2	0.29862	0.170696	0.0753253			VPS37D	0.0884291
LSM4	0.0305296	0.0458605	0.0217511																																							CEBPG	0.0459125	0.0231233	0.0242061			VPS4A	0.263479
LSM5	0.852503	0.107878	0.0336367																																							CEBPZ	0.0696321	0.571495	0.303614			VWA1	0.439771
LUC7L2	0.245245	0.413635	0.534398																																							CENPBD1	0.13291	0.030247	0.00508404			WBP2	0.416964
LYPD6	0.166863	0.0255308	0.000345296																																							CENPC	0.330099	0.718933	0.399298			WDR45	0.106077
MAATS1	0.035362	0.102834	4.24689e-06																																							CENPQ	0.447478	0.16615	0.0984201			WNK1	0.0390232
MAD2L1	0.842582	0.437236	0.26551																																							CEP112	0.114894	0.0442255	0.0718942			YIPF3	0.276976
MAGI2-AS3	0.180022	0.362912	0.529616																																							CEP120	0.215311	0.707591	0.285513			YPEL3	0.350874
MAP1B	0.179096	0.252132	0.0451511																																							CEP192	0.311447	0.599085	0.383196			YWHAZ	0.393254
MAP4	0.0623714	0.00850204	0.000406856																																							CEP350	0.260449	0.353278	0.223422			ZBTB10	0.4624
MAPRE1	0.0648998	0.0927063	0.244715																																							CEP41	0.655164	0.0856413	0.00846131			ZBTB20	0.0553006
2017-03-02	0.166327	0.0965069	0.0396533																																							CEP63	0.0629857	0.754536	0.681475			ZBTB43	0.146475
MARCKS	0.322566	0.165662	0.000615389																																							CEP68	0.245162	0.580607	0.341269			ZCCHC2	0.159933
MARVELD3	0.262679	0.00664097	0.00531065																																							CEP70	0.220231	0.270867	0.404198			ZCCHC6	0.597998
MASTL	0.432331	0.571535	0.156254																																							CEP76	0.481622	0.43697	0.088077			ZDHHC18	0.313222
MAT2A	0.017275	0.358308	0.133169																																							CEP83	0.189475	0.666702	0.387288			ZEB1	0.214417
MATR3	0.060169	0.0130066	0.00979752																																							CEPT1	0.459388	0.144861	0.0625636			ZFAND5	0.123089
MBOAT1	0.293165	0.318448	0.409312																																							CERS6	0.540542	0.396365	0.432282			ZFP36	0.325
MCM10	0.674522	0.00626445	0.00189496																																							CETN3	0.65178	0.289384	0.327368
MCM3	0.597656	0.493406	0.380772																																							CFAP206	0.0496311	0.000228558	0.000131454
MCM4	0.853602	0.373702	0.110644																																							CFAP36	0.501563	0.714138	0.669059
MCM6	0.908631	0.604949	0.641266																																							CFAP46	0.0531822	0.000506504	0.000468923
MCM8	0.797619	0.111094	0.172819																																							CFAP53	0.111786	0.0189192	0.000148539
MCOLN3	0.285059	0.310398	0.16906																																							CFAP97	0.497859	0.047448	0.00283104
MDC1	0.0256284	0.0102641	0.00298556																																							CFDP1	0.239125	0.423408	0.50248
ME1	0.559105	0.186403	0.0530848																																							CFH	0.11482	0.0137083	4.78374e-05
MECOM	0.238463	0.124612	0.0573941																																							CFI	0.268508	0.167126	0.0217521
MED1	0.172278	0.571042	0.656598																																							CGGBP1	0.16871	0.271714	0.447587
MEGF9	0.300364	0.0346871	0.0668552																																							CGRRF1	0.263153	0.295179	0.168506
MELK	0.899032	0.44083	0.285691																																							CHAC2	0.480751	0.0634331	0.00671882
MEST	0.351436	0.473975	0.0309408																																							CHCHD3	0.595586	0.229088	0.126111
METTL21A	0.745086	0.196939	0.0617179																																							CHCHD5	0.107412	0.330986	0.0261964
MID1	0.381054	0.251257	0.0392205																																							CHCHD7	0.441991	0.187977	0.117661
MINOS1	0.614905	0.101147	0.0860492																																							CHD7	0.141099	0.235048	0.124631
MIR100HG	0.132701	0.520616	0.0325971																																							CHEK2	0.20113	0.00401326	0.000978271
MIR1244-3	0.0298783	0.0290215	0.00171858																																							CHIC1	0.227337	0.337678	0.103364
MIS18A	0.861495	0.585428	0.569739																																							CHKB-AS1	0.260482	0.263857	0.0268941
MKI67	0.34168	0.0167631	6.39488e-06																																							CHM	0.0766924	0.401279	0.149955
MLH1	0.655027	0.72878	0.86844																																							CHMP1B	0.228142	0.0128095	0.000349772
MLLT1	0.012183	0.268541	0.0954409																																							CHMP2B	0.541591	0.652478	0.152573
MMD	0.314545	0.0953665	0.00170222																																							CHMP4C	0.103777	0.020135	0.0453167
MMP16	0.458256	0.190936	0.0177101																																							CHMP5	0.294025	0.581077	0.155132
MND1	0.845362	0.417611	0.154112																																							CHORDC1	0.0329618	0.409893	0.558339
MNS1	0.638403	0.34901	0.16972																																							CHPT1	0.378247	0.0454559	0.0918543
MRAP2	0.597567	0.0153611	0.0128854																																							CHSY3	0.140754	0.0167587	0.00736111
MRPL51	0.417228	0.144316	0.13904																																							CHUK	0.321664	0.729498	0.336114
MRVI1	0.0340241	0.00992509	0.00016985																																							CHURC1	0.426055	0.0100819	0.00214617
MSH2	0.778233	0.729499	0.578195																																							CIAO1	0.0495924	0.377537	0.336406
MSH6	0.859334	0.832133	0.630788																																							CIAPIN1	0.451586	0.0626148	0.000100134
MSI2	0.343586	0.225418	0.0567199																																							CIPC	0.277822	0.565379	0.272153
MSX1	0.0543069	0.0309161	0.00282593																																							CIR1	0.155286	0.564693	0.161741
MTCL1	0.523155	0.129681	0.0619805																																							CISD2	0.203437	0.0651768	0.00119005
MTF2	0.249709	0.262824	0.0589545																																							CKMT2-AS1	0.477261	0.225359	0.0263442
MTFP1	0.0247527	0.227349	0.00947483																																							CLASP2	0.250711	0.781947	0.375809
MTFR2	0.653023	0.118217	0.026979																																							CLCC1	0.609835	0.673365	0.414624
MTHFD1	0.743528	0.288475	0.0970568																																							CLCN3	0.104051	0.505279	0.265905
MTUS2	0.263122	0.010197	0.000889378																																							CLCN4	0.179461	0.00202606	0.00561256
MURC	0.287869	0.0122863	0.000153449																																							CLDN12	0.154055	0.295456	0.010409
MUTYH	0.196332	0.314213	0.226744																																							CLEC4A	0.129141	0.0817836	0.0126087
MXD3	0.162077	0.0983312	0.0795115																																							CLGN	0.166046	0.0068113	0.0713901
MYB	0.408308	0.00541547	0.0160735																																							CLIC5	0.266868	0.0397141	0.000507536
MYBL1	0.239929	0.0819201	0.00947786																																							CLINT1	0.0410121	0.648602	0.18921
MYEF2	0.210766	0.284074	0.0849513																																							CLIP4	0.161762	0.109206	0.0532672
MYH10	0.581022	0.41999	0.0586755																																							CLMN	0.0699022	0.293713	0.196934
MYLIP	0.0349538	0.0745633	0.00766575																																							CLN5	0.404688	0.118329	0.286621
MYLK	0.046528	0.191349	0.0622628																																							CLP1	0.500259	0.0914957	0.0847281
MYO1B	0.197507	0.530439	0.0116808																																							CLPB	0.0820265	0.246507	0.00480018
NAA25	0.0690629	0.601835	0.511484																																							CLSTN2	0.115602	0.0540466	0.000738269
NACAD	0.0965973	0.235395	0.16307																																							CMAS	0.513686	0.390096	0.383051
NAE1	0.409586	0.778597	0.942579																																							CMBL	0.0923289	0.0154469	0.0080874
NAP1L1	0.0996072	0.248502	0.258745																																							CMPK1	0.220561	0.428822	0.0614461
NARS2	0.526187	0.468665	0.197814																																							CMPK2	0.284174	0.024413	0.000159651
NASP	0.487466	0.816497	0.812162																																							CMSS1	0.640069	0.0589054	0.0664267
NAT8L	0.0608046	0.106028	0.0545678																																							CMTM4	0.175047	0.0854807	0.0212012
NAV1	0.0281837	0.0042623	0.000706442																																							CMTR2	0.76517	0.62277	0.026965
NCAPD2	0.602381	0.222269	0.0194911																																							CNBP	0.147357	0.237888	0.62576
NCAPD3	0.88463	0.369896	0.274587																																							CNEP1R1	0.429682	0.525086	0.355403
NCAPG	0.834435	0.265976	0.115656																																							CNIH1	0.429399	0.288327	0.0848669
NCAPG2	0.819283	0.448393	0.303509																																							CNIH4	0.257464	0.0354928	0.00369675
NCAPH	0.763786	0.169104	0.0370721																																							CNKSR2	0.0377545	0.0160722	1.89063e-05
NCL	0.181166	0.394404	0.811514																																							CNOT10	0.517227	0.635374	0.136266
NCOA4	0.454653	0.380934	0.775493																																							CNOT11	0.0191768	0.0487854	0.0770325
NCOR2	0.047089	0.201917	0.0571479																																							CNOT4	0.186914	0.275982	0.11148
NDC1	0.833035	0.654659	0.156289																																							CNOT6L	0.0289668	0.0538087	0.042322
NDC80	0.934335	0.490217	0.296525																																							CNOT8	0.347686	0.528645	0.273005
NDUFA4	0.384821	0.0969714	0.0351172																																							CNOT9	0.725501	0.140738	0.0310624
NECTIN1	0.024538	0.0914452	0.178063																																							CNP	0.054471	0.303641	0.0725091
NEFM	0.207094	0.0572058	0.000844224																																							CNST	0.308593	0.00807517	0.146596
NEIL3	0.147042	0.0216115	0.00103753																																							CNTN1	0.284664	0.0263781	0.0064876
NEK2	0.908408	0.333027	0.23765																																							CNTN3	0.200896	0.214773	0.125391
NELFCD	0.0396795	0.0401548	0.00122903																																							COA1	0.560157	0.0556033	0.0542571
NEMP1	0.730311	0.599208	0.261487																																							COA5	0.760873	0.623549	0.630138
NETO2	0.740181	0.235103	0.0132282																																							COA6	0.40923	0.00197042	0.00949719
NEU3	0.261506	0.0580698	0.00296083																																							COA7	0.395472	0.590981	0.36036
NF1	0.126	0.366157	0.0175582																																							COBL	0.185895	0.0503121	0.0492736
NHS	0.544444	0.302631	0.159281																																							COG2	0.764735	0.264961	0.18116
NME4	0.0299545	0.113209	0.0251219																																							COG3	0.239101	0.530737	0.00670152
NMT2	0.591266	0.359051	0.112898																																							COG5	0.210667	0.162091	0.125628
NOLC1	0.410628	0.512205	0.869891																																							COG6	0.209538	0.726324	0.502213
NONO	0.424277	0.476871	0.009455																																							COIL	0.529181	0.76558	0.581793
NOVA1	0.256664	0.0225798	0.00343931																																							COL21A1	0.0823864	0.00906265	0.00383019
NPAS3	0.542401	0.139146	0.0400786																																							COL4A3BP	0.0702622	0.693981	0.58918
NPM1	0.614064	0.772833	0.551773																																							COLCA1	0.143323	0.172467	0.00469215
NPR2	0.199654	0.0400206	0.00039772																																							COMMD10	0.813814	0.428818	0.373109
NPTXR	0.197459	0.153005	0.0160304																																							COMMD3	0.726416	0.13611	0.183543
NRCAM	0.29981	0.263872	0.0674748																																							COMMD8	0.548147	0.223214	0.21023
NREP	0.0188766	0.395396	0.0372553																																							COMTD1	0.0803797	0.246194	0.0140184
NRIP1	0.432816	0.638742	0.0423693																																							COPB1	0.15512	0.358271	0.189152
NRM	0.254611	0.347994	0.239093																																							COPB2	0.45569	0.590477	0.62625
NRXN1	0.38446	0.0100285	0.000327409																																							COPG2	0.304925	0.219473	0.162274
NRXN2	0.0154715	0.231886	0.0171964																																							COPS2	0.345568	0.443233	0.471742
NUCKS1	0.139601	0.0995197	0.103645																																							COPS3	0.505433	0.516562	0.615832
NUDT10	0.0899806	0.00288683	0.000111957																																							COPS4	0.725512	0.66254	0.756859
NUDT15	0.413132	0.137331	0.0973472																																							COPS5	0.91525	0.704106	0.694521
NUDT21	0.66693	0.730246	0.288132																																							COQ10B	0.301321	0.320288	0.25936
NUF2	0.868905	0.340797	0.189679																																							COQ2	0.414295	0.0776968	0.0612636
NUP107	0.776544	0.685612	0.604284																																							COQ3	0.574871	0.0275799	0.00754475
NUP205	0.672698	0.68856	0.429646																																							COQ5	0.48498	0.200065	0.534103
NUP43	0.301962	0.0643807	0.025179																																							COQ7	0.458572	0.00603841	0.000204803
NUP50	0.280445	0.451165	0.52577																																							COQ8A	0.118449	0.181777	0.02024
NUP54	0.529381	0.625743	0.525885																																							CORO1B	0.0443327	0.362651	0.0146766
NUSAP1	0.748283	0.510944	0.373142																																							COX11	0.276523	0.218377	0.145159
NXNL2	0.0765582	0.00441581	0.000351256																																							COX16	0.451054	0.0402785	0.169661
OAZ2	0.0906172	0.0957401	0.0495006																																							COX18	0.615595	0.124747	0.109954
ODC1	0.376237	0.232436	0.220335																																							COX4I1	0.0932729	0.151634	0.00825679
ODF2	0.127907	0.515387	0.131396																																							COX5B	0.279194	0.272257	0.063711
OGFOD1	0.247713	0.165693	0.057025																																							CPD	0.108495	0.160894	0.00346929
OIP5	0.908241	0.236197	0.158375																																							CPNE3	0.221332	0.476524	0.652239
OLA1	0.506055	0.693677	0.418461																																							CPOX	0.513825	0.53721	0.189571
OLFM4	0.171393	0.0174622	0.0069853																																							CPPED1	0.110577	0.0436293	0.00712266
OPN3	0.599126	0.179703	0.0605432																																							CPSF3	0.459461	0.458158	0.462653
ORC6	0.820264	0.150275	0.100928																																							CRACR2A	0.0202054	0.0753249	0.0715729
P2RY14	0.390496	0.154574	0.0150614																																							CRACR2B	0.0228369	0.0499384	0.000574905
PAG1	0.454179	0.0579202	0.000837366																																							CRB3	0.0699869	0.251363	0.0298643
PAICS	0.753895	0.52678	0.321358																																							CRBN	0.408414	0.692351	0.575721
PAK1	0.198878	0.0529072	0.00959434																																							CREBL2	0.11759	0.0853767	0.074181
PALLD	0.179426	0.45831	0.118853																																							CREBRF	0.0596808	0.0720214	0.000144221
PAPD5	0.345076	0.249665	0.184095																																							CREG1	0.0321955	0.276953	0.364504
PAPOLA	0.0399901	0.471884	0.300754																																							CRIPT	0.382416	0.12603	0.0413069
PARD3B	0.289124	0.108611	0.283612																																							CRK	0.0671438	0.474885	0.662179
PARP1	0.503177	0.67657	0.0877448																																							CRKL	0.684795	0.227695	0.309776
PARP2	0.707288	0.651849	0.431392																																							CRLS1	0.499827	0.470295	0.016406
PARPBP	0.243901	0.0164067	0.0082705																																							CRNKL1	0.392118	0.699261	0.406538
PARTICL	0.0249407	0.0100898	0.0032493																																							CRTAP	0.030461	0.201454	0.00500358
PASK	0.178513	0.00138762	4.00293e-05																																							CRY1	0.450783	0.341798	0.19699
PATZ1	0.0158825	0.328727	0.147504																																							CRYBG3	0.0459337	0.487376	0.158583
PBK	0.976496	0.452962	0.232432																																							CRYZ	0.191709	0.281563	0.115601
PCDH10	0.359801	0.0574787	0.00339478																																							CRYZL1	0.836153	0.674342	0.260168
PCDH19	0.406082	0.122395	0.004317																																							CSDE1	0.567965	0.772311	0.646589
PCGF6	0.372422	0.424065	0.224911																																							CSNK1A1	0.623568	0.54313	0.700983
PCNA	0.938022	0.56071	0.261268																																							CSNK1G2	0.174783	0.267628	0.0753791
PCSK5	0.501442	0.0927149	0.0322801																																							CSNK1G3	0.446051	0.621148	0.0349971
PDCD7	0.113893	0.0137759	0.000344859																																							CSNK2A1	0.266919	0.0489577	1.3334e-05
PDE5A	0.431543	0.414356	0.0457645																																							CSNK2A2	0.130913	0.424501	0.453836
PDGFC	0.506304	0.230603	0.0184778																																							CSRNP1	0.101322	0.0458394	9.24571e-05
PDGFD	0.263195	0.0762859	0.0028821																																							CSTF1	0.580816	0.41466	0.558575
PDIA6	0.108588	0.314119	0.221165																																							CSTF2T	0.822497	0.198305	0.0667212
PEAK1	0.353042	0.302779	0.0432679																																							CTBS	0.298664	0.0716028	0.0829169
PER3	0.214402	0.165751	0.0117866																																							CTDP1	0.049987	0.230258	0.0230103
PFKM	0.0490476	0.337905	0.0322225																																							CTDSPL2	0.526693	0.575575	0.0425058
PFN2	0.0985995	0.381339	0.111254																																							CTNNB1	0.250767	0.279033	0.0408742
PGD	0.0851645	0.0852034	0.0044004																																							CTNNBIP1	0.102544	0.238555	0.00256845
PGPEP1	0.0159551	0.0981256	0.0608943																																							CTNNBL1	0.305165	0.18617	0.0147165
PGR	0.47651	0.47427	0.182865																																							CTNS	0.0664996	0.311097	0.0346016
PGRMC1	0.0982089	0.451339	0.170156																																							CTSC	0.0442773	0.0552927	0.000144267
PHB2	0.0278895	0.125884	0.0244551																																							CTSF	0.0386749	0.0553991	0.0139174
PHC1	0.449038	0.482354	0.278395																																							CTSK	0.102812	0.0581596	0.000898308
PHF14	0.435423	0.741773	0.580933																																							CTSV	0.0613834	0.00617178	3.43692e-05
PHTF2	0.578792	0.487798	0.0751784																																							CTTNBP2	0.0447164	0.205583	0.012635
PIDD1	0.0464547	0.152376	0.0750564																																							CUL1	0.200089	0.529924	0.453685
PIGW	0.585058	0.059668	0.00128003																																							CUL2	0.862755	0.734985	0.701196
PIK3R3	0.518813	0.367675	0.0271093																																							CUL3	0.180846	0.231136	0.786908
PIM2	0.0061481	0.0957226	0.0256682																																							CUL4A	0.0539168	0.42128	0.157967
PIP4K2A	0.246718	0.309216	0.2557																																							CUL5	0.411726	0.577807	0.504211
PIP5KL1	0.0254279	0.0526068	0.0129588																																							CUTC	0.597129	0.311782	0.530421
PKI55	0.135641	0.0182241	0.00078709																																							CWC15	0.107638	0.237283	0.482057
PKMYT1	0.0790978	0.0293971	0.0240967																																							CWC22	0.16543	0.723081	0.33986
PKN3	0.0318081	0.312148	0.10417																																							CWC25	0.0466067	0.125754	0.0582981
PKP4	0.0602818	0.301728	0.0607987																																							CWC27	0.0329158	0.203137	0.137917
PLCXD1	0.19595	0.0997178	0.112423																																							CWF19L1	0.218866	0.0588747	0.00199872
PLEKHG2	0.022594	0.0458681	0.0111544																																							CWF19L2	0.59344	0.517477	0.0177559
PLEKHG4B	0.305591	0.252658	0.00599051																																							CXCL16	0.146273	0.0615382	0.00722778
PLK1	0.115345	0.00546422	0.01799																																							CXorf23	0.254331	0.556118	0.248291
PLK2	0.366413	0.45584	0.0257861																																							CXorf38	0.0853109	0.321907	0.243728
PLK4	0.83479	0.068806	0.00042003																																							CYFIP1	0.166111	0.205113	0.0164941
PLVAP	0.0192223	0.181435	0.0242019																																							CYHR1	0.0581922	0.25321	0.0444794
PLXDC2	0.267416	0.127831	0.013605																																							CYLD	0.117029	0.201513	0.0823912
PMAIP1	0.490546	0.0639495	0.0208764																																							CYP27A1	0.0286348	0.0787763	0.0071539
PMS1	0.397974	0.669509	0.462139																																							CYP2R1	0.159651	0.633102	0.247153
PNMAL1	0.564934	0.160245	0.0212261																																							CYP2U1	0.505707	0.0960289	0.0343665
PODXL	0.251818	0.196072	0.108666																																							CYP39A1	0.500894	0.032145	0.0204447
POGK	0.174275	0.276545	0.195237																																							CYP4V2	0.0175041	0.116715	0.00142614
POLA1	0.872893	0.301766	0.426528																																							CYTH2	0.0965029	0.297935	0.0468545
POLB	0.580099	0.288296	0.030288																																							CYTH3	0.117454	0.0251741	0.0015808
POLD3	0.854231	0.751339	0.700554																																							CYYR1	0.109815	0.214793	0.0581285
POLE2	0.894496	0.460071	0.0709803																																							DAAM1	0.00639707	0.453243	0.188681
POLE3	0.329616	0.153646	0.00819333																																							DAP3	0.83889	0.409185	0.513588
POLQ	0.29155	0.00247422	0.00613375																																							DARS	0.067577	0.150994	0.495427
POLR1C	0.457094	0.164542	0.159163																																							DARS2	0.0354176	0.00550139	2.95967e-05
POMP	0.0324777	0.153617	0.0583152																																							DBI	0.309959	0.0180764	0.0623159
POP1	0.140375	0.0133871	0.0041671																																							DBR1	0.726364	0.34501	0.0611655
POSTN	0.346227	0.228001	0.0103912																																							DBT	0.17086	0.0798512	0.000295879
PPIA	0.0323499	0.0720736	0.169034																																							DCAF10	0.0546437	0.17142	0.00960879
PPIL1	0.368546	0.478962	0.398048																																							DCAF12L1	0.383188	0.000976127	0.000506679
PPP1CC	0.694234	0.870427	0.696295																																							DCAF13	0.695641	0.59522	0.858202
PPP2R2C	0.402566	0.254355	0.0499039																																							DCAF4	0.240906	0.0436155	0.0327525
PPP2R3A	0.181085	0.262902	0.00920552																																							DCAF6	0.0570258	0.530497	0.357209
PRC1	0.77247	0.543247	0.273951																																							DCBLD2	0.194925	0.478238	0.118366
PRICKLE2	0.220438	0.346779	0.148078																																							DCK	0.563406	0.197663	0.0167292
PRIM1	0.785109	0.169869	0.147082																																							DCLRE1B	0.387767	0.0226733	0.000173443
PRKCQ	0.405641	0.0981445	0.00947428																																							DCTD	0.296433	0.0227527	0.000179082
PRKD3	0.275718	0.785564	0.506																																							DCTN4	0.288331	0.926976	0.796775
PRKDC	0.451628	0.607234	0.295506																																							DCTN6	0.217511	0.555798	0.491468
PRPF40A	0.0555947	0.370799	0.192795																																							DCUN1D1	0.497821	0.588279	0.0987832
PRPF4B	0.194668	0.425245	0.149171																																							DCUN1D4	0.475676	0.605243	0.351976
PRPS1	0.219849	0.0814945	0.0244095																																							DCUN1D5	0.602705	0.22251	0.156117
PRR11	0.796968	0.391881	0.228093																																							DDA1	0.0513087	0.267713	0.00439467
PRSS12	0.222551	0.258848	0.0135342																																							DDAH1	0.205194	0.173824	0.0614014
PRSS23	0.133055	0.175993	0.0135537																																							DDHD2	0.20319	0.911054	0.506503
PRSS35	0.161179	0.000643646	6.98213e-05																																							DDX1	0.293431	0.245698	0.811533
PSIP1	0.547704	0.740644	0.405309																																							DDX10	0.566881	0.510735	0.547869
PSMA2	0.534849	0.451269	0.502535																																							DDX19A	0.457452	0.0428948	0.00259527
PSMC3IP	0.601939	0.0438538	0.00159636																																							DDX19B	0.236362	0.0288219	0.00937845
PSMD1	0.202143	0.22557	0.810272																																							DDX20	0.212582	0.129186	0.470589
PSMD11	0.106846	0.0269626	0.00105591																																							DDX21	0.241314	0.250217	0.120711
PSMG3-AS1	0.0143023	0.00580386	0.000947238																																							DDX24	0.0473201	0.375776	0.188925
PTCH1	0.449666	0.271867	0.0538252																																							DDX27	0.146025	0.0356507	0.209772
PTEN	0.123227	0.308138	0.213825																																							DDX31	0.411877	0.314753	0.137553
PTGES3	0.39301	0.446932	0.366108																																							DDX46	0.405291	0.588815	0.675903
PTP4A3	0.0412844	0.254969	0.0102192																																							DDX50	0.235071	0.206969	0.592328
PTTG3P	0.0951222	0.0306029	0.00606018																																							DDX60	0.165965	0.742978	0.282323
PUS7	0.469353	0.321067	0.152144																																							DDX60L	0.140129	0.643058	0.349944
PZP	0.035014	0.00420267	1.29377e-05																																							DEAF1	0.184266	0.221909	0.0121876
QSER1	0.67723	0.442094	0.210648																																							DECR1	0.162614	0.431007	0.328374
R3HDM1	0.300186	0.34535	0.160196																																							DECR2	0.078454	0.224725	0.0431661
RAB30	0.282509	0.102264	0.0165389																																							DEFB124	0.0314171	0.00981739	8.34535e-05
RAB6B	0.0132185	0.00677205	0.012255																																							DENND1A	0.1018	0.273344	0.0292272
RACGAP1	0.794208	0.446994	0.269952																																							DENND1B	0.265904	0.455285	0.327697
RAD18	0.170217	0.0231176	0.000440383																																							DENND2D	0.172346	0.0126623	0.00564613
RAD51	0.870106	0.191639	0.200264																																							DENND5A	0.048373	0.188364	0.144306
RAD51AP1	1	0.439922	0.223683																																							DENR	0.135194	0.703707	0.449276
RAD51C	0.612974	0.277668	0.252121																																							DEPDC7	0.171334	0.0138642	0.00880566
RAD54L	0.168547	0.0197126	0.00073189																																							DERL1	0.253239	0.743384	0.441203
RAI1	0.286075	0.119157	0.176121																																							DERL2	0.190842	0.0211009	0.000369567
RAI14	0.401611	0.288506	0.0194637																																							DET1	0.742254	0.0778469	0.074833
RALGPS2	0.318753	0.455862	0.136885																																							DFNA5	0.119603	0.00756499	0.0308209
RAN	0.179545	0.338203	0.282561																																							DGAT1	0.0453891	0.207555	0.0766094
RANBP1	0.543655	0.0965685	0.00796576																																							DHFR2	0.278969	0.317015	0.0288729
RARA	0.0326251	0.274969	0.122764																																							DHODH	0.105574	0.00842526	0.00113944
RASGRP1	0.16746	0.0296153	0.000535909																																							DHPS	0.271725	0.252712	0.0325255
RASSF2	0.0842279	0.220555	0.162474																																							DHRS4-AS1	0.346064	0.0407791	0.0283227
RAVER2	0.327831	0.3952	0.104542																																							DHTKD1	0.0672843	0.129752	0.0432705
RBBP4	0.583459	0.594511	0.222684																																							DHX29	0.581446	0.716497	0.527859
RBBP7	0.739865	0.791003	0.616346																																							DHX35	0.28659	0.248957	0.0314298
RBFOX2	0.324585	0.40769	0.0589009																																							DHX58	0.0197773	0.00629203	1.84017e-05
RBM15B	0.0347599	0.301479	0.0699648																																							DIDO1	0.042717	0.374205	0.118219
RBP5	0.0252299	0.00228734	8.63795e-05																																							DIEXF	0.32825	0.369734	0.0202699
RCBTB2	0.205896	0.468268	0.308237																																							DIMT1	0.557762	0.0474928	0.0490901
RCN2	0.669585	0.483939	0.375656																																							DIP2B	0.251308	0.564728	0.0862206
RCOR2	0.0147489	0.0225232	0.114947																																							DIRAS3	0.0381275	0.000831537	5.38335e-05
RDX	0.423655	0.708475	0.595321																																							DIS3	0.12934	0.86029	0.538185
REG3A	0.0162289	0.000340334	0.000305276																																							DISP1	0.303854	0.207461	0.261077
REPIN1	0.0708363	0.34504	0.0753509																																							DLAT	0.234757	0.357028	0.449675
RFC3	0.942595	0.767166	0.348944																																							DLD	0.314266	0.540085	0.413812
RFC4	0.912154	0.63755	0.574644																																							DLG3	0.184571	0.030369	0.00175899
RFWD3	0.472578	0.0334453	0.0062677																																							DLX5	0.067018	0.0262732	0.00043468
RFX5	0.488671	1	0.804546																																							DLX6-AS1	0.167974	0.0554932	0.0859949
RGS19	0.0267701	0.202206	0.0102621																																							DMD	0.286632	0.118394	0.139551
RGS7BP	0.404136	0.0254046	0.00379125																																							DNAAF2	0.685029	0.415554	0.0715744
RHOBTB1	0.163153	0.568065	0.245051																																							DNAH14	0.395783	0.00540528	0.00427631
RHOD	0.0283661	0.110425	0.0765744																																							DNAH9	0.256462	0.00870503	0.000392405
RLN2	0.322378	0.0302513	9.90744e-05																																							DNAJA1	0.415402	0.387673	0.137435
RMI1	0.416717	0.150881	0.124968																																							DNAJA2	0.390042	0.591987	0.53804
RNFT2	0.100454	0.00648396	0.000455745																																							DNAJA4	0.42449	0.213373	0.170238
RNPEP	0.123406	0.232753	0.0355892																																							DNAJB11	0.156988	0.39545	0.218148
RPL11	0.120599	0.483313	0.449189																																							DNAJB14	0.0661622	0.591595	0.276645
RPL15	0.0518887	0.0410968	0.536598																																							DNAJB4	0.272989	0.230374	0.16903
RPL22	0.271521	0.286684	0.180226																																							DNAJB6	0.468882	0.167693	0.00191407
RPL26L1	0.619921	0.135616	0.230325																																							DNAJC12	0.50427	0.0380523	0.00430012
RPL3	0.026625	0.109984	0.00222752																																							DNAJC14	0.128885	0.0236519	0.000115708
RPL31	0.491931	0.061572	0.085984																																							DNAJC15	0.0697627	0.112157	0.25222
RPL35	0.0625832	0.069715	0.0661314																																							DNAJC16	0.0217712	0.59709	0.212308
RPL35A	0.243568	0.09787	0.200678																																							DNAJC18	0.0730883	0.0339062	0.000120126
RPL9	0.161672	0.166262	0.087722																																							DNAJC19	0.401665	0.0907775	0.0558255
RPP14	0.0816197	0.0875252	0.00822171																																							DNAJC24	0.372895	0.16026	0.332452
RPS17	0.307554	0.127703	0.0333081																																							DNAJC27	0.200508	0.698377	0.434345
RPS19	0.0443207	0.0076417	0.00760995																																							DNAJC3-AS1	0.273317	0.00922394	3.42838e-05
RPS2	0.0550043	0.203713	0.0221901																																							DNAJC4	0.0620392	0.285975	0.0811194
RPS23	0.0853739	0.186826	0.23332																																							DNAJC8	0.60373	0.0333684	0.002936
RPS24	0.0318137	0.339207	0.394284																																							DNAL1	0.228638	0.156205	0.0877918
RPS4X	0.0463385	0.23463	0.200437																																							DNM1L	0.178675	0.621961	0.696381
RPS5	0.0306888	0.20621	0.0667613																																							DNPEP	0.121655	0.333067	0.00672632
RPUSD1	0.0198529	0.225726	0.0871508																																							DNTTIP2	0.021171	0.0593472	0.684276
RRM1	0.878287	0.757701	0.501704																																							DOCK9	0.0343954	0.691247	0.281362
RRM2	0.858153	0.41511	0.342681																																							DOK6	0.213749	0.0153865	0.0145142
RUNX1T1	0.380019	0.368396	0.0856726																																							DOPEY1	0.122529	0.498715	0.269142
RUSC2	0.0160721	0.0952359	0.0438869																																							DPCD	0.41726	0.0529559	0.00615141
RUVBL1	0.284114	0.129569	0.00360043																																							DPH6	0.288349	0.0973879	0.0382888
S1PR5	0.0279329	0.000416063	0.000280511																																							DPM1	0.701674	0.628796	0.591742
SAE1	0.276461	0.0520132	0.000426798																																							DPY19L3	0.347323	0.69921	0.581914
SALL1	0.155915	0.349133	0.152329																																							DPY19L4	0.128212	0.252239	0.0120581
SAMHD1	0.130045	0.146711	0.21278																																							DPY30	0.310006	0.0566032	0.0570172
SAMM50	0.0996539	0.159154	0.0308189																																							DPYD	0.092164	0.132224	0.0145321
SASS6	0.657167	0.00560807	0.00129958																																							DR1	0.347638	0.198961	0.0532637
SCARF2	0.0341327	0.165798	0.12695																																							DRAM2	0.24055	0.647174	0.343255
SCGB3A1	0.039229	0.0363474	0.0242228																																							DSCR3	0.32033	0.338498	0.179783
SCUBE2	0.352836	0.0898538	0.00493851																																							DSEL	0.302061	0.0278077	0.0202748
SEMA3A	0.0523271	0.0123485	0.0281906																																							DSG2	0.259812	0.299632	0.163464
SEMA3C	0.0627146	0.260331	0.0493269																																							DSG2-AS1	0.0197584	0.00259137	0.00834024
SEMA3E	0.0548364	0.00177289	0.000242484																																							DSTYK	0.0647483	0.362233	0.280241
SEPHS1	0.616475	0.595814	0.214005																																							DTD2	0.661441	0.148679	0.0656448
SESN3	0.171124	0.466443	0.0230245																																							DTWD1	0.386563	0.660617	0.186015
SEZ6L2	0.0442523	0.261684	0.180726																																							DUBR	0.0322216	0.00329532	9.53188e-06
SF3A3	0.340022	0.263546	0.31504																																							DUS4L	0.680394	0.55107	0.352913
SF3B3	0.0180187	0.0016417	0.000407491																																							DUSP11	0.623955	0.28601	0.143075
SFPQ	0.163373	0.526868	0.280838																																							DUSP12	0.279046	0.443947	0.356992
SFRP1	0.086137	0.126313	0.0237762																																							DUSP16	0.231184	0.323977	0.0294603
SFRP4	0.0302146	0.257421	0.030799																																							DUSP19	0.180527	0.0223215	8.06737e-05
SFXN5	0.0380167	0.026859	0.0177813																																							DUSP6	0.183807	0.015525	0.000671757
SGO2	0.813503	0.132177	0.0897231																																							DVL2	0.0794902	0.237832	0.0541121
SH3BGR	0.264397	0.0347714	0.021033																																							DYM	0.374611	0.114213	0.181584
SH3PXD2A	0.312084	0.183178	0.0176961																																							DYNC2H1	0.233642	0.363089	0.123736
SH3RF2	0.292753	0.0402973	0.0219845																																							DYNC2LI1	0.148286	0.568358	0.466771
SHANK2	0.311753	0.100742	0.0214045																																							DYNLL2	0.0414992	0.027075	0.000451468
SHCBP1	0.853742	0.218664	0.128848																																							DYNLT1	0.266867	0.0308759	0.0784873
SHPK	0.0331489	0.0741786	0.0418344																																							DYRK2	0.272636	0.316357	0.073587
SHROOM4	0.256106	0.0366724	0.0100461																																							DYRK3	0.113798	0.00122315	0.0036418
SIGMAR1	0.0601062	0.12166	0.0189327																																							DYX1C1	0.628418	0.142878	0.0168532
SIPA1L1	0.297488	0.242157	0.052829																																							DZIP1	0.0820361	0.430752	0.261171
SIVA1	0.158651	0.382936	0.145292																																							E2F5	0.673186	0.253504	0.107543
SIX4	0.0466963	0.0270167	3.4417e-05																																							E2F6	0.609343	0.74283	0.197481
SKA1	0.44329	0.0105699	0.00192023																																							EAF1	0.101856	0.540731	0.386575
SKA2	0.77576	0.116747	0.0461507																																							EAPP	0.661801	0.582139	0.151968
SKA3	0.381512	0.0148716	0.00277808																																							EARS2	0.597103	0.172259	0.342103
SKP2	0.785539	0.373006	0.173848																																							EBAG9	0.666934	0.259329	0.214071
SLAMF1	0.00439372	0.00527477	7.84381e-05																																							EBLN3P	0.214239	0.607234	0.361643
SLC13A3	0.0416092	0.0375939	0.000277327																																							ECH1	0.128957	0.249792	0.0136922
SLC16A9	0.648951	0.158298	0.0606654																																							ECHDC1	0.669912	0.668286	0.543612
SLC18B1	0.292704	0.426444	0.163019																																							ECHDC3	0.138201	0.0823558	0.00412877
SLC19A1	0.281798	0.319502	0.196837																																							ECI2	0.218578	0.0847614	0.222377
SLC25A35	0.0518637	0.337164	0.0340814																																							EDF1	0.0989645	0.299346	0.0300666
SLC25A6	0.0384959	0.123971	0.0320148																																							EDIL3	0.131977	0.0131247	3.63014e-05
SLC29A2	0.0194875	0.0873748	0.01079																																							EEF1D	0.0522423	0.339696	0.0750098
SLC29A4	0.0228331	0.194577	0.201865																																							EEF1E1	0.259956	0.128118	0.0681506
SLC35B1	0.0193461	0.0483527	0.00322655																																							EEPD1	0.0312925	0.0492065	0.000508277
SLC39A10	0.398941	0.65686	0.0622679																																							EFCAB1	0.103189	0.00715244	0.00121232
SLC39A6	0.351673	0.260991	0.0884064																																							EFCAB11	0.47829	0.0250078	0.0205505
SLC4A3	0.0341917	0.0602095	0.0210616																																							EFCAB14	0.00712631	0.369548	0.202083
SLC52A3	0.0639292	0.0359843	0.00814442																																							EFCAB2	0.35201	0.216779	0.0824981
SLC5A3	0.0511586	0.181218	0.00970956																																							EFCAB7	0.340579	0.467852	0.31774
SLFN11	0.397231	0.325977	0.0515972																																							EFHB	0.0486783	0.00909356	0.000488786
SLIRP	0.714037	0.0330691	0.0110786																																							EFHC1	0.229934	0.461804	0.44137
SLIT1	0.00435768	0.0327073	0.00259045																																							EFL1	0.231797	0.409492	0.176738
SLITRK6	0.208998	0.0106577	0.00163343																																							EFNB2	0.143263	0.122038	0.0101679
SMARCA4	0.111689	0.202702	0.0032416																																							EFR3A	0.404683	0.408765	0.185787
SMARCD1	0.124398	0.270913	0.0625467																																							EGLN1	0.218579	0.676094	0.590063
SMARCD3	0.0819692	0.203384	0.0866135																																							EHBP1	0.0227989	0.461083	0.192849
SMARCE1	0.275274	0.736318	0.486744																																							EHF	0.0309736	0.38916	0.333126
SMC1A	0.573662	0.612355	0.463854																																							EHHADH	0.560054	0.248152	0.104572
SMC2	0.979813	0.525207	0.210809																																							EHMT1	0.00754694	0.0325352	1.42982e-05
SMC4	0.843648	0.556625	0.596278																																							EI24	0.647707	0.302472	0.114226
SMCO3	0.160676	0.000470888	0.00154482																																							EID1	0.253237	0.202208	0.132148
SMYD2	0.464508	0.419416	0.556379																																							EID2	0.182961	0.0363166	0.010071
SMYD3	0.378671	0.140072	0.150701																																							EID2B	0.663908	0.0349872	0.000184379
SNRNP40	0.350428	0.0261827	0.00344226																																							EID3	0.54484	0.124435	0.0346875
SNRPA	0.38696	0.357754	0.194169																																							EIF1AX	0.147318	0.239712	0.0815812
[truncated: 2,970 more rows]
[truncated: 4 more columns]
