# Supplementary material for: Weighted Gene Co-expression Network Analysis of Endometriosis and Identification of Functional Modules Associated With Its Main Hallmarks
Source: Front Genet. 2018 Oct 12;9:453. doi: 10.3389/fgene.2018.00453 (PMC6194152; doi:10.3389/fgene.2018.00453)
Supplement: FILE S5 — List of specific hub genes of NEM, MMES, and MSES, and common hub genes between them in each non-preserved module. [file Data_Sheet_5.xlsx]

## Sheet:  
Supplementary file 3. List of specific hub genes of NEM, MMES and MSES, and common hub genes between them in each non-preserved module.																																											Supplemenatry File S5
		Brown	module size= 1085									green yellow	module size=183							lightcyan	module size= 44						Magenta	module size= 229							Pink	module size= 254							Purple	module size= 226
262	35	21	64	33	88	241		15	18	5	24	1	40	30		11	1	1	0	3	3	17		96	8	4	16	1	8	10		34	11	10	8	2	52	55		54	2	8	19	20	14	82		23	28
NEM	MMES	MSES	NEM & MMES	NEM & MSES	MSES & MMES	NEM, MSES & MMES		NEM	MMES	MSES	NEM & MMES	NEM & MSES	MSES & MMES	NEM, MSES & MMES		NEM	MMES	MSES	NEM & MMES	NEM & MSES	MSES & MMES	NEM, MSES & MMES		NEM	MMES	MSES	NEM & MMES	NEM & MSES	MSES & MMES	NEM, MSES & MMES		NEM	MMES	MSES	NEM & MMES	NEM & MSES	MSES & MMES	NEM, MSES & MMES		NEM	MMES	MSES	NEM & MMES	NEM & MSES	MSES & MMES	NEM, MSES & MMES		NEM	MMES
RACGAP1	PSMD1	PFKM	CDK6	KDM2B	VPS45	SRSF3		KIR2DL2	DHRS3	MESDC1	GPX3	LY86	TLE2	CD7		GZMB	NCF4	PF4		PRF1	WNT5B	RAC2		SLC35E1	DSPP	POMT2	SPTAN1	PFN1	ARHGAP44	CNOT3		LRCH3	KLHL3	LOC102724851	LINC01004	ZFAS1	USP24	STX16		ST8SIA4	SECISBP2	FAM135A	LOC100288675	TNFAIP8	UBE2E1	WDR26		ACVRL1	ABCA5
CKS1B	ZNF443	RBFOX2	HSPD1	ZNF93	HNRNPUL2	ADNP		TAGLN	ABL1	MEIS3	DOK2		GNA15	HLA-C		SAMD9L				CCL4	MFNG	IL2RB		ATF7IP	NSUN5	PROSER3	DMWD		SETD1B	TSC22D4		FTX	C20orf194	ZNF141	EBLN2	SEPT7P2	TSC1	PAN3		MS4A4A	DHX32	ADGRL4	FAM69A	LXN	ELMO2	RAP1B		AVPI1	AIM1
CEP19	DNAJC2	DLC1	CTR9	POLB	NCL	SRSF1		QSOX1	POU6F1	SLC45A3	SASH3		RHOG	UBTD1		AEBP1				CDKN1C	STK10	ARHGAP45		CCDC152	LOC101928000	DTX3	SPDYE2		PRR19	BANF1		ANKRD13D	FRG1HP	JPX	RASEF		BIRC6	WSB1		CASP1		SLC36A4	RELL1	ELK3	IL13RA1	TGFBR1		BSPRY	ARSD
SH3RF2	RPL15	NF1	THYN1	ZNF300	MED1	IARS		CYTH4	LAMC3	ADRA2C	MMP2		NBL1	LSP1		CALD1						NKG7		SPG21	EXOC3L2	USP35	TMEM241		OBSL1	JUND		LOC202181	DIS3L2	CHD2	L3MBTL1		TRIM38	BAZ2B		ISCU		C9orf3	CTSS	BICC1	PAK2	SLC2A10		DOPEY2	BFAR
GALNT12	CLTC	MIR100HG	PARD3B	PLK2	NAA25	PPP1CC		KIR2DL5A	ST5	CD6	ELF3		GBGT1	ABI3		OPTN						CORO1A		USP34	FAHD2CP		KIAA1652		MAP2K7	SF3B4		ARID2	ZFHX3	HOOK3	ZNF767P		TMEM30A	AFG3L1P		C11orf96		FILIP1L	C1GALT1C1L	MSRB3	GBP1	TOR1B		DUOX1	BTAF1
ARL15	RPS24	PRSS12	BRCC3	TSEN2	TRIM22	ANP32E		PSTPIP1	AOAH		ITGB7		PVRIG	MXRA8		CARD6						APOC1		DDX59	GRM2		CEP170B		RDH13	MGRN1		RAB11FIP3	SUGP2	ZMYM5	SEC16B		MSANTD2	OGT		LYN		CHSY1	ABL2	F2R	APBB2	CORO1C		HMGCL	DMXL1
GREM2	RPS23	KDELR2	CEP152	SNX18	TARDBP	MCM6		PLK3	CSF3R		HLA-B		PPP1R18	PHC2		CHST11						SELENOM		DLGAP4	LIMK1		ZSWIM8		NOTCH4	FBRSL1		SLC6A16	ZNF763	PANK3	NINL		NPHP3	ZNF514		PBX3		HIPK2	BMP2K	WIPF1	STAM2	TPST1		ICA1	ENTPD5
GAR1	GDI2	SESN3	CYCS	ZCCHC11	TTC19	NUP107		GNLY	AK1		KRT86		RELB	HLA-A		PTPRC						FXYD5		SLC25A16	CPNE5		DND1		CD37	NRSN2		C5orf56	DCAF8	PCGF3	DGKH		SF3B1	PSMA3-AS1		HTR2B		B4GALT5	SYTL2	FAM49B	RAB31	CLIC2		KIAA1107	EPCAM
ZGRF1	SAMHD1	ZCCHC14	COPS8	USP49	HACD3	POLD3		KIR2DS5	TOR4A		ITGAL		MAPK7	ENG		STK38						CD52		APOPT1			ND2			VAMP2		C11orf80	MYO19	IGF1R			RALGAPA1	PHIP		UBE2W			SERPINB1	PRKAR2B	RBMS1	VAPA		LPCAT3	FAM13A
BID	DHX15	COL3A1	CCT6B	TTC28-AS1	LUC7L2	HAT1		GNGT2	P2RY6		LAIR1		CLDN5	ACKR1		MMP19						RUNX3		THUMPD3			ZNRF1			DOT1L		LINC00685	TNKS2	APPL2			42800	CEP95		MDFIC			TRIM69	GIMAP7	CSRNP2	EDEM1		LSS	FRMD4B
LINC00865	HSP90AA1	ANO1	SNRPD3	CKAP2	STX18	RDX		PODN	SOCS1		HLA-J		TMEM86A	FCMR		MEIS1						UPP1		KMT2D			CLASRP					TRAPPC10	ZNF662				KMT2A	ANKRD10		RBPMS			CYP20A1	PARP8	ZFAND6	CREM		MLX	GCLM
PEAK1	IGF1	CDH11	RPL35A	ABCG2	ZNF605	EED		H6PD	ASB2		TMC8		LASP1	LAT2								JAK3		MAN1B1-AS1			CDH24					SYMPK					GPCPD1	NKTR		C12orf49			CRLF3	CYB5R4	FNIP2	INSIG2		MUC1	IRF6
GGH	CCT5	MYO1B	HSPB11	NRIP1	ATP5C1	ZWILCH		ACTA2	EFNB1		CXCR3		TSKU	SIRPA								C10orf54		MZT2B			APOBEC3G					ARF1					MARK3	N4BP2L2		UBASH3B			EPSTI1	TM6SF1	STARD13	DSE		NEBL	KIAA0355
NUF2	AKAP1	KIRREL	KPNA2	MSI2	MAGI2-AS3	TRA2B		WNT6	TMEM92		IL12RB1		GPS2	ARHGDIB								ARHGAP9		LOC101927166			LOC100130370					TGIF1					GOLGB1	DIP2A		CD14			ARPC2	SLC46A3	VEZT	PARVA		NOL3	KIF3B
TIPIN	RASSF2	PPP2R3A	CCP110	CACHD1	SRP9	CCNB1IP1		KIR2DL3	BATF3		RASGRP2		CSDC2	FAM20C								PTPRCAP		LOC728061			MLLT6					MIR99AHG					ZCCHC8	DMTF1		CERK			GIMAP8	ARMC9		RAP2C		PHYHD1	KLF8
TUNAR	CYB5D1	ZNF551	IQCA1	CENPL	HEXB	API5			RAB3IL1		RASAL3		CD63	SFXN3								LTB		MTMR9			ZFYVE28					LOC101926967					PKD2	TTC17		RTP4			ADAM10	RND3		CLMP		PIK3R1	MYO9A
CDK1	H2BFXP	AGAP1	TUBGCP5	UBFD1	TMF1	NASP			ADAM8		HLA-G		FBLIM1	ZNF683								SELPLG		UBA1								XBP1					ZNF266	THUMPD3-AS1		FGD6			SDCBP	RTN4		MYO5A		PLLP	NPC1
EGFL6	CDK5RAP2	WNT5A	TSPYL4	CDCA7L	ANAPC4	NPM1			TINAGL1		HLA-F		SNX33	MATK										MIPEPP3								LHX4-AS1					ZNF292	TTC14		LOX			RAB23	LUM		SLC38A6		PRRG4	NT5E
CENPK	NUCKS1	SMARCA4	MCM8	PDE5A	DHX9	XPO1					LIF		SERTAD1	TBC1D10C										CPSF7								SCAF4					UHRF2	ALG13		ING1			SETD7	ENPP5		CFL2		PTGDS	OCLN
HEATR3	RAN	CCDC170	CHN1	NONO	SSB	NCOA4					TNFRSF18		FKRP	SYNPO										COL1A1								PMP22					MDN1	AHI1		EMCN				ETS1		RAP2A		TMEM120A	PAPSS1
BORA	MAPRE1	AADAT	FAM210B	PTCH1	RHOBTB1	DONSON					PTRF		TMEM176A	IRF9										FGFR1								HMBOX1					ABCC5	BPTF		LOC100507507						RNASEL		TMEM141	PDCD6IP
AURKA	RPL9		SMYD3	VANGL1	ABI2	GPSM2					CARD11		RXRA	CSF1										MINK1								CD276					PCM1	RBM6		TYROBP						CASC4		UBE2D2	PIGG
ARHGEF26	KMT2E		RPL26L1	GCLC	RCBTB2	SMC4					SEMA7A		EFHD2	FNDC4										ZNF721								GPR89B					KMT5B	IKBKB		CAB39L						PXDN		WDR45B	RGMB
ANO4	ASB3		HYLS1	CPM	ZBED5	MSH6					SPNS2		DTX1	ARHGAP23										SAMD4B								MDM4					CCDC14	SREK1		MS4A6A						STAM			SESN1
CGNL1	TCF20		ATP5A1	MCM4	ANP32A	NOLC1							ARID3B	TGFB1I1										FBXW12								GALNT2					TARBP1	FNBP4		CHST15						PPP4R1			UNC13B
SLC16A9	COL14A1		POLR1C	RAI14	RPL11	BUB3							MDFI	TIMP1										LOC340085								FBXW4P1					BDP1	TIA1		C1QB						HEATR5A			VDAC1
RAD51AP1	ZNF544		HSPA12A	SPRED1	DLG1	FANCL							CD40	IGFBP7										LENG8								LOC100133315					DIP2C	SENP7		LYZ						OSTM1			ZC3HAV1
CMC2	PPIA		NUDT15	TRIB2	ICA1L	PHF14							RIN3	CTDSP2										CENPT								42987					AHCYL1	NBPF1		GPNMB						PTP4A2			ZNF600
CRISPLD1	MECOM		RMI1	CEP162	DPH5	ZNF445							IRF7	GGT5										ARHGEF1								HCRP1					ATXN3	TAF1D		SLCO2B1						CDC37L1
BUB1	UTP4		PODXL	MEST	HNRNPC	RFX5							CHST1	MAP7D1										ND4								IFT27					ANAPC5	RCOR3		ETV6						USP3
NCAPG	MYLK		ATAD2	BHMT2	CCT6A	USP1							SLC7A5											FRG1BP								PPM1H					LCOR	SRSF11		CELF2						CCDC50
CEP55	OGFOD1		CHTOP	DNMT3A	ANKIB1	HNRNPA2B1							FAM65A											DYNC1H1								LOC646014					SRSF6	CHD9		PGM2L1						ATP6V1C1
SKA2	GREB1		EXOG	MARCKS	PRPF40A	RRM1							GPR153											SKIL								RDH5					MAP3K2	ZNF83		ADA						BPGM
CCNB1	HOXA10		LRR1		PTEN	TMEM168							C1QC											HECTD4								MALAT1					RAD23B	MFSD8		CCND3						DOCK11
PRKCQ	MEGF9		CACNA1D		XRCC5	SMYD2							APBA3											CALCOCO1													METTL3	MGEA5		LAPTM5						MFSD1
BRCA1			UGGT1		BMS1	CCT2							FAM78A											LPP													HNRNPA1	ZMAT1		C16orf54						ASAP2
SNRPE			MRPL51		TFCP2	ITGA6							CORO7											KCNQ1OT1													UTRN	CAPRIN2		IRF2BPL						SMAP1
FEN1			SUV39H2		AP3B1	NUP54							ICOSLG											EIF3K													DENND6A	KIAA0907		NEXN						RNF145
IL17RB			ME1		LBR	WDR61							SH2D3C											DLEU2													HNRNPK	RBM39		MRAS						FLI1
MND1			RPL31		TUBGCP4	HNRNPH3							SPOCK2											SGK494													PAN2	CCNT2		ENPP2						KIF1B
DLGAP5			FBXO5		EGFR	MIS18A																		LOC114224													BOD1L1	RBM5		EGR1						ARPC5
LOC81691			MTHFD1		LSG1	PRKD3																		NUTM2B-AS1													RIF1	PRRC2C		ITGAM						LEPROTL1
PRR11			USP10		THOC1	RBBP7																		SPDEF													KIAA0430	SLC25A27		PLPP1						TDP2
DCAF12			PRC1		SALL1	DEK																		TMEM67													DDX42	LUC7L3		CD93						GNB4
ANLN			ASPM		PGRMC1	DBF4																		CFLAR													HNRNPDL	ZFC3H1		N4BP1						SLC41A2
FKBP9			GPR137C		RPS4X	IFT57																		NUP153													ZNF10	CLK1		CAV1						IFIT3
PBK			STIL		NAP1L1	ZC3H14																		DMPK													CDC16	KIAA1109		LST1						SH3BP5
C5			ATP1B3		IMMT	MLH1																		ZNF160													EIF4G3	NEK3		PTPN1						RNF111
MAD2L1			SHCBP1		PAPOLA	IPO5																		NPFF													ZNF248	ARGLU1		GPRC5B						CDK17
RPS17			ATP23		MCOLN3	SPIN1																		NA													SMURF2	CREBZF		HCST						ARHGEF10
CPQ			MINOS1		ESR1	NAE1																		SNX22													EIF3A	MYSM1		TGFA						CAB39
STMN1			DSN1		SRPRB	HPF1																		ATP6													PCF11	AKAP9		CST7						DCBLD1
MID1			HMGB3		SFPQ	CETN2																		SLC26A6														TNRC6A		KLHL6						RECQL
KNSTRN			PRIM1		DST	RCN2																		KCNH6														CLK4		PECAM1						FAS
MYB			NRCAM		FGFR1OP	BCLAF1																		MACF1														KDM2A								CDKN2AIP
CEP97			FANCD2		KCTD20	LDHB																		PLIN2																						TIAM1
NCAPD2			SIPA1L1		PIP4K2A	SRSF7																		LOC100129447																						ABHD17B
SH3BGR			ORC6		IPO9	HMGN1																		NUMBL																						BACH1
DTL			TRDMT1		MYEF2	HDAC2																		SRRM2																						SAMD9
SH3PXD2A			NDC80		CKAP5	LMAN1																		TCF7L2																						CD59
NUP43			KIF20B		ANAPC7	GART																		FLT1																						AREL1
FREM1			NUSAP1		ZKSCAN8	FH																		LDB3																						COX20
SHANK2			METTL21A		EPC1	POLA1																		SPN																						ACTR10
TRIM6			NDUFA4		PRICKLE2	PARP2																		KCNJ5																						GNG12
BEX3					CHD1L	EZH2																		KIAA0485																						ABCB7
ANK2					ODF2	HDDC2																		SMG1P5																						HSPBAP1
RRM2					MAT2A	LGALSL																		MEIOC																						PRKACB
SNRPD2					ARHGEF9	DROSHA																		MAST4																						FNDC3A
CENPF					HDAC1	PSIP1																		LINC01000																						LGALS8
CBX5					PRPF4B	AZIN1																		FAM106A																						GOLT1B
MTCL1					UACA	TIGD1																		DDX17																						SNRK
EWSR1					ARL6IP1	MSH2																		FAHD2A																						USP42
HIKESHI					UGCG	CBX3																		PPP1R16B																						ZC3H12C
CDCA7					PFN2	RFC4																		LOC100996255																						DOCK10
KIF18A					PALLD	SMC1A																		LOC100133039																						UBR1
WDR77					ZNF827	SRSF10																		FITM1																						RPS6KA3
BUB1B					PKP4	EXOSC8																		POGZ																						ACOT9
WDR76					WDR73	DHFR																		ZNF451																						SSH1
ZNF704					POGK	VRK1																		UBQLN4																						STK17A
ZNF618					MTF2	MBOAT1																		CDC42-IT1																						FERMT2
C5orf34					MAP1B	OLA1																		NAT16																						PARP9
EPDR1					PDIA6	KDELC2																		AGAP9																						SP140L
POLE3					XPO7	NUP205																		B4GALT1
TRIP13					GOLIM4	FOCAD																		PCED1A
DIAPH3					YEATS2	PMS1																		SULT1A1
ARL3					ZBTB38	GALC																		ARHGEF15
OPN3					FAM168B	PRKDC																		PODNL1
TTK					TNFRSF19	DESI2																		FMN2
WHSC1						VDAC3																		ITPKB
ISOC1						RFC3																		SUZ12P1
NEK2						HMGB1																		IDS
PLEKHG4B						PAICS																		MBD6
ZWINT						HSPE1																		LOC339988
MELK						KPNA3																		TBC1D2B
TMEM97						HNRNPU																		ASAP1-IT2
TMEM106C						UBE2A																		GUSBP11
CENPN						B3GALNT2
SGO2						CSE1L
TOP2A						WDR12
KMO						NUP50
HMMR						ALDH7A1
E2F7						CUL4B
C14orf132						FKBP3
HELLS						NEMP1
TCF4						FAM122B
DNA2						HSPH1
MTFR2						MCM3
CDC6						CCDC34
DSCC1						VWA8
UBE2T						NCAPG2
RAD51						FAM111A
ZNF367						BRD7
CKAP2L						TRIM37
KIF23						ARMC1
TFDP2						SMARCE1
RFWD3						NUDT21
CENPE						DPY19L1
PAK1						SYNCRIP
SCUBE2						TIMM21
SKA3						INTS8
KIF4A						ZMYM4
SASS6						SF3A3
PIGW						TYW3
P2RY14						ERH
PARPBP						CCT4
CAMTA1						DNAJC9
RGS7BP						PSMA2
KL						CCNA2
ANKRD45						STT3B
GPAT3						MNS1
LINC00261						HNRNPM
E2F8						DIS3L
KCNIP4						HAUS1
CCNB2						STARD4
DDIAS						ATP5O
ADAMTS19						VBP1
MMP16						RAD51C
SYT1						FAM98A
MARVELD3						NCAPD3
SHROOM4						G3BP1
LOC730101						AIFM1
RUVBL1						EPB41L2
NETO2						KNTC1
PNMAL1						AFF3
ZNF788						TTLL5
POSTN						HMGB2
C1orf112						PPIL1
CDC25C						ACTL6A
CDKN3						MASTL
LIN9						SNRPD1
GUCY1A2						CEP78
COLEC12						HMG20A
KIF20A						PHC1
LSM5						UMPS
PPP2R2C						LIG3
TPX2						AP3M2
PCSK5						SMC2
TOMM5						CHML
PSMC3IP						CPSF6
DUT						ECT2
OIP5						GPATCH2
DKK3						BMPR1A
SNRPF						RBBP4
SLIRP						PAPD5
CBY1						PCGF6
ITIH5						TUSC3
PLK4						CTPS1
LMNB1						SEPHS1
PMAIP1						SPDL1
TRIM59						ZNF106
C18orf54						RPL22
HJURP						NARS2
BTBD11						HNRNPD
BRIP1						LIPA
GCNT1						VEZF1
NPAS3						CCND2
CADM1						TOP2B
CCNA1						TMPO
KIF15						FANCI
TYMS						PUS7
PIK3R3						R3HDM1
WDHD1						DCDC2
VWC2						ZNF682
FBN2						SLC18B1
TNFRSF10B						KHDRBS1
CCNE2						DNALI1
KLF10						ODC1
BCL11A						PTGES3
CNPY4						NHS
MMD						ALDH1A1
TMTC1						RAVER2
ARNT2						DNAJC10
TPBG						PCNA
PCDH10						RALGPS2
BLM						LCLAT1
KIF2C						LOC90246
CHEK1						SRPK1
SKA1						QSER1
ADAM12						SUPT16H
SPAG5						GEN1
DIO2						KIZ
KIAA1524						H2AFZ
CENPW						FIGNL1
LEF1						NDC1
ASCL1						BRI3BP
LAMA1						INPP5F
LRFN5						DHX40
TSPAN6						SSPN
COX7C						SLC39A10
ENC1						POLE2
PCDH19						FAM13B
PDGFC						SKP2
MURC						C4orf46
CDK2AP1						CNTRL
PAG1						ZRANB3
BRCA2						PGR
SMCO3						SLC39A6
CDH2						TFDP1
SPC25						KIF11
LRRC3B						TSPYL5
RANBP1						ARSJ
F13A1						USP13
NCAPH						NMT2
TCF19						TULP4
MRAP2						KIF21A
MKI67						RUNX1T1
DACH1						PHTF2
ETNPPL						PARP1
VASH2						HNRNPA0
GTSE1						MYH10
EPHA5						ZNF516
DEPDC1						SLFN11
FRRS1L						BOD1
KIF14						TIMELESS
RLN2						ANKRD50
CCBE1						GOLM1
TENM4						EDNRA
LINC00626						ZNF286A
ZCCHC18						ILF2
H2AFV						CENPU
UCHL1						BLMH
ZNF786
ICMT
DNMT3B
SAE1
MCM10
CDCA2
WIF1
CENPI
KLK1
CDC20B
EXO1
HMGA2
HHIP
NRXN1
APLP1
VSTM4
IFI27L2
SNRPA
RAI1
SLC19A1
ELFN1
[truncated: 19 more columns]
