# Supplementary material for: Weighted Gene Co-expression Network Analysis of Endometriosis and Identification of Functional Modules Associated With Its Main Hallmarks
Source: Front Genet. 2018 Oct 12;9:453. doi: 10.3389/fgene.2018.00453 (PMC6194152; doi:10.3389/fgene.2018.00453)
Supplement: FILE S6 — Gene ontology and KEGG pathway enrichment analyses of identified non-preserved modules and prediction of common TF binding sites on their hub genes. [file Data_Sheet_6.xlsx]

## Sheet: Brown
Supplementary File S6
Term	Overlap	P-value	Adjusted P-value	Old P-value	Old Adjusted P-value	Z-score	Combined Score	Genes		MF	Term	Overlap	P-value	Adjusted P-value	Old P-value	Old Adjusted P-value	Z-score	Combined Score	Genes		KEGG	Term	Overlap	P-value	Adjusted P-value	Old P-value	Old Adjusted P-value	Z-score	Combined Score	Genes		TF	Term	Overlap	P-value	Adjusted P-value	Old P-value	Old Adjusted P-value	Z-score	Combined Score	Genes
mitotic cell cycle (GO:0000278)	112/404	4.82842e-49	1.86474e-45	4.05676e-37	1.56672e-33	-2.30482	237.381	ERCC6L;NUP107;ZWILCH;BUB1B;CCP110;SMC4;SMC2;PPP1CC;CCND1;PSMD1;KNTC1;NEK2;FBXO5;SKP2;CDK5RAP2;BORA;ANAPC7;VRK1;ESCO2;CDC25C;CCNE2;ANAPC4;DNA2;KIF20A;NUP205;PSMD11;NCAPG;PKMYT1;SKA1;NCAPH;SKA2;CCNB2;CCNB1;DSN1;ORC6;CEP78;PLK4;ODF2;PLK1;CDC7;CDC6;NDC80;ZWINT;DHFR;POLA1;KIF18A;CDK6;TUBGCP5;CDK1;FGFR1OP;TUBGCP4;TOP2A;FEN1;MCM8;CETN2;NCAPG2;MCM10;CKS1B;XPO1;CNTRL;NUF2;SPDL1;RFC3;HSP90AA1;RFC4;KIF23;MA…		.	microtubule binding (GO:0008017)	34/171	3.59664e-11	2.52482e-08	4.95597e-09	2.87683e-06	-2.41618	42.2699	MTCL1;CETN2;ARL3;KIF14;KIF11;GABARAP;SKA1;KIF15;SKA2;POLB;RACGAP1;NUSAP1;NEFM;KIF21A;MAP4;CDK5RAP2;DST;PLK1;MTUS2;KIF23;KIF22;KIF7;MID1;CLIP3;CENPE;KIF18A;PRC1;MAP1B;KIF4A;TUBGCP5;KIF2C;KIF20A;MAPRE1;KIF20B		.	Cell cycle_Homo sapiens_hsa04110	37/124	4.46466e-18	1.14742e-15	4.72547e-14	1.21444e-11	-1.7332	59.6242	HDAC2;PCNA;PRKDC;HDAC1;BUB1B;TTK;PKMYT1;CCNB2;CCNB1;CCND2;ORC6;CDC45;CCND1;CHEK1;E2F1;BUB3;SKP2;BUB1;ANAPC7;PLK1;CDC7;CDC6;CDC25C;SMC1A;CCNA2;CCNA1;TFDP1;CDK6;DBF4;TFDP2;CCNE2;CDK1;MCM3;MCM4;ANAPC4;MCM6;MAD2L1		.	E2F1 (human)	290/4207	2.42954e-06	0.000792029	8.60785e-28	3.53797e-29	-1.57178	11.224	ARL6IP1;RPL31;PNMAL1;C9ORF142;HHIP;LRR1;SLC4A3;RPL9;SMC4;FAM122B;RPS19;C19ORF54;OGFOD1;CHEK1;STMN1;RAVER2;MYB;EPC1;TRIM25;TMPO;EPHA5;TIPIN;CXADR;FNDC3B;GTPBP3;DKK3;DHX40;DYNC1LI1;MTHFD1;PRKCQ;KIF20A;ATF5;CCDC81;ALDH7A1;CUTA;TTYH3;DHX9;PRKDC;PCDH10;CDCA7;NOLC1;AGAP1;TMTC1;PCDH19;LYPD6;SLC5A3;SKA1;GABARAP;UGCG;FIGNL1;EPB41L2;TSPAN6;PATZ1;NXNL2;SLC19A1;PHC1;CADM1;SIVA1;XRCC5;CDC7;CDC6;ELL3;SMARCA4;V…
nuclear division (GO:0000280)	71/298	7.50378e-27	1.44898e-23	1.73735e-20	3.35482e-17	-2.31322	121.649	SUV39H2;ERCC6L;ZWILCH;CETN2;CLTC;NCAPG2;BUB1B;KIF11;BRCA2;MKI67;KIF15;NUF2;RUVBL1;PBK;OIP5;KNTC1;NEK2;PIM2;CEP55;HELLS;TIPIN;BORA;ANAPC7;VRK1;ACTR8;KIF22;CDC25C;MASTL;SMC1A;CKAP5;HAUS1;CCNA2;ASPM;CCNA1;DYNC1LI1;RAD51C;PAPD5;TIMELESS;ANAPC4;KIF2C;MAPRE1;KIF20B;CDCA2;NOLC1;SKA3;PKMYT1;SKA1;SKA2;AURKA;CCNB2;DSN1;RAD54L;NUP43;BUB1;CENPW;BOD1;PLK1;HMGA2;CDC6;NDC80;TPX2;ANLN;SNX18;CENPF;MIS18A;RAD51;CD…		.	structure-specific DNA binding (GO:0043566)	41/241	6.42449e-11	2.52482e-08	7.32018e-09	2.87683e-06	-2.38018	41.6401	BLM;FEN1;HDAC2;PCNA;THRA;HDAC1;HMGB2;PSIP1;HMGB3;HMGB1;BRCA2;AFF3;ASCL1;EGFR;HSPD1;RAD51AP1;RBBP4;EXO1;PMS1;HMGN1;SMARCE1;MED1;XRCC5;H2AFZ;ACTL6A;HMGA2;MLH1;SMARCA4;MSH6;NEIL3;RAD51C;RAD51;MSH2;HNRNPA2B1;RARA;MCM4;MCM6;HNRNPC;TARDBP;RAD18;EZH2		.	DNA replication_Homo sapiens_hsa03030	13/36	2.35703e-08	2.01919e-06	1.65202e-06	0.000141523	-1.86936	24.5126	RFC3;FEN1;RFC4;PCNA;PRIM1;POLD3;POLA1;POLE2;POLE3;MCM3;MCM4;MCM6;DNA2		.	E2F1 (mouse)	211/3056	8.24204e-05	0.0134345	1.28747e-19	3.53797e-29	-1.57925	6.80645	MDC1;NUP107;RPL3;SLC35B1;LRR1;WDR89;MKI67;MYLK;FAM122B;SNRPD2;OGFOD1;CHEK1;RPL35;KIF21A;SOX4;TMEM8B;TYW3;ANK2;DKK3;GTPBP3;SFRP4;PRKD3;EWSR1;PRKCQ;KDELR2;KIF20B;ATF5;PRR11;TSPYL5;PCDH10;PRKDC;CDCA7;NCAPG;NOLC1;C2CD4C;SLC5A3;NCAPH;UGCG;ADAMTS19;ARSJ;FIGNL1;DPH5;PATZ1;SLC19A1;NXNL2;SIVA1;PLK2;PLK1;CDC6;PAICS;ELL3;SMARCA4;GPR137C;VANGL1;DHFR;HNRNPM;TPX2;POLA1;ADCK1;UNC119;MRAP2;CDK14;RPS24;CCNJL;NCAP…
cell cycle phase transition (GO:0044770)	68/280	2.77401e-26	3.57107e-23	4.83823e-20	6.22842e-17	-2.31886	119.854	MCM8;CETN2;BUB1B;CCP110;MCM10;CKS1B;CCND1;CHEK1;MYB;CNTRL;PSMD1;NEK2;FBXO5;PIM2;SKP2;CDK5RAP2;HSP90AA1;TIPIN;BORA;CDC25C;MASTL;CKAP5;CCNA2;CCNA1;MELK;TFDP1;DBF4;CCNE2;PSMA2;TIMELESS;MCM3;MCM4;MCM6;MAPRE1;KHDRBS1;PSMD11;PCNA;PRIM1;LIN9;PKMYT1;TYMS;AURKA;CCNB2;CCNB1;CDC45;ORC6;RBBP4;E2F1;CEP78;PLK4;RRM2;ODF2;PLK2;CEP152;PLK1;CDC7;CDC6;DHFR;POLA1;CENPF;CDK6;POLE2;TUBGCP5;CDK1;FGFR1OP;TUBGCP4;CDK14;C…		.	ATP binding (GO:0005524)	138/1494	3.00077e-10	7.86202e-08	4.36892e-08	1.14466e-05	-2.37467	38.8464	ERCC6L;BUB1B;HNRNPU;MKI67;SMC4;CCT6B;SMC2;MYLK;CHEK1;RUVBL1;NARS2;PAPOLA;PIP4K2A;KIF21A;NEK2;PIM2;SEPHS1;EPHB3;EPHA5;VRK1;PRPF4B;LIG3;CHD1L;PASK;ILF2;DHX40;MSH6;DYNC1LI1;MELK;SLFN11;MSH2;MTHFD1;PRKD3;SHPK;PRKCQ;KIF20A;DNA2;KIF20B;TRIB2;ABCG2;IQCA1;BLM;DHX9;PRKDC;NPR2;NOLC1;PKMYT1;BRIP1;HSPH1;FIGNL1;G3BP1;MYH10;ZRANB3;PLK4;XRCC5;PLK2;PLK1;CDC7;UBE2A;CDC6;HSPA12A;PAICS;SRPK1;SMARCA4;CCT6A;TPX2;KIF1…		.	p53 signaling pathway_Homo sapiens_hsa04115	18/69	1.78165e-08	2.01919e-06	9.55633e-07	0.000122799	-1.73739	22.782	RRM2;PTEN;TNFRSF10B;IGF1;PIDD1;CCNB2;CCNB1;CDK6;CCND2;CCND1;CCNE2;SESN3;CHEK1;CDK1;CYCS;PMAIP1;BID;GTSE1		.	NRF1 (human)	100/1356	0.000996357	0.0812031	6.03227e-11	3.53797e-29	-1.70506	4.28106	MDC1;ERCC6L;NUP107;TSEN2;C1ORF74;LIPA;SMC4;IPO9;FAM122C;PAPOLA;FBXO5;HMGN1;GEN1;EPHA5;RPS5;ILF3;C18ORF54;CCDC86;ZNF551;IQCA1;KHDRBS1;AGAP1;TMTC1;HMMR;C2CD4C;PKMYT1;NCAPH;CACNA1G;CCNB1;DSN1;ORC6;ISOC1;ZC3H14;B3GALNT2;CPSF4;CBX5;OPN3;XRCC5;CBX2;CDC7;PAICS;AZIN1;ZWINT;SMARCA4;POLA1;HNRNPM;ANLN;NF1;PHF14;CDK1;TUBGCP4;MXD3;EZH2;SUV39H2;HSPB11;ADAL;AIFM1;ZMYM4;SUFU;SPIN1;UBXN7;MYBL1;TCF19;HSP90AA1;EED;…
organelle fission (GO:0048285)	73/325	7.0729e-26	6.82889e-23	8.70187e-20	8.40165e-17	-2.34101	119.481	SUV39H2;ERCC6L;ZWILCH;CETN2;CLTC;NCAPG2;BUB1B;KIF11;BRCA2;MKI67;KIF15;NUF2;RUVBL1;PBK;OIP5;KNTC1;NEK2;PIM2;CEP55;HELLS;TIPIN;BORA;ANAPC7;VRK1;KIF22;ACTR8;CDC25C;MASTL;SMC1A;CKAP5;HAUS1;CCNA2;ASPM;CCNA1;DYNC1LI1;RAD51C;PAPD5;TIMELESS;ANAPC4;KIF2C;MTFR2;MAPRE1;KIF20B;CDCA2;MTFP1;NOLC1;SKA3;PKMYT1;SKA1;SKA2;AURKA;CCNB2;DSN1;RAD54L;NUP43;BUB1;CENPW;BOD1;PLK1;HMGA2;CDC6;NDC80;TPX2;ANLN;SNX18;CENPF;MIS…		.	tubulin binding (GO:0015631)	38/241	2.95438e-09	5.80535e-07	1.50842e-07	2.96404e-05	-2.39234	34.3524	MTCL1;CETN2;ARL3;KIF14;BRCA1;KIF11;BRCA2;SKA1;GABARAP;SKA2;KIF15;POLB;HSPH1;RACGAP1;STMN1;NUSAP1;NEFM;KIF21A;MAP4;CDK5RAP2;DST;PLK1;MTUS2;KIF23;KIF22;KIF7;MID1;CLIP3;CENPE;KIF18A;PRC1;MAP1B;KIF4A;TUBGCP5;KIF2C;KIF20A;MAPRE1;KIF20B		.	Base excision repair_Homo sapiens_hsa03410	12/33	7.50811e-08	4.82396e-06	3.93501e-06	0.000252824	-1.49842	18.3435	POLB;POLD3;NEIL3;FEN1;PCNA;PARP1;PARP2;POLE2;POLE3;LIG3;HMGB1;MUTYH		.	NFYA (human)	173/2549	0.000913693	0.0812031	2.49948e-15	3.53797e-29	-1.63971	4.117	HDDC2;SLC35B1;LRR1;HJURP;MKI67;WDR89;ELK1;IPO5;FAM122B;SESN3;RUSC2;GRB14;SNRPD2;ADORA1;NEK2;HMCN1;FBXO5;TRIM22;ZNF443;HMGN1;TMEM8B;GEN1;POSTN;STARD4;ACOT7;VASH2;FNDC3B;ANK2;ESCO2;CDC25C;ILF2;CCNB1IP1;EDAR;ARMC1;ZNF93;HNRNPUL1;HNRNPUL2;C18ORF54;PKP4;ADNP;SNRPF;PRR11;SNRPA;ZNF793;IQCA1;NUP205;PCDH10;PIK3R3;WDR62;HMMR;GABARAP;CACNA1G;SKA2;KIAA1524;LDHB;CCNB1;ORC6;ARSJ;PDGFD;G3BP1;CAMTA1;HYI;CLSPN;EC…
mitotic nuclear division (GO:0007067)	62/240	1.26142e-25	9.7432e-23	1.71738e-19	1.3265e-16	-2.26936	115.018	ERCC6L;ZWILCH;CETN2;NCAPG2;CLTC;BUB1B;KIF11;KIF15;NUF2;RUVBL1;PBK;OIP5;NEK2;KNTC1;CEP55;HELLS;TIPIN;BORA;ANAPC7;VRK1;ACTR8;KIF22;MASTL;CDC25C;CKAP5;HAUS1;CCNA2;DYNC1LI1;ASPM;CCNA1;PAPD5;TIMELESS;ANAPC4;KIF2C;MAPRE1;KIF20B;CDCA2;NOLC1;PKMYT1;SKA3;SKA1;SKA2;AURKA;CCNB2;DSN1;NUP43;BUB1;CENPW;BOD1;PLK1;HMGA2;CDC6;NDC80;TPX2;ANLN;CENPF;SNX18;MIS18A;CDK1;CENPN;RAN;SPC25		.	DNA-dependent ATPase activity (GO:0008094)	20/80	6.45642e-09	1.01495e-06	3.41386e-07	5.36659e-05	-2.3359	32.237	TOP2A;POLQ;TOP2B;RFC3;BLM;DHX9;XRCC5;CHD1L;SMARCA4;MSH6;BRIP1;RAD51C;RAD51;MSH2;RBBP4;RUVBL1;G3BP1;MCM4;MCM6;DNA2		.	Spliceosome_Homo sapiens_hsa03040	24/134	2.15467e-07	1.1075e-05	5.60622e-06	0.00028816	-1.69802	19.3758	SF3A3;PPIL1;SF3B3;SRSF1;THOC1;HNRNPU;PRPF40A;LSM5;LSM4;HNRNPM;SNRNP40;SNRPD2;SNRPD1;TRA2B;DHX15;SRSF3;SNRPE;HNRNPC;SNRPF;SNRPD3;SRSF7;SRSF10;SNRPA;SNRPB		.	E2F4 (human)	26/270	0.0033668	0.180316	1.59486e-05	3.53797e-29	-1.91367	3.27821	ARHGAP11A;SRSF1;CDCA7;UBFD1;COX7C;APOLD1;HSPB11;CCND2;CNPY4;TMEM104;EXO1;CHEK1;E2F1;ZNF367;CGNL1;E2F8;GEN1;TIPIN;PRPF40A;PAICS;TFDP1;CENPI;CDK1;TRIM37;MCM6;HNRNPC
mitotic cell cycle phase transition (GO:0044772)	66/277	4.90389e-25	3.15647e-22	4.10936e-19	2.64506e-16	-2.3132	114.52	MCM8;CETN2;BUB1B;CCP110;MCM10;CKS1B;CCND1;CHEK1;MYB;CNTRL;PSMD1;NEK2;FBXO5;PIM2;SKP2;CDK5RAP2;HSP90AA1;BORA;CDC25C;MASTL;CKAP5;CCNA2;CCNA1;MELK;TFDP1;DBF4;CCNE2;PSMA2;MCM3;MCM4;MCM6;MAPRE1;KHDRBS1;PSMD11;PCNA;PRIM1;LIN9;PKMYT1;TYMS;AURKA;CCNB2;CCNB1;CDC45;ORC6;RBBP4;E2F1;CEP78;PLK4;RRM2;ODF2;PLK2;CEP152;PLK1;CDC7;CDC6;DHFR;POLA1;CENPF;CDK6;POLE2;TUBGCP5;CDK1;FGFR1OP;TUBGCP4;CDK14;CDKN3		.	ATPase activity (GO:0016887)	49/395	5.70572e-08	7.4745e-06	1.72949e-06	0.000226563	-2.51291	29.6624	TOP2A;TOP2B;CETN2;KIF14;OLA1;ATP5C1;KIF11;KIF15;RUVBL1;DHX15;KIF21A;RFC3;HSP90AA1;KIF23;ATP1B3;KIF22;CHD1L;KIF7;VWA8;DHX40;MSH6;RAD51C;MSH2;MCM4;KIF2C;KIF20A;DNA2;MCM6;KIF20B;ABCG2;BLM;DHX9;ATP5A1;ATP5O;HSPD1;BRIP1;RBBP4;G3BP1;MYH10;PMS1;POLQ;XRCC5;ATAD2;MLH1;SMARCA4;CENPE;KIF18A;RAD51;KIF4A		.	Fanconi anemia pathway_Homo sapiens_hsa03460	13/53	3.62605e-06	0.000155316	5.41841e-05	0.00232088	-1.57537	13.8161	FANCI;BLM;RMI1;FANCL;BRCA1;BRCA2;MLH1;BRIP1;RAD51C;RAD51;FANCD2;UBE2T;USP1		.	REPIN1 (human)	103/1466	0.00387182	0.180316	3.84217e-10	3.53797e-29	-1.68939	2.89401	RPL3;HJURP;HNRNPU;MYLK;FAM122B;TATDN2;OGFOD1;RAVER2;OIP5;FBXO5;KPNA3;TMPO;TMEM8B;MYLIP;TIPIN;RBFOX2;RPS5;RPL22;ANKRD45;THOC1;HPCAL1;PASK;GTPBP3;DYNC1LI1;CCNE2;FSCN1;MATR3;PKP4;PPIA;TSPYL5;ISYNA1;ARL3;CTR9;NCAPG;WDR62;LYPD6;RASGRP1;CACNA1G;PODXL;ZNF703;PDGFC;CAMTA1;ZBED5;B3GALNT2;FANCI;CCDC18;PAICS;SMARCA4;LRFN5;KIF4A;UNC119;IARS;MRAP2;BMPR1A;ZCCHC11;ZNF492;SYNE1;SYNCRIP;UBXN7;IFT57;ZNF362;MMD;CKA…
regulation of cell cycle process (GO:0010564)	87/481	1.22513e-23	6.75923e-21	4.00307e-18	2.20855e-15	-2.44367	113.492	TOP2A;MDC1;TOP2B;ZWILCH;CETN2;PTEN;BUB1B;CCP110;BRCA1;BRCA2;PIDD1;XPO1;CCND1;CHEK1;NUSAP1;PSMD1;KNTC1;NEK2;FBXO5;GTSE1;DLGAP5;SOX4;CDK5RAP2;GEN1;MED1;TIPIN;BORA;ANAPC7;WNT5A;THOC1;KIF23;PRPF40A;CDC25C;SMC1A;CCNA2;CCNA1;DYNC1LI1;SFRP1;SLFN11;RAD51C;MSH2;PSMA2;ANAPC4;PKP4;KIF20B;BLM;PSMD11;PRKDC;LEF1;TTK;PKMYT1;AURKA;CCNB1;RACGAP1;E2F1;CLSPN;BUB3;NAE1;MSX1;BRD7;ECT2;BID;BUB1;E2F7;E2F8;PLK4;RANBP1;N…		.	chromatin binding (GO:0003682)	50/420	1.53696e-07	1.72578e-05	3.90758e-06	0.000438766	-2.39623	26.28	TOP2A;SUV39H2;TOP2B;THRA;PSIP1;LOXL2;CHAF1B;SALL1;MYB;WHSC1;MYBL1;HMGN1;MED1;WDHD1;HELLS;H2AFZ;EED;DNMT3A;ACTL6A;VRK1;SMC1A;MSH6;NCOR2;DNAJC2;RARA;ADNP;HDAC2;TSHZ3;HDAC1;LEF1;ASCL1;EGFR;RBBP4;PATZ1;SMARCE1;CBX5;PHC1;CBX2;HMGA2;CDC6;ESR1;SMARCA4;POLA1;CENPF;UBE2T;TRIM37;HNRNPC;RCOR2;RAN;EZH2		.	Mismatch repair_Homo sapiens_hsa03430	2017-08-23	1.72494e-05	0.000633299	0.000214355	0.00786991	-1.1518	8.48253	MSH6;POLD3;RFC3;PCNA;RFC4;MSH2;EXO1;MLH1		.	CBEPB (human)	171/2598	0.00363782	0.180316	4.92274e-14	3.53797e-29	-1.58203	2.71009	RPL31;MSI2;PHB2;LCLAT1;SMC2;NUDT10;ZNF608;RPS19;FAM122C;RAVER2;TRIM25;SLC16A9;SKP2;SEPHS1;KPNA2;GTSE1;SOX4;TMEM8B;GEN1;ZNF682;STARD4;RBFOX2;ANAPC7;RPL22;VASH2;MTUS2;PRPF4B;LIG3;ESCO2;CHD1L;KMO;MID1;CCNB1IP1;EDAR;NEIL3;RBP5;CRISPLD1;ZNF93;PRKD3;HNRNPUL2;MAP1B;SHPK;PGR;KIF20B;CCDC81;SRSF7;FREM1;RAI14;ZNF793;ANP32A;GYPC;GLT8D2;UBFD1;RHOBTB1;RAD51AP1;UGCG;KIAA1524;C5;EPB41L2;TSPAN6;PDGFD;ST3GAL5;ZC3H…
chromosome organization (GO:0051276)	52/204	2.1224e-21	1.02459e-18	2.51998e-16	1.21652e-13	-2.28009	94.4464	TOP2A;TOP2B;FEN1;NCAPG2;SMC4;SMC2;SYDE1;AIFM1;NUSAP1;NEK2;NDC1;RFC3;RFC4;PARP1;SMC1A;KNSTRN;MSH6;RAD51C;MSH2;FANCD2;DNA2;BLM;HDAC2;PCNA;PRKDC;PRIM1;NCAPG;NCAPH;POLD3;RAD54L;BUB3;CENPW;SPAG5;XRCC5;PTGES3;PLK1;HMGA2;MLH1;ZWINT;NDC80;CENPE;POLA1;CENPF;CENPI;POLE2;CDK1;NCAPD2;CENPN;NCAPD3;TRIP13;PTTG3P;MAD2L1		.	nucleosomal DNA binding (GO:0031492)	2017-10-28	1.13366e-06	9.90061e-05	2.49297e-05	0.00217719	-2.44338	22.5288	SMARCE1;HDAC2;RBBP4;HDAC1;H2AFZ;ACTL6A;HMGA2;HNRNPC;HMGN1;SMARCA4		.	Pathways in cancer_Homo sapiens_hsa05200	41/397	6.05568e-05	0.00194539	0.000601013	0.0147288	-1.92293	12.0035	FH;HDAC2;HDAC1;LAMA1;HHIP;LAMA4;LEF1;PTEN;PIK3R3;LAMC2;FGF1;BRCA2;RASGRP1;EGFR;CKS1B;EDNRA;MECOM;CCND1;SUFU;E2F1;BID;SKP2;RUNX1T1;ARNT2;HSP90AA1;PTCH1;NCOA4;WNT5A;IGF1;MLH1;MSH6;CCNA1;CXCL12;CDK6;RAD51;MSH2;CCNE2;RARA;CYCS;ITGA6;FGF11		.	ZBTB7A (human)	95/1373	0.0082161	0.297606	4.01334e-09	3.53797e-29	-1.62588	1.97054	ZNF496;HMGB2;OLA1;CBY1;KIF14;CIB2;KNDC1;BRCA1;MKI67;SLC4A3;SMC4;CELSR3;HSPB11;CKS1B;CHAF1B;PIP5KL1;PIP4K2A;WHSC1;SNRPD3;SCARF2;C16ORF74;KLF10;EPHA5;HSP90AA1;HPCAL1;FNDC3B;PASK;RHOD;GTPBP3;MSH6;MMP16;TFDP2;SHPK;ADAM12;ZNF516;PRKCQ;PDE5A;HNRNPH3;GART;PFN2;SLC25A6;SLC29A2;FBN2;SMARCD3;TSHZ3;PCDH10;LEF1;NRXN2;CACNA1D;TMTC1;PLCXD1;LYPD6;EGFR;NPAS3;UGCG;DSN1;DNAJB5;ZNF703;CASKIN1;NRIP1;PDGFC;CAMTA1;GPC…
chromosome segregation (GO:0007059)	34/89	1.396e-20	5.9904e-18	2.90764e-15	6.44965e-13	-2.15827	85.5893	TOP2A;TOP2B;HJURP;KIF11;BRCA1;SKA3;SMC4;SKA1;SMC2;SKA2;DSN1;NUF2;NUSAP1;NEK2;NUP43;BUB3;BUB1;CDK5RAP2;CENPW;SPAG5;PLK1;ESCO2;MLH1;SMC1A;KNSTRN;NDC80;ZWINT;SRPK1;CENPF;MIS18A;KIF2C;CENPN;SPC25;MAD2L1		.	histone binding (GO:0042393)	23/132	6.37395e-07	6.26241e-05	1.05041e-05	0.00103202	-2.18635	21.1603	NPM1;USP49;CBX5;CBX2;NCAPG2;LEF1;HJURP;VRK1;DEK;SMARCA4;LOXL2;MSH6;DNAJC2;CHAF1B;IPO9;RBBP4;NASP;MTF2;ANP32E;SPIN1;NCAPD2;NCAPD3;BRD7		.	Progesterone-mediated oocyte maturation_Homo sapiens_hsa04914	16/98	7.1559e-05	0.00204341	0.000515794	0.0147288	-1.71649	10.6305	HSP90AA1;ANAPC7;PLK1;PIK3R3;IGF1;CDC25C;PKMYT1;CCNA2;CCNA1;CCNB2;CCNB1;CDK1;ANAPC4;PGR;BUB1;MAD2L1		.	THRB (human)	135/2034	0.0074058	0.297606	2.12515e-11	3.53797e-29	-1.61157	1.9532	PLVAP;ARL6IP1;RPL31;NRM;MSI2;TMEM97;SMC4;SESN3;SNRPD1;OGFOD1;STMN1;RUVBL1;PSMD1;KNTC1;SEPHS1;CDK5RAP2;TMEM8B;GEN1;MYLIP;RPS5;HPCAL1;FNDC3B;LIG3;CLIP3;ILF3;MELK;CCNE2;ADAM12;MATR3;SNRPE;SNRPB;ISYNA1;TTYH3;CCDC24;HVCN1;CACNA1D;C2CD4C;GABARAP;SKA2;NEU3;LDHB;DSN1;ISOC1;ST3GAL5;PMAIP1;CLSPN;ZNF786;PATZ1;ECT2;STIL;CBX5;RDX;PAICS;BRI3BP;TJAP1;CCT6A;DHFR;ANLN;UBXN10;ANP32E;HNRNPD;FBXL2;FGFR4;RPS24;EZH2;B…
regulation of mitotic cell cycle (GO:0007346)	72/391	3.43279e-20	1.32575e-17	1.67003e-15	6.44965e-13	-2.44117	94.8688	TOP2A;MDC1;TOP2B;ZWILCH;PTEN;BUB1B;BRCA2;PIDD1;CCND1;CHEK1;NUSAP1;PSMD1;KNTC1;NEK2;FBXO5;GTSE1;DLGAP5;SOX4;TMEM8B;GEN1;TIPIN;BORA;ANAPC7;CDC25C;SMC1A;CCNA2;CCNA1;DYNC1LI1;SLFN11;RAD51C;MSH2;PSMA2;ANAPC4;KIF20B;BLM;PSMD11;PRKDC;TTK;PKMYT1;ASCL1;EGFR;AURKA;CCNB1;E2F1;CLSPN;BUB3;NAE1;BRD7;BID;BUB1;E2F7;RANBP1;PLK2;PTCH1;PLK1;HMGA2;CDC7;IGF1;CDC6;ZWINT;SMARCA4;TPX2;CENPE;ANLN;DLG1;CENPF;RFWD3;CDK1;SA…		.	nucleosome binding (GO:0031491)	11/39	4.68284e-06	0.00033461	6.04233e-05	0.00431752	-2.35193	18.8214	SMARCE1;HDAC2;RBBP4;HDAC1;H2AFZ;ACTL6A;HMGA2;VRK1;HNRNPC;HMGN1;SMARCA4		.	Oocyte meiosis_Homo sapiens_hsa04114	17/123	0.000348689	0.0089613	0.00183535	0.0471686	-1.64531	7.75736	ANAPC7;PLK1;IGF1;CDC25C;PKMYT1;SMC1A;AURKA;PPP1CC;CCNB2;CCNB1;CCNE2;CDK1;ANAPC4;PGR;FBXO5;BUB1;MAD2L1		.	NFIC (human)	270/4403	0.0112186	0.365725	1.10018e-18	3.53797e-29	-1.62924	1.6388	ARL6IP1;PNMAL1;SLC35B1;HNRNPU;MKI67;WDR89;ELK1;PHB2;CCT6B;FAM122B;RPS17;RUSC2;C19ORF54;SNRPD2;DPF1;FAM122C;TRIM22;TMEM8B;STARD4;ACOT7;RBFOX2;TYW3;ESCO2;PASK;WDR76;SFRP1;KDELR2;FREM1;PRR11;PFN2;NUP205;CDCA2;PKI55;ANP32A;PCDH10;PIK3R3;WDR61;TMTC1;ATP5O;SKA2;C5;ZNF704;DPH2;ZBED5;PAG1;SULT1A2;SIVA1;XRCC5;PLK2;CDC7;NETO2;CDC6;SMARCA4;TPX2;FAM111A;HNRNPC;MRAP2;RPS23;EZH2;TOP2A;ZNF492;CETN2;CLTC;BRCA1;C…
DNA replication (GO:0006260)	45/186	9.70649e-18	3.40786e-15	1.32011e-13	4.6348e-11	-2.24134	74.665	FEN1;BLM;MCM8;DSCC1;MCM10;BRCA1;POLB;POLD3;REPIN1;CHAF1B;CDC45;ORC6;RBBP4;CHEK1;RBBP7;CLSPN;POLQ;RFC3;DUT;RRM1;SUPT16H;RFC4;RRM2;RMI1;PTGES3;CDC7;NAP1L1;IGF1;CDC6;CDC25C;DNAJC2;FAM111A;POLA1;DBF4;NASP;POLE2;POLE3;CDK1;MCM3;CDK2AP1;MCM4;DNA2;MCM6;DTL;PPIA		.	microtubule motor activity (GO:0003777)	16/78	3.59934e-06	0.000282908	4.2296e-05	0.00332447	-2.14488	17.5245	KIF14;KIF23;KIF11;KIF22;SMC1A;KIF7;DNALI1;KIF15;CENPE;DYNC1LI1;KIF18A;KIF4A;KIF2C;KIF21A;KIF20A;KIF20B		.	Small cell lung cancer_Homo sapiens_hsa05222	13/86	0.00071395	0.0166805	0.00309662	0.0723482	-1.5726	6.43746	LAMA1;LAMA4;PTEN;PIK3R3;LAMC2;CKS1B;CDK6;CCND1;CCNE2;E2F1;CYCS;ITGA6;SKP2		.	IRF8 (human)	104/1550	0.0134888	0.384494	3.24244e-09	3.53797e-29	-1.61036	1.53923	MDC1;CSE1L;DSCC1;WDR89;ELK1;CCT6B;SYDE1;DACH1;OGFOD1;FAM122C;CHEK1;NUSAP1;RPL35;CDK5RAP2;ARL15;RPL22;APLP1;HPCAL1;FNDC3B;PASK;MID1;ILF3;SLFN11;MATR3;SNRPE;FREM1;PRR11;IQCA1;PCDH19;SLC5A3;LDHB;HSPH1;ARSJ;SMYD2;ECT2;QSER1;OPN3;AUTS2;CDC7;UBE2A;LSM5;ESR1;LSM4;TJAP1;DHFR;VANGL1;FAM111A;LRFN5;CDK6;UBXN10;CDK1;SCGB3A1;MRVI1;MCM8;TCF20;ECE2;BRCA1;KIF11;COX7C;PCSK5;CKS1B;SYNCRIP;MECOM;HELLS;DFFA;DST;ACTL…
regulation of mitotic cell cycle phase transition (GO:1901990)	52/251	3.68166e-17	1.18488e-14	3.26624e-13	1.05118e-10	-2.37269	76.0839	TOP2A;MDC1;TOP2B;ZWILCH;PTEN;BUB1B;PIDD1;CCND1;PSMD1;KNTC1;FBXO5;GTSE1;DLGAP5;SOX4;TIPIN;ANAPC7;SMC1A;CCNA2;CCNA1;SLFN11;RAD51C;MSH2;PSMA2;ANAPC4;BLM;PSMD11;PRKDC;TTK;CCNB1;E2F1;CLSPN;BUB3;NAE1;BRD7;BID;BUB1;E2F7;PLK2;PLK1;HMGA2;CDC7;CDC6;ZWINT;SMARCA4;CENPE;DLG1;CENPF;RFWD3;CDK1;MAD2L1;EZH2;CUL4B		.	unfolded protein binding (GO:0051082)	18/101	7.43563e-06	0.000487034	7.27584e-05	0.00476568	-2.16548	16.5165	CCT2;HSP90AA1;NPM1;VBP1;PTGES3;HSPE1;HSPD1;CCT6B;CCT6A;LMAN1;CHAF1B;DNAJB5;SRSF10;UGGT1;PPIA;CCT5;SRSF12;CCT4		.	HTLV-I infection_Homo sapiens_hsa05166	27/258	0.000848783	0.0181781	0.00434387	0.0930312	-1.66822	6.68545	PCNA;BUB1B;PIK3R3;ELK1;POLB;POLD3;CCNB2;XPO1;CCND2;CCND1;MYB;CHEK1;E2F1;MSX1;BUB3;MYBL1;RANBP1;ANAPC7;WNT5A;DLG1;POLE2;POLE3;VDAC3;ANAPC4;RAN;MAD2L1;SLC25A6		.	TEAD2 (human)	100/1486	0.0141532	0.384494	5.80948e-09	3.53797e-29	-1.60163	1.53088	IFI27L2;KNDC1;MSI2;SYDE1;ZNF608;LGALS1;C19ORF54;MYB;PIP4K2A;GUCY1A2;TIPIN;ARL15;TYW3;HPCAL1;SOX12;EWSR1;TRIB2;RAI14;FBN2;IQCA1;TSHZ3;PRKDC;PCDH10;PLCXD1;LYPD6;GABARAP;NPAS3;CACNA1G;SCUBE2;CCNB2;PODXL;FIGNL1;SMYD2;CAMTA1;ST3GAL5;RAB6B;ZBED5;SLC19A1;QSER1;NXNL2;STIL;AUTS2;CBX3;PTCH1;SMARCA4;MXD3;CCNJL;EZH2;THRA;DIS3L;HMGB2;CKS1B;ZCCHC14;SPRED1;UCHL1;MECOM;CSRP1;SUFU;ANKRD2;C16ORF74;KLF10;ZNF362;IQC…
cell cycle checkpoint (GO:0000075)	40/156	7.323e-17	2.1755e-14	6.40901e-13	1.90397e-10	-2.25173	70.8369	TOP2A;TOP2B;MDC1;BLM;ZWILCH;BUB1B;TTK;BRCA1;BRCC3;BRIP1;CCNB1;CDC45;CCND1;CHEK1;E2F1;KNTC1;CLSPN;BUB3;SPDL1;NAE1;BUB1;TIPIN;ANAPC7;PLK2;PLK1;HMGA2;CDC6;SMC1A;ZWINT;CCNA2;DLG1;CENPF;CCNE2;MSH2;RFWD3;CDK1;ANAPC4;DNA2;DTL;MAD2L1		.	DNA helicase activity (GO:0003678)	12/51	1.35681e-05	0.000777619	0.000125239	0.00683377	-2.09389	14.9908	ZRANB3;BRIP1;BLM;XRCC5;DHX9;RUVBL1;G3BP1;MCM3;MCM4;DNA2;CHD1L;MCM6		.	Melanoma_Homo sapiens_hsa05218	11/71	0.00146063	0.0288755	0.00534681	0.105702	-1.54947	5.49249	CDK6;CCND1;PDGFD;PDGFC;E2F1;PTEN;PIK3R3;IGF1;FGF1;EGFR;FGF11		.	EGR1 (human)	50/681	0.0184884	0.404497	4.83027e-06	3.53797e-29	-1.66956	1.51114	ZNF512B;ERCC6L;THRA;KNDC1;MSI2;ELK1;CCND1;CDH2;DPF1;MYB;TMEM8B;LRRC45;ZNF362;NCOA4;ACTR8;SLC29A4;TSHZ3;ARHGEF26;LAMA1;AGAP1;CACNA1D;C2CD4C;EGFR;APOLD1;NPAS3;CCNB1;PODXL;KDELC2;PDGFC;NHS;ISOC1;DROSHA;RBBP7;BID;ZNF786;RAB6B;UGGT1;ANKRD50;E2F8;RUNX1T1;KL;DUT;ICMT;SPAG5;AUTS2;NDUFA4;PTCH1;LSM5;AZIN1;MAD2L1
negative regulation of cell cycle process (GO:0010948)	51/254	2.9278e-16	8.07656e-14	1.55537e-12	4.29059e-10	-2.36538	71.3098	TOP2A;TOP2B;MDC1;ZWILCH;PTEN;BUB1B;BRCA1;PIDD1;CCND1;CHEK1;PSMD1;KNTC1;FBXO5;GTSE1;SOX4;CDK5RAP2;TIPIN;ANAPC7;THOC1;SMC1A;CCNA2;SLFN11;MSH2;PSMA2;ANAPC4;BLM;PSMD11;PRKDC;TTK;AURKA;CCNB1;CLSPN;BUB3;NAE1;BRD7;BUB1;E2F7;E2F8;NPM1;PLK2;PLK1;HMGA2;ZWINT;SMARCA4;DLG1;CENPF;RFWD3;CDK1;TRIM37;MAD2L1;EZH2		.	kinase binding (GO:0019900)	48/487	4.85787e-05	0.00212127	0.000425054	0.0138479	-2.34472	14.4335	TOP2A;TOP2B;CLTC;PTEN;KIF11;EGFR;AURKA;PPP1CC;LDHB;CCNB2;SPRED1;PAK1;CCNB1;CCND2;CCND1;RACGAP1;RPS19;SUFU;DACT3;FBXO5;ANKRD2;CDK5RAP2;HNRNPA0;NPM1;BORA;CEP152;PLK1;CADPS;ANK2;CDC6;GDF3;CDC25C;CCNA2;CCNA1;TPX2;POLA1;DLG1;MARCKS;PER3;MSH2;CCNE2;ABI2;PRC1;RARA;FGFR1OP;KIF20A;KIZ;PFKM		.	Pyrimidine metabolism_Homo sapiens_hsa00240	14/105	0.00159992	0.0293699	0.0059869	0.109902	-1.43455	5.06078	DUT;DTYMK;RRM1;RRM2;PRIM1;CTPS1;NME4;TYMS;POLD3;POLA1;POLE2;POLE3;POLR1C;UMPS		.	ESR1 (human)	101/1513	0.0168167	0.404497	7.13391e-09	3.53797e-29	-1.63805	1.48262	MDC1;SMC4;PHB2;SYDE1;RPS19;ZNF605;HCFC1R1;FAM122C;PSMD1;OIP5;KNTC1;TMEM8B;ZBTB38;THOC1;LIG3;PGD;CCNB1IP1;GTPBP3;CCNE2;NCL;RFX5;SRSF3;PGR;SRSF7;ALDH7A1;ZNF793;IQCA1;GYPC;HVCN1;CTR9;FBF1;SKA3;PLCXD1;NCAPH;SMYD2;PMAIP1;CLSPN;ZNF786;SULT1A2;B3GALNT2;CBX5;ODF2;TJAP1;AZIN1;HNRNPM;TFCP2;YEATS2;KIF4A;HNRNPD;HNRNPC;SAE1;INTS8;RPS24;EZH2;RPS23;GPSM2;BRCA1;ECE2;LMNB1;CSRP1;RNPEP;ANKRD2;C16ORF74;RALGPS2;BCAS…
regulation of cell cycle phase transition (GO:1901987)	52/264	3.477e-16	8.95211e-14	1.77111e-12	4.56002e-10	-2.3521	70.6671	TOP2A;MDC1;TOP2B;ZWILCH;PTEN;BUB1B;PIDD1;CCND1;PSMD1;KNTC1;FBXO5;GTSE1;DLGAP5;SOX4;TIPIN;ANAPC7;SMC1A;CCNA2;CCNA1;SLFN11;RAD51C;MSH2;PSMA2;ANAPC4;BLM;PSMD11;PRKDC;TTK;CCNB1;E2F1;CLSPN;BUB3;NAE1;BRD7;BID;BUB1;E2F7;PLK2;PLK1;HMGA2;CDC7;CDC6;ZWINT;SMARCA4;CENPE;DLG1;CENPF;RFWD3;CDK1;MAD2L1;EZH2;CUL4B		.	chromatin DNA binding (GO:0031490)	14/68	1.38507e-05	0.000777619	0.000121721	0.00683377	-1.97554	14.1434	SMARCE1;MED1;HDAC2;THRA;HDAC1;H2AFZ;ACTL6A;HMGA2;SMARCA4;RBBP4;RARA;HNRNPC;EZH2;HMGN1		.	Ribosome_Homo sapiens_hsa03010	16/137	0.00310935	0.0532734	0.0105717	0.164229	-1.40677	4.12511	RPL3;RPL31;RPS5;RPL22;RPL11;RPL35A;RPL9;RPS4X;RPS17;RPS19;RPL35;RPL15;RPS2;RPL26L1;RPS24;RPS23		.	SMARCA2 (human)	102/1536	0.0186118	0.404497	7.68438e-09	3.53797e-29	-1.63048	1.47577	TUSC3;NUCKS1;FGF1;WDR89;ELK1;CELSR3;HOXA10;SESN3;RUSC2;STMN1;NEK2;HMCN1;ZNF443;CDK5RAP2;TMEM8B;ZNF682;WDHD1;ANAPC7;ARL15;THOC1;PRPF4B;ILF2;CCNB1IP1;ILF3;RBP5;ZNF93;SNRPF;BLM;CDCA2;PIK3R3;PCDH19;SEZ6L2;CACNA1G;SKA2;ZNF704;G3BP1;SMYD3;ZC3H14;QSER1;B3GALNT2;CBX5;DCDC2;CDC7;CDC6;INHBC;POLA1;DIAPH3;CDK1;PHF14;HNRNPC;TOP2A;HMGB2;XPO1;SUFU;DNMT3B;HMG20A;MYBL1;LBR;DLGAP5;CEP55;KLF10;LRRC45;ZNF362;VBP1;H2…
DNA repair (GO:0006281)	66/403	6.29509e-16	1.51948e-13	3.0825e-12	7.44038e-10	-2.42546	71.5879	MDC1;FEN1;MCM8;CETN2;BRCA1;BRCA2;POLB;CHAF1B;EXO1;RUVBL1;CHEK1;HMGN1;GEN1;RFC3;SUPT16H;RFC4;PARP1;PARP2;ACTL6A;LIG3;KIF22;CHD1L;ACTR8;ESCO2;SMC1A;MSH6;NEIL3;SFPQ;RAD51C;MSH2;FANCD2;DNA2;DTL;BLM;PCNA;PARPBP;PRKDC;USP10;BRCC3;RAD51AP1;POLD3;BRIP1;USP1;RAD54L;CLSPN;PMS1;MUTYH;FANCI;ZRANB3;POLQ;NPM1;FANCL;XRCC5;NONO;HMGA2;UBE2A;MLH1;POLA1;RAD51;POLE2;UBE2T;RFWD3;CDK1;TRIP13;RAD18;CUL4B		.	damaged DNA binding (GO:0003684)	13/64	3.24974e-05	0.00159643	0.000236793	0.0116324	-2.10874	13.5802	POLQ;FEN1;XRCC5;HMGB2;HMGB1;BRCA1;MSH6;POLB;NEIL3;RAD51;MSH2;RAD18;CUL4B		.	Nucleotide excision repair_Homo sapiens_hsa03420	8/47	0.0034799	0.0550851	0.0103163	0.164229	-1.1641	3.37458	POLD3;RFC3;RFC4;PCNA;POLE2;CETN2;POLE3;CUL4B		.	SOX2 (human)	6/45	0.0336067	0.514774	0.00821237	3.53797e-29	-1.63856	1.08805	KDELC2;CETN2;SSR3;PSIP1;ELK1;SNRPB
negative regulation of mitotic cell cycle phase transition (GO:1901991)	43/192	1.06482e-15	2.41901e-13	4.24971e-12	9.65433e-10	-2.29206	66.5848	TOP2A;MDC1;TOP2B;BLM;PSMD11;PRKDC;ZWILCH;PTEN;BUB1B;TTK;PIDD1;CCNB1;CCND1;PSMD1;KNTC1;CLSPN;FBXO5;BUB3;NAE1;BRD7;GTSE1;BUB1;E2F7;SOX4;TIPIN;ANAPC7;PLK2;PLK1;HMGA2;SMC1A;ZWINT;SMARCA4;CCNA2;DLG1;CENPF;SLFN11;MSH2;PSMA2;RFWD3;CDK1;ANAPC4;MAD2L1;EZH2		.	DNA binding, bending (GO:0008301)	2017-07-19	3.84043e-05	0.00177564	0.000360809	0.0138479	-2.13631	13.5305	TOP2A;TOP2B;LEF1;HMGB2;HMGB3;HMGA2;HMGB1		.	One carbon pool by folate_Homo sapiens_hsa00670	2017-05-20	0.00364376	0.0550851	0.0108634	0.164229	-0.242574	0.703192	DHFR;ATIC;MTHFD1;TYMS;GART		.	NR1I2 (human)	92/1387	0.0252905	0.514774	4.63902e-08	3.53797e-29	-1.58764	1.05423	MDC1;PLVAP;ERCC6L;RPL3;ZNF492;HEXB;PHB2;POLB;ATIC;C14ORF2;DPF1;RPL35;PSMD1;OIP5;KIF21A;TMEM8B;BCAS1;CCT2;HSP90AA1;ACOT7;MMD;APLP1;IQCE;H2AFV;KIF22;ILF2;WDR76;HAUS1;MSH6;ARMC1;SFPQ;ILF3;HNRNPUL1;PALLD;GAS2;VDAC3;SRSF3;KIF20A;MCM6;FAM193A;MAPRE1;SRSF7;SLC25A6;SLC29A2;ZNF551;TTYH3;LAMA1;USHBP1;HVCN1;SRSF1;GLT8D2;HSD17B14;MLLT1;TYMS;SKA3;PLCXD1;FGD1;NCAPH;CNN2;FBXL21;C5;DSN1;RBBP4;WIF1;ZC3H14;B3GALNT…
DNA conformation change (GO:0071103)	30/99	4.04439e-15	8.67747e-13	1.61536e-11	2.73775e-09	-2.18331	60.6369	TOP2A;TOP2B;BLM;DHX9;NCAPG2;HMGB2;NCAPG;HMGB1;SMC4;NCAPH;SMC2;BRIP1;AIFM1;RUVBL1;G3BP1;NUSAP1;ZRANB3;XRCC5;HMGA2;CHD1L;SRPK1;RAD51;HAT1;CDK1;MCM3;MCM4;NCAPD2;NCAPD3;DNA2;MCM6		.	protein kinase binding (GO:0019901)	43/437	0.00012259	0.00401483	0.000861952	0.0282289	-2.25541	12.4448	TOP2A;TOP2B;CLTC;PTEN;KIF11;EGFR;AURKA;PPP1CC;CCNB2;SPRED1;PAK1;CCNB1;CCND2;CCND1;RPS19;RACGAP1;SUFU;DACT3;FBXO5;ANKRD2;CDK5RAP2;HNRNPA0;NPM1;BORA;CEP152;PLK1;CADPS;ANK2;GDF3;CDC25C;CCNA2;CCNA1;TPX2;POLA1;DLG1;MARCKS;CCNE2;MSH2;PRC1;RARA;FGFR1OP;KIF20A;KIZ		.	Homologous recombination_Homo sapiens_hsa03440	2017-06-29	0.00407245	0.0581455	0.0116144	0.165827	-0.442669	1.25931	POLD3;BLM;RAD51C;RAD51;RAD54L;BRCA2		.	ATF2 (human)	99/1517	0.0304182	0.514774	2.91028e-08	3.53797e-29	-1.5189	1.00859	ARL6IP1;POP1;CSE1L;DACH1;C19ORF54;FAM122C;NARS2;PIP4K2A;HMCN1;SKP2;EPHA5;WDHD1;HPCAL1;ANK2;ATP1B3;LIG3;PGD;MID1;CCNB1IP1;GTPBP3;HNRNPUL2;SRSF3;KIF20A;REG3A;ISYNA1;KLK1;PCDH10;NCAPG;PCDH19;UGCG;STC2;PDGFD;SMYD2;DPH5;ZBED5;FANCI;NONO;RDX;DCDC2;HMGA2;IGF1;UBE2A;LSM5;ESR1;FAM111A;DIAPH3;TUBGCP5;TCF4;MXD3;RPS24;EZH2;THRA;MCM8;AFF3;PRSS23;LMNB1;C14ORF2;NUF2;WHSC1;DFFA;SLC13A3;VBP1;EED;C4ORF46;KIF23;NCO…
negative regulation of cell cycle phase transition (GO:1901988)	43/200	5.0474e-15	1.02595e-12	1.3469e-11	2.73775e-09	-2.27756	62.8729	TOP2A;TOP2B;MDC1;BLM;PSMD11;ZWILCH;PRKDC;PTEN;BUB1B;TTK;PIDD1;CCNB1;CCND1;PSMD1;KNTC1;CLSPN;BUB3;FBXO5;NAE1;BRD7;GTSE1;BUB1;SOX4;E2F7;TIPIN;ANAPC7;PLK2;PLK1;HMGA2;SMC1A;ZWINT;SMARCA4;CCNA2;DLG1;CENPF;SLFN11;MSH2;PSMA2;RFWD3;CDK1;ANAPC4;MAD2L1;EZH2		.	single-stranded DNA binding (GO:0003697)	14/76	5.15299e-05	0.00213171	0.000334745	0.0138479	-2.00973	12.3615	BLM;HMGB2;HMGB1;BRCA2;MLH1;HSPD1;RAD51AP1;NEIL3;RAD51;MSH2;HNRNPA2B1;MCM4;MCM6;PMS1		.	Glycosphingolipid biosynthesis - globo series_Homo sapiens_hsa00603	2017-04-14	0.00556443	0.0752662	0.015384	0.208089	0.678701	-1.75561	FUT9;HEXB;GLA;ST3GAL2		.	TEAD2 (mouse)	103/1591	0.033261	0.514774	2.18284e-08	3.53797e-29	-1.49274	0.991217	POGK;SALL1;RASSF2;LGALS1;CCND2;CDH2;CCND1;HCFC1R1;STMN1;PAPOLA;ADORA1;TRIM25;NRCAM;KIF21A;SNRPD3;HMCN1;KPNA3;SUPT16H;RPS5;DIO2;VASH2;ANK2;SOX12;DKK3;PRKD3;PKP4;ADNP;SNRPA;KHDRBS1;TSHZ3;PCDH10;NPR2;SEZ6L2;LYPD6;RHOBTB1;CACNA1G;SCUBE2;RAI1;BRIP1;CAMTA1;RAB6B;ST3GAL2;ZRANB3;CBX5;AUTS2;CBX3;BCL11A;HMGA2;IGF1;AZIN1;SMARCA4;VANGL1;CDK6;NF1;UNC119;TCF4;BMPR1A;ZNF512B;CLTC;PSIP1;TCF20;ELFN1;HSPB11;LMNB1;…
negative regulation of mitotic cell cycle (GO:0045930)	45/219	6.8692e-15	1.32644e-12	1.68208e-11	3.2481e-09	-2.303	62.9836	TOP2A;MDC1;TOP2B;BLM;PSMD11;PRKDC;ZWILCH;PTEN;BUB1B;TTK;EGFR;PIDD1;CCNB1;CCND1;CHEK1;PSMD1;KNTC1;CLSPN;FBXO5;BUB3;NAE1;BRD7;GTSE1;BUB1;E2F7;SOX4;TIPIN;ANAPC7;PLK2;PLK1;HMGA2;SMC1A;ZWINT;SMARCA4;CCNA2;DLG1;CENPF;SLFN11;MSH2;PSMA2;RFWD3;CDK1;ANAPC4;MAD2L1;EZH2		.	double-stranded DNA binding (GO:0003690)	17/109	7.78991e-05	0.00306143	0.000463282	0.018207	-2.09696	12.139	FEN1;PCNA;XRCC5;HMGB2;HMGB3;HMGB1;AFF3;ASCL1;MLH1;EGFR;RAD51AP1;MSH6;NEIL3;RAD51;MSH2;TARDBP;PMS1		.	Prostate cancer_Homo sapiens_hsa05215	11/89	0.00862093	0.110779	0.0222607	0.28605	-1.40759	3.097	HSP90AA1;CCND1;CCNE2;PDGFD;LEF1;PDGFC;E2F1;PTEN;PIK3R3;IGF1;EGFR		.	HOXD9 (human)	100/1543	0.0347394	0.514774	3.39286e-08	3.53797e-29	-1.46801	0.974795	LRR1;GOLIM4;MSI2;FGF1;MYLK;RASSF2;OGFOD1;POSTN;CXADR;RBFOX2;ANAPC7;TYW3;VASH2;ANK2;MID1;CCNB1IP1;DHX40;DYNC1LI1;MELK;SLFN11;FKBP9;REG3A;ANP32A;FBF1;BRCC3;NCAPH;HSPH1;ARSJ;ISOC1;SMYD3;NXNL2;C5ORF34;CBX5;SYT1;DCDC2;TNFRSF10B;NETO2;INHBC;ESR1;TJAP1;SMARCA4;POLA1;HNRNPD;ANP32E;NF1;TCF4;IARS;BMPR1B;CSRNP3;LAMC2;ECE2;RPS4X;XPO1;ATIC;ZMYM4;NUF2;ME1;NEFM;RFC4;PARP1;CCDC34;MMD;BHMT2;SSR3;ACTL6A;PRSS12;CCN…
DNA recombination (GO:0006310)	42/196	1.18641e-14	2.18187e-12	2.56004e-11	4.70803e-09	-2.26625	60.8507	TOP2A;TOP2B;MDC1;FEN1;BLM;PCNA;PRKDC;MCM8;PRIM1;LEF1;HMGB2;HMGB3;BRCA1;HMGB1;BRCA2;HSPD1;RAD51AP1;POLD3;PSMC3IP;EXO1;RUVBL1;RAD54L;GEN1;RFC3;RFC4;XRCC5;NONO;ACTL6A;LIG3;MND1;ACTR8;MLH1;CCNB1IP1;MSH6;POLA1;SFPQ;RAD51C;RAD51;MSH2;POLE2;DNA2;TRIP13		.	ATP-dependent DNA helicase activity (GO:0004003)	9/36	9.80361e-05	0.00350256	0.000597485	0.0208582	-2.14647	12.1367	BRIP1;BLM;DHX9;XRCC5;RUVBL1;G3BP1;MCM4;MCM6;CHD1L		.	Cysteine and methionine metabolism_Homo sapiens_hsa00270	7/45	0.010108	0.123702	0.0237715	0.290917	-0.854263	1.78531	LDHB;GCLC;MAT2A;BHMT2;DNMT3A;DNMT3B;SRM		.	ELK1 (mouse)	111/1727	0.0330909	0.514774	8.45494e-09	3.53797e-29	-1.42391	0.945511	MDC1;PLVAP;PDCD7;ZWILCH;POGK;HHIP;DSCC1;MYLK;HOXA10;FBL;TATDN2;RUSC2;PAPOLA;ADORA1;TRIM25;GTSE1;GEN1;MYLIP;CXADR;ACOT7;THOC1;FNDC3B;VASH2;ANK2;ATP1B3;PRPF4B;SFRP1;ANAPC4;SNRPE;NPTXR;ALDH7A1;SNRPA;BLM;TTYH3;PCDH10;NCAPG;LYPD6;RAD51AP1;ORC6;FIGNL1;STC2;PDGFC;SMYD2;DPH5;ZC3H14;SLC19A1;B3GALNT2;ZRANB3;CPSF6;HMGA2;TJAP1;DHFR;TPX2;ADCK1;HNRNPD;UNC119;FGFR4;EZH2;RPS23;MCM8;CETN2;PIGW;ATIC;TMEM104;RNPEP;…
microtubule-based process (GO:0007017)	66/437	3.5449e-14	5.96854e-12	7.13792e-11	1.01812e-08	-2.37991	61.5075	GPSM2;MTCL1;CETN2;KIF14;CCP110;KIF11;KIF15;UCHL1;STMN1;NUSAP1;KIF21A;NEK2;NEFM;SPDL1;FBXO5;IFT57;GTSE1;DLGAP5;CDK5RAP2;DST;KIF23;AP3B1;NAV1;KIF22;KIF7;SMC1A;KNSTRN;MID1;CKAP5;HAUS1;DYNC1LI1;MAP1B;KIF2C;KIF20A;KIF20B;KIZ;ARL3;TTK;RASGRP1;GABARAP;AURKA;AP3M2;RACGAP1;BUB3;MAP4;PLK4;RANBP1;SPAG5;CEP152;PLK2;PLK1;MLH1;NDC80;CENPE;TTLL5;KIF18A;PRC1;KIF4A;TUBGCP5;SPIRE2;CDK1;SASS6;FGFR1OP;TUBGCP4;RAN;SP…		.	ATPase activity, coupled (GO:0042623)	30/272	0.000182829	0.00552706	0.00104046	0.0314538	-2.21858	11.5324	TOP2A;TOP2B;BLM;DHX9;CETN2;ATP5A1;ATP5C1;ATP5O;BRIP1;RBBP4;RUVBL1;G3BP1;DHX15;MYH10;POLQ;RFC3;XRCC5;ATP1B3;CHD1L;SMARCA4;DHX40;MSH6;KIF18A;RAD51C;RAD51;MSH2;MCM4;DNA2;MCM6;ABCG2		.	FoxO signaling pathway_Homo sapiens_hsa04068	14/133	0.0132557	0.154851	0.0332762	0.388726	-1.29256	2.411	PLK4;PLK2;PLK1;PTEN;PIK3R3;IGF1;EGFR;GABARAP;CCNB2;CCNB1;CCND2;G6PC3;CCND1;SKP2		.	PPARG (human)	218/3580	0.0302433	0.514774	1.62868e-14	3.53797e-29	-1.39716	0.927749	IFI27L2;MDC1;RPL3;RPL31;PHB2;RCBTB2;FAM122B;RUSC2;RPS19;ZNF605;FAM122C;CHEK1;PIP4K2A;PSMD1;KIF21A;SKP2;TMPO;CDK5RAP2;TMEM8B;ACOT7;TYW3;ANK2;WDR76;SFRP1;MAP1B;VDAC3;KDELR2;KIF20A;CCDC81;TRIB2;ALDH7A1;USHBP1;FBF1;WDR62;PCDH19;SKA3;NCAPH;SKA2;UGCG;C5;HSPH1;PATZ1;CEP78;PHC1;BTBD11;IGF1;ELL3;CCT6A;VANGL1;ANLN;FAM111A;HNRNPM;SSPN;ANP32E;HNRNPD;MRVI1;GRAP;RPS24;EZH2;FEN1;ZNF492;KIF11;BRCA1;PIGW;BRCA2;CO…
G1/S transition of mitotic cell cycle (GO:0000082)	36/152	3.70909e-14	5.96854e-12	6.32697e-11	1.01812e-08	-2.18255	56.4069	PSMD11;PCNA;MCM8;PRIM1;MCM10;PKMYT1;TYMS;CKS1B;CCNB1;CDC45;ORC6;CCND1;MYB;E2F1;PSMD1;FBXO5;PIM2;SKP2;RRM2;PLK2;CDC7;CDC6;DHFR;POLA1;CCNA1;DBF4;CDK6;TFDP1;CCNE2;PSMA2;POLE2;CDK1;MCM3;MCM4;MCM6;CDKN3		.	motor activity (GO:0003774)	19/132	9.28399e-05	0.00347486	0.000538978	0.0201732	-2.02711	11.4779	KIF14;KIF23;KIF22;KIF11;SMC1A;KIF7;DNALI1;KIF15;CENPE;DYNC1LI1;MYO1B;KIF18A;KIF4A;KIF2C;KIF21A;KIF20A;KIF20B;MYH10;CGNL1		.	Purine metabolism_Homo sapiens_hsa00230	17/176	0.0152781	0.170716	0.0392526	0.438605	-1.25456	2.21776	GUCY1A2;PRPS1;RRM1;RRM2;NPR2;PRIM1;AMPD2;NME4;PAICS;POLD3;POLA1;ATIC;POLE2;POLE3;POLR1C;PDE5A;GART		.	ZNF281 (human)	66/986	0.04482	0.62103	2.9843e-06	3.53797e-29	-1.55882	0.742584	PHTF2;OLA1;ECE2;HSPB11;MYLK;SYNCRIP;TRIM6;SALL1;MYB;NEFM;SEPHS1;ZNF367;TIGD3;KLF10;SLC13A3;MMD;H2AFZ;BGN;ATP1B3;SOX12;RHOD;PDIA6;HNRNPUL1;RPUSD1;ZNF516;CDH11;ANAPC4;SLC29A4;ITGA6;MNS1;TRIB2;ISYNA1;PCNA;RGS19;ANP32A;TSHZ3;ODC1;NRXN2;CACNA1D;CNN2;ITPRIPL2;RBBP4;PODXL;TSPAN6;PDGFC;HEATR3;RAD54L;ST3GAL2;E2F8;RANBP1;PHC1;OPN3;CADM1;AUTS2;BCL11A;PTCH1;KCNIP4;RDX;MBOAT1;UBE2A;LSM5;DLC1;HNRNPA2B1;NMT2;EZ…
cell cycle G1/S phase transition (GO:0044843)	36/152	3.70909e-14	5.96854e-12	6.32697e-11	1.01812e-08	-2.17968	56.3327	PSMD11;PCNA;MCM8;PRIM1;MCM10;PKMYT1;TYMS;CKS1B;CCNB1;CDC45;ORC6;CCND1;MYB;E2F1;PSMD1;FBXO5;PIM2;SKP2;RRM2;PLK2;CDC7;CDC6;DHFR;POLA1;CCNA1;DBF4;TFDP1;CDK6;CCNE2;PSMA2;POLE2;CDK1;MCM3;MCM4;MCM6;CDKN3		.	mRNA binding (GO:0003729)	17/112	0.000110084	0.00376199	0.000610354	0.0208582	-2.04822	11.4348	CPSF6;RBFOX2;SSB;RPS5;SRSF1;TYMS;DHFR;NUDT21;NOVA1;TRA2B;G3BP1;RARA;RPL35;RPS2;HNRNPC;TARDBP;LUC7L2		.	Endometrial cancer_Homo sapiens_hsa05213	7/52	0.0215181	0.221207	0.043664	0.448866	-1.01833	1.53631	CCND1;LEF1;PTEN;PIK3R3;MLH1;ELK1;EGFR		.	E2F6 (human)	88/1358	0.04572	0.62103	2.39858e-07	3.53797e-29	-1.42584	0.679235	HMGB2;KNDC1;MKI67;HSPB11;ZCCHC14;SMC2;ADAL;SYNCRIP;SPRED1;CCND1;C19ORF54;ZMYM4;OGFOD1;ENC1;RAVER2;DPF1;STMN1;SLC39A6;TRIM25;NEFM;SNRPD3;TIGD1;CEP55;GEN1;TCF19;KLF10;ZNF362;DNMT3A;PRPF40A;KCNAB2;PASK;CCNA1;CCNE2;RPUSD1;NUP50;CDH11;RARA;PDE5A;ADNP;ZNF511;PRR11;PFN2;SMARCD3;RGS19;PCDH10;HDAC1;FBF1;HSD17B14;AGAP1;CACNA1D;SKA3;CACNA1G;UGCG;SAMM50;ORC6;INPP5F;DNAJB5;KDELC2;EPB41L2;CASKIN1;MSX1;S1PR5;SL…
G2/M transition of mitotic cell cycle (GO:0000086)	34/139	6.9218e-14	1.02815e-11	1.03344e-10	1.53506e-08	-2.11813	53.5902	KHDRBS1;CETN2;CCP110;LIN9;PKMYT1;AURKA;CCNB2;CCNB1;RBBP4;CHEK1;CNTRL;NEK2;SKP2;CEP78;CDK5RAP2;PLK4;HSP90AA1;BORA;ODF2;CEP152;PLK1;CDC25C;MASTL;CKAP5;CCNA2;CCNA1;CENPF;MELK;CDK1;TUBGCP5;FGFR1OP;TUBGCP4;MAPRE1;CDK14		.	helicase activity (GO:0004386)	20/150	0.000179667	0.00552706	0.000925093	0.0290849	-2.03662	10.5865	ZRANB3;HELLS;BLM;ERCC6L;DHX9;XRCC5;MCM8;CETN2;CHD1L;SMARCA4;DHX40;BRIP1;RUVBL1;G3BP1;DHX15;MCM3;MCM4;RAD54L;DNA2;MCM6		.	Glutathione metabolism_Homo sapiens_hsa00480	7/52	0.0215181	0.221207	0.043664	0.448866	-0.780774	1.17792	RRM1;GCLC;RRM2;GSTA3;ODC1;PGD;SRM		.	FOXA3 (human)	17/207	0.0584803	0.747045	0.00223386	3.53797e-29	-1.65596	0.482926	MED1;NOLC1;IMMT;TTC19;ZWINT;FGD1;HOXA10;PPP1CC;DACH1;SSPN;PMAIP1;NCAPD3;SCARF2;GLA;LEKR1;RAI14;GAS7
cell cycle G2/M phase transition (GO:0044839)	34/139	6.9218e-14	1.02815e-11	1.03344e-10	1.53506e-08	-2.11564	53.5271	KHDRBS1;CETN2;CCP110;LIN9;PKMYT1;AURKA;CCNB2;CCNB1;RBBP4;CHEK1;CNTRL;NEK2;SKP2;CEP78;CDK5RAP2;PLK4;HSP90AA1;BORA;ODF2;CEP152;PLK1;CDC25C;MASTL;CKAP5;CCNA2;CCNA1;CENPF;MELK;CDK1;TUBGCP5;FGFR1OP;TUBGCP4;MAPRE1;CDK14		.	DNA secondary structure binding (GO:0000217)	2017-06-18	0.000265428	0.00772691	0.00146268	0.0425801	-1.76799	8.59782	MSH6;BLM;NEIL3;RAD51C;MSH2;RAD18		.	Non-homologous end-joining_Homo sapiens_hsa03450	2017-03-13	0.0302599	0.299107	0.055478	0.548378	1.75915	-2.12321	FEN1;XRCC5;PRKDC		.	EGR1 (mouse)	102/1617	0.0595803	0.747045	8.53217e-08	3.53797e-29	-1.38573	0.404119	CSE1L;CYB5D1;NUDT10;CDH2;FCGRT;ADORA1;FBXO5;GEN1;KDM2B;RPS5;HPCAL1;FNDC3B;MTUS2;PGD;ILF3;VDAC3;TIMELESS;KDELR2;ATF5;PFN2;FBN2;ISYNA1;CDCA2;CACNA1D;TMTC1;SLC5A3;RAI1;UGCG;PODXL;STC2;CASKIN1;ISOC1;CAMTA1;QSER1;SLAMF1;B3GALNT2;CADM1;CBX3;BCL11A;CBX2;HMGA2;SMARCA4;GPR137C;ANLN;GCLC;YEATS2;SPIRE2;NMT2;UNC119;CYCS;COPS8;CDK14;PHTF2;CLTC;PTEN;HMGB3;HSPB11;ZCCHC14;KIF15;CHAF1B;SPRED1;SIPA1L1;ME1;DHX15;SP…
regulation of cell division (GO:0051302)	45/234	8.60807e-14	1.23127e-11	1.13346e-10	1.62127e-08	-2.32839	58.4901	BLM;CETN2;PTEN;BUB1B;CCP110;TTK;PKMYT1;BRCA2;FGF1;AURKA;RACGAP1;PDGFD;CHEK1;PDGFC;NUSAP1;KNTC1;NEK2;BUB3;FBXO5;MSX1;ECT2;BUB1;DLGAP5;E2F7;E2F8;RANBP1;BORA;ANAPC7;PTCH1;PLK1;WNT5A;KIF23;PRPF40A;IGF1;CDC6;CDC25C;CENPE;ASPM;ANLN;CENPF;MSH2;ANAPC4;PKP4;KIF20B;MAD2L1		.	endodeoxyribonuclease activity (GO:0004520)	9/45	0.000594737	0.0161194	0.00231792	0.0628237	-2.02764	8.36957	ZRANB3;GEN1;FEN1;NEIL3;RAD51C;TATDN2;EXO1;HMGA2;DNA2		.	Acute myeloid leukemia_Homo sapiens_hsa05221	7/57	0.0337551	0.321299	0.0630083	0.599745	-0.969772	1.10106	CCNA1;CCND1;LEF1;RARA;PIK3R3;PIM2;RUNX1T1		.	ATF1 (human)	20/264	0.0830985	0.7693	0.00234275	3.53797e-29	-1.49478	0.392043	SLC13A3;DFFA;AGAP1;C4ORF46;TMTC1;MCM10;BRCA1;MLH1;C1ORF74;HSPA12A;PAICS;FOXRED1;SKA1;UGCG;PAK1;RBP5;PRC1;ZNF219;SEPHS1;MURC
mitotic cell cycle checkpoint (GO:0007093)	29/103	9.70604e-14	1.33874e-11	1.53227e-10	2.06116e-08	-2.1362	53.4834	TOP2A;TOP2B;MDC1;BLM;ZWILCH;BUB1B;TTK;CCNB1;CCND1;KNTC1;CLSPN;BUB3;NAE1;BUB1;TIPIN;ANAPC7;PLK2;PLK1;HMGA2;SMC1A;ZWINT;CCNA2;DLG1;CENPF;MSH2;RFWD3;CDK1;ANAPC4;MAD2L1		.	histone deacetylase binding (GO:0042826)	12/75	0.000672945	0.0176312	0.00252992	0.0662839	-1.87398	7.56731	NCOR2;HOXA10;TOP2A;NUDT21;TOP2B;SFPQ;CBX5;RBBP4;CCND1;HDAC1;NRIP1;KPNA2		.	Endocrine and other factor-regulated calcium reabsorption_Homo sapiens_hsa04961	6/47	0.0404795	0.371544	0.0717621	0.638626	-0.682362	0.6756	KL;KLK1;CLTC;AP2S1;ATP1B3;ESR1		.	UBTF (human)	94/1493	0.0709504	0.7693	3.08288e-07	3.53797e-29	-1.38427	0.363058	ARHGAP11A;ARL6IP1;OLA1;PTEN;THYN1;MKI67;AFF3;CELSR3;SYNE1;SH3PXD2A;C19ORF54;EXO1;OGFOD1;PIP5KL1;SUFU;FAM122C;RAVER2;KIF21A;NEFM;C16ORF74;EPHB3;RBFOX2;ACOT7;WNT5A;VASH2;FNDC3B;C4ORF46;KIF23;KCNAB2;CDC25C;PASK;MASTL;DYNC1LI1;CCNA1;RCN2;PALLD;NUP50;IVD;POLR1C;TMEM106C;NPTXR;SRSF7;TRIB2;PRPS1;DHX9;COL11A1;GCNT1;NRXN2;AGAP1;ZNF8;PCDH19;PKMYT1;EGFR;GABARAP;NCAPH;HSPD1;AURKA;LMAN1;CDC45;PDGFD;NHS;BUB3;M…
chromatin remodeling (GO:0006338)	31/118	1.09182e-13	1.454e-11	1.54774e-10	2.06116e-08	-2.11306	52.7296	SMARCD1;SUV39H2;HDAC2;SMARCD3;HDAC1;HJURP;RBBP4;MYB;CHEK1;RUVBL1;OIP5;RBBP7;SMARCE1;CENPU;HELLS;NPM1;CENPW;CBX3;ACTL6A;HMGA2;CHD1L;ACTR8;ESR1;SMARCA4;MIS18A;NASP;CENPI;CENPK;ANP32E;CENPN;HNRNPC		.	core promoter binding (GO:0001047)	15/111	0.000963396	0.0244268	0.00344303	0.0872974	-1.97414	7.32815	KLF10;MED1;H2AFZ;HDAC1;NONO;HMGA2;ESR1;SFPQ;NRIP1;E2F1;SMYD3;SOX4;E2F7;EZH2;E2F8		.	Regulation of actin cytoskeleton_Homo sapiens_hsa04810	18/214	0.0435371	0.380593	0.0933188	0.638626	-1.22841	1.18667	RDX;PIK3R3;FGF1;FGD1;EGFR;MYLK;PPP1CC;PAK1;DIAPH3;ABI2;PDGFD;PDGFC;PIP4K2A;ITGA6;FGFR4;MYH10;FGF11;PFN2		.	HIF1A (human)	99/1586	0.0770334	0.7693	2.12782e-07	3.53797e-29	-1.37864	0.361582	RPL3;RPL31;HHIP;GPATCH2;PHB2;IPO5;NUDT10;TATDN2;SNRPD1;ZNF605;RUVBL1;PSMD1;KIF21A;NEK2;ARL15;APLP1;PRPF4B;ARMC1;ILF3;HNRNPUL1;FANCD2;SHPK;RFX5;VDAC3;MATR3;SNRPE;SRSF7;PRR11;KHDRBS1;DHX9;USHBP1;FBF1;PKMYT1;ITPRIPL2;LDHB;CCNB1;DSN1;SMYD2;CLSPN;B3GALNT2;CPSF4;STIL;ICMT;C5ORF34;CBX5;DCDC2;GDF3;BRI3BP;AZIN1;SMARCA4;CCT6A;ADCK1;NF1;HNRNPD;FBXL2;FGFR4;EZH2;RPS23;ZNF512B;OLA1;PTEN;MCM10;LMNB1;SYNE1;KIF15…
negative regulation of cell cycle (GO:0045786)	64/430	1.73734e-13	2.23654e-11	2.40391e-10	3.09463e-08	-2.40522	58.9845	TOP2A;MDC1;TOP2B;ZWILCH;PTEN;BUB1B;BRCA1;PIDD1;CCND1;CHEK1;PSMD1;KNTC1;FBXO5;GTSE1;SOX4;CDK5RAP2;TIPIN;DST;ANAPC7;THOC1;SMC1A;CCNA2;SLFN11;MSH2;PSMA2;GAS2;ANAPC4;KIF20B;GAS7;KMT2E;KHDRBS1;BLM;HDAC2;PSMD11;HDAC1;PRKDC;NPR2;TTK;EGFR;AURKA;CCNB1;BUB3;NAE1;CLSPN;BRD7;BUB1;E2F7;E2F8;NPM1;DDIAS;PLK2;PLK1;HMGA2;ZWINT;SMARCA4;DLG1;CENPF;CDK6;RFWD3;CDK1;TRIM37;MAD2L1;EZH2;CDKN3		.	protein C-terminus binding (GO:0008022)	19/162	0.00127779	0.0304346	0.00451755	0.1076	-1.94224	6.78264	TOP2A;TOP2B;MDC1;SYT1;DST;CADM1;XRCC5;MKI67;DLG1;CENPF;RAD51;MSH2;NCL;TCF4;VIM;MAPRE1;SAE1;KPNA3;PFKM		.	Glycosphingolipid biosynthesis - ganglio series_Homo sapiens_hsa00604	2017-03-15	0.0444272	0.380593	0.0745478	0.638626	1.98968	-1.92208	HEXB;ST3GAL5;ST3GAL2		.	JUND (human)	87/1380	0.0780996	0.7693	8.28889e-07	3.53797e-29	-1.3712	0.359631	PHTF2;PLVAP;CSRNP3;TUSC3;PDCD7;DSCC1;HHIP;HNRNPU;NUCKS1;FGF1;LIPA;SALL1;FAM122C;MYB;PIP4K2A;NRCAM;FBXO5;NUDT15;ADAMTS6;TRIM22;RALGPS2;POSTN;RFC3;KDM2B;DST;EED;VBP1;TYW3;CKAP2;KMO;ANO4;KIF7;MID1;CCNB1IP1;CDC20B;EDAR;ADAM12;DEPDC1;MCM3;NUP54;MATR3;PGR;MNS1;KIF20B;RAI14;SLC29A2;FH;SEMA3C;GYPC;NRXN1;FBF1;NOLC1;RAD51AP1;KIAA1524;RACGAP1;ZNF704;EPB41L2;NAA25;SLITRK6;BUB3;CHML;SMYD3;MYH10;ZNF300;SH3BGR;…
regulation of microtubule cytoskeleton organization (GO:0070507)	28/100	3.01209e-13	3.75248e-11	3.53138e-10	4.39942e-08	-2.21487	53.1703	BRCA1;SKA3;SKA1;SKA2;AURKA;CCNB1;XPO1;RACGAP1;STMN1;CHEK1;NEK2;ECT2;CDK5RAP2;PLK4;GEN1;RANBP1;NPM1;BORA;SPAG5;DST;PLK2;CKAP2;KNSTRN;MID1;CLIP3;TPX2;TRIM37;MAPRE1		.	DNA-directed DNA polymerase activity (GO:0003887)	2017-07-31	0.00113162	0.0277954	0.00392429	0.0963905	-1.82753	6.54782	POLB;POLD3;POLA1;POLQ;PAPD5;POLE2;POLE3		.	Colorectal cancer_Homo sapiens_hsa05210	7/62	0.0499121	0.413787	0.0868484	0.720001	-0.823103	0.726308	MSH6;MSH2;CCND1;LEF1;CYCS;PIK3R3;MLH1		.	NRF1 (mouse)	105/1676	0.0652042	0.7693	7.45547e-08	3.53797e-29	-1.3364	0.350503	FAM13B;POP1;ATP5C1;TMEM97;RPS17;SESN3;RPS19;MYB;DPF1;PAPOLA;NUSAP1;SLC39A6;RPL35;NRCAM;OIP5;TMPO;THOC1;VRK1;PASK;WDR76;ILF3;VDAC3;DNA2;ATF5;KHDRBS1;NUP205;NOLC1;SLC5A3;NCAPH;CNN2;DSN1;DPH2;PATZ1;B3GALNT2;FANCI;CBX5;OPN3;UBE2A;PAICS;ELL3;SMARCA4;DHFR;ANLN;POLA1;GCLC;YEATS2;SAE1;COPS8;INTS8;RPS24;MXD3;RPS23;NCAPG2;CBY1;COX7C;CKS1B;TMEM104;SIX4;SPIN1;UBXN7;PGPEP1;CCT2;BHMT2;TNFRSF19;MASTL;PTP4A3;TFD…
ATP-dependent chromatin remodeling (GO:0043044)	20/52	9.83651e-13	1.18714e-10	1.40706e-09	1.69814e-07	-1.93682	44.2647	SMARCE1;CENPU;HDAC2;NPM1;CENPW;HDAC1;ACTL6A;HJURP;SMARCA4;MIS18A;NASP;RBBP4;CENPI;CENPK;RUVBL1;ANP32E;CENPN;OIP5;HNRNPC;RBBP7		.	RNA polymerase II core promoter proximal region sequence-specific DNA binding (GO:0000978)	19/167	0.00182701	0.0422361	0.00605383	0.13995	-1.92712	6.09833	SMARCE1;MED1;HDAC2;H2AFZ;HDAC1;BCL11A;LEF1;ACTL6A;ELK1;ESR1;SMARCA4;HOXA10;RBBP4;MYB;TCF4;PGR;HNRNPC;MYBL1;E2F8		.	Ribosome biogenesis in eukaryotes_Homo sapiens_hsa03008	9/89	0.0519145	0.416938	0.0931582	0.743708	-1.01283	0.886039	FBL;LSG1;LOC81691;XPO1;POP1;BMS1;GAR1;DROSHA;RAN		.	BCL6 (human)	88/1399	0.07989	0.7693	7.79811e-07	3.53797e-29	-1.29166	0.33877	PHTF2;CPM;CSRNP3;CLTC;GPATCH2;THYN1;BUB1B;AFF3;LMNB1;CHAF1B;CCND2;ATIC;DACH1;RUSC2;EXO1;FAM122C;ENC1;MYB;ADORA1;EPC1;SLC16A9;FBXO5;IFT57;LBR;TMPO;CCT2;POSTN;USP49;RBFOX2;CCDC34;VBP1;NCOA4;TNFRSF19;SSR3;SLC39A10;EPDR1;NAV1;OLFM4;MID1;DHX40;CCNA2;MELK;PRKD3;PAPD5;KIF20A;ALDH7A1;RAI14;ZNF793;PCDH10;NRXN1;PRIM1;GCNT1;LEF1;CDCA7;SEMA3E;PCDH19;RAD51AP1;LMAN1;ORC6;DPH2;ST3GAL5;BUB3;ANKRD50;ZBED5;ZNF286A…
chromatin modification (GO:0016568)	66/475	1.83957e-12	2.15285e-10	1.58515e-09	1.8551e-07	-2.32496	51.7514	SUV39H2;HJURP;BRCA2;LOXL2;FBL;SALL1;RUVBL1;CHEK1;MYB;SPIN1;DNMT3B;EPC1;HMG20A;OIP5;WHSC1;HELLS;USP49;KDM2B;EED;DNMT3A;ACTL6A;VRK1;CHD1L;ACTR8;DNAJC2;SFPQ;HAT1;MTF2;KMT2E;SMARCD1;HDAC2;SMARCD3;HDAC1;LEF1;CTR9;WDR61;BRCC3;AURKA;RBBP4;SMYD2;SMYD3;RBBP7;SMARCE1;CENPU;NPM1;CENPW;PHC1;CBX3;CBX2;HMGA2;UBE2A;DEK;ESR1;SMARCA4;MIS18A;YEATS2;NASP;CENPI;CENPK;POLE3;ANP32E;CDK1;CENPN;HNRNPC;CUL4B;EZH2		.	endonuclease activity (GO:0004519)	15/121	0.0023154	0.0491867	0.00702507	0.149235	-1.94651	5.86314	ZRANB3;GEN1;FEN1;POP1;HMGA2;EXOG;TSEN2;NEIL3;RAD51C;TATDN2;EXO1;G3BP1;DROSHA;DNA2;RPP14		.	Viral carcinogenesis_Homo sapiens_hsa05203	17/205	0.0543521	0.423287	0.110094	0.743708	-1.16832	1.00441	RANBP1;HDAC2;HDAC1;PIK3R3;CCNA2;POLB;CCNA1;DLG1;CCND2;CDK6;CCNE2;CCND1;CHEK1;CDK1;VDAC3;PMAIP1;SKP2		.	SND1 (human)	92/1473	0.0849534	0.7693	5.75345e-07	3.53797e-29	-1.26529	0.331854	PHTF2;NUP107;THRA;RPL31;ZWILCH;PNMAL1;SLC35B1;HMGB2;OLA1;KNDC1;FGF1;ELK1;IPO5;LOXL2;SYDE1;XPO1;CSRP1;ZMYM4;FAM122C;HCFC1R1;MYB;DNMT3B;ZNF443;HELLS;SLC13A3;CXADR;PARP1;MMD;TYW3;RPL22;TNFRSF19;HPCAL1;EPDR1;AMPD2;NME4;ANK2;CCNB1IP1;DKK3;DHX40;ARHGEF9;TFDP2;RFX5;VDAC3;FSCN1;MATR3;SNRPE;PKP4;GART;FREM1;CUTA;REG3A;RGS19;NRXN1;NRXN2;TMTC1;FAM169A;EGFR;SKA1;GABARAP;NCAPH;DPH2;MSX1;BUB3;BRD7;CNNM2;PATZ1;B…
sister chromatid segregation (GO:0000819)	13/23	2.26134e-11	2.56861e-09	3.32198e-08	1.0908e-06	-2.42234	47.9137	TOP2A;TOP2B;SPAG5;PLK1;SMC1A;SMC4;KNSTRN;ZWINT;NDC80;NUSAP1;NEK2;BUB3;MAD2L1		.	transcription regulatory region sequence-specific DNA binding (GO:0000976)	31/340	0.00337213	0.0590839	0.0114715	0.160862	-1.91594	5.41979	SUV39H2;HDAC2;HDAC1;LEF1;ELK1;HOXA10;RBBP4;MYB;NRIP1;MSX1;SMYD3;MYBL1;E2F7;SOX4;E2F8;KLF10;SMARCE1;MED1;PCGF6;H2AFZ;BCL11A;ACTL6A;SOX12;ESR1;SMARCA4;SFPQ;RARA;PGR;TCF4;HNRNPC;ATF5		.	RNA degradation_Homo sapiens_hsa03018	8/77	0.0567443	0.42892	0.0983894	0.743708	-0.809126	0.684912	PAPD5;EXOSC8;DIS3L;WDR61;LSM5;LSM4;PFKM;HSPD1		.	SRF (human)	204/3420	0.0694079	0.7693	9.75845e-13	3.53797e-29	-1.2549	0.329127	MDC1;POP1;SLC35B1;COL12A1;GPATCH2;ATP5C1;HNRNPU;SLC4A3;ELK1;LIPA;SMC2;FAM122B;RUSC2;SNRPD2;FAM122C;TRIM25;HMCN1;SKP2;GTSE1;TMEM8B;MED1;TIPIN;STARD4;ACOT7;FNDC3B;MTUS2;DHX40;CRISPLD1;MAP1B;PRKCQ;DNA2;FREM1;PRR11;ANP32A;GYPC;PCDH10;PIK3R3;SLC5A3;SKA2;NEU3;LDHB;C5;BRIP1;ZNF704;EPB41L2;ZBED5;PAG1;ZRANB3;ICMT;C5ORF34;CADM1;PLK2;RDX;CDC7;NETO2;CDC6;FAM111A;MRVI1;FBXL2;HNRNPC;RCOR2;MRAP2;SFXN5;TOP2A;CSR…
regulation of DNA metabolic process (GO:0051052)	44/265	2.96072e-11	3.26694e-09	9.88553e-09	1.0908e-06	-2.32771	45.4821	TOP2A;BLM;PCNA;PARPBP;DSCC1;BRCA1;BRCC3;BRCA2;EGFR;RAD51AP1;CCNB1;AIFM1;FIGNL1;CHEK1;PDGFC;USP1;KPNA2;E2F7;E2F8;ZRANB3;DFFA;TIPIN;NPM1;DNMT3A;THOC1;HMGA2;LIG3;CDC7;CDC6;IGF1;DEK;ESCO2;SMC1A;MLH1;MSH6;DNAJC2;TFDP1;MIS18A;RAD51;MSH2;CDK1;DNA2;FGFR4;RAD18		.	S-adenosylmethionine-dependent methyltransferase activity (GO:0008757)	14/113	0.00320676	0.0590839	0.00906674	0.160862	-1.87525	5.30471	KMT2E;SUV39H2;ICMT;BHMT2;DNMT3A;METTL21A;FBL;SMYD2;DNMT3B;DPH5;SMYD3;WHSC1;TRDMT1;EZH2		.	Glioma_Homo sapiens_hsa05214	7/65	0.0616095	0.45239	0.103304	0.758086	-0.812741	0.644675	CDK6;CCND1;E2F1;PTEN;PIK3R3;IGF1;EGFR		.	TBP (human)	150/2486	0.0844582	0.7693	9.15111e-10	3.53797e-29	-1.16823	0.306396	MDC1;HDDC2;TUSC3;PDCD7;GPATCH2;BUB1B;HNRNPU;C1ORF74;SMC4;LIPA;RCBTB2;CCT6B;SMC2;RASSF2;CDH2;CHEK1;MYB;NARS2;CEP97;KPNA2;EPHB3;TIPIN;POSTN;RBFOX2;ARL15;DIO2;MTUS2;ANK2;LIG3;CHD1L;OLFM4;MID1;WDR76;ARMC1;CRISPLD1;EWSR1;MATR3;SNRPF;KIF20B;CCDC81;TSPYL5;RAI14;NUP205;ARHGEF26;CTR9;FBF1;NOLC1;GLT8D2;HMMR;RAD51AP1;NEU3;KIAA1524;BRIP1;HSPH1;PDGFD;ST3GAL2;PAG1;CEP78;PLK4;KL;CBX3;DCDC2;GGH;LSM5;DHFR;FAM111A…
protein-DNA complex subunit organization (GO:0071824)	30/136	3.40614e-11	3.65403e-09	1.02356e-08	1.09805e-06	-2.11995	41.1851	SMARCD1;SMARCD3;HMGB2;HJURP;CHAF1B;DACH1;RBBP4;RUVBL1;OIP5;RBBP7;SMYD3;SMARCE1;CENPU;SUPT16H;NPM1;CENPW;NAP1L1;SOX12;SMARCA4;MIS18A;RAD51;NASP;CENPI;CENPK;HAT1;ANP32E;CENPN;TCF4;TSPYL4;TSPYL5		.	core promoter proximal region sequence-specific DNA binding (GO:0000987)	19/176	0.00331923	0.0590839	0.0098818	0.160862	-1.86471	5.27489	SMARCE1;MED1;HDAC2;H2AFZ;HDAC1;BCL11A;LEF1;ACTL6A;ESR1;ELK1;SMARCA4;HOXA10;RBBP4;MYB;PGR;TCF4;HNRNPC;MYBL1;E2F8		.	Transcriptional misregulation in cancer_Homo sapiens_hsa05202	15/180	0.0653752	0.457393	0.124226	0.758086	-0.925297	0.723778	ARNT2;HDAC2;HDAC1;HMGA2;MLLT1;IGF1;HOXA10;CCNA1;CCND2;SIX4;EWSR1;RARA;WHSC1;CDK14;RUNX1T1		.	Tal1::Gata1 (mouse)	2017-03-18	0.0707061	0.7693	0.0348278	3.53797e-29	-0.648381	0.170054	ARNT2;DNAJC10;PRSS35
regulation of chromosome segregation (GO:0051983)	20/63	5.94797e-11	6.20839e-09	2.05386e-08	2.08866e-06	-2.17373	41.0778	SPAG5;ANAPC7;PLK1;PTEN;BUB1B;TTK;CDC6;KNSTRN;CENPF;CCNB1;RACGAP1;ANAPC4;KIF2C;NEK2;FBXO5;BUB3;ECT2;BUB1;DLGAP5;MAD2L1		.	Ran GTPase binding (GO:0008536)	2017-06-26	0.00226777	0.0491867	0.00680278	0.148527	-1.67905	5.05752	RANBP1;XPO1;IPO9;CSE1L;XPO7;IPO5		.	Pancreatic cancer_Homo sapiens_hsa05212	7/66	0.0658504	0.457393	0.109141	0.758086	-0.680687	0.532441	CDK6;RAD51;CCND1;E2F1;PIK3R3;BRCA2;EGFR		.	NR1H2 (human)	33/479	0.0948502	0.774701	0.000549737	3.53797e-29	-1.45109	0.370433	TTYH3;MCM8;COL14A1;HVCN1;RPL11;HSD17B14;NOLC1;MLLT1;SKA3;TYMS;SAMHD1;PHB2;RPL9;IPO5;FAM122B;RAI1;C5;XPO1;ATIC;OIP5;HARS;ZC3H14;TMEM8B;BCAS1;CBX5;SPAG5;CCDC157;KIF22;HNRNPUL1;SRSF3;TRIM59;SNRPE;MCM6
regulation of microtubule-based process (GO:0032886)	28/124	8.54887e-11	8.68835e-09	2.05513e-08	2.08866e-06	-2.1774	40.4153	BRCA1;SKA3;SKA1;SKA2;AURKA;CCNB1;XPO1;RACGAP1;STMN1;CHEK1;NEK2;ECT2;CDK5RAP2;PLK4;GEN1;RANBP1;NPM1;BORA;SPAG5;DST;PLK2;CKAP2;KNSTRN;MID1;CLIP3;TPX2;TRIM37;MAPRE1		.	ATP-dependent helicase activity (GO:0008026)	12/89	0.00305537	0.0590839	0.00853938	0.160862	-1.78299	5.04372	DHX40;BRIP1;BLM;DHX9;XRCC5;CETN2;RUVBL1;G3BP1;DHX15;MCM4;MCM6;CHD1L		.	Galactose metabolism_Homo sapiens_hsa00052	2017-04-30	0.077026	0.520939	0.117186	0.792548	0.526687	-0.343464	G6PC3;PFKM;GLA;GCK		.	MYB (human)	88/1409	0.0904749	0.774701	1.02817e-06	3.53797e-29	-1.2995	0.331734	PHTF2;CSRNP3;POP1;GDI2;HJURP;HNRNPU;NUCKS1;HMGB1;LIPA;COX7C;SYNE1;AIFM1;ZMYM4;ME1;EPC1;IFT57;DLGAP5;ZNF443;STARD4;POSTN;RFC4;RBFOX2;EED;NCOA4;THOC1;ANK2;KMO;ANO4;KIF7;PRSS12;DHX40;DNAJC2;ARHGEF9;NEIL3;CRISPLD1;TFDP2;PALLD;MAP1B;MTF2;MATR3;PKP4;FREM1;SHANK2;RAI14;BLM;SEMA3C;NRXN1;COL11A1;GCNT1;PRICKLE2;NOLC1;GLT8D2;SKA1;SCUBE2;LMAN1;LDHB;ARSJ;EPB41L2;C10ORF107;SLITRK6;BUB3;E2F7;KL;CCDC18;C5ORF34;B…
chromatin remodeling at centromere (GO:0031055)	13/25	9.28281e-11	9.19236e-09	7.01233e-08	2.51683e-06	-2.22558	41.1841	HELLS;CENPU;NPM1;CENPW;HJURP;MIS18A;RBBP4;CENPI;CENPK;RUVBL1;CENPN;OIP5;RBBP7		.	core promoter proximal region DNA binding (GO:0001159)	19/178	0.00376152	0.0629054	0.0109521	0.183156	-1.8136	5.01665	SMARCE1;MED1;HDAC2;H2AFZ;HDAC1;BCL11A;LEF1;ACTL6A;ESR1;ELK1;SMARCA4;HOXA10;RBBP4;MYB;PGR;TCF4;HNRNPC;MYBL1;E2F8		.	Focal adhesion_Homo sapiens_hsa04510	16/202	0.0834348	0.549814	0.153527	0.946388	-0.966478	0.578123	LAMA1;LAMA4;PTEN;PIK3R3;LAMC2;IGF1;ELK1;EGFR;MYLK;PPP1CC;PAK1;CCND2;CCND1;PDGFD;PDGFC;ITGA6		.	PLAU (human)	85/1362	0.0960288	0.774701	1.63064e-06	3.53797e-29	-1.28797	0.32879	SUV39H2;RPL3;PDCD7;CLTC;MCM10;HMGB1;KIF11;BRCA1;MSI2;C1ORF74;LCLAT1;RPL9;KIF15;POLB;ADAL;SYNCRIP;SNRPD2;EXO1;FAM122C;CHEK1;PBK;WHSC1;ADAMTS6;TRIM22;DIO2;THOC1;ANK2;ATP1B3;KCNAB2;CCNA2;RAB30;TFDP1;RAD51C;RBP5;HNRNPUL1;RPUSD1;FANCD2;HNRNPUL2;ZNF516;FSCN1;PKP4;ZNF511;GART;FKBP3;ABCG2;CUTA;TMF1;CCDC24;NOLC1;SEZ6L2;FOXRED1;AURKA;AP3M2;PAK1;HSPH1;KCTD20;DNAJB5;HYI;ST3GAL5;RPP14;MYH10;PMS1;LEKR1;CCT4;IL…
microtubule cytoskeleton organization (GO:0000226)	41/245	1.08878e-10	1.03538e-08	2.60677e-08	2.51683e-06	-2.29742	42.2401	GPSM2;MTCL1;TTK;KIF11;GABARAP;AURKA;STMN1;NUSAP1;NEFM;NEK2;SPDL1;FBXO5;MAP4;BUB3;CDK5RAP2;RANBP1;DST;SPAG5;PLK2;PLK1;NAV1;SMC1A;MID1;CKAP5;KNSTRN;NDC80;HAUS1;TTLL5;KIF18A;PRC1;MAP1B;SPIRE2;TUBGCP5;CDK1;FGFR1OP;KIF2C;TUBGCP4;KIF20A;KIZ;RAN;SPC25		.	purine NTP-dependent helicase activity (GO:0070035)	12/89	0.00305537	0.0590839	0.00853938	0.160862	-1.76797	5.00122	DHX40;BRIP1;BLM;DHX9;XRCC5;CETN2;RUVBL1;G3BP1;DHX15;MCM4;MCM6;CHD1L		.	MicroRNAs in cancer_Homo sapiens_hsa05206	22/297	0.086511	0.555833	0.170393	0.946388	-0.966494	0.56761	HDAC1;RDX;DNMT3A;PTEN;HMGA2;KIF23;BRCA1;CDC25C;EGFR;MARCKS;CCND2;CDK6;MMP16;CCNE2;CCND1;STMN1;E2F1;FSCN1;DNMT3B;VIM;SOX4;EZH2		.	CRTC1 (human)	69/1086	0.0953882	0.774701	9.25299e-06	3.53797e-29	-1.27147	0.32458	C9ORF142;NCAPG2;DIS3L;HMGB3;SYNE1;SYDE1;ENC1;FAM122C;NRCAM;ANKRD2;SKP2;MYLIP;SLC13A3;RBFOX2;DST;PARP2;DIO2;NME4;ESCO2;PGD;PASK;KMO;MID1;DKK3;RAB30;PTP4A3;ZNF93;HNRNPUL1;FANCD2;PSMA2;PALLD;IVD;NUP50;KIAA1456;RARA;ERH;SNRPE;MAPRE1;GAS7;NUP205;PRKDC;PKN3;CCDC24;SEMA3A;GCNT1;TTK;SKA3;EGFR;EPB41L2;TSPAN6;STC2;NRIP1;BUB3;BRD7;ECT2;SRSF10;TRDMT1;ICMT;SYT1;XRCC5;GOLM1;GGH;IGF1;CCT6A;COL3A1;DPY19L1;TCF4;I…
DNA integrity checkpoint (GO:0031570)	23/86	1.09919e-10	1.03538e-08	2.72287e-08	2.56481e-06	-2.04452	37.5903	TOP2A;TOP2B;MDC1;TIPIN;BLM;PLK1;HMGA2;CDC6;BRCA1;BRCC3;CCNA2;BRIP1;CDC45;CCND1;MSH2;RFWD3;CHEK1;CDK1;E2F1;NAE1;CLSPN;DNA2;DTL		.	deoxyribonuclease activity (GO:0004536)	9/57	0.00337501	0.0590839	0.00905661	0.160862	-1.729	4.89098	ZRANB3;GEN1;FEN1;NEIL3;RAD51C;TATDN2;EXO1;HMGA2;DNA2		.	Hepatitis B_Homo sapiens_hsa05161	12/146	0.0994493	0.61394	0.167127	0.946388	-0.916807	0.447272	CCNA2;CCNA1;PCNA;CDK6;CCND1;CCNE2;E2F1;VDAC3;PTEN;CYCS;PIK3R3;ELK1		.	SP1 (mouse)	142/2360	0.0974317	0.774701	3.30626e-09	3.53797e-29	-1.12829	0.288028	HDDC2;POGK;HNRNPU;F13A1;MSI2;MKI67;CELSR3;IPO5;LOXL2;NUDT10;PPP1CC;CDH2;STMN1;PIP4K2A;SNRPD3;KPNA3;HMGN1;GEN1;KDM2B;HPCAL1;FNDC3B;ATP1B3;SOX12;CCNE2;EWSR1;TIMELESS;PKP4;ADNP;ATF5;PPIA;RAI14;ABCG2;PFN2;CUTA;FBN2;TTYH3;TSHZ3;PCDH10;NPR2;AGAP1;CACNA1D;C2CD4C;SLC5A3;UGCG;PODXL;CASKIN1;CAMTA1;PATZ1;SLC19A1;ST3GAL2;PAG1;QSER1;OPN3;SIVA1;AUTS2;ODF2;BCL11A;CBX2;GGH;BRI3BP;ELL3;DHFR;DLG1;GCLC;HNRNPD;SPIRE…
histone exchange (GO:0043486)	14/31	1.96035e-10	1.80259e-08	8.64271e-08	3.65093e-06	-2.18563	38.973	CENPU;NPM1;CENPW;HJURP;MIS18A;NASP;RBBP4;CENPI;RUVBL1;CENPK;ANP32E;CENPN;OIP5;RBBP7		.	DNA polymerase activity (GO:0034061)	8/45	0.00262455	0.0542867	0.00741254	0.153322	-1.65822	4.83118	POLB;POLD3;POLA1;POLQ;POLE2;PAPD5;PTGES3;POLE3		.	Chronic myeloid leukemia_Homo sapiens_hsa05220	7/73	0.100333	0.61394	0.154663	0.946388	-0.595013	0.290282	HDAC2;CDK6;MECOM;CCND1;HDAC1;E2F1;PIK3R3		.	REL (human)	25/353	0.105326	0.798521	0.00172952	3.53797e-29	-1.4246	0.320527	PCNA;KLK1;LAMC2;LOXL2;PAK1;CASKIN1;DNMT3B;ST3GAL2;SH3BGR;DLGAP5;TCF19;IL32;ARNT2;RRM1;CADM1;PARP1;MMD;TPBG;ANKRD45;VRK1;CACHD1;VDAC3;PKP4;GRAP;SFXN5
regulation of mitosis (GO:0007088)	26/112	2.09671e-10	1.88314e-08	4.065e-08	3.65093e-06	-2.14707	38.1915	PTEN;BUB1B;TTK;PKMYT1;AURKA;CHEK1;NUSAP1;NEK2;KNTC1;BUB3;FBXO5;BUB1;DLGAP5;RANBP1;BORA;ANAPC7;PLK1;IGF1;CDC6;CDC25C;CENPE;ANLN;CENPF;ANAPC4;KIF20B;MAD2L1		.	ubiquitin protein ligase binding (GO:0031625)	19/182	0.00479336	0.0768894	0.0133692	0.194979	-1.79395	4.60217	USP13;FANCL;XRCC5;DIO2;BRCA1;UBE2A;MID1;EGFR;AURKA;PER3;ABI2;UBE2T;UBXN7;TRIM37;NAE1;BID;TRIB2;RAD18;CUL4B		.	Huntington's disease_Homo sapiens_hsa05016	15/193	0.103095	0.61617	0.17967	0.999532	-0.859529	0.416212	HDAC2;NDUFA4;HDAC1;ATP5A1;CLTC;ATP5C1;COX6C;ATP5O;COX7C;DNALI1;AP2S1;VDAC3;CYCS;IFT57;SLC25A6		.	NFATC2 (human)	10/117	0.103265	0.798521	0.0132307	3.53797e-29	-1.32324	0.297722	IPO9;BCL11A;PTCH1;RFX5;TNFRSF10B;NEK2;AFF3;CDK14;CGNL1;RPS23
regulation of nuclear division (GO:0051783)	29/138	2.48567e-10	2.18174e-08	4.51303e-08	3.96121e-06	-2.1796	38.4494	PTEN;BUB1B;TTK;PKMYT1;AURKA;CHEK1;NUSAP1;KNTC1;NEK2;BUB3;FBXO5;MSX1;BUB1;DLGAP5;RANBP1;BORA;ANAPC7;PLK1;WNT5A;IGF1;CDC6;CDC25C;CENPE;ANLN;CENPF;MSH2;ANAPC4;KIF20B;MAD2L1		.	small conjugating protein ligase binding (GO:0044389)	19/182	0.00479336	0.0768894	0.0133692	0.194979	-1.78101	4.56897	USP13;FANCL;XRCC5;DIO2;BRCA1;UBE2A;MID1;EGFR;AURKA;PER3;ABI2;UBE2T;UBXN7;TRIM37;NAE1;BID;TRIB2;RAD18;CUL4B		.	PI3K-Akt signaling pathway_Homo sapiens_hsa04151	24/341	0.116289	0.679217	0.21981	0.999532	-0.952191	0.368322	HSP90AA1;PKN3;LAMA1;LAMA4;PTEN;PIK3R3;LAMC2;IGF1;BRCA1;PPP2R3A;FGF1;EGFR;CCND2;G6PC3;CDK6;CCNE2;CCND1;PPP2R2C;PDGFD;MYB;PDGFC;ITGA6;FGFR4;FGF11		.	RARA (human)	85/1379	0.117441	0.816514	2.58058e-06	3.53797e-29	-1.21325	0.245939	PLVAP;NUP107;RPL3;MCM8;COL14A1;TUSC3;CIB2;KIF11;RPL9;CKS1B;KIF15;FAM122B;ATIC;RPS19;C14ORF2;ZNF605;FAM122C;HCFC1R1;PSMD1;OIP5;PGPEP1;TMEM8B;RBFOX2;MMD;ANK2;KCNAB2;ILF2;PDIA6;WDR76;CCNB1IP1;HAUS1;ARMC1;SFRP1;RFX5;ALDH1A1;ZNF516;MATR3;SNRPE;KIF20A;MCM6;FAM193A;SRSF7;ITIH5;TMF1;TTYH3;GYPC;DHX9;LAMA1;ATP5A1;NOLC1;MLLT1;TYMS;SAMHD1;PLCXD1;OAZ2;NCAPH;CNN2;POLD3;C5;DSN1;RBBP4;WIF1;FIGNL1;AP2S1;ST3GAL5;N…
mRNA splicing, via spliceosome (GO:0000398)	33/177	4.10553e-10	3.44686e-08	6.66573e-08	5.59631e-06	-2.11285	36.3055	SF3B3;DHX9;SRSF1;HNRNPU;SYNCRIP;SNRPD2;SNRPD1;TRA2B;PAPOLA;SNRPD3;SRSF10;HNRNPA0;SF3A3;PPIL1;USP49;PRPF4B;SMC1A;NUDT21;HNRNPM;SFPQ;SNRNP40;HNRNPUL1;NOVA1;HNRNPA2B1;HNRNPD;SRSF3;SNRPE;HNRNPH3;HNRNPC;SNRPF;SRSF7;SNRPA;SNRPB		.	mismatched DNA binding (GO:0030983)	2017-05-13	0.000415465	0.0116627	0.00221579	0.0622004	-0.993287	4.42148	MSH6;PCNA;MSH2;MLH1;PMS1		.	cGMP-PKG signaling pathway_Homo sapiens_hsa04022	13/167	0.121572	0.679217	0.199733	0.999532	-0.772666	0.298879	GUCY1A2;NPR2;PIK3R3;ATP1B3;CACNA1D;MYLK;PPP1CC;EDNRA;ADORA1;VDAC3;MRVI1;PDE5A;SLC25A6		.	STAT5B (human)	85/1379	0.117441	0.816514	2.58058e-06	3.53797e-29	-1.20657	0.244584	GPSM2;CPM;POP1;TUSC3;PDCD7;NCAPG2;DIS3L;GOLIM4;THYN1;TCF20;SMC4;COX7C;LMNB1;POLB;IPO9;TMEM104;CCND1;AIFM1;PBK;ME1;PIP4K2A;HMG20A;SLC16A9;MYBL1;ADAMTS6;EPHB3;POSTN;VBP1;EED;TNFRSF19;DIO2;MTUS2;PRPF4B;PASK;MID1;RAB30;HNRNPUL1;PEAK1;PSMA2;PRKD3;PALLD;POLR1C;CCDC86;DNAJC9;TRIB2;PRR11;SRSF7;RAI14;FH;TMF1;GCNT1;CDCA7;ZNF8;OAZ2;RHOBTB1;SRM;LMAN1;FIGNL1;CHN1;ISOC1;HYI;BUB3;ZC3H14;QSER1;SSB;MYEF2;KCNIP4;B…
RNA splicing, via transesterification reactions with bulged adenosine as nucleophile (GO:0000377)	33/177	4.10553e-10	3.44686e-08	6.66573e-08	5.59631e-06	-2.11044	36.2642	SF3B3;DHX9;SRSF1;HNRNPU;SYNCRIP;SNRPD2;SNRPD1;TRA2B;PAPOLA;SNRPD3;SRSF10;HNRNPA0;SF3A3;PPIL1;USP49;PRPF4B;SMC1A;NUDT21;HNRNPM;SFPQ;SNRNP40;HNRNPUL1;NOVA1;HNRNPA2B1;HNRNPD;SRSF3;SNRPE;HNRNPH3;HNRNPC;SNRPF;SRSF7;SNRPA;SNRPB		.	ADP binding (GO:0043531)	2017-06-28	0.00338266	0.0590839	0.00920965	0.160862	-1.50888	4.26831	MSH6;GCLC;MSH2;ME1;MYH10;GCK		.	mRNA surveillance pathway_Homo sapiens_hsa03015	8/91	0.120448	0.679217	0.183269	0.999532	-0.499058	0.193043	CPSF4;PPP1CC;NUDT21;CPSF6;PPP2R2C;PAPOLA;PPP2R3A;MSI2		.	MYOG (human)	86/1404	0.127906	0.816514	2.83475e-06	3.53797e-29	-1.13358	0.22979	COL14A1;RPL31;GDI2;NRM;HNRNPU;LAMC2;TCF20;AFF3;PCSK5;SIX4;PAPOLA;SLC39A6;TRIM25;WHSC1;SNRPD3;ZNF445;MYBL1;TCF19;WDHD1;GUCY1A2;CXADR;ACOT7;KCND1;PARP1;CKAP2L;RPL22;CCDC157;AP3B1;SOX12;MID1;TFDP2;MMP16;PSMA2;POLR1C;MTF2;GAS2;RARA;EXOC5;HNRNPH3;LRRC3B;UMPS;SLC29A2;REG3A;SF3B3;GYPC;LAMA1;HVCN1;UBFD1;BRCC3;C1ORF112;FGD1;GABARAP;ITPRIPL2;ZNF827;FIGNL1;SLIT1;E2F1;ISOC1;NUP43;CNNM2;SRSF10;TRDMT1;CEP78;SL…
CENP-A containing nucleosome assembly (GO:0034080)	2017-12-23	4.74531e-10	3.89923e-08	2.18841e-07	9.68004e-06	-2.2026	37.5762	CENPU;NPM1;MIS18A;CENPW;RBBP4;CENPI;CENPK;RUVBL1;HJURP;CENPN;OIP5;RBBP7		.	mismatch repair complex binding (GO:0032404)	2017-05-08	2.27233e-05	0.0011907	0.000417676	0.0116324	-0.630515	4.2454	MSH6;PCNA;MSH2;MLH1;MUTYH		.	Ubiquitin mediated proteolysis_Homo sapiens_hsa04120	11/137	0.125209	0.684654	0.198703	0.999532	-0.551054	0.208762	ANAPC7;FANCL;ANAPC4;TRIM37;UBE2A;BRCA1;SAE1;SKP2;MID1;RHOBTB1;CUL4B		.	PCBP1 (human)	83/1360	0.14026	0.816514	4.84669e-06	3.53797e-29	-1.06128	0.215133	ZNF512B;C9ORF142;HMGB2;KNDC1;MSI2;MKI67;HSPB11;ZCCHC14;SYNCRIP;SALL1;CDH2;PIP5KL1;STMN1;HMG20A;WHSC1;SNRPD3;ZNF367;TMEM8B;KLF10;LRRC45;RBFOX2;HPCAL1;FNDC3B;SOX12;PASK;DKK3;GTPBP3;MSH6;CCNE2;RPUSD1;CDH11;PDE5A;LUC7L2;GAS7;SLC25A6;USP13;ITIH5;TTYH3;RGS19;TSHZ3;LAMA1;HVCN1;ODC1;CACNA1D;BRCC3;C2CD4C;METTL21A;SEZ6L2;SLC5A3;APOLD1;CYGB;CACNA1G;NPAS3;DNAJB5;PODXL;KDELC2;MARVELD3;PDGFC;CASKIN1;RAD54L;RBB…
DNA replication-independent nucleosome organization (GO:0034724)	14/33	5.46469e-10	4.22092e-08	1.59341e-07	9.68004e-06	-2.30002	39.0558	CENPU;NPM1;CENPW;HJURP;MIS18A;NASP;RBBP4;CENPI;CENPK;RUVBL1;HAT1;CENPN;OIP5;RBBP7		.	protein methyltransferase activity (GO:0008276)	10/72	0.00531828	0.0803878	0.013151	0.198782	-1.64657	4.15082	KMT2E;FBL;SUV39H2;ICMT;EED;SMYD2;WHSC1;SMYD3;METTL21A;EZH2		.	Apoptosis_Homo sapiens_hsa04210	11/140	0.139287	0.745764	0.21679	0.999532	-0.753204	0.22095	PIDD1;DFFA;PARP1;AIFM1;PARP2;TNFRSF10B;PMAIP1;CYCS;PIK3R3;BID;LMNB1		.	SMAD4 (mouse)	96/1580	0.129472	0.816514	1.0115e-06	3.53797e-29	-1.06104	0.215085	PHTF2;COL12A1;HMGB2;OLA1;MKI67;IPO5;ZCCHC14;LMNB1;NUDT10;SYNCRIP;SPRED1;XPO1;TATDN2;ZMYM4;ME1;DACT3;NEK2;HMCN1;LBR;EPHB3;HSP90AA1;USP49;RBFOX2;KDM2B;RMI1;H2AFZ;DNMT3A;FNDC3B;ATP1B3;VEZF1;KIF22;SOX12;WDR77;CCNA2;PTP4A3;ILF3;TFDP1;CCNE2;ADAM12;SLC29A4;MATR3;KDELR2;ADNP;LUC7L2;HDAC2;SMARCD3;TSHZ3;ICA1L;PRICKLE2;TULP4;AGAP1;MLLT1;CACNA1D;LIN9;FAM169A;ITPRIPL2;RAI1;FOXS1;FAM168B;RBM15B;KCTD20;NRIP1;PD…
DNA replication-independent nucleosome assembly (GO:0006336)	14/33	5.46469e-10	4.22092e-08	1.59341e-07	9.68004e-06	-2.29437	38.9599	CENPU;NPM1;CENPW;HJURP;MIS18A;NASP;RBBP4;CENPI;CENPK;RUVBL1;HAT1;CENPN;OIP5;RBBP7		.	enhancer binding (GO:0035326)	11/83	0.00510814	0.0793643	0.0128461	0.194979	-1.63537	4.14354	SMARCE1;RAI1;HDAC2;RBBP4;HDAC1;H2AFZ;LEF1;ACTL6A;HNRNPC;ELL3;SMARCA4		.	Lysine degradation_Homo sapiens_hsa00310	5/52	0.150086	0.787184	0.208082	0.999532	0.18848	-0.0451018	KMT2E;SUV39H2;AADAT;WHSC1;ALDH7A1		.	Myb (mouse)	114/1902	0.13663	0.816514	1.72515e-07	3.53797e-29	-1.02912	0.208613	MDC1;RPL3;GOLIM4;BUB1B;TMEM97;FAM122B;TATDN2;SNRPD2;SESN3;OGFOD1;DPF1;PAPOLA;SEPHS1;CDK5RAP2;MYLIP;CCDC157;DIO2;PRPF4B;HNRNPUL1;TIMELESS;ATF5;PPIA;PRR11;FREM1;RAI14;CUTA;ISYNA1;GYPC;NOLC1;SLC5A3;GABARAP;CACNA1G;SCUBE2;UGCG;FIGNL1;G3BP1;GAR1;CAMTA1;CBX5;SYT1;CBX3;CBX2;HMGA2;LSM4;ANLN;G6PC3;NASP;UBE2T;DNAJC10;FGFR1OP;NACAD;FBXL2;CDK14;RCOR2;CETN2;DIS3L;KIF15;SYNE1;POLB;UCHL1;XPO1;TAGAP;NEFM;HMG20A;…
DNA strand elongation involved in DNA replication (GO:0006271)	14/33	5.46469e-10	4.22092e-08	1.59341e-07	9.68004e-06	-2.22884	37.8471	RFC3;FEN1;RFC4;PCNA;MCM8;PRIM1;LIG3;POLD3;POLA1;CDC45;MCM3;MCM4;DNA2;MCM6		.	structural constituent of ribosome (GO:0003735)	17/160	0.0062033	0.0902924	0.0161406	0.2196	-1.67167	4.01986	RPL3;RPL31;RPS5;RPL22;RPL11;RPL35A;RPL9;RPS4X;RPS17;MRPL51;RPS19;RPL35;RPL15;RPS2;RPS24;RPL26L1;RPS23		.	Pyruvate metabolism_Homo sapiens_hsa00620	4/40	0.169985	0.873725	0.226328	0.999532	1.00369	-0.135487	LDHB;FH;ME1;ALDH7A1		.	STAT3 (human)	163/2759	0.123469	0.816514	6.36005e-10	3.53797e-29	-1.01446	0.205642	IFI27L2;HDDC2;RPL31;ZWILCH;HHIP;CSE1L;HNRNPU;LCLAT1;RCBTB2;CCT6B;HOXA10;EDNRA;ZNF608;DACH1;RUSC2;OGFOD1;FAM122C;ADORA1;PIP4K2A;EPC1;NRCAM;NEK2;SLC16A9;PIM2;SKP2;SEPHS1;KPNA2;TMPO;GEN1;ACOT7;RBFOX2;TYW3;DIO2;ANK2;ESCO2;MID1;RAB30;SLFN11;ADAM12;ANAPC4;KIF20A;CCDC81;FREM1;TRIB2;ALDH7A1;RAI14;ZNF551;USHBP1;GLT8D2;CACNA1D;WDR61;PCDH19;RHOBTB1;SKA2;HSPH1;ORC6;FUT9;EPB41L2;TSPAN6;STC2;PDGFD;CAMTA1;ST3GA…
chromatin assembly or disassembly (GO:0006333)	18/58	8.20962e-10	6.21677e-08	1.38535e-07	9.68004e-06	-2.05861	34.1595	HELLS;CENPU;SUV39H2;NPM1;CENPW;HJURP;HMGA2;CHAF1B;MIS18A;RBBP4;NASP;CENPI;CENPK;RUVBL1;HAT1;OIP5;CENPN;RBBP7		.	transferase activity, transferring one-carbon groups (GO:0016741)	21/218	0.00783959	0.108104	0.0205265	0.274741	-1.78773	3.9771	KMT2E;SUV39H2;ICMT;EED;TYW3;BHMT2;DNMT3A;ECE2;METTL21A;TYMS;FBL;ATIC;KIAA1456;SMYD2;DNMT3B;DPH5;WHSC1;SMYD3;GART;TRDMT1;EZH2		.	Basal cell carcinoma_Homo sapiens_hsa05217	5/55	0.17692	0.874393	0.238847	0.999532	0.305818	-0.0410486	PTCH1;HHIP;SUFU;WNT5A;LEF1		.	GATA1 (human)	158/2679	0.13291	0.816514	1.38373e-09	3.53797e-29	-1.0088	0.204495	RPL31;PNMAL1;DSCC1;F13A1;C1ORF74;SLC4A3;MYLK;DACH1;RUSC2;PIP4K2A;EPC1;HMCN1;SLC16A9;PIM2;TMPO;EPHA5;GUCY1A2;STARD4;POSTN;CXADR;ACOT7;KDM2B;RPL22;DIO2;PRPF4B;CHD1L;MID1;DHX40;DYNC1LI1;SLFN11;MAP1B;FSCN1;PGR;FREM1;SRSF7;TSPYL5;REG3A;ISYNA1;GYPC;PCDH10;NOLC1;AGAP1;WDR62;PCDH19;ATP5O;RASGRP1;NPAS3;RAD51AP1;UGCG;RACGAP1;EPB41L2;PDGFD;DPH5;ECT2;ZC3H14;QSER1;CEP78;FANCI;KL;CBX5;FANCL;XRCC5;NONO;TNFRSF10…
regulation of centrosome cycle (GO:0046605)	2017-12-24	9.02176e-10	6.70039e-08	3.11651e-07	9.68004e-06	-2.18569	36.1043	PLK4;GEN1;RANBP1;NPM1;XPO1;PLK2;CHEK1;TRIM37;NEK2;BRCA1;AURKA;CDK5RAP2		.	RNA polymerase II regulatory region DNA binding (GO:0001012)	26/288	0.00776469	0.108104	0.0215452	0.274741	-1.73861	3.86783	HDAC2;HDAC1;LEF1;ELK1;HOXA10;RBBP4;MYB;MSX1;SMYD3;MYBL1;E2F7;E2F8;SMARCE1;MED1;PCGF6;H2AFZ;BCL11A;ACTL6A;ESR1;SMARCA4;NCOR2;RARA;PGR;TCF4;HNRNPC;ATF5		.	Folate biosynthesis_Homo sapiens_hsa00790	2017-02-14	0.174152	0.874393	0.221828	0.999532	4.53008	-0.608053	DHFR;GGH		.	NCOA1 (human)	7/79	0.136363	0.816514	0.0299803	3.53797e-29	-0.985029	0.199676	HOXA10;RAB30;MECOM;THRA;NCOA4;AGAP1;DEK
nucleosome organization (GO:0034728)	26/120	1.04232e-09	7.59514e-08	1.32844e-07	9.68004e-06	-2.07056	33.943	SMARCD1;SMARCD3;HMGB2;HJURP;CHAF1B;RBBP4;RUVBL1;OIP5;RBBP7;SMYD3;SMARCE1;CENPU;SUPT16H;NPM1;CENPW;NAP1L1;SMARCA4;MIS18A;NASP;CENPI;CENPK;HAT1;ANP32E;CENPN;TSPYL4;TSPYL5		.	nuclease activity (GO:0004518)	19/195	0.00986151	0.122974	0.0242262	0.274741	-1.75827	3.68494	ZRANB3;GEN1;FEN1;POP1;DIS3L;HMGA2;EXOG;TSEN2;POLA1;NEIL3;TATDN2;LOC81691;RAD51C;EXO1;EXOSC8;G3BP1;DROSHA;DNA2;RPP14		.	Non-small cell lung cancer_Homo sapiens_hsa05223	5/56	0.186243	0.903105	0.24937	0.999532	0.120249	-0.0122553	CDK6;CCND1;E2F1;PIK3R3;EGFR		.	PITX2 (human)	206/3528	0.124485	0.816514	4.88639e-12	3.53797e-29	-0.977725	0.198196	MDC1;NUP107;RPL3;ARL6IP1;POP1;GPATCH2;ATP5C1;SMC2;FAM122B;ZNF608;ZNF605;OGFOD1;CHEK1;DPF1;FAM122C;MYB;TRIM25;RPL35;KIF21A;FBXO5;TMEM8B;MED1;TIPIN;RBFOX2;TYW3;ANK2;ARMC1;MTHFD1;KDELR2;KIF20A;DNA2;ALDH7A1;TSPYL4;DHX9;USHBP1;FBF1;WDR61;SKA3;DSN1;HSPH1;FIGNL1;GAR1;ST3GAL5;DPH5;MAP4;B3GALNT2;ICMT;IGF1;ELL3;SMARCA4;CCT6A;VANGL1;HNRNPM;ADCK1;SFXN5;RPS24;EZH2;FEN1;ZCCHC11;CSRNP3;ZNF492;HEXB;OLA1;KIF11;BR…
cellular component disassembly (GO:0022411)	49/350	1.06271e-09	7.60032e-08	1.74973e-07	1.03831e-05	-2.22447	36.4645	NUP107;RPL3;COL14A1;RPL31;COL12A1;HMGB2;LAMC2;HMGB1;RPL9;LMNB1;RPS4X;RPS17;RPS19;STMN1;RPL35;DFFA;SUPT16H;RPS5;RPL22;VRK1;MMP16;NUP50;GAS2;KIF2C;NUP54;PRKCQ;FBN2;SMARCD1;NUP205;SMARCD3;COL11A1;RPL11;CCNB2;CCNB1;NUP43;RPL15;RPS2;CLSPN;SMARCE1;PLK1;RPL35A;SMARCA4;COL3A1;KIF18A;CDK1;VIM;RPS24;RPL26L1;RPS23		.	histone methyltransferase activity (GO:0042054)	8/52	0.00656312	0.0937929	0.0153664	0.2196	-1.50226	3.55535	KMT2E;SUV39H2;FBL;EED;SMYD2;SMYD3;WHSC1;EZH2		.	Thyroid hormone signaling pathway_Homo sapiens_hsa04919	9/118	0.191026	0.909143	0.272611	0.999532	-0.439387	0.0418531	MED1;HDAC2;CCND1;THRA;HDAC1;DIO2;PIK3R3;ATP1B3;ESR1		.	LEF1 (human)	269/4658	0.121972	0.816514	2.0758e-15	3.53797e-29	-0.908709	0.184205	MDC1;NUP107;ARL6IP1;POP1;RPL31;COL12A1;THYN1;TMEM97;SLC4A3;ELK1;C19ORF54;RUSC2;STMN1;FAM122C;MYB;HMCN1;FBXO5;TMPO;EPHA5;MED1;ACOT7;HPCAL1;PASK;DHX40;DYNC1LI1;NEIL3;CRISPLD1;MTHFD1;KIAA1456;VDAC3;TSPYL4;PFN2;TTYH3;ANP32A;GYPC;USHBP1;NOLC1;NCAPG;SKA3;PCDH19;LYPD6;GABARAP;C5;ZNF827;ZNF704;FIGNL1;STC2;ZNF703;PDGFC;ST3GAL5;ZBED5;B3GALNT2;BTBD11;IGF1;GDF3;NETO2;BRI3BP;ZWINT;CCT6A;DHFR;VANGL1;FAM111A;AN…
RNA splicing, via transesterification reactions (GO:0000375)	33/184	1.16433e-09	8.17571e-08	1.47869e-07	1.03831e-05	-2.09771	34.2336	SF3B3;DHX9;SRSF1;HNRNPU;SYNCRIP;SNRPD2;SNRPD1;TRA2B;PAPOLA;SNRPD3;SRSF10;HNRNPA0;SF3A3;PPIL1;USP49;PRPF4B;SMC1A;NUDT21;HNRNPM;SFPQ;SNRNP40;HNRNPUL1;NOVA1;HNRNPA2B1;HNRNPD;SRSF3;SNRPE;HNRNPH3;HNRNPC;SNRPF;SRSF7;SNRPA;SNRPB		.	methyltransferase activity (GO:0008168)	20/210	0.0104825	0.122974	0.0257784	0.27995	-1.6621	3.48339	KMT2E;SUV39H2;ICMT;EED;TYW3;BHMT2;DNMT3A;ECE2;METTL21A;TYMS;FBL;KIAA1456;SMYD2;DNMT3B;DPH5;WHSC1;SMYD3;GART;TRDMT1;EZH2		.	Epstein-Barr virus infection_Homo sapiens_hsa05169	14/202	0.20858	0.94044	0.312609	0.999532	-0.564799	0.0346829	HDAC2;PSMD11;HDAC1;PIK3R3;NCOR2;CCNA2;CCNA1;XPO1;POLR1C;CDK1;PSMD1;VIM;SKP2;RAN		.	Esrrb (mouse)	6/65	0.139962	0.816514	0.0366759	3.53797e-29	-0.85009	0.172323	CADM1;AGAP1;PRSS35;NUCKS1;MRVI1;SNRPB
mitotic sister chromatid segregation (GO:0000070)	2017-11-20	1.21776e-09	8.39817e-08	4.73012e-07	1.4665e-05	-2.26154	36.8465	SPAG5;PLK1;NUSAP1;NEK2;BUB3;SMC1A;SMC4;KNSTRN;ZWINT;NDC80;MAD2L1		.	methylated histone binding (GO:0035064)	8/50	0.00514959	0.0793643	0.0126513	0.194979	-1.34993	3.42032	MSH6;CBX5;CBX2;NCAPG2;MTF2;SPIN1;NCAPD3;LOXL2		.	Thyroid cancer_Homo sapiens_hsa05216	2017-03-29	0.20648	0.94044	0.261074	0.999532	1.52826	-0.0938469	CCND1;NCOA4;LEF1		.	PPARG::RXRA (mouse)	2017-02-12	0.135435	0.816514	0.0831805	3.53797e-29	1.89766	-0.384677	PRSS35;MYLK
DNA strand elongation (GO:0022616)	14/35	1.3979e-09	9.47139e-08	2.83614e-07	1.4665e-05	-2.14767	34.733	RFC3;FEN1;RFC4;PCNA;MCM8;PRIM1;LIG3;POLD3;POLA1;CDC45;MCM3;MCM4;DNA2;MCM6		.	RNA polymerase II regulatory region sequence-specific DNA binding (GO:0000977)	25/284	0.0120205	0.135897	0.030517	0.27995	-1.57968	3.15281	HDAC2;HDAC1;LEF1;ELK1;HOXA10;RBBP4;MYB;SMYD3;MSX1;MYBL1;E2F7;E2F8;SMARCE1;MED1;PCGF6;H2AFZ;BCL11A;ACTL6A;ESR1;SMARCA4;RARA;PGR;TCF4;HNRNPC;ATF5		.	Pentose phosphate pathway_Homo sapiens_hsa00030	2017-03-29	0.20648	0.94044	0.261074	0.999532	1.64836	-0.101222	PRPS1;PGD;PFKM		.	ZFHX3 (human)	91/1504	0.146114	0.828339	2.31393e-06	3.53797e-29	-1.05342	0.198394	TOP2A;RPL3;ARL6IP1;PNMAL1;PDCD7;CSE1L;HHIP;KIF14;HMGB3;PSIP1;ECE2;PCSK5;KIF15;MYLK;FAM122B;TATDN2;FAM122C;NRCAM;WHSC1;FBXO5;TMPO;MYLIP;SLC13A3;CXADR;CCDC34;PARP2;ANKRD45;SSR3;VASH2;ANK2;PUS7;HAUS1;DYNC1LI1;ASPM;DBF4;IVD;MTF2;TMEM106C;KDELR2;KIF20A;FKBP9;GART;GAS7;PRPS1;PCNA;SMARCD3;MTFP1;HDAC1;ARL3;GCNT1;NOLC1;SAMHD1;UGCG;DSN1;CNPY4;FIGNL1;AP2S1;SMYD2;ST3GAL5;NUP43;CLSPN;CNNM2;ECT2;SRSF10;POLQ;CP…
positive regulation of cell cycle (GO:0045787)	42/278	1.6631e-09	1.1074e-07	2.20242e-07	1.4665e-05	-2.37254	37.9988	PSMD11;LEF1;PTEN;BRCA1;BRCA2;ASCL1;EGFR;AURKA;PIDD1;CCNB1;CCND2;CCND1;RACGAP1;NUSAP1;PSMD1;MSX1;ECT2;GTSE1;DLGAP5;E2F7;SOX4;E2F8;GEN1;PLK4;MED1;RANBP1;PLK1;WNT5A;HMGA2;KIF23;CDC7;CDC6;IGF1;TBX3;DYNC1LI1;RAD51C;PSMA2;CDK1;RARA;PKP4;MAD2L1;CUL4B		.	fibroblast growth factor binding (GO:0017134)	2017-05-20	0.00364376	0.0622607	0.0100273	0.171335	-1.09544	3.04141	KL;RPS19;API5;RPS2;FGFR4		.	Proteasome_Homo sapiens_hsa03050	4/44	0.214733	0.951488	0.275612	0.999532	1.21143	-0.0602427	PSMD11;PSMA2;POMP;PSMD1		.	NR2C2 (human)	6/66	0.147373	0.828339	0.0388829	3.53797e-29	-0.755988	0.142378	ICMT;RGS19;SNRPD1;BRD7;AZIN1;RAD18
RNA splicing (GO:0008380)	45/313	2.1917e-09	1.41073e-07	2.8771e-07	1.8519e-05	-2.1956	34.6334	SF3B3;DHX9;PDCD7;SRSF1;HNRNPU;TSEN2;SYNCRIP;RBM15B;SNRPD2;SNRPD1;TRA2B;DHX15;PAPOLA;SNRPD3;SRSF10;HNRNPA0;SF3A3;PPIL1;RBFOX2;USP49;NONO;THOC1;PRPF4B;PRPF40A;SMC1A;LSM5;LSM4;SRPK1;NUDT21;HNRNPM;SFPQ;SNRNP40;HNRNPUL1;NOVA1;HNRNPA2B1;HNRNPD;SRSF3;SNRPE;HNRNPH3;HNRNPC;SNRPF;TARDBP;SRSF7;SNRPA;SNRPB		.	protein homodimerization activity (GO:0042803)	49/653	0.0136303	0.144776	0.0421323	0.314243	-1.55103	2.99748	TOP2A;PLVAP;TENM4;CPQ;MTCL1;HEXB;SYNE1;ATIC;LGALS1;MECOM;RPS19;SEPHS1;HSP90AA1;ACOT7;DST;ZBTB38;MTUS2;OLFM4;MID1;MSH6;ANO1;GREM2;MSH2;TIMELESS;ABCG2;PRPS1;ODC1;ASCL1;TYMS;SRM;STC2;PDGFC;ECT2;E2F8;RUNX1T1;NPM1;CBX5;CADM1;BCL11A;AADAT;EXT1;NUDT21;CENPF;FGFR1OP;TRIM37;GLA;PFKM;MAD2L1;BMPR1A		.	Wnt signaling pathway_Homo sapiens_hsa04310	10/142	0.24237	0.977382	0.335939	0.999532	-0.33045	0.00755978	VANGL1;SFRP4;SFRP1;CCND2;CCND1;WIF1;WNT5A;LEF1;RUVBL1;PRICKLE2		.	CREB1 (mouse)	53/849	0.159095	0.850245	0.000151195	3.53797e-29	-1.02978	0.167062	FAM13B;CETN2;HMGB2;KNDC1;MSI2;RPL9;SMC2;TRIM25;RPL35;SNRPD3;EPHB3;MMD;CKAP2;AMPD2;SOX12;KIF22;ESCO2;DHX40;MSH6;TFDP2;POLR1C;MCM4;CCDC81;CUTA;BLM;DTYMK;ARHGEF26;PRKDC;ARL3;ODC1;PIK3R3;PAK1;ORC6;CDC45;MEST;QSER1;ICMT;SYT1;PLK1;IFFO2;BTBD11;PRSS35;MLH1;ESR1;PAICS;CENPF;MARCKS;CDK6;CXCL12;CENPK;NF1;FGFR1OP;TRIM37
DNA packaging (GO:0006323)	14/36	2.17355e-09	1.41073e-07	3.73816e-07	1.8519e-05	-2.17231	34.266	TOP2A;NCAPG2;HMGA2;NCAPG;SMC4;NCAPH;SMC2;SRPK1;AIFM1;HAT1;NUSAP1;CDK1;NCAPD2;NCAPD3		.	steroid hormone receptor binding (GO:0035258)	9/67	0.00991739	0.122974	0.021633	0.274741	-1.31002	2.74552	NCOR2;MED1;NCOA4;LEF1;NRIP1;BRCA1;PHB2;RAN;SMARCA4		.	Parkinson's disease_Homo sapiens_hsa05012	10/142	0.24237	0.977382	0.335939	0.999532	-0.28532	0.00652734	UCHL1;NDUFA4;ATP5A1;VDAC3;ATP5C1;CYCS;COX6C;ATP5O;COX7C;SLC25A6		.	SP1 (human)	85/1406	0.157563	0.850245	5.21698e-06	3.53797e-29	-1.02347	0.166039	ZNF512B;C9ORF142;HMGB2;KNDC1;MSI2;HSPB11;ZCCHC14;SYNCRIP;SALL1;CDH2;PIP5KL1;STMN1;DNMT3B;HMG20A;WHSC1;SNRPD3;ZNF367;TMEM8B;KLF10;LRRC45;RBFOX2;DNMT3A;HPCAL1;FNDC3B;SOX12;DKK3;NCOR2;MSH6;CCNE2;RPUSD1;NUP50;ZNF516;CDH11;SLC29A4;PGR;PDE5A;GAS7;SLC25A6;ITIH5;TTYH3;RGS19;TSHZ3;HVCN1;ODC1;NRXN2;CACNA1D;C2CD4C;BRCC3;METTL21A;SEZ6L2;PLCXD1;SLC5A3;CYGB;APOLD1;CACNA1G;PAK1;DNAJB5;PODXL;TSPAN6;CASKIN1;PDGFC…
regulation of transcription involved in G1/S transition of mitotic cell cycle (GO:0000083)	2017-12-26	2.91169e-09	1.84344e-07	6.07661e-07	3.31014e-05	-2.22754	34.5413	DHFR;POLA1;CCNA1;PCNA;CDC45;RRM2;CDK1;E2F1;FBXO5;CDC6;TYMS;E2F7		.	RNA polymerase II distal enhancer sequence-specific DNA binding (GO:0000980)	8/56	0.0102474	0.122974	0.0220212	0.274741	-1.26591	2.65307	SMARCE1;HDAC2;RBBP4;HDAC1;H2AFZ;ACTL6A;HNRNPC;SMARCA4		.	AMPK signaling pathway_Homo sapiens_hsa04152	9/124	0.231036	0.977382	0.318693	0.999532	-0.28232	0.00645871	CCNA2;CCNA1;G6PC3;CCND1;PPP2R2C;PIK3R3;IGF1;PPP2R3A;PFKM		.	TEAD4 (human)	82/1354	0.158629	0.850245	7.24244e-06	3.53797e-29	-0.968744	0.15716	ZNF512B;IFI27L2;ZNF492;DIS3L;PTEN;HMGB2;KNDC1;MSI2;HSPB11;MYLK;LMNB1;SYDE1;SALL1;PIP5KL1;SUFU;STMN1;NRCAM;ZNF367;CEP55;HMGN1;KLF10;LRRC45;KCND1;USP49;RBFOX2;RMI1;TYW3;DNMT3A;HPCAL1;NME4;DKK3;RPUSD1;CDH11;PDE5A;MNS1;ADNP;ITIH5;CUTA;PCNA;CDCA2;RGS19;TSHZ3;LAMA1;HVCN1;ODC1;AGAP1;CACNA1D;BRCC3;SEZ6L2;CYGB;CACNA1G;NPAS3;CCNB2;PODXL;STC2;ZNF703;CASKIN1;PDGFC;RAD54L;RBBP7;BID;ANKRD50;NXNL2;QSER1;E2F8;OP…
nucleoside monophosphate metabolic process (GO:0009123)	54/427	6.12588e-09	3.77702e-07	7.64199e-07	3.31014e-05	-2.24127	33.1465	TOP2A;TOP2B;CETN2;KIF14;OLA1;ATP5C1;KIF11;KIF15;ATIC;DHX15;KIF21A;RFC3;HSP90AA1;KIF23;AMPD2;KIF22;CHD1L;KIF7;VWA8;DHX40;MSH6;RAD51C;MSH2;KIF2C;DNA2;KIF20A;UMPS;KIF20B;GART;ABCG2;PRPS1;BLM;DTYMK;DHX9;ATP5A1;ATP5O;TYMS;HSPD1;BRIP1;RBBP4;FIGNL1;G3BP1;MYH10;PMS1;POLQ;DUT;ATAD2;MLH1;PAICS;SMARCA4;CENPE;KIF18A;RAD51;KIF4A		.	protein transporter activity (GO:0008565)	10/81	0.0120507	0.135897	0.0256436	0.27995	-1.28037	2.55543	XPO1;IPO9;CSE1L;AP2S1;XPO7;KPNA2;KPNA3;TOMM5;CCT6B;IPO5		.	Carbohydrate digestion and absorption_Homo sapiens_hsa04973	4/45	0.226393	0.977382	0.288216	0.999532	0.955722	-0.0218643	G6PC3;PIK3R3;ATP1B3;CACNA1D		.	CREM (human)	42/662	0.164331	0.851577	0.000523439	3.53797e-29	-1.07335	0.172451	PRPS1;ODC1;RPL11;COL12A1;NUCKS1;KIF11;C1ORF74;PHB2;LCLAT1;RPL9;SKA1;CELSR3;IPO5;CCND2;KCTD20;TRIM22;CEP78;TRIM45;B3GALNT2;SLC13A3;RRM1;KDM2B;EED;TPBG;DONSON;C4ORF46;ATP1B3;CHD1L;RHOD;NCOR2;RAB30;RBP5;NASP;PAPD5;UBE2T;RFWD3;SPIRE2;FGFR4;ZNF511;TARDBP;RAN;CUL4B
negative regulation of DNA recombination (GO:0045910)	2017-09-14	6.16137e-09	3.77702e-07	2.05885e-06	3.31014e-05	-2.01833	29.8494	ZRANB3;MSH6;BLM;PARPBP;MSH2;THOC1;LIG3;MLH1;RAD18		.	p53 binding (GO:0002039)	8/56	0.0102474	0.122974	0.0220212	0.274741	-1.1473	2.4045	BLM;USP10;RFWD3;SMYD2;MSX1;BRD7;SMARCA4;HSPD1		.	Mucin type O-Glycan biosynthesis_Homo sapiens_hsa00512	2017-03-31	0.23544	0.977382	0.291803	0.999532	2.36258	-0.0540493	GALNT12;GCNT1;ST3GAL2		.	ZBTB16 (human)	94/1572	0.169793	0.851577	2.48675e-06	3.53797e-29	-0.928902	0.149243	PHTF2;TUSC3;PNMAL1;POGK;OLA1;THYN1;PSIP1;MSI2;AFF3;FGF1;LMNB1;XPO1;EXO1;C14ORF2;NUF2;SLC39A6;NRCAM;WHSC1;SKP2;NUDT15;IFT57;KPNA2;ZNF367;ADAMTS6;GEN1;ZNF682;SLC13A3;RFC4;SSR2;NCOA4;APLP1;VASH2;MID1;PDIA6;DHX40;MSH6;CCNA2;NEIL3;RCN2;PALLD;RFX5;GAS2;MCM3;KDELR2;PRKCQ;PGR;FAM193A;LUC7L2;PFN2;BLM;LAMA1;LEF1;TULP4;BRCC3;ZNF8;AURKA;LMAN1;MAT2A;ARSJ;TSPAN6;PDGFD;ZNF703;NRIP1;PLEKHG4B;AP2S1;NUP43;CLSPN;BU…
protein-DNA complex assembly (GO:0065004)	24/113	6.91993e-09	4.17574e-07	5.48547e-07	3.31014e-05	-2.03252	29.8553	CENPU;NPM1;CENPW;HMGB2;HJURP;NAP1L1;SOX12;CHAF1B;MIS18A;RAD51;DACH1;RBBP4;NASP;CENPI;CENPK;RUVBL1;HAT1;CENPN;OIP5;TCF4;RBBP7;SMYD3;TSPYL4;TSPYL5		.	Hsp70 protein binding (GO:0030544)	2017-05-22	0.00565597	0.0838792	0.0139338	0.206641	-0.924488	2.29123	DNAJC2;DNAJC10;CDK1;METTL21A;FGF1		.	Butirosin and neomycin biosynthesis_Homo sapiens_hsa00524	2017-01-05	0.243395	0.977382	0.290208	0.999532	17.8227	-0.407734	GCK		.	ETS2 (human)	81/1341	0.166329	0.851577	9.02188e-06	3.53797e-29	-0.905084	0.145416	ZNF512B;ARHGAP11A;CSRNP3;CDCA7L;HJURP;PSIP1;HSPB11;SYNE1;FBL;SYNCRIP;SYDE1;ZNF608;RUSC2;FCGRT;SUFU;ADORA1;HMCN1;SLC16A9;SKP2;SOX4;HMGN1;HELLS;SUPT16H;POSTN;EED;ANKRD45;TNFRSF19;VEZF1;OLFM4;SRP9;CCNA1;TMEM213;DBF4;RAD51C;MELK;CRISPLD1;CDH11;TIMELESS;RARA;SLC29A4;MATR3;ATF5;LUC7L2;SLC25A6;RAI14;RNFT2;TSHZ3;LEF1;PLCXD1;LYPD6;REPIN1;KCTD20;DNAJB5;ARSJ;NHS;NAE1;RPL15;BRD7;ZNF300;SLC19A1;FANCI;PLK4;PHC…
mRNA processing (GO:0006397)	51/397	9.58334e-09	5.69398e-07	1.02733e-06	6.1039e-05	-2.22892	32.0489	HNRNPU;TSEN2;SYNCRIP;SNRPD2;SNRPD1;DHX15;PAPOLA;SNRPD3;RBFOX2;USP49;APLP1;THOC1;PRPF4B;PRPF40A;SMC1A;SFPQ;HNRNPUL1;PAPD5;SRSF3;SNRPE;HNRNPH3;SNRPF;SRSF7;SNRPA;SNRPB;KHDRBS1;SF3B3;DHX9;SRSF1;REPIN1;RBM15B;TRA2B;SRSF10;HNRNPA0;SF3A3;CPSF4;PPIL1;CPSF6;NONO;MLH1;LSM5;LSM4;SRPK1;NUDT21;HNRNPM;SNRNP40;NOVA1;HNRNPA2B1;HNRNPD;HNRNPC;TARDBP		.	protein-lysine N-methyltransferase activity (GO:0016279)	7/47	0.0127608	0.137398	0.026116	0.281194	-1.15228	2.28714	KMT2E;SUV39H2;SMYD2;WHSC1;SMYD3;METTL21A;EZH2		.	Axon guidance_Homo sapiens_hsa04360	9/127	0.252109	0.97906	0.342328	0.999532	-0.106489	0.00225355	EPHA5;PAK1;CXCL12;SEMA3C;SEMA3A;SLIT1;SEMA3E;RHOD;EPHB3		.	LEF1 (mouse)	103/1730	0.168118	0.851577	9.55824e-07	3.53797e-29	-0.87064	0.139882	NUP107;ARL6IP1;HHIP;DSCC1;COL12A1;CIB2;TMEM97;FGF1;TSEN2;ELK1;RPL9;MYLK;NUDT10;DACH1;RASSF2;STMN1;KNTC1;NEK2;SNRPD3;PIM2;CEP97;TMPO;WNT5A;PRPF4B;ESCO2;MSH6;MELK;SHPK;FSCN1;SRSF3;PKP4;TRIB2;FBN2;ISYNA1;BRCC3;PLCXD1;SKA1;NPAS3;SCUBE2;ITPRIPL2;BRIP1;DSN1;ADAMTS19;KL;CBX5;API5;TJAP1;ANLN;FAM111A;NASP;DNAJC10;SPIRE2;STT3B;SFXN5;ZNF512B;FEN1;CETN2;TCF20;KIF11;ATIC;CSRP1;HMG20A;WHSC1;SCARF2;DLGAP5;RALGP…
chromosome condensation (GO:0030261)	2017-12-29	1.34423e-08	7.86578e-07	1.51735e-06	6.86353e-05	-2.07502	29.1656	TOP2A;AIFM1;NCAPG2;NUSAP1;CDK1;HMGA2;NCAPG;NCAPD2;NCAPD3;SMC4;NCAPH;SMC2		.	endonuclease activity, active with either ribo- or deoxyribonucleic acids and producing 5'-phosphomonoesters (GO:0016893)	7/47	0.0127608	0.137398	0.026116	0.281194	-1.13524	2.25331	FEN1;TATDN2;EXO1;POP1;DROSHA;DNA2;RPP14		.	Sphingolipid metabolism_Homo sapiens_hsa00600	4/47	0.250166	0.97906	0.313642	0.999532	1.32594	-0.0280599	GALC;NEU3;UGCG;GLA		.	CBEPA (human)	82/1366	0.179335	0.868353	9.81647e-06	3.53797e-29	-0.915883	0.129284	PHTF2;HDDC2;ZCCHC11;POGK;NRM;F13A1;MSI2;RCBTB2;FAM122B;ADAL;SYNCRIP;SH3PXD2A;FCGRT;EXO1;DPF1;ADORA1;ANKRD2;MYLIP;CCBE1;STARD4;CXADR;RBFOX2;ANAPC7;NCOA4;ANK2;WDR73;ANO4;CCNB1IP1;NCOR2;IVD;RARA;SLC29A4;ATF5;CCDC81;PRR11;GAS7;SLC25A6;PSMD11;CDCA2;SMARCD3;RGS19;SEMA3C;USHBP1;GCNT1;NRXN2;HSD17B14;TTK;SEZ6L2;ASCL1;UACA;EGFR;LDHB;RBM15B;TRA2B;STC2;PDGFD;SULT1A2;E2F8;CPSF4;CCDC18;ANKIB1;AUTS2;CADPS;GREB1…
meiotic cell cycle process (GO:1903046)	21/93	1.9204e-08	1.10695e-06	1.19072e-06	6.86353e-05	-2.10119	28.8155	NDC1;TOP2A;TOP2B;PLK1;LIG3;BRCA2;MLH1;SMC4;CCNB1IP1;SMC2;AURKA;MSH6;SYDE1;CCNA1;RAD51C;RAD51;MSH2;FANCD2;SPIRE2;FBXO5;TRIP13		.	lysine N-methyltransferase activity (GO:0016278)	7/47	0.0127608	0.137398	0.026116	0.281194	-1.10908	2.20139	KMT2E;SUV39H2;SMYD2;SMYD3;WHSC1;METTL21A;EZH2		.	Other glycan degradation_Homo sapiens_hsa00511	2017-02-18	0.255241	0.97906	0.305814	0.999532	5.63587	-0.119267	NEU3;HEXB		.	TCFAP2A (human)	82/1367	0.181129	0.868353	1.00657e-05	3.53797e-29	-0.905897	0.127874	ZNF496;HMGB2;KNDC1;MSI2;MKI67;ZCCHC14;SYNCRIP;SYDE1;SPRED1;SALL1;CCND2;CDH2;PIP4K2A;HMG20A;WHSC1;C16ORF74;ZNF367;CGNL1;KLF10;ZNF362;LRRC45;HSP90AA1;RBFOX2;DNMT3A;HPCAL1;FNDC3B;KCNAB2;PASK;GTPBP3;DKK3;NCOR2;CCNA1;CCNE2;RPUSD1;ZNF516;CDH11;PDE5A;ADNP;LUC7L2;SLC25A6;FBN2;SMARCD3;RGS19;TSHZ3;ANP32A;ICA1L;AGAP1;CACNA1D;C2CD4C;SLC5A3;CYGB;APOLD1;CACNA1G;NPAS3;CASKIN1;NRIP1;RBBP7;ZNF786;PATZ1;BID;QSER1;…
ATP catabolic process (GO:0006200)	44/327	2.52164e-08	1.43214e-06	1.92802e-06	0.0001095	-2.18281	29.3726	TOP2A;TOP2B;BLM;DHX9;CETN2;ATP5A1;KIF14;OLA1;ATP5C1;KIF11;ATP5O;KIF15;HSPD1;BRIP1;RBBP4;G3BP1;DHX15;KIF21A;MYH10;PMS1;POLQ;RFC3;HSP90AA1;ATAD2;KIF23;CHD1L;KIF22;MLH1;KIF7;SMARCA4;VWA8;DHX40;MSH6;CENPE;KIF18A;RAD51C;RAD51;MSH2;KIF4A;KIF2C;KIF20A;DNA2;KIF20B;ABCG2		.	protein serine/threonine kinase activity (GO:0004674)	34/449	0.0315656	0.272644	0.0731456	0.494493	-1.38966	1.80599	PRKDC;PKN3;BUB1B;TTK;KNDC1;PKMYT1;EGFR;AURKA;MYLK;PAK1;CHEK1;PBK;NEK2;PIM2;BUB1;PLK4;PLK2;PLK1;HMGA2;CDC7;PRPF4B;VRK1;PASK;MASTL;SRPK1;CDK6;MELK;PRKD3;ADCK1;CDK1;PRKCQ;BMPR1B;CDK14;BMPR1A		.	Type II diabetes mellitus_Homo sapiens_hsa04930	4/48	0.262245	0.991133	0.326434	0.999532	1.25346	-0.0111639	PIK3R3;CACNA1D;GCK;CACNA1G		.	STAT1 (human)	99/1667	0.180505	0.868353	1.75027e-06	3.53797e-29	-0.867806	0.122497	ARL6IP1;C1ORF74;SMC4;FAM122B;SALL1;IPO9;RUSC2;C19ORF54;RPS19;FCGRT;STMN1;RAVER2;MYB;ADORA1;KPNA2;TIPIN;RBFOX2;KMO;PASK;WDR76;CCNB1IP1;DYNC1LI1;KIAA1456;TIMELESS;PRR11;TSPYL4;TMTC1;WDR62;BRCC3;PKMYT1;SKA1;ITPRIPL2;UGCG;FUT9;TSPAN6;CPSF6;CBX5;FANCL;UBE2A;SMARCA4;CCT6A;ANLN;CDK1;TCF4;HNRNPC;MRAP2;MXD3;FGF11;SUV39H2;ZCCHC11;THRA;PSIP1;HMGB1;BRCA1;CHAF1B;AIFM1;CSRP1;ME1;IFT57;ADAMTS6;TCF19;SLC13A3;NAV…
positive regulation of cell cycle process (GO:0090068)	34/220	3.31823e-08	1.83072e-06	1.99958e-06	0.000110319	-2.27024	29.9917	PSMD11;LEF1;PTEN;BRCA1;AURKA;PIDD1;CCND1;RACGAP1;NUSAP1;PSMD1;MSX1;ECT2;GTSE1;DLGAP5;E2F7;SOX4;E2F8;GEN1;PLK4;MED1;RANBP1;PLK1;WNT5A;HMGA2;KIF23;CDC7;CDC6;IGF1;DYNC1LI1;RAD51C;PSMA2;PKP4;MAD2L1;CUL4B		.	ubiquitin thiolesterase activity (GO:0004221)	6/36	0.0121028	0.135897	0.0249319	0.27995	-0.899065	1.7944	USP13;UCHL1;USP49;USP10;USP1;BRCC3		.	Proteoglycans in cancer_Homo sapiens_hsa05205	13/203	0.309014	0.999381	0.42274	0.999532	-0.175633	0.000108743	PTCH1;RDX;WNT5A;PIK3R3;ANK2;IGF1;ELK1;ESR1;EGFR;PPP1CC;PAK1;CCND1;DROSHA		.	MEF2A (human)	162/2800	0.193194	0.912774	2.98118e-09	3.53797e-29	-0.757559	0.0691401	MDC1;TUSC3;GPATCH2;MKI67;FGF1;WDR89;MYLK;ZNF608;CDH2;RPS19;FAM122C;CHEK1;STMN1;RAVER2;FBXO5;NUDT15;RBFOX2;ARL15;MTUS2;ANK2;KMO;MID1;CCNB1IP1;GTPBP3;ARMC1;DYNC1LI1;ILF3;CRISPLD1;ZNF93;PRKD3;KIAA1456;PGR;CCDC81;TSPYL4;ABCG2;USHBP1;TMTC1;SLC5A3;SKA1;RAD51AP1;CNN2;KIAA1524;NEU3;BRIP1;ZNF827;EPB41L2;PDGFD;CAMTA1;SMYD3;ECT2;ZBED5;SULT1A2;CEP78;SLAMF1;STIL;XRCC5;DCDC2;LSM5;PAICS;BRI3BP;ESR1;LSM4;VANGL1;…
mitotic recombination (GO:0006312)	2017-12-31	3.30377e-08	1.83072e-06	2.65655e-06	0.000110319	-2.08317	27.5203	POLD3;TOP2A;POLA1;TOP2B;RFC3;FEN1;RFC4;PCNA;RAD51;PRIM1;POLE2;DNA2		.	ubiquitin binding (GO:0043130)	9/77	0.0232239	0.228175	0.0435103	0.42243	-1.16474	1.72107	USP13;ZRANB3;TOP2A;DNAJC2;KIF18A;UCHL1;UBXN7;BRCC3;RAD18		.	RNA transport_Homo sapiens_hsa03013	11/172	0.331165	0.999381	0.437476	0.999532	-0.0723392	4.47886e-05	NDC1;NUP205;NUP107;XPO1;POP1;NUP50;THOC1;NUP54;NUP43;RPP14;RAN		.	PITX1 (human)	86/1448	0.200049	0.931656	8.65996e-06	3.53797e-29	-0.874055	0.0618756	MDC1;RPL3;PDCD7;NRM;KIF11;BRCA2;LMNB1;SYDE1;SIPA1L1;C14ORF2;ZNF605;CHEK1;FAM122C;DHX15;RPL35;UBXN7;NEK2;WHSC1;MED1;MYLIP;TIPIN;NME4;KIF22;CDC25C;PUS7;SMC1A;WDR76;HAUS1;SFPQ;MELK;MSH2;IVD;HAT1;MCM4;MATR3;KDELR2;ALDH7A1;ITIH5;KHDRBS1;DHX9;PKN3;USHBP1;HVCN1;SRSF1;GCNT1;RPL11;FBF1;WDR61;SAMHD1;SKA3;POLD3;FBXL21;RACGAP1;TRA2B;AP2S1;SMYD2;CLSPN;HARS;MAP4;SH3BGR;CCT4;B3GALNT2;PCGF6;CCDC18;CBX5;SPAG5;ODF…
mitotic DNA integrity checkpoint (GO:0044774)	13/37	3.45379e-08	1.87867e-06	2.45833e-06	0.000133719	-2.00179	26.3935	TOP2A;TOP2B;MDC1;TIPIN;BLM;HMGA2;CCNA2;MSH2;CCND1;RFWD3;CDK1;CLSPN;NAE1		.	transcription factor binding (GO:0008134)	35/464	0.0309861	0.270612	0.0726743	0.494493	-1.29217	1.68896	HDAC2;SMARCD3;THRA;DHX9;HDAC1;PRKDC;LEF1;PSIP1;HMGB1;ASCL1;CCND1;SUFU;ZNF703;NRIP1;E2F1;UBXN7;BRD7;ARNT2;MED1;NPM1;CBX5;RBFOX2;PARP1;HMGA2;ESR1;TBX3;SMARCA4;NCOR2;CENPF;TFDP1;YEATS2;TFDP2;RARA;TCF4;TRIB2		.	Hippo signaling pathway_Homo sapiens_hsa04390	10/153	0.318309	0.999381	0.419079	0.999532	-0.00453792	2.80965e-06	PPP1CC;DLG1;CCND2;CCND1;PPP2R2C;WNT5A;LEF1;FGF1;BMPR1B;BMPR1A		.	KLF13 (human)	86/1453	0.209459	0.948382	9.78386e-06	3.53797e-29	-0.825624	0.043756	PHTF2;SUV39H2;ZCCHC11;THRA;POGK;COL12A1;OLA1;ECE2;TMEM97;DNALI1;CELSR3;HSPB11;CKS1B;RPS4X;NUDT10;SYNCRIP;XPO1;TATDN2;RUSC2;C19ORF54;PIP5KL1;SUFU;DPF1;RAVER2;TRIM25;FBXO5;ACOT7;KCND1;H2AFZ;CKAP2L;EPDR1;AMPD2;ESCO2;PGD;RHOD;SRP9;NCOR2;SFRP1;RAB30;TFDP2;ADAM12;RARA;TIMELESS;SLC29A4;NPTXR;SNRPA;CUTA;CDCA2;PCNA;TSHZ3;ARHGEF26;HDAC1;HVCN1;RPL11;FBF1;NRXN2;CACNA1D;WDR61;WDR62;SKA2;BMS1;MARVELD3;PLEKHG4B…
purine ribonucleoside monophosphate catabolic process (GO:0009169)	44/332	3.9668e-08	2.0986e-06	2.75535e-06	0.000134421	-2.17042	28.3766	TOP2A;TOP2B;BLM;DHX9;CETN2;ATP5A1;KIF14;OLA1;ATP5C1;KIF11;ATP5O;KIF15;HSPD1;BRIP1;RBBP4;G3BP1;DHX15;KIF21A;MYH10;PMS1;POLQ;RFC3;HSP90AA1;ATAD2;KIF23;CHD1L;KIF22;KIF7;MLH1;SMARCA4;VWA8;DHX40;MSH6;CENPE;KIF18A;RAD51C;RAD51;MSH2;KIF4A;KIF2C;DNA2;KIF20A;KIF20B;ABCG2		.	drug binding (GO:0008144)	10/93	0.0291239	0.267693	0.0531468	0.471156	-1.13863	1.50062	DHFR;TOP2A;SFRP1;SIGMAR1;RARA;FSCN1;FKBP9;ATP5O;TYMS;FKBP3		.	Metabolic pathways_Homo sapiens_hsa01100	70/1239	0.377854	0.999381	0.659142	0.999532	0.0247087	-1.52984e-05	GALNT12;TUSC3;HEXB;ATP5C1;PIGW;COX7C;LCLAT1;ATIC;PIP5KL1;ME1;DNMT3B;SEPHS1;BHMT2;DNMT3A;AMPD2;NME4;CTPS1;KMO;PGD;MTHFD1;IVD;POLR1C;ALDH1A1;NAT8L;UMPS;GART;ALDH7A1;PRPS1;FH;DTYMK;ISYNA1;PRIM1;ATP5A1;ODC1;GCNT1;ATP5O;TYMS;SRM;POLD3;LDHB;UGCG;MAT2A;FUT9;HYI;ST3GAL5;ST3GAL2;KL;DUT;RRM1;RRM2;AADAT;NDUFA4;PTGES3;MBOAT1;COX6C;PAICS;GCK;ETNPPL;DHFR;EXT1;GALC;POLA1;GCLC;G6PC3;ETNK2;POLE2;POLE3;CYCS;STT3B;…		.	POU2F2 (human)	161/2792	0.206956	0.948382	4.20033e-09	3.53797e-29	-0.747393	0.03961	THYN1;FGF1;WDR89;LCLAT1;IPO5;MYLK;FAM122B;CCND2;SESN3;RPS19;OGFOD1;FAM122C;RUVBL1;RAVER2;MYB;SLC39A6;FBXO5;PIM2;SEPHS1;SKP2;ZNF443;TMPO;CDK5RAP2;GEN1;EPHA5;ZNF682;TIPIN;STARD4;RBFOX2;KDM2B;TYW3;ANKRD45;DIO2;MTUS2;ANK2;ESCO2;SOX12;MID1;DHX40;MSH6;PRKD3;CCDC81;SRSF7;FREM1;ISYNA1;ARHGEF26;CDCA7;GLT8D2;SKA2;HSPH1;ORC6;FUT9;FIGNL1;PDGFD;HYI;DPH5;PMAIP1;PATZ1;ECT2;FANCI;CPSF6;CBX5;CADM1;FANCL;RDX;BTBD1…
ribonucleoside monophosphate catabolic process (GO:0009158)	44/332	3.9668e-08	2.0986e-06	2.75535e-06	0.000134421	-2.16793	28.3441	TOP2A;TOP2B;BLM;DHX9;CETN2;ATP5A1;KIF14;OLA1;ATP5C1;KIF11;ATP5O;KIF15;HSPD1;BRIP1;RBBP4;G3BP1;DHX15;KIF21A;MYH10;PMS1;POLQ;RFC3;HSP90AA1;ATAD2;KIF23;CHD1L;KIF22;KIF7;MLH1;SMARCA4;MSH6;VWA8;DHX40;CENPE;KIF18A;RAD51C;RAD51;MSH2;KIF4A;KIF2C;DNA2;KIF20A;KIF20B;ABCG2		.	transcription corepressor activity (GO:0003714)	18/208	0.0344013	0.293907	0.0672078	0.494493	-1.22178	1.49606	RBFOX2;HDAC1;BCL11A;LOXL2;SMARCA4;NCOR2;CCND1;SUFU;NRIP1;RARA;DNMT3B;TCF4;BRD7;ATF5;RCOR2;TRIM22;E2F7;E2F8		.	Vascular smooth muscle contraction_Homo sapiens_hsa04270	8/120	0.32639	0.999381	0.417459	0.999532	0.110061	-6.81443e-05	GUCY1A2;PPP1CC;EDNRA;NPR2;PRKCQ;MRVI1;CACNA1D;MYLK		.	PURA (human)	31/492	0.217806	0.950795	0.00292945	3.53797e-29	-0.963824	0.0486312	RNFT2;ZNF512B;LAMA4;COL12A1;POMP;PRICKLE2;PSIP1;PCDH19;UACA;ELFN1;FAM122B;REPIN1;C19ORF54;MECOM;NARS2;GAR1;DNMT3B;ADAMTS6;PAG1;CPSF4;RANBP1;PPIL1;ACOT7;P2RY14;ACTL6A;UBE2T;IVD;CDH11;SLC29A4;TRIP13;HNRNPH3
purine nucleoside monophosphate catabolic process (GO:0009128)	44/333	4.337e-08	2.25315e-06	2.95616e-06	0.000134421	-2.17086	28.228	TOP2A;TOP2B;BLM;DHX9;CETN2;ATP5A1;KIF14;OLA1;ATP5C1;KIF11;ATP5O;KIF15;HSPD1;BRIP1;RBBP4;G3BP1;DHX15;KIF21A;MYH10;PMS1;POLQ;RFC3;HSP90AA1;ATAD2;KIF23;CHD1L;KIF22;KIF7;MLH1;SMARCA4;VWA8;DHX40;MSH6;CENPE;KIF18A;RAD51C;RAD51;MSH2;KIF4A;KIF2C;DNA2;KIF20A;KIF20B;ABCG2		.	histone-lysine N-methyltransferase activity (GO:0018024)	6/41	0.0222405	0.221279	0.0407019	0.404958	-0.866361	1.30676	KMT2E;SUV39H2;SMYD2;SMYD3;WHSC1;EZH2		.	Signaling pathways regulating pluripotency of stem cells_Homo sapiens_hsa04550	9/142	0.364762	0.999381	0.462603	0.999532	0.116831	-7.23355e-05	PCGF6;WNT5A;PIK3R3;IGF1;FGFR4;BMPR1B;INHBC;TBX3;BMPR1A		.	TP53 (mouse)	75/1266	0.225571	0.950795	3.57271e-05	3.53797e-29	-0.789468	0.0398339	PLVAP;GDI2;HMGB2;ATP5C1;THYN1;KIF11;SLC4A3;RPL9;LGALS1;RASSF2;RPS19;RUVBL1;PAPOLA;NUSAP1;OIP5;KNTC1;KPNA2;NUDT15;HELLS;RFC4;ARL15;RPS5;ANKRD45;THOC1;H2AFV;NME4;NAV1;KIF23;PRPF4B;WDR76;SRP9;GTPBP3;FANCD2;MTF2;CCDC86;UMPS;KIF20B;ALDH7A1;LUC7L2;SNRPB;SMARCD1;BLM;PKN3;NOLC1;C2CD4C;PSMC3IP;CCNB2;RAI1;CCNB1;SAMM50;CASKIN1;NAA25;HYI;GPC2;BUB3;RPS2;RPP14;STIL;CMTM6;RPL35A;DEK;ZWINT;SRPK1;TPX2;UBXN10;CDK1…
regulation of mitotic metaphase/anaphase transition (GO:0030071)	14/44	4.37562e-08	2.25315e-06	2.66073e-06	0.000134421	-2.05764	26.7558	ANAPC7;PLK1;PTEN;BUB1B;TTK;CDC6;CENPE;CENPF;ANAPC4;FBXO5;BUB3;BUB1;DLGAP5;MAD2L1		.	extracellular matrix structural constituent (GO:0005201)	8/68	0.0303113	0.267693	0.0535771	0.473164	-0.8293	1.09295	FBN2;COL3A1;LAMA1;COL14A1;COL11A1;LAMA4;COL12A1;BGN		.	Herpes simplex infection_Homo sapiens_hsa05168	11/185	0.42158	0.999381	0.530133	0.999532	0.272746	-0.00016887	PPP1CC;C5;PER3;SRSF1;CDK1;SRSF3;CYCS;SKP2;SRSF7;HMGN1;SRPK1		.	HMGA1 (human)	81/1379	0.239157	0.950795	2.30123e-05	3.53797e-29	-0.732676	0.0369683	CSRNP3;HEXB;PZP;F13A1;ECE2;ELK1;SYNE1;HOXA10;EXO1;DPF1;TRIM25;KPNA2;EPHA5;MYLIP;WNT5A;SSR3;DIO2;DKK3;ARHGEF9;RCN2;SLFN11;PEAK1;PALLD;MAP1B;KIAA1456;MCM3;PKP4;MCM6;FREM1;SRSF7;TSPYL4;GAS7;SLC25A6;CUTA;FH;PCNA;NRXN1;LEF1;PIK3R3;SEMA3E;TMTC1;FAM169A;UACA;C1ORF112;FGD1;SKA2;FBXL21;C5;SAMM50;ZNF827;KDELC2;C10ORF107;CHN1;SLITRK6;BUB3;BRD7;ZC3H14;TRDMT1;SSB;CPSF6;KIRREL;FANCL;GREB1;BTBD11;PPP2R3A;IGF1;C…
ribonucleoside monophosphate metabolic process (GO:0009161)	51/416	4.49903e-08	2.28622e-06	3.48574e-06	0.000134421	-2.20966	28.7004	TOP2A;TOP2B;CETN2;KIF14;OLA1;ATP5C1;KIF11;KIF15;ATIC;DHX15;KIF21A;RFC3;HSP90AA1;KIF23;AMPD2;CHD1L;KIF22;KIF7;VWA8;DHX40;MSH6;RAD51C;MSH2;KIF2C;DNA2;KIF20A;UMPS;KIF20B;GART;ABCG2;PRPS1;BLM;DHX9;ATP5A1;ATP5O;HSPD1;BRIP1;RBBP4;FIGNL1;G3BP1;MYH10;PMS1;POLQ;ATAD2;MLH1;PAICS;SMARCA4;CENPE;KIF18A;RAD51;KIF4A		.	enhancer sequence-specific DNA binding (GO:0001158)	8/70	0.0352558	0.294799	0.0607259	0.498759	-0.872878	1.06619	SMARCE1;HDAC2;RBBP4;HDAC1;H2AFZ;ACTL6A;HNRNPC;SMARCA4		.	Protein processing in endoplasmic reticulum_Homo sapiens_hsa04141	10/169	0.435405	0.999381	0.538862	0.999532	0.334253	-0.000206952	LMAN1;HSP90AA1;HSPH1;TUSC3;SSR2;DNAJC10;SSR3;STT3B;PDIA6;UGGT1		.	RELA (mouse)	97/1656	0.223402	0.950795	3.8802e-06	3.53797e-29	-0.728001	0.0367324	HHIP;MSI2;FGF1;LCLAT1;STMN1;MYB;PIM2;CXADR;KDM2B;DIO2;MSH6;CRISPLD1;NCL;FSCN1;CCDC86;PKP4;SNRPF;TSPYL5;PCDH10;WDR61;PCDH19;SEZ6L2;RASGRP1;CACNA1G;CNN2;RACGAP1;CAMTA1;PMAIP1;SLC19A1;PLK4;OPN3;SIVA1;AUTS2;BCL11A;CBX3;PLK2;CBX2;ZWINT;NF1;CYCS;NACAD;CDK14;GPSM2;CPM;ZCCHC11;COL14A1;DIS3L;NCAPG2;CLTC;PTEN;PIGW;POLB;SYNCRIP;CHAF1B;TMEM104;UBXN7;SCARF2;DST;BHMT2;KIF23;PRPF40A;RAD51C;CDH11;RARA;MCM6;UMPS;…
nucleoside monophosphate catabolic process (GO:0009125)	44/335	5.17721e-08	2.59667e-06	3.39922e-06	0.000134421	-2.17809	28.0131	TOP2A;TOP2B;BLM;DHX9;CETN2;ATP5A1;KIF14;OLA1;ATP5C1;KIF11;ATP5O;KIF15;HSPD1;BRIP1;RBBP4;G3BP1;DHX15;KIF21A;MYH10;PMS1;POLQ;RFC3;HSP90AA1;ATAD2;KIF23;CHD1L;KIF22;KIF7;MLH1;SMARCA4;MSH6;VWA8;DHX40;CENPE;KIF18A;RAD51C;RAD51;MSH2;KIF4A;KIF2C;DNA2;KIF20A;KIF20B;ABCG2		.	N-methyltransferase activity (GO:0008170)	8/72	0.0407182	0.323277	0.068446	0.54342	-0.857124	0.967903	KMT2E;FBL;SUV39H2;SMYD2;WHSC1;SMYD3;METTL21A;EZH2		.	Alzheimer's disease_Homo sapiens_hsa05010	10/168	0.428033	0.999381	0.531582	0.999532	0.360845	-0.000223416	NDUFA4;ATP5A1;ATP5C1;CYCS;CACNA1D;NAE1;COX6C;ATP5O;BID;COX7C		.	RBPJ (mouse)	101/1735	0.237612	0.950795	3.11472e-06	3.53797e-29	-0.673294	0.0339721	PLVAP;ZWILCH;LRR1;NRM;CIB2;LCLAT1;LIPA;SYDE1;CCND1;HMGN1;GEN1;WDHD1;MID1;DKK3;SHPK;SRSF3;SNRPF;KIF20A;KIF20B;CCDC81;RAI14;GYPC;CDCA7;PIK3R3;C2CD4C;NPAS3;SCUBE2;RACGAP1;CAMTA1;RAB6B;QSER1;CCDC18;CBX5;SYT1;AUTS2;FANCL;PLK2;GDF3;PAICS;TJAP1;DHFR;CDK6;CXCL12;TUBGCP5;TCF4;BLMH;MRVI1;BMPR1A;GPSM2;FEN1;MCM10;TCF20;BRCA1;DNALI1;CSRP1;TMEM104;HMG20A;HSP90AA1;USP49;DST;PARP1;TNFRSF19;SSR3;DNMT3A;NAV1;SMC1A…
negative regulation of cell division (GO:0051782)	17/66	5.4338e-08	2.69043e-06	2.71487e-06	0.000134421	-1.93793	24.8556	BLM;ANAPC7;PTCH1;PLK1;BUB1B;TTK;ASPM;CENPF;MSH2;CHEK1;ANAPC4;FBXO5;BUB3;BUB1;E2F7;MAD2L1;E2F8		.	isomerase activity (GO:0016853)	14/159	0.0507574	0.383609	0.0886383	0.595189	-0.998778	0.956961	TOP2A;TOP2B;PPIL1;ISYNA1;PTGES3;LRR1;PUS7;PDIA6;RPUSD1;HYI;FKBP9;FKBP3;PPIA;PFKM		.	Measles_Homo sapiens_hsa05162	8/136	0.459131	0.999381	0.551437	0.999532	0.437378	-0.000270802	CCND2;CDK6;CCND1;CCNE2;TNFRSF10B;PIK3R3;PRKCQ;SLAMF1		.	RELA (human)	159/2775	0.234784	0.950795	8.09316e-09	3.53797e-29	-0.637684	0.0321754	POP1;PNMAL1;SLC35B1;COL12A1;F13A1;KNDC1;MKI67;FGF1;PHB2;CELSR3;SYDE1;SALL1;RUSC2;FCGRT;SNRPD1;ZNF605;CHEK1;MYB;PAPOLA;SLC39A6;OIP5;KPNA2;MYLIP;ZNF682;TIPIN;CXADR;ARL15;RPS5;RPL22;FNDC3B;ATP1B3;PUS7;DKK3;MSH6;HNRNPUL2;HAT1;MATR3;KDELR2;KIF20A;PRR11;GYPC;PCDH10;USHBP1;WDR62;PCDH19;SKA3;NCAPH;CACNA1G;CNN2;BRIP1;DSN1;INPP5F;G3BP1;CAMTA1;CLSPN;ZNF786;PATZ1;SLC19A1;QSER1;KL;STIL;ICMT;CBX5;SYT1;AUTS2;CA…
gene expression (GO:0010467)	71/672	5.58372e-08	2.72966e-06	6.06764e-06	0.000134513	-2.14814	27.5206	RPL3;THRA;RPL31;HNRNPU;RPL9;RPS4X;RPS17;XPO1;SNRPD2;RPS19;SNRPD1;NARS2;PAPOLA;RPL35;PSMD1;NELFCD;SNRPD3;MED1;SUPT16H;PARP1;SSR2;RPS5;RPL22;SSR3;SMC1A;SRP9;WDR77;NCOR2;TFDP1;TFDP2;HNRNPUL1;PSMA2;POLR1C;RARA;SRSF3;PGR;SNRPE;SNRPF;SRSF7;SNRPA;SNRPB;PSMD11;SF3B3;ANP32A;DHX9;HDAC1;RPL11;SRSF1;EXOSC8;DROSHA;RPL15;RPS2;HARS;HNRNPA0;SF3A3;RPL35A;LSM5;ESR1;LSM4;NUDT21;HNRNPM;SNRNP40;HNRNPA2B1;HNRNPD;SRPRB…		.	small conjugating protein binding (GO:0032182)	9/88	0.0489097	0.373233	0.080778	0.595189	-0.915209	0.901985	ZRANB3;TOP2A;USP13;DNAJC2;UCHL1;KIF18A;UBXN7;BRCC3;RAD18		.	Central carbon metabolism in cancer_Homo sapiens_hsa05230	5/67	0.298043	0.999381	0.370401	0.999532	0.490476	-0.000303677	PTEN;PIK3R3;PFKM;GCK;EGFR		.	GABPA (human)	8/108	0.232042	0.950795	0.0492698	3.53797e-29	-0.627718	0.0316725	CDH2;DLC1;HPCAL1;VPS45;CCDC81;PCSK5;QSER1;SULT1A2
spindle organization (GO:0007051)	18/74	5.80586e-08	2.80278e-06	2.78639e-06	0.000134513	-1.92175	24.5694	RANBP1;SPAG5;PLK2;TTK;KIF11;SMC1A;KNSTRN;CKAP5;NDC80;HAUS1;AURKA;STMN1;NEK2;FBXO5;MAP4;KIZ;RAN;SPC25		.	lyase activity (GO:0016829)	15/177	0.0582129	0.415957	0.100469	0.630003	-1.01489	0.890233	CA12;GUCY1A2;FH;XRCC5;NPR2;ODC1;HMGA2;TSEN2;PAICS;ETNPPL;POLB;NEIL3;ME1;UMPS;RPP14		.	Prolactin signaling pathway_Homo sapiens_hsa04917	5/72	0.352181	0.999381	0.426309	0.999532	0.563995	-0.000349196	CCND2;CCND1;PIK3R3;ESR1;GCK		.	MXI1 (human)	4/46	0.23821	0.950795	0.09502	3.53797e-29	0.397711	-0.0200672	CSRP1;ODC1;EPC1;RAN
regulation of metaphase/anaphase transition of cell cycle (GO:1902099)	14/45	6.03603e-08	2.87792e-06	3.31097e-06	0.000157864	-1.99058	25.3968	ANAPC7;PLK1;PTEN;BUB1B;TTK;CDC6;CENPE;CENPF;ANAPC4;FBXO5;BUB3;BUB1;DLGAP5;MAD2L1		.	protein binding, bridging (GO:0030674)	12/134	0.0604385	0.419668	0.100098	0.630003	-0.828458	0.719343	KHDRBS1;CBX5;GRB14;ABI2;COL14A1;COL11A1;CHN1;FSCN1;ANK2;GRAP;PAG1;SH3BGR		.	Oxytocin signaling pathway_Homo sapiens_hsa04921	9/158	0.489172	0.999381	0.585845	0.999532	0.590258	-0.000365457	GUCY1A2;PPP1CC;CCND1;NPR2;PIK3R3;CACNA1D;ELK1;EGFR;MYLK		.	NFYB (human)	2017-03-30	0.220864	0.950795	0.105668	3.53797e-29	1.20754	-0.0609283	TOP2A;CDK1;SLC25A35
purine ribonucleoside monophosphate metabolic process (GO:0009167)	49/402	9.88575e-08	4.65595e-06	6.24551e-06	0.000272405	-2.19832	26.9896	TOP2A;TOP2B;CETN2;KIF14;OLA1;ATP5C1;KIF11;KIF15;ATIC;DHX15;KIF21A;RFC3;HSP90AA1;KIF23;AMPD2;CHD1L;KIF22;KIF7;MSH6;VWA8;DHX40;RAD51C;MSH2;KIF2C;DNA2;KIF20A;KIF20B;GART;ABCG2;BLM;DHX9;ATP5A1;ATP5O;HSPD1;BRIP1;RBBP4;FIGNL1;G3BP1;MYH10;PMS1;POLQ;ATAD2;MLH1;PAICS;SMARCA4;CENPE;KIF18A;RAD51;KIF4A		.	transcription coactivator activity (GO:0003713)	22/291	0.0732121	0.446083	0.13029	0.663027	-0.833379	0.672745	SMARCE1;KMT2E;SMARCD1;MED1;NPM1;SMARCD3;ICMT;NCOA4;ACTL6A;PSIP1;TCF20;BRCA1;SOX12;SMARCA4;WDR77;PSMC3IP;TFDP1;NRIP1;RARA;BRD7;RAN;SOX4		.	Sphingolipid signaling pathway_Homo sapiens_hsa04071	7/120	0.477503	0.999381	0.563449	0.999532	0.662492	-0.000410181	PPP2R2C;ADORA1;PTEN;PIK3R3;PPP2R3A;S1PR5;BID		.	Tcfcp2l1 (mouse)	2017-02-17	0.234737	0.950795	0.139762	3.53797e-29	2.86078	-0.144345	TSHZ3;PRSS35
purine nucleoside monophosphate metabolic process (GO:0009126)	49/403	1.06784e-07	4.96866e-06	6.63817e-06	0.000272405	-2.19982	26.8649	TOP2A;TOP2B;CETN2;KIF14;OLA1;ATP5C1;KIF11;KIF15;ATIC;DHX15;KIF21A;RFC3;HSP90AA1;KIF23;AMPD2;CHD1L;KIF22;KIF7;MSH6;VWA8;DHX40;RAD51C;MSH2;KIF2C;DNA2;KIF20A;KIF20B;GART;ABCG2;BLM;DHX9;ATP5A1;ATP5O;HSPD1;BRIP1;RBBP4;FIGNL1;G3BP1;MYH10;PMS1;POLQ;ATAD2;MLH1;PAICS;SMARCA4;CENPE;KIF18A;RAD51;KIF4A		.	phosphatase binding (GO:0019902)	12/136	0.0660925	0.419668	0.107851	0.630003	-0.75988	0.659797	SH3RF2;SPRED1;DLG1;CDH2;ANAPC7;ANAPC4;NEK2;AP3B1;MASTL;ELFN1;GCK;EGFR		.	Glycolysis / Gluconeogenesis_Homo sapiens_hsa00010	5/67	0.298043	0.999381	0.370401	0.999532	0.696905	-0.000431487	LDHB;G6PC3;ALDH7A1;PFKM;GCK		.	XBP1 (human)	37/605	0.246806	0.969384	0.00199231	3.53797e-29	-0.865186	0.0269028	THRA;PDCD7;RPL31;ODC1;RPL11;PSIP1;NCAPG;METTL21A;PHB2;RPL9;SKA1;RHOBTB1;LMAN1;KIAA1524;ZMYM4;C14ORF2;PIP4K2A;CNNM2;TRIM22;LEKR1;FARP1;PCGF6;MCOLN3;CENPW;P2RY14;C4ORF46;ANK2;ATP1B3;SH3RF2;RAB30;RPUSD1;HAT1;POLE3;ADAM12;VPS45;R3HDM1;GAS7
protein complex disassembly (GO:0043241)	24/132	1.60839e-07	7.39477e-06	5.92491e-06	0.000272405	-1.99511	23.5717	SMARCE1;SMARCD1;SUPT16H;SMARCD3;RPL3;RPL31;RPS5;RPL22;RPL11;RPL35A;RPL9;SMARCA4;RPS4X;RPS17;KIF18A;RPS19;STMN1;RPL35;KIF2C;RPL15;RPS2;RPS24;RPL26L1;RPS23		.	protein heterodimerization activity (GO:0046982)	29/408	0.0837615	0.469493	0.154163	0.664678	-0.72336	0.546934	TOP2A;TOP2B;HEXB;SMC4;EGFR;SMC2;ADORA1;HMG20A;NAE1;SEPHS1;SOX4;ARNT2;NPM1;CENPW;H2AFZ;BCL11A;H2AFV;BTBD11;SMC1A;MID1;EXT1;ANO1;POLA1;GCLC;POLE3;RARA;TIMELESS;TCF4;SAE1		.	Lysosome_Homo sapiens_hsa04142	7/123	0.503698	0.999381	0.588553	0.999532	0.712449	-0.000441111	AP3M2;GALC;HEXB;CLTC;AP3B1;GLA;LIPA		.	RXRA (human)	83/1422	0.25476	0.988713	2.24991e-05	3.53797e-29	-0.706904	0.00802396	MDC1;GPSM2;NCAPG2;OLA1;BRCA1;SMC4;LMNB1;SYNE1;KIF15;SYDE1;CSRP1;C14ORF2;ZNF605;FAM122C;HCFC1R1;NUF2;TRIM25;OIP5;CGNL1;RALGPS2;HMGN1;ZBTB38;DNMT3A;IQCE;H2AFV;AMPD2;KCNAB2;KIF22;HAUS1;GTPBP3;MELK;ZNF93;NUP50;PAPD5;RFX5;SRSF3;MCM4;FAM193A;SRSF7;LUC7L2;SLC25A6;ZNF793;RGS19;GYPC;HVCN1;GCNT1;CTR9;NCAPH;AKAP1;HSPD1;SCUBE2;FBXL21;SMYD2;USP1;HEATR3;NUP43;HARS;ZNF786;ZC3H14;SRSF10;ST3GAL2;SULT1A2;PCGF6;DUT…
double-strand break repair (GO:0006302)	22/114	1.77116e-07	8.04731e-06	6.28159e-06	0.000285406	-1.9872	23.3101	GEN1;MDC1;FEN1;BLM;PARP1;XRCC5;PRKDC;MCM8;LIG3;BRCA1;BRCC3;ESCO2;BRCA2;MLH1;RAD51AP1;POLA1;BRIP1;RAD51C;RAD51;MSH2;RAD54L;TRIP13		.	heat shock protein binding (GO:0031072)	7/63	0.0536412	0.386807	0.085012	0.613022	-0.565014	0.536666	DNAJC2;NASP;DNAJC10;CDK1;METTL21A;FGF1;ATF5		.	Biosynthesis of amino acids_Homo sapiens_hsa01230	5/74	0.37401	0.999381	0.448446	0.999532	0.804297	-0.000497979	PRPS1;MAT2A;AADAT;ALDH7A1;PFKM		.	Sox17 (mouse)	30/500	0.309728	1	0.00645488	3.53797e-29	-0.714104	1.98111e-10	ZNF512B;CPM;SF3B3;ANP32A;ARHGEF26;HDAC1;ZWILCH;BUB1B;AKAP1;KIF15;POLB;RPS2;ADAMTS6;API5;PRSS35;DEK;PAICS;SFPQ;KIF18A;POLR1C;CENPK;NMT2;PKP4;VIM;R3HDM1;MRAP2;PRR11;APBA2;ALDH7A1;SFXN5
nucleosome assembly (GO:0006334)	20/97	2.06344e-07	9.2663e-06	7.00729e-06	0.000314676	-1.96623	22.7868	CENPU;NPM1;CENPW;HMGB2;HJURP;NAP1L1;CHAF1B;MIS18A;NASP;RBBP4;CENPI;CENPK;RUVBL1;HAT1;CENPN;OIP5;SMYD3;RBBP7;TSPYL4;TSPYL5		.	nucleotidyltransferase activity (GO:0016779)	12/140	0.07841	0.464461	0.124382	0.663027	-0.654224	0.50171	POLB;POLD3;POLQ;POLA1;ZCCHC11;PRIM1;PTGES3;PAPD5;POLE2;POLR1C;POLE3;PAPOLA		.	Ras signaling pathway_Homo sapiens_hsa04014	12/227	0.5788	0.999381	0.68329	0.999532	0.862489	-0.000534008	PAK1;PDGFD;PDGFC;NF1;PIK3R3;IGF1;FGFR4;FGF1;ELK1;RASGRP1;EGFR;FGF11		.	RBPJ (human)	89/1535	0.266945	1	1.43091e-05	3.53797e-29	-0.688417	1.90985e-10	ARHGAP11A;MDC1;ARL6IP1;ZWILCH;NCAPG2;DIS3L;PTEN;FGF1;C1ORF74;SLC4A3;ELK1;LIPA;COX7C;HOXA10;FBL;RUSC2;FCGRT;EXO1;HCFC1R1;RAVER2;EPC1;KIF21A;SCARF2;TCF19;ANAPC7;MMD;CKAP2L;PARP2;BHMT2;TYW3;SSR2;DIO2;FNDC3B;EPDR1;AMPD2;NME4;CDC25C;SMC1A;OLFM4;MID1;DBF4;TFDP2;PSMA2;IVD;VDAC3;RARA;GAS2;SLC29A4;RAI14;ITIH5;FH;RGS19;PKN3;GCNT1;CTR9;LEF1;CACNA1D;LIN9;SKA3;KIAA1524;HSPH1;FIGNL1;EPB41L2;SLITRK6;NHS;SMYD2;R…
centrosome organization (GO:0051297)	16/64	2.09293e-07	9.2907e-06	7.34412e-06	0.000326012	-1.82945	21.1969	PLK4;NPM1;CETN2;CEP152;PLK1;CCP110;KIF11;BRCA1;BRCA2;CKAP5;HAUS1;AURKA;CDK1;SASS6;NEK2;CDK5RAP2		.	protein phosphatase binding (GO:0019903)	9/94	0.0687336	0.432197	0.107362	0.631174	-0.489548	0.410669	SH3RF2;CDH2;ANAPC7;ANAPC4;AP3B1;NEK2;MASTL;EGFR;GCK		.	Rap1 signaling pathway_Homo sapiens_hsa04015	11/211	0.597711	0.999381	0.695816	0.999532	0.903181	-0.000559202	SIPA1L1;PRKD3;PDGFD;PDGFC;PIK3R3;IGF1;FGFR4;FGF1;EGFR;FGF11;PFN2		.	FOXF2 (human)	80/1379	0.278189	1	3.86041e-05	3.53797e-29	-0.667688	1.85234e-10	MDC1;ZNF492;ARL6IP1;PDCD7;HEXB;LRR1;GPATCH2;IPO5;LMNB1;SYDE1;SIPA1L1;ATIC;TMEM104;CSRP1;FCGRT;C14ORF2;SNRPD1;ZNF605;FAM122C;UBXN7;KIF21A;WHSC1;TCF19;TIPIN;IQCE;KIF22;ILF2;CKAP5;HAUS1;ARMC1;NUP50;HAT1;SRSF3;MCM4;SNRPE;DNA2;MAPRE1;SRSF7;ALDH7A1;LUC7L2;LAMA1;PKN3;USHBP1;HVCN1;GCNT1;RPL11;WDR61;WDR62;SAMHD1;CNN2;FBXL21;TRA2B;GAR1;NAA25;ZNF544;RPP14;IL32;STIL;PCGF6;ICMT;ODF2;PTGES3;DONSON;IMMT;BRI3BP;…
DNA geometric change (GO:0032392)	15/57	2.4199e-07	1.062e-05	8.36071e-06	0.000366921	-1.9033	21.7981	ZRANB3;TOP2A;TOP2B;BLM;DHX9;XRCC5;CHD1L;BRIP1;RAD51;RUVBL1;G3BP1;MCM3;MCM4;MCM6;DNA2		.	endoribonuclease activity (GO:0004521)	6/50	0.0523466	0.385833	0.082261	0.595189	-0.42029	0.400264	FEN1;POP1;EXO1;DROSHA;TSEN2;RPP14		.	Influenza A_Homo sapiens_hsa05164	9/175	0.613367	0.999381	0.700561	0.999532	1.11145	-0.00068815	CPSF4;XPO1;HNRNPUL1;TNFRSF10B;CYCS;PIK3R3;TRIM25;KPNA2;SLC25A6		.	THRA (human)	17/271	0.303191	1	0.0241677	3.53797e-29	-0.661589	1.83542e-10	BLM;BOD1;CSE1L;HHIP;HEXB;DIS3L;HNRNPU;ANO4;PASK;PAICS;CCT6A;FAM111A;NRIP1;TRIM37;KIF21A;CLSPN;ZC3H14
viral life cycle (GO:0019058)	22/118	3.32517e-07	1.4429e-05	1.01467e-05	0.0004403	-1.91174	21.3088	CPSF4;RPL3;RPL31;RPS5;RPL11;RPL22;RPL35A;PCSK5;RPL9;RPS4X;RPS17;XPO1;RPS19;RPL35;RPL15;RPS2;PPIA;RAN;RPS24;RPL26L1;SLC25A6;RPS23		.	thiolester hydrolase activity (GO:0016790)	7/65	0.0616095	0.419668	0.0954344	0.630003	-0.457255	0.397031	USP13;UCHL1;ACOT7;USP49;USP10;USP1;BRCC3		.	Systemic lupus erythematosus_Homo sapiens_hsa05322	7/135	0.603198	0.999381	0.681113	0.999532	1.12546	-0.000696825	C5;SSB;SNRPD1;H2AFZ;H2AFV;SNRPD3;SNRPB		.	PGR (human)	84/1447	0.270186	1	2.41053e-05	3.53797e-29	-0.653846	1.81394e-10	NUP107;FAM13B;BRCA2;LIPA;CHAF1B;SIPA1L1;STMN1;DACT3;WHSC1;IFT57;TRIM22;BCAS1;TCF19;LRRC45;POSTN;SLC13A3;USP49;EGFL6;DST;ZBTB38;NCOA4;EPDR1;ANK2;ESCO2;OLFM4;CCNB1IP1;SFRP4;ZNF93;HNRNPUL1;PRKD3;PALLD;ALDH1A1;POLR1C;PKP4;FAM193A;LRRC3B;UMPS;ITIH5;PRPS1;FH;HDAC2;ICA1L;LEF1;NOLC1;NRXN2;GLT8D2;BRCC3;C1ORF112;AURKA;FBXL21;NEU3;HSPH1;MAT2A;ZNF704;FIGNL1;STC2;ST3GAL5;CAMTA1;NUP43;ZBED5;PAG1;FANCI;SSB;P2RY…
mitotic spindle organization (GO:0007052)	11/31	3.53161e-07	1.51545e-05	1.35708e-05	0.000497276	-2.02627	22.486	PLK2;STMN1;NEK2;TTK;KIF11;MAP4;SMC1A;NDC80;RAN;AURKA;SPC25		.	endoribonuclease activity, producing 5'-phosphomonoesters (GO:0016891)	5/34	0.0350299	0.294799	0.0585087	0.494493	-0.293131	0.358049	FEN1;EXO1;POP1;DROSHA;RPP14		.	ECM-receptor interaction_Homo sapiens_hsa04512	5/82	0.460627	0.999381	0.534234	0.999532	1.14339	-0.000707927	LAMA1;LAMA4;ITGA6;LAMC2;HMMR		.	CRX (human)	79/1362	0.280243	1	4.34158e-05	3.53797e-29	-0.630952	1.75043e-10	MDC1;RPL3;ZNF492;PDCD7;HEXB;CBY1;NRM;IPO5;LMNB1;ATIC;TATDN2;C14ORF2;ZNF605;DPF1;SPIN1;DHX15;UBXN7;OIP5;WHSC1;PGPEP1;DFFA;TIPIN;IQCE;H2AFV;NME4;KIF22;PUS7;ILF2;WDR76;HAUS1;MSH6;ARMC1;ILF3;SFPQ;HAT1;VDAC3;SRSF3;MCM4;KDELR2;FAM193A;DNA2;MAPRE1;SRSF7;ALDH7A1;ZNF551;PKN3;HVCN1;USHBP1;WDR61;TYMS;NCAPH;CNN2;POLD3;ITPRIPL2;UGCG;DSN1;AP2S1;RAD54L;RPP14;ST3GAL2;CEP78;CCT4;B3GALNT2;NPM1;CBX5;ODF2;PTGES3;IMM…
cotranslational protein targeting to membrane (GO:0006613)	21/110	4.05418e-07	1.72058e-05	1.17173e-05	0.000497276	-1.87569	20.5768	RPL3;ARL6IP1;RPL31;RPS5;SSR2;RPL22;RPL11;SSR3;RPL35A;RPL9;SRP9;RPS4X;RPS17;RPS19;SRPRB;RPL35;RPL15;RPS2;RPS24;RPL26L1;RPS23		.	SH3/SH2 adaptor activity (GO:0005070)	6/50	0.0523466	0.385833	0.082261	0.595189	-0.359429	0.342303	KHDRBS1;GRB14;CHN1;GRAP;PAG1;SH3BGR		.	Carbon metabolism_Homo sapiens_hsa01200	6/113	0.580466	0.999381	0.654487	0.999532	1.1855	-0.000734002	PRPS1;FH;ME1;PGD;PFKM;GCK		.	GLI2 (human)	85/1465	0.270409	1	2.19251e-05	3.53797e-29	-0.624055	1.73129e-10	PLVAP;ZCCHC11;RPL31;CSE1L;CBY1;KNDC1;AFF3;HSPB11;SYNCRIP;RASSF2;PIP5KL1;SUFU;DPF1;HCFC1R1;ENC1;SPIN1;UBXN7;PSMD1;MYBL1;LRRC45;SLC13A3;ACOT7;BHMT2;BGN;SLC39A10;PRPF40A;NAV1;KCNAB2;CDC25C;SRP9;NCOR2;PTP4A3;MMP16;PALLD;ADAM12;TIMELESS;PKP4;TRIB2;ISYNA1;CDCA2;ARHGEF26;TSHZ3;RPL11;LEF1;CDCA7;PIK3R3;CACNA1D;PKMYT1;ASCL1;SLC5A3;CACNA1G;AKAP1;AURKA;NPAS3;MARVELD3;NHS;ISOC1;PMAIP1;NXNL2;RUNX1T1;E2F8;CBX5;…
regulation of DNA recombination (GO:0000018)	14/52	4.4799e-07	1.88058e-05	1.33767e-05	0.000561532	-1.82354	19.8426	ZRANB3;BLM;PARPBP;THOC1;LIG3;MLH1;RAD51AP1;MSH6;RAD51;MSH2;FIGNL1;CHEK1;KPNA2;RAD18		.	beta-catenin binding (GO:0008013)	7/67	0.0702631	0.43418	0.106532	0.631174	-0.291954	0.243576	SALL1;CXADR;CDH2;SUFU;LEF1;CBY1;ESR1		.	Tight junction_Homo sapiens_hsa04530	7/139	0.633963	0.999381	0.70886	0.999532	1.20769	-0.000747739	PPP2R2C;EPB41L2;PTEN;PRKCQ;MYH10;TJAP1;SHROOM4		.	NKX3-1 (human)	16/264	0.360354	1	0.0362432	3.53797e-29	-0.619401	1.71838e-10	TCF19;GREB1;ATP5A1;SIGMAR1;PSIP1;TTK;ESR1;GCK;RCN2;PALLD;SASS6;NACAD;NUDT15;GLA;RAN;SNRPB
ATP metabolic process (GO:0046034)	45/377	5.93122e-07	2.46305e-05	2.37982e-05	0.00064591	-2.1585	22.905	TOP2A;TOP2B;BLM;DHX9;CETN2;ATP5A1;KIF14;OLA1;ATP5C1;KIF11;ATP5O;KIF15;HSPD1;BRIP1;RBBP4;FIGNL1;G3BP1;DHX15;KIF21A;MYH10;PMS1;POLQ;RFC3;HSP90AA1;ATAD2;KIF23;KIF22;CHD1L;KIF7;MLH1;SMARCA4;DHX40;MSH6;VWA8;CENPE;KIF18A;RAD51;RAD51C;MSH2;KIF4A;KIF2C;DNA2;KIF20A;KIF20B;ABCG2		.	binding, bridging (GO:0060090)	12/146	0.0994493	0.514258	0.151683	0.710117	-0.338211	0.224921	KHDRBS1;CBX5;GRB14;ABI2;COL14A1;COL11A1;CHN1;FSCN1;ANK2;GRAP;PAG1;SH3BGR		.	Gap junction_Homo sapiens_hsa04540	5/88	0.523249	0.999381	0.594402	0.999532	1.2569	-0.00077821	GUCY1A2;PDGFD;PDGFC;CDK1;EGFR		.	POU2F1 (human)	81/1399	0.282934	1	3.67869e-05	3.53797e-29	-0.605567	1.68e-10	PHTF2;CDCA7L;THYN1;FGF1;IPO5;MYLK;PPP1CC;XPO1;SESN3;CCND1;EXO1;OGFOD1;FAM122C;RUVBL1;SLC39A6;ADORA1;PIM2;SEPHS1;ZNF443;TMPO;CDK5RAP2;GEN1;KLF10;ZNF682;TIPIN;RBFOX2;PLEKHG2;VBP1;PARP2;MTUS2;AMPD2;ANK2;MID1;DHX40;MSH6;GREM2;ALDH1A1;CCDC81;SRSF7;FREM1;GAS7;ISYNA1;BLM;FH;PCNA;SEMA3C;ARHGEF26;NRXN1;RPL11;CDCA7;SKA2;FUT9;NRIP1;HYI;PATZ1;ECT2;MEST;SRSF10;SH3BGR;FANCI;CPSF6;CADM1;P2RY14;TPBG;KCNIP4;MBOAT…
DNA damage checkpoint (GO:0000077)	17/77	6.0201e-07	2.47337e-05	1.57213e-05	0.00064591	-1.87402	19.8784	MDC1;BLM;TIPIN;PLK1;HMGA2;BRCA1;BRCC3;CCNA2;BRIP1;CCND1;MSH2;RFWD3;CHEK1;CDK1;E2F1;CLSPN;DTL		.	double-stranded RNA binding (GO:0003725)	6/53	0.0661236	0.419668	0.0999376	0.630003	-0.240356	0.208699	ILF3;CLTC;DHX15;VIM;ILF2;HSPD1		.	NF-kappa B signaling pathway_Homo sapiens_hsa04064	5/93	0.572906	0.999381	0.641088	0.999532	1.30181	-0.000806013	PIDD1;CXCL12;PARP1;TRIM25;PRKCQ		.	NKX2-8 (human)	16/256	0.31574	1	0.0288998	3.53797e-29	-0.577641	1.60253e-10	EPDR1;CACNA1D;AMPD2;PRPF40A;PRSS12;IL17RB;FOXRED1;GALC;DLG1;DIAPH3;AIFM1;RACGAP1;MCM6;FREM1;CCT5;EPHB3
macromolecular complex disassembly (GO:0032984)	24/142	6.52001e-07	2.65055e-05	1.73975e-05	0.000707254	-1.97726	20.8367	SMARCE1;SMARCD1;SUPT16H;SMARCD3;RPL3;RPL31;RPS5;RPL22;RPL11;RPL35A;RPL9;SMARCA4;RPS4X;RPS17;KIF18A;RPS19;STMN1;RPL35;KIF2C;RPL15;RPS2;RPS24;RPL26L1;RPS23		.	microtubule plus-end binding (GO:0051010)	2017-04-11	0.00209028	0.0469417	0.00730167	0.148527	-0.0470233	0.143837	KIF18A;DST;KIF2C;MAPRE1		.	Hedgehog signaling pathway_Homo sapiens_hsa04340	4/50	0.28671	0.999381	0.352098	0.999532	1.31007	-0.00081113	PTCH1;HHIP;SUFU;WNT5A		.	MIR138 (human)	78/1356	0.308207	1	6.28188e-05	3.53797e-29	-0.573924	1.59222e-10	POP1;MCM8;LRR1;NCAPG2;HMGB3;ECE2;MSI2;FGF1;PRSS23;ELFN1;ZCCHC14;LOXL2;SYNE1;SPRED1;RPS17;GRB14;MECOM;SNRPD2;SH3PXD2A;FCGRT;WHSC1;ANKRD2;SCARF2;BCAS1;TCF19;KLF10;MYLIP;RFC4;ACOT7;CCDC34;ARL15;CKAP2L;DNMT3A;THOC1;BGN;WDR73;CHD1L;ESCO2;PRSS12;GREM2;TFDP1;RARA;TMEM106C;NPTXR;SHANK2;SLC29A2;PFN2;COLEC12;ITIH5;MTFP1;NRXN1;ATP5A1;ODC1;SEZ6L2;AP3M2;PSMC3IP;REPIN1;SLIT1;SF3A3;GABRQ;IL32;CBX5;SYT1;RDX;XPO7…
covalent chromatin modification (GO:0016569)	38/296	7.42683e-07	2.98775e-05	2.47382e-05	0.000765324	-2.16482	22.554	KMT2E;SUV39H2;HDAC2;HDAC1;LEF1;CTR9;WDR61;BRCC3;BRCA2;AURKA;LOXL2;FBL;SALL1;CHEK1;RUVBL1;SMYD2;DNMT3B;EPC1;WHSC1;SMYD3;HELLS;USP49;PHC1;KDM2B;EED;DNMT3A;ACTL6A;HMGA2;VRK1;UBE2A;SMARCA4;SFPQ;YEATS2;POLE3;HAT1;CDK1;EZH2;CUL4B		.	ribonuclease activity (GO:0004540)	8/86	0.0945039	0.508768	0.138451	0.707069	-0.195914	0.132392	FEN1;POP1;EXO1;DIS3L;EXOSC8;DROSHA;TSEN2;RPP14		.	Platelet activation_Homo sapiens_hsa04611	6/122	0.655038	0.999381	0.722248	0.999532	1.40862	-0.000872143	GUCY1A2;PPP1CC;COL3A1;PIK3R3;RASGRP1;MYLK		.	HNF1A (human)	106/1855	0.296986	1	3.81471e-06	3.53797e-29	-0.53194	1.47574e-10	RPL31;BUB1B;LCLAT1;CCT6B;HOXA10;NUDT10;EDNRA;RUSC2;GRB14;OGFOD1;FAM122C;MYB;NUDT15;KPNA2;EPHA5;MYLIP;TIPIN;APLP1;THOC1;VASH2;MTUS2;PGD;MID1;MELK;SLFN11;HNRNPUL1;MAP1B;PRKCQ;TSPYL4;KHDRBS1;ARHGEF26;GYPC;CCDC24;CDCA7;AGAP1;HMMR;SKA2;CCNB2;C5;TSPAN6;NAE1;RAB6B;CEP78;CCDC18;OPN3;PHC1;CBX5;API5;FANCL;RDX;GREB1;TJAP1;SMARCA4;CDK1;PHF14;TUBGCP4;HNRNPC;ZCCHC11;CETN2;SYNE1;XPO1;ATIC;C14ORF2;ENC1;C16ORF74;…
microtubule organizing center organization (GO:0031023)	16/70	7.81407e-07	3.11113e-05	1.92223e-05	0.000765324	-1.8356	19.0497	PLK4;NPM1;CEP152;CETN2;PLK1;CCP110;KIF11;BRCA1;BRCA2;CKAP5;AURKA;HAUS1;CDK1;SASS6;NEK2;CDK5RAP2		.	RNA polymerase II core promoter proximal region sequence-specific DNA binding transcription factor activity (GO:0000982)	15/204	0.143633	0.641453	0.212406	0.813845	-0.176462	0.0783524	BCL11A;LEF1;HMGA2;SOX12;ELK1;ESR1;HOXA10;DACH1;MYB;TCF4;PGR;MSX1;MYBL1;SOX4;E2F8		.	Toxoplasmosis_Homo sapiens_hsa05145	6/118	0.622917	0.999381	0.693329	0.999532	1.43849	-0.000890637	LAMA1;LAMA4;CYCS;PIK3R3;ITGA6;LAMC2		.	NFAT2 (human)	79/1376	0.31304	1	5.98001e-05	3.53797e-29	-0.528967	1.46749e-10	CDCA7L;DIS3L;PSIP1;F13A1;C1ORF74;HOXA10;ZNF608;IPO9;EXO1;SUFU;ENC1;MYB;NEFM;ADAMTS6;SOX4;TIPIN;POSTN;SLC13A3;DST;VBP1;RMI1;EED;ZBTB38;SSR3;DIO2;C4ORF46;VEZF1;ANO4;ILF2;MID1;CCNB1IP1;ZNF93;TFDP2;IVD;POLR1C;ADAM12;ADNP;FREM1;TSPYL4;PCNA;PCDH10;LEF1;FGD1;RACGAP1;KCTD20;KDELC2;ARSJ;TSPAN6;C10ORF107;SMYD2;ST3GAL5;MAP4;CNNM2;PMS1;SULT1A2;PPIL1;MCOLN3;PHC1;CBX5;P2RY14;PLK2;DCDC2;BTBD11;PPP2R3A;CDC6;POLA…
DNA duplex unwinding (GO:0032508)	14/55	9.46509e-07	3.73002e-05	2.2849e-05	0.000900435	-1.8449	18.8115	TOP2A;TOP2B;BLM;DHX9;XRCC5;CHD1L;BRIP1;RAD51;RUVBL1;G3BP1;MCM3;MCM4;DNA2;MCM6		.	RNA polymerase II transcription regulatory region sequence-specific DNA binding transcription factor activity involved in positive regulation of transcription (GO:0001228)	15/202	0.135683	0.609412	0.202634	0.813845	-0.150371	0.0744728	CSRNP3;LEF1;HMGA2;SOX12;ELK1;ESR1;HOXA10;MYB;TCF4;PGR;MSX1;TARDBP;ATF5;MYBL1;SOX4		.	Protein digestion and absorption_Homo sapiens_hsa04974	5/90	0.543424	0.999381	0.613478	0.999532	1.44962	-0.00089753	COL3A1;COL14A1;COL11A1;COL12A1;ATP1B3		.	IRF2 (human)	81/1412	0.313079	1	4.9481e-05	3.53797e-29	-0.517081	1.43452e-10	POP1;HHIP;MCM10;PCSK5;SMC2;SYNE1;ADAL;SYDE1;IPO9;MECOM;DPF1;RAVER2;DHX15;DACT3;EPC1;SLC16A9;TRIM22;TCF19;SLC13A3;CKAP2;ACTR8;KIF22;HAUS1;DHX40;SFPQ;LSG1;NEIL3;PSMA2;PALLD;FANCD2;GAS2;DNA2;PRPS1;HDAC2;PCNA;LAMA1;PKN3;ATP5A1;TTK;UBFD1;WDR61;SAMHD1;SKA3;LYPD6;C1ORF112;FGD1;DSN1;KCTD20;PDGFD;SLITRK6;RPS2;BUB3;S1PR5;ECT2;ZC3H14;RUNX1T1;SF3A3;NPM1;PCGF6;ANKIB1;ICMT;XRCC5;CEP152;CADPS;RDX;UBE2A;SRPK1;CC…
telomere maintenance via semi-conservative replication (GO:0032201)	2017-09-22	1.03074e-06	4.02093e-05	3.38711e-05	0.00100239	-1.80408	18.2599	POLD3;POLA1;RFC3;FEN1;RFC4;PCNA;PRIM1;POLE2;DNA2		.	androgen receptor binding (GO:0050681)	5/38	0.0530152	0.385833	0.0821987	0.598224	-0.00328684	0.00313023	NCOA4;NRIP1;BRCA1;RAN;SMARCA4		.	Longevity regulating pathway - multiple species_Homo sapiens_hsa04213	4/64	0.460302	0.999381	0.526588	0.999532	1.51102	-0.000935548	HDAC2;HDAC1;PIK3R3;IGF1		.	HIVEP1 (human)	13/218	0.403462	1	0.0606342	3.53797e-29	-0.481959	1.33708e-10	CSRNP3;CPSF6;ZWILCH;MMD;KCNIP4;ODC1;NRXN2;KNDC1;NUCKS1;FGF1;MID1;MYB;PATZ1
protein targeting to membrane (GO:0006612)	25/156	1.07181e-06	4.13932e-05	2.59551e-05	0.00100239	-1.95408	19.7214	RPL3;ARL6IP1;RPL31;RPL11;RPL9;RPS4X;RPS17;RPS19;ADORA1;RPL35;RPL15;RPS2;ICMT;RPS5;SSR2;PTCH1;RPL22;SSR3;RPL35A;ANK2;SRP9;SRPRB;RPS24;RPL26L1;RPS23		.	anion transmembrane transporter activity (GO:0008509)	9/245	0.920028	0.999909	0.938754	0.999922	6.59642	-0.000602054	GABRQ;ANO1;SLC13A3;TTYH3;VDAC3;SLC4A3;ANO4;SFXN5;SLC25A6		.	Renal cell carcinoma_Homo sapiens_hsa05211	4/66	0.484271	0.999381	0.549798	0.999532	1.51794	-0.00093983	ARNT2;PAK1;FH;PIK3R3		.	ARNT (human)	73/1303	0.403354	1	0.000227367	3.53797e-29	-0.45498	1.26223e-10	RPL3;PDCD7;PTEN;MCM10;ECE2;BRCA2;SMC2;SALL1;DPF1;PAPOLA;DHX15;RBFOX2;CCDC34;HPCAL1;C4ORF46;KCNAB2;PASK;PDIA6;NCOR2;CCNA1;TFDP1;RBP5;MMP16;HNRNPUL1;ZNF516;CDH11;PRKCQ;KDELR2;SNRPF;SLC25A6;COLEC12;SMARCD3;CDCA2;PRKDC;USP10;LEF1;RPL11;SRSF1;GCNT1;CDCA7;TMTC1;ASCL1;METTL21A;PKMYT1;APOLD1;CYGB;HSPD1;NPAS3;POLD3;FAM168B;ZNF827;FIGNL1;STC2;CHN1;SLIT1;USP1;SLC19A1;CEP78;SIVA1;AUTS2;BCL11A;MBOAT1;DCDC2;MN…
SRP-dependent cotranslational protein targeting to membrane (GO:0006614)	20/108	1.26006e-06	4.81818e-05	2.76173e-05	0.00105602	-1.84244	18.3149	RPL3;RPL31;RPS5;SSR2;RPL22;RPL11;SSR3;RPL35A;RPL9;SRP9;RPS4X;RPS17;RPS19;SRPRB;RPL35;RPL15;RPS2;RPS24;RPL26L1;RPS23		.	G-protein coupled receptor binding (GO:0001664)	8/229	0.933907	0.999909	0.948769	0.999922	6.66203	-0.000608043	C5;UCHL1;SFRP1;CXCL12;APLP1;WNT5A;ADORA1;MRAP2		.	Viral myocarditis_Homo sapiens_hsa05416	4/59	0.398906	0.999381	0.466229	0.999532	1.5313	-0.000948099	CXADR;CCND1;CYCS;BID		.	FOXJ1 (human)	84/1484	0.355849	1	5.54572e-05	3.53797e-29	-0.452697	1.2559e-10	GPSM2;BUB1B;ELK1;SYNE1;UCHL1;SIPA1L1;ATIC;TMEM104;C14ORF2;PIP5KL1;FAM122C;TAGAP;DPF1;NUF2;PSMD1;OIP5;NEFM;WHSC1;TRIM22;CCT2;TIPIN;RFC4;PARP2;EED;FNDC3B;CKAP2;H2AFV;NME4;CDC25C;PGD;PUS7;MID1;CCNB1IP1;GTPBP3;ARMC1;TFDP2;SHPK;IVD;GAS2;VDAC3;KDELR2;LRRC3B;GAS7;IQCA1;PRPS1;ISYNA1;DTYMK;TMF1;ICA1L;RPL11;LEF1;METTL21A;SKA3;APOLD1;ITPRIPL2;CNN2;CNPY4;RACGAP1;PDGFC;NHS;DPH5;BUB1;ST3GAL2;E2F7;RUNX1T1;CCT4;…
protein localization to endoplasmic reticulum (GO:0070972)	21/118	1.35674e-06	5.13699e-05	2.95131e-05	0.00111745	-1.8521	18.2922	RPL3;RPL31;RPS5;SSR2;RPL22;SSR3;RPL11;RPL35A;ANK2;RPL9;SRP9;RPS4X;RPS17;RPS19;SRPRB;RPL35;RPL15;RPS2;RPS24;RPL26L1;RPS23		.	phospholipid binding (GO:0005543)	11/296	0.931525	0.999909	0.949831	0.999922	6.71703	-0.000613063	MYO1B;SNX18;SH3PXD2A;SYT1;RACGAP1;SYT11;NF1;AGAP1;PASK;ZCCHC14;PFN2		.	Renin secretion_Homo sapiens_hsa04924	4/64	0.460302	0.999381	0.526588	0.999532	1.5315	-0.000948223	GUCY1A2;EDNRA;ADORA1;CACNA1D		.	SP3 (human)	75/1332	0.383945	1	0.000161986	3.53797e-29	-0.434182	1.20453e-10	C9ORF142;HMGB2;KNDC1;MSI2;HSPB11;ZCCHC14;MYLK;SYNCRIP;SALL1;CDH2;PIP5KL1;HMG20A;WHSC1;SNRPD3;ZNF367;TMEM8B;KLF10;LRRC45;RBFOX2;DNMT3A;HPCAL1;SOX12;DKK3;MSH6;CCNE2;RPUSD1;CDH11;ANAPC4;PDE5A;GAS7;SLC25A6;ITIH5;TTYH3;PCNA;RGS19;TSHZ3;LAMA1;HVCN1;ODC1;CACNA1D;BRCC3;METTL21A;SEZ6L2;SLC5A3;CYGB;APOLD1;CACNA1G;PODXL;CASKIN1;MARVELD3;RAD54L;GPC2;RBBP7;NXNL2;QSER1;SLC19A1;FARP1;ICMT;AUTS2;ODF2;CBX2;LSM5;C…
regulation of mitotic sister chromatid segregation (GO:0033047)	12/42	1.48607e-06	5.4659e-05	3.36417e-05	0.00115141	-1.9602	19.2382	CENPF;ANAPC7;PLK1;PTEN;BUB1B;ANAPC4;TTK;FBXO5;BUB3;BUB1;DLGAP5;MAD2L1		.	phosphatase activity (GO:0016791)	9/266	0.955312	0.999909	0.966575	0.999922	6.7451	-0.000615625	PPP1CC;DLG1;PTP4A3;G6PC3;PTEN;CYCS;CDC25C;DLGAP5;CDKN3		.	Glycerolipid metabolism_Homo sapiens_hsa00561	4/59	0.398906	0.999381	0.466229	0.999532	1.54674	-0.00095766	MBOAT1;GLA;LCLAT1;ALDH7A1		.	Klf4 (mouse)	10/163	0.391145	1	0.0801251	3.53797e-29	-0.418614	1.16134e-10	RAI1;LAMA1;PLK2;PLK1;ODC1;NAA25;PRSS35;NETO2;MYH10;CUL4B
regulation of sister chromatid segregation (GO:0033045)	12/42	1.48607e-06	5.4659e-05	3.36417e-05	0.00115141	-1.9549	19.1862	CENPF;ANAPC7;PLK1;PTEN;BUB1B;ANAPC4;TTK;FBXO5;BUB3;BUB1;DLGAP5;MAD2L1		.	cytokine receptor binding (GO:0005126)	8/228	0.931993	0.999909	0.947228	0.999922	6.7787	-0.000618691	PIDD1;SPRED1;C5;CXCL12;SIVA1;TRIM37;BID;INHBC		.	MAPK signaling pathway_Homo sapiens_hsa04010	12/255	0.73419	0.999381	0.815496	0.999532	1.56658	-0.000969943	PAK1;MECOM;STMN1;NF1;CACNA1D;FGFR4;FGF1;ELK1;RASGRP1;EGFR;FGF11;CACNA1G		.	FOXA1 (mouse)	95/1705	0.406311	1	3.15759e-05	3.53797e-29	-0.348089	9.65689e-11	GPSM2;CBY1;KIF11;TSEN2;SLC4A3;RPL9;KIF15;SYNE1;FBL;TRIM6;ATIC;LGALS1;AIFM1;FAM122C;RUVBL1;NUSAP1;PAPOLA;NRCAM;KNTC1;KPNA3;GTSE1;ADAMTS6;DLGAP5;GEN1;MED1;GUCY1A2;POSTN;RBFOX2;PARP1;ANAPC7;RPS5;ANKRD45;CKAP2;NME4;PUS7;CKAP5;SRP9;GTPBP3;DYNC1LI1;MELK;TFDP2;ADAM12;KIF2C;DNA2;UMPS;SRSF7;ALDH7A1;RAI14;SNRPB;COLEC12;PCNA;PSMD11;HDAC1;COL11A1;GCNT1;RPL11;ATP5A1;PRICKLE2;NOLC1;HSD17B14;PIK3R3;PKMYT1;FAM16…
regulation of mitotic sister chromatid separation (GO:0010965)	12/42	1.48607e-06	5.4659e-05	3.36417e-05	0.00115141	-1.9503	19.1411	CENPF;ANAPC7;PLK1;PTEN;BUB1B;ANAPC4;TTK;FBXO5;BUB3;BUB1;DLGAP5;MAD2L1		.	GTPase activity (GO:0003924)	7/224	0.962594	0.999909	0.970905	0.999922	6.8552	-0.000625673	LSG1;RAB30;ARL3;RAB6B;RHOD;RAN;GTPBP3		.	Amoebiasis_Homo sapiens_hsa05146	5/100	0.637572	0.999381	0.700569	0.999532	1.58559	-0.000981717	COL3A1;LAMA1;LAMA4;PIK3R3;LAMC2		.	IRF7 (human)	7/99	0.290715	1	0.0761577	3.53797e-29	-0.335168	9.29844e-11	ATIC;YEATS2;ZNF704;CSE1L;TAGAP;TJAP1;SYNE1
DNA catabolic process, endonucleolytic (GO:0000737)	15/65	1.51235e-06	5.51008e-05	3.16027e-05	0.00115141	-1.86453	18.2842	ZRANB3;GEN1;DFFA;FEN1;HMGB2;HMGA2;HMGB1;EXOG;NEIL3;TATDN2;RAD51C;AIFM1;EXO1;CYCS;DNA2		.	calcium ion binding (GO:0005509)	27/698	0.977764	0.999909	0.988483	0.999922	6.9031	-0.000630045	FBN2;PCDH10;CETN2;NRXN1;CIB2;PCDH19;RASGRP1;CELSR3;SCUBE2;CDH2;SLIT1;HMCN1;CCBE1;EGFL6;DST;SYT1;CEP152;KCNIP4;HPCAL1;EPDR1;PPP2R3A;MELK;RCN2;MMP16;SYT11;CDH11;FKBP9		.	T cell receptor signaling pathway_Homo sapiens_hsa04660	5/104	0.671678	0.999381	0.731347	0.999532	1.66021	-0.00102791	PAK1;DLG1;PIK3R3;PRKCQ;RASGRP1		.	ATF4 (human)	78/1398	0.413709	1	0.000157357	3.53797e-29	-0.331815	9.20542e-11	SUV39H2;RPL3;RPL31;PSIP1;MCM10;MSI2;KIF11;C1ORF74;PHB2;KIF15;ADAL;POLB;SPRED1;EXO1;FAM122C;PBK;PIP4K2A;RPL35;WHSC1;ADAMTS6;TRIM22;TIPIN;SLC13A3;KDM2B;THOC1;DIO2;AMPD2;CDC25C;CCNA2;ILF3;RBP5;RAD51C;RPUSD1;HNRNPUL2;FSCN1;SLC29A4;DNAJC9;PKP4;ZNF511;GART;FKBP3;ABCG2;CUTA;TMF1;GYPC;RPL11;NRXN2;NOLC1;TTK;SEZ6L2;SKA1;AURKA;AP3M2;KIAA1524;PAK1;HSPH1;KCTD20;ST3GAL5;HYI;RPP14;MYH10;LEKR1;HNRNPA0;IL32;RRM1;…
mitotic chromosome condensation (GO:0007076)	2017-07-13	1.74445e-06	6.29633e-05	6.80595e-05	0.00137836	-1.0837	10.4826	NUSAP1;NCAPG;NCAPD2;NCAPD3;SMC4;NCAPH;SMC2		.	voltage-gated cation channel activity (GO:0022843)	5/149	0.911985	0.999909	0.926501	0.999922	6.98139	-0.00063719	KCND1;HVCN1;CACNA1D;KCNAB2;CACNA1G		.	Insulin resistance_Homo sapiens_hsa04931	5/109	0.711229	0.999381	0.766518	0.999532	1.71699	-0.00106307	PPP1CC;G6PC3;PTEN;PIK3R3;PRKCQ		.	ELK1 (human)	84/1511	0.422734	1	9.86942e-05	3.53797e-29	-0.31642	8.77831e-11	SUV39H2;CSRNP3;OLA1;COX7C;CKS1B;ZCCHC14;FAM122B;SIPA1L1;TATDN2;MECOM;CSRP1;FCGRT;TAGAP;RAVER2;HMG20A;NEK2;ANKRD2;NUDT15;GEN1;TCF19;ARL15;RMI1;NCOA4;ANKRD45;MTUS2;PGD;KIF7;SRP9;SFPQ;ILF3;LSG1;MRPL51;PALLD;HNRNPUL2;PAPD5;MCM3;LRRC3B;FREM1;PFN2;RAI14;ISYNA1;DTYMK;PCNA;SMARCD3;SRSF1;ODC1;TMTC1;PCDH19;SAMHD1;NPAS3;CCNB2;TMEM168;KDELC2;PDGFD;PDGFC;E2F1;MSX1;HARS;BRD7;E2F8;TRIM45;FANCI;OPN3;SYT1;FANCL;C…
regulation of centriole replication (GO:0046599)	2017-06-09	1.83377e-06	6.55743e-05	9.72594e-05	0.00137836	-0.23246	2.23913	PLK4;NPM1;PLK2;TRIM37;BRCA1;CDK5RAP2		.	carboxylic acid binding (GO:0031406)	6/200	0.963485	0.999909	0.970906	0.999922	7.14487	-0.000652111	GCLC;SYT1;OGFOD1;RARA;TYMS;SLC19A1		.	Inositol phosphate metabolism_Homo sapiens_hsa00562	4/71	0.542154	0.999381	0.605078	0.999532	1.71727	-0.00106325	ISYNA1;PIP5KL1;PTEN;PIP4K2A		.	SP3 (mouse)	63/1129	0.425987	1	0.000662781	3.53797e-29	-0.315984	8.76621e-11	PHTF2;DIS3L;MCM10;BRCA1;COX7C;CKS1B;SYNE1;TATDN2;DACH1;CCND2;CCND1;ZMYM4;HCFC1R1;BCAS1;CCBE1;RBFOX2;RMI1;CCDC157;ACTL6A;NAV1;DNAJC2;ILF3;TIMELESS;SLC29A4;PKP4;PGR;ADNP;KIF20B;LRRC3B;FKBP3;SHANK2;RNFT2;PRPS1;SMARCD1;HDAC1;PCDH10;ARL3;FBF1;GCNT1;PRICKLE2;SKA1;NPAS3;CACNA1G;RAI1;PAK1;MAT2A;RAB6B;NXNL2;SLC19A1;E2F8;DUT;SYT1;AUTS2;XRCC5;XPO7;MND1;PER3;CACHD1;NMT2;NACAD;VIM;PFKM;ASB3
protein targeting to ER (GO:0045047)	20/111	1.97073e-06	6.98252e-05	3.89025e-05	0.00137836	-1.83082	17.52	RPL3;RPL31;RPS5;SSR2;RPL11;RPL22;SSR3;RPL35A;RPL9;SRP9;RPS4X;RPS17;RPS19;SRPRB;RPL35;RPL15;RPS2;RPS24;RPL26L1;RPS23		.	gated channel activity (GO:0022836)	11/323	0.966474	0.999909	0.976231	0.999922	7.15301	-0.000652854	GABRQ;ANO1;TTYH3;KCND1;HVCN1;KCNIP4;VDAC3;CACNA1D;KCNAB2;ANO4;CACNA1G		.	Oxidative phosphorylation_Homo sapiens_hsa00190	6/133	0.734216	0.999381	0.79177	0.999532	1.82346	-0.00112899	NDUFA4;ATP5A1;ATP5C1;COX6C;ATP5O;COX7C		.	AHR (mouse)	25/454	0.498904	1	0.0293141	3.53797e-29	-0.245841	6.82027e-11	TOP2A;PSMD11;PZP;HMMR;RAI1;CCNB1;FIGNL1;CCT2;TIPIN;CPSF6;CBX5;GOLM1;ATAD2;CKAP2;XPO7;NME4;CDC6;PTP4A3;KIF18A;POLE2;RFWD3;ANP32E;TRIP13;FGFR4;TOMM5
microtubule-based movement (GO:0007018)	27/187	3.22561e-06	0.000113248	6.35788e-05	0.00209731	-2.0262	18.4099	ARL3;KIF14;KIF11;RASGRP1;KIF15;AP3M2;UCHL1;RACGAP1;KIF21A;NEFM;MAP4;IFT57;DLGAP5;DST;CEP152;KIF23;AP3B1;KIF22;KIF7;CENPE;DYNC1LI1;KIF18A;MAP1B;KIF4A;KIF2C;KIF20A;KIF20B		.	organic acid binding (GO:0043177)	6/201	0.964695	0.999909	0.971894	0.999922	7.15529	-0.000653063	GCLC;SYT1;OGFOD1;RARA;TYMS;SLC19A1		.	cAMP signaling pathway_Homo sapiens_hsa04024	9/199	0.757987	0.999381	0.824345	0.999532	1.93261	-0.00119657	PPP1CC;PAK1;EDNRA;HHIP;PTCH1;ADORA1;PIK3R3;ATP1B3;CACNA1D		.	POU1F1 (human)	78/1408	0.439809	1	0.00019386	3.53797e-29	-0.240555	6.67362e-11	PHTF2;CSRNP3;FAM13B;MCM10;SYNE1;MECOM;RPS19;NUF2;NRCAM;CEP97;NUDT15;ZNF443;EPHA5;POSTN;DFFA;RFC3;RBFOX2;CCDC34;TNFRSF19;DIO2;MTUS2;ANK2;CHD1L;ESCO2;KMO;ANO4;MID1;CCNB1IP1;CCNA2;CDC20B;SLFN11;PALLD;KIAA1456;ALDH1A1;GAS2;TIMELESS;PGR;LRRC3B;CCDC81;FREM1;HDAC2;BLM;FH;NRXN1;GCNT1;GLT8D2;SEMA3E;UACA;RAD51AP1;LMAN1;LDHB;C5;EPB41L2;C10ORF107;SLITRK6;CHML;RUNX1T1;CPSF6;SYT1;KCNIP4;GREB1;NAP1L1;IGF1;ESR1;…
establishment of protein localization to endoplasmic reticulum (GO:0072599)	20/115	3.4818e-06	0.000121142	6.02801e-05	0.00209731	-1.82197	16.4315	RPL3;RPL31;RPS5;SSR2;RPL22;SSR3;RPL11;RPL35A;RPL9;SRP9;RPS4X;RPS17;RPS19;SRPRB;RPL35;RPS2;RPL15;RPS24;RPL26L1;RPS23		.	monovalent inorganic cation transmembrane transporter activity (GO:0015077)	12/343	0.963496	0.999909	0.974541	0.999922	7.18182	-0.000655484	SLC13A3;KCND1;NDUFA4;KCNIP4;ATP5A1;ATP5C1;ATP1B3;KCNAB2;COX6C;ATP5O;SLC5A3;COX7C		.	Arrhythmogenic right ventricular cardiomyopathy (ARVC)_Homo sapiens_hsa05412	4/74	0.575234	0.999381	0.636196	0.999532	1.97919	-0.00122541	CDH2;LEF1;ITGA6;CACNA1D		.	GATA6 (human)	80/1447	0.446067	1	0.000170534	3.53797e-29	-0.23328	6.47179e-11	IFI27L2;MDC1;CSRNP3;MCM8;CLTC;PZP;GPATCH2;HNRNPU;HMGB1;AFF3;RCBTB2;PPP1CC;CHAF1B;SIPA1L1;ATIC;SESN3;RPS19;DPF1;ADORA1;PIM2;MYBL1;TRIM22;MED1;CCT2;DFFA;RBFOX2;VBP1;EED;BHMT2;SSR3;IQCE;AMPD2;ANK2;ANO4;MID1;EDAR;ASPM;ARHGEF9;DBF4;MAP1B;ALDH1A1;TMEM106C;PGR;UMPS;CCDC81;TSPYL5;PRPS1;ANP32A;SEMA3E;RBBP4;GAR1;RPL15;HARS;BUB3;SMYD3;TRDMT1;RUNX1T1;CA12;CENPW;CPSF6;API5;AADAT;TPBG;GREB1;DONSON;DCDC2;PPP2R3…
cytokinesis (GO:0000910)	16/79	4.28865e-06	0.000147882	6.84934e-05	0.0023618	-1.80759	15.9413	ARL3;PLK1;CKAP2;KIF23;BRCA2;TTC19;ANLN;SNX18;RACGAP1;PRC1;NUSAP1;SPIRE2;KIF20A;ECT2;MYH10;CEP55		.	serine-type endopeptidase activity (GO:0004252)	5/167	0.952149	0.999909	0.960625	0.999922	7.21195	-0.000658234	KLK1;PRSS35;PCSK5;PRSS23;PRSS12		.	ErbB signaling pathway_Homo sapiens_hsa04012	4/87	0.701487	0.999381	0.751879	0.999532	2.02027	-0.00125085	PAK1;PIK3R3;ELK1;EGFR		.	FOXA2 (human)	6/83	0.294887	1	0.0893462	3.53797e-29	-0.214859	5.96076e-11	TSPAN6;PTCH1;CENPK;CENPN;CHD1L;CCNB1IP1
telomere maintenance (GO:0000723)	14/62	4.43039e-06	0.000151417	7.05677e-05	0.00241179	-1.68511	14.8214	RFC3;FEN1;BLM;RFC4;PCNA;PARP1;PRKDC;XRCC5;PRIM1;PTGES3;POLD3;POLA1;POLE2;DNA2		.	active transmembrane transporter activity (GO:0022804)	10/307	0.972941	0.999909	0.980569	0.999922	7.28139	-0.000664571	SLC13A3;ATP5A1;ATP5C1;ATP1B3;SLC16A9;SLC4A3;ATP5O;SLC5A3;SLC25A6;ABCG2		.	Cell adhesion molecules (CAMs)_Homo sapiens_hsa04514	6/142	0.78871	0.999381	0.838094	0.999532	2.05369	-0.00127154	CADM1;CDH2;NRXN1;NRXN2;ITGA6;NRCAM		.	MZF1_5-13 (human)	17/316	0.549879	1	0.0744494	3.53797e-29	-0.204896	5.68436e-11	TCF19;TOP2A;CA12;PRKDC;HVCN1;ODC1;NOLC1;HSPE1;LCLAT1;GALC;CCNA2;BMS1;TSPAN6;DNMT3B;RCOR2;SRSF12;GAS7
DNA biosynthetic process (GO:0071897)	13/54	4.54038e-06	0.000153815	7.27355e-05	0.00246408	-1.81252	15.9134	POLQ;RFC3;PCNA;LIG3;LIN9;POLB;POLD3;POLA1;CENPF;PAPD5;POLE2;POLE3;DTL		.	potassium ion transmembrane transporter activity (GO:0015079)	4/138	0.945681	0.999909	0.953965	0.999922	7.31088	-0.000667263	KCND1;KCNIP4;ATP1B3;KCNAB2		.	TGF-beta signaling pathway_Homo sapiens_hsa04350	4/84	0.674958	0.999381	0.727977	0.999532	2.06469	-0.00127835	TFDP1;BMPR1B;INHBC;BMPR1A		.	EIF4EBP1 (human)	12/212	0.482252	1	0.0919486	3.53797e-29	-0.153234	4.2511e-11	SMARCE1;GUCY1A2;DNAJC2;CSRNP3;KCTD20;C14ORF2;ANK2;BRCA1;CLSPN;PCDH19;LSM4;ZWINT
response to ionizing radiation (GO:0010212)	21/127	4.5993e-06	0.000154456	7.57767e-05	0.00254478	-1.91309	16.7885	BLM;RRM1;XRCC5;DDIAS;PRKDC;BRCA1;BRCC3;BRCA2;RAD51AP1;SFRP1;RAD51;CCND1;MSH2;FANCD2;RFWD3;FIGNL1;DNMT3B;PMAIP1;RAD54L;ECT2;TSPYL5		.	serine hydrolase activity (GO:0017171)	5/191	0.979899	0.999909	0.983753	0.999922	7.35999	-0.000671745	KLK1;PRSS35;PCSK5;PRSS23;PRSS12		.	Cardiac muscle contraction_Homo sapiens_hsa04260	4/78	0.617152	0.999381	0.675145	0.999532	2.07177	-0.00128273	ATP1B3;CACNA1D;COX6C;COX7C		.	TCF4 (human)	232/4210	0.403556	1	3.49825e-11	3.53797e-29	-0.112629	3.12463e-11	NUP107;ARL6IP1;PNMAL1;COL12A1;TMEM97;SLC4A3;ELK1;SMC2;CCT6B;MYLK;FAM122B;EDNRA;RASSF2;FAM122C;PSMD1;TRIM25;SNRPD3;FBXO5;TRIM22;EPHA5;MED1;STARD4;ACOT7;RPL22;FNDC3B;ANK2;SFRP4;NEIL3;PRKD3;MAP1B;PRKCQ;KDELR2;CCDC81;ALDH7A1;TSPYL4;TSPYL5;TTYH3;KLK1;NCAPG;BRCC3;PCDH19;GABARAP;UGCG;C5;HSPH1;ZNF827;ZNF704;FIGNL1;TSPAN6;MAP4;PHC1;GREB1;IGF1;ZWINT;SRPK1;CCT6A;TPX2;FAM111A;HNRNPD;NMT2;RPS23;ZCCHC11;CSRNP3…
negative regulation of DNA metabolic process (GO:0051053)	16/80	5.09387e-06	0.000169278	7.8003e-05	0.00259696	-1.87768	16.3057	ZRANB3;DFFA;BLM;TIPIN;PARPBP;THOC1;HMGA2;LIG3;CDC6;SMC1A;BRCA2;MLH1;MSH6;DNAJC2;MSH2;RAD18		.	cation channel activity (GO:0005261)	8/285	0.988481	0.999909	0.991551	0.999922	7.40989	-0.0006763	ANO1;KCND1;HVCN1;KCNIP4;GAR1;CACNA1D;KCNAB2;CACNA1G		.	Aldosterone-regulated sodium reabsorption_Homo sapiens_hsa04960	3/39	0.355453	0.999381	0.414966	0.999532	2.11284	-0.00130816	PIK3R3;ATP1B3;IGF1		.	Sox5 (mouse)	39/728	0.55692	1	0.0119168	3.53797e-29	-0.0985175	2.73313e-11	TOP2B;GDI2;PTEN;GPATCH2;SEMA3E;PHB2;NUF2;PIP4K2A;PMAIP1;RPP14;MEST;QSER1;SMARCE1;MYLIP;DUT;CCDC18;HSP90AA1;USP49;BCL11A;RPL22;TNFRSF10B;PRSS35;OLFM4;ELL3;SMARCA4;PARD3B;PTP4A3;KIF18A;MTHFD1;CYCS;PGR;PKP4;KDELR2;ADNP;MNS1;FAM193A;BMPR1B;PFKM;RAI14
regulation of centrosome duplication (GO:0010824)	2017-08-20	5.12832e-06	0.000169278	0.000105599	0.00263524	-1.65705	14.3898	PLK4;GEN1;NPM1;XPO1;PLK2;TRIM37;BRCA1;CDK5RAP2		.	serine-type peptidase activity (GO:0008236)	5/188	0.977529	0.999909	0.981798	0.999922	7.40993	-0.000676303	KLK1;PRSS35;PCSK5;PRSS12;PRSS23		.	Salmonella infection_Homo sapiens_hsa05132	4/86	0.692822	0.999381	0.744096	0.999532	2.17557	-0.001347	DYNC1LI1;PKN3;MYH10;PFN2		.	MYC (mouse)	93/1699	0.479796	1	7.09362e-05	3.53797e-29	-0.0943989	2.61887e-11	GOLIM4;PTEN;GXYLT2;TMEM97;MSI2;WDR89;FGF1;IPO5;LMNB1;ATIC;CCND2;TATDN2;RPS19;STMN1;UBXN7;KCND1;ANAPC7;H2AFZ;SSR2;DNMT3A;TNFRSF19;AMPD2;DHX40;MSH6;CCNA1;SFPQ;PTP4A3;ILF3;TFDP1;CCNE2;NUP50;HAT1;RFX5;MCM4;NUP54;MNS1;SNRPF;PPIA;SNRPA;RAI14;GAS7;RNFT2;CUTA;KHDRBS1;DTYMK;HDAC2;MTFP1;LAMA1;ODC1;TULP4;UBFD1;CACNA1D;WDR61;WDR62;TYMS;ATP5O;FAM169A;HSPD1;AURKA;SRM;POLD3;UGCG;RBM15B;DNAJB5;DPH2;MARVELD3;G3BP…
protein localization to organelle (GO:0033365)	44/396	5.32482e-06	0.000172811	0.000132362	0.00263524	-2.07016	17.9345	RPL3;RPL31;RPL11;BUB1B;RPL9;AURKA;IPO5;RPS4X;RPS17;XPO1;SAMM50;IPO9;RPS19;RPL35;SPDL1;RPL15;RPS2;MSX1;BID;KPNA2;KPNA3;HSP90AA1;SSR2;RPS5;SSR3;RPL22;PLK1;RPL35A;ANK2;AP3B1;TIMM21;ESCO2;MID1;SRP9;CDK1;SRPRB;MAPRE1;RAN;TOMM5;RPS24;RPL26L1;EZH2;SLC25A6;RPS23		.	peptidase regulator activity (GO:0061134)	4/209	0.996928	0.999909	0.997507	0.999922	7.42769	-0.000677924	ITIH5;C5;PZP;LEF1		.	Adrenergic signaling in cardiomyocytes_Homo sapiens_hsa04261	6/148	0.820022	0.999381	0.864102	0.999532	2.2878	-0.00141649	PPP1CC;PPP2R2C;PIK3R3;ATP1B3;CACNA1D;PPP2R3A		.	TFAP2D (human)	72/1324	0.509914	1	0.000555635	3.53797e-29	-0.0766574	2.12668e-11	ARHGAP11A;MCM8;COL14A1;HEXB;DIS3L;NRM;CIB2;ECE2;FGF1;RPL9;LOXL2;IPO5;FAM122B;FBL;SIPA1L1;ATIC;TATDN2;RASSF2;IPO9;C14ORF2;FAM122C;DPF1;UBXN7;KIF21A;ZNF682;RBFOX2;SSR2;ANK2;AP3B1;SMC1A;HAUS1;TMEM213;RAD51C;MTHFD1;RFX5;GAS2;SRSF3;SNRPE;FAM193A;MAPRE1;SNRPA;ABCG2;GAS7;PCNA;TTYH3;DHX9;LAMA1;PKN3;HVCN1;GCNT1;SAMHD1;OAZ2;RAI1;BRIP1;FIGNL1;ZNF786;ZC3H14;ST3GAL2;HNRNPA0;CCDC18;ICMT;SPAG5;ODF2;CMTM6;LSM5;I…
telomere maintenance via recombination (GO:0000722)	2017-09-26	5.31609e-06	0.000172811	9.69421e-05	0.00263524	-1.7899	15.5065	POLD3;POLA1;RFC3;FEN1;RFC4;PCNA;PRIM1;POLE2;DNA2		.	secondary active transmembrane transporter activity (GO:0015291)	5/191	0.979899	0.999909	0.983753	0.999922	7.43727	-0.000678799	SLC13A3;SLC16A9;SLC4A3;SLC5A3;SLC25A6		.	Bladder cancer_Homo sapiens_hsa05219	3/41	0.385462	0.999381	0.444914	0.999532	2.34869	-0.00145419	CCND1;E2F1;EGFR		.	NFYA (mouse)	95/1748	0.509096	1	7.58085e-05	3.53797e-29	-0.0561411	1.5575e-11	TOP2A;TOP2B;HMGB2;OLA1;MCM10;GXYLT2;TMEM97;BRCA1;WDR89;MKI67;ELK1;CKS1B;FAM122B;SESN3;EXO1;SUFU;OGFOD1;FAM122C;NUSAP1;HMG20A;MYLIP;RFC3;STARD4;LRRC45;VBP1;TYW3;SSR3;ACTL6A;SIGMAR1;KCNAB2;ESCO2;OLFM4;PASK;CKAP5;ILF2;GREM2;SFPQ;MRPL51;RCN2;HNRNPUL1;MSH2;HNRNPUL2;RPUSD1;IVD;CDH11;PKP4;PRR11;CUTA;DTYMK;CDCA2;KLK1;PRKDC;COL11A1;PRIM1;GCNT1;HMMR;CACNA1G;AP3M2;RAD51AP1;CCNB2;BRIP1;CDC45;KDELC2;PDGFC;CAS…
telomere organization (GO:0032200)	14/63	5.4144e-06	0.000174253	8.18821e-05	0.00263524	-1.67447	14.4926	BLM;RFC3;FEN1;RFC4;PCNA;PARP1;PRKDC;XRCC5;PRIM1;PTGES3;POLD3;POLA1;POLE2;DNA2		.	ion channel activity (GO:0005216)	12/396	0.991899	0.999909	0.994694	0.999922	7.49304	-0.000683888	GABRQ;ANO1;KCND1;TTYH3;HVCN1;KCNIP4;GAR1;VDAC3;CACNA1D;KCNAB2;ANO4;CACNA1G		.	Longevity regulating pathway - mammal_Homo sapiens_hsa04211	4/94	0.757196	0.999381	0.801339	0.999532	2.40895	-0.0014915	KL;SESN3;PIK3R3;IGF1		.	FOXA1 (human)	79/1457	0.5199	1	0.000328863	3.53797e-29	-0.0553085	1.5344e-11	TOP2A;CSRNP3;DIS3L;NRM;GPATCH2;CBY1;MCM10;ECE2;PCSK5;SYNE1;RPS17;LGALS1;SIX4;AIFM1;DPF1;MYB;RPL35;SEPHS1;NUDT15;TCF19;ACOT7;H2AFV;NME4;VRK1;ATP1B3;ESCO2;SRP9;HAUS1;DHX40;DYNC1LI1;ASPM;LSG1;RCN2;MTHFD1;RPUSD1;PALLD;HNRNPUL2;FANCD2;MTF2;GAS2;SRSF3;SNRPE;FREM1;GYPC;PKN3;USHBP1;PRIM1;LAMA4;GCNT1;RPL11;REPIN1;CNN2;POLD3;RAI1;WIF1;ZNF704;AP2S1;GPC2;ZBED5;PCGF6;GOLM1;DCDC2;ESR1;INHBC;DPY19L1;TTLL5;SNX18…
regulation of cytoskeleton organization (GO:0051493)	40/350	7.20395e-06	0.000229931	0.000155273	0.00351315	-2.19173	18.3617	HDAC2;SEMA3E;BRCA1;SKA3;SKA1;SKA2;AURKA;PAK1;CCNB1;XPO1;RACGAP1;CHEK1;STMN1;NEK2;ECT2;CDK5RAP2;GEN1;PLK4;EPHA5;RANBP1;NPM1;KIRREL;BORA;DST;SPAG5;PLK2;RDX;CKAP2;KNSTRN;MID1;CLIP3;TPX2;DLG1;SFRP1;CXCL12;ABI2;DLC1;TRIM37;MAPRE1;PFN2		.	peptidase inhibitor activity (GO:0030414)	4/173	0.986114	0.999909	0.988492	0.999922	7.50349	-0.000684842	ITIH5;C5;PZP;LEF1		.	Glycerophospholipid metabolism_Homo sapiens_hsa00564	4/95	0.764457	0.999381	0.807711	0.999532	2.44887	-0.00151621	ETNK2;MBOAT1;LCLAT1;ETNPPL		.	RUNX1 (human)	211/3857	0.457529	1	6.80507e-10	3.53797e-29	-0.0249696	6.92721e-12	MDC1;POP1;SLC35B1;GPATCH2;HNRNPU;TMEM97;WDR89;ELK1;FAM122B;RUSC2;SNRPD2;STMN1;EPC1;GTSE1;TMEM8B;WDHD1;STARD4;ACOT7;TYW3;RPL22;FNDC3B;WDR77;DKK3;CCDC86;KIF20A;PRR11;NUP205;PCDH10;PIK3R3;WDR61;GABARAP;NCAPH;SKA2;LDHB;DPH2;ZBED5;SLC19A1;PAG1;NXNL2;SULT1A2;SIVA1;CDC7;NETO2;CDC6;VANGL1;FAM111A;MRVI1;FBXL2;HNRNPC;CDK14;RPS23;TOP2A;ZNF496;ZNF492;CETN2;GDI2;BRCA1;BRCA2;HSPB11;XPO1;MECOM;ZMYM4;SUFU;DLGAP5…
cytoskeleton-dependent cytokinesis (GO:0061640)	2017-09-27	7.59115e-06	0.000238406	0.000122904	0.00351315	-1.94177	16.1974	ANLN;SNX18;RACGAP1;PLK1;NUSAP1;SPIRE2;CKAP2;MYH10;CEP55		.	substrate-specific channel activity (GO:0022838)	12/406	0.994028	0.999909	0.996133	0.999922	7.50809	-0.000685262	GABRQ;ANO1;TTYH3;KCND1;HVCN1;KCNIP4;GAR1;VDAC3;CACNA1D;KCNAB2;ANO4;CACNA1G		.	Non-alcoholic fatty liver disease (NAFLD)_Homo sapiens_hsa04932	6/151	0.834242	0.999381	0.875755	0.999532	2.45434	-0.0015196	NDUFA4;CYCS;PIK3R3;COX6C;BID;COX7C		.	SREBF1 (mouse)	94/1735	0.522164	1	9.20554e-05	3.53797e-29	-0.0104246	2.89207e-12	TOP2B;NCAPG2;HMGB2;OLA1;MCM10;BRCA1;WDR89;ELK1;CELSR3;CKS1B;FAM122B;SESN3;EXO1;SUFU;OGFOD1;FAM122C;NUSAP1;DACT3;HMG20A;SOX4;HMGN1;MYLIP;STARD4;LRRC45;KDM2B;VBP1;SSR3;ACTL6A;SIGMAR1;KCNAB2;ESCO2;OLFM4;CKAP5;ILF2;MID1;ARMC1;ASPM;GREM2;SFPQ;MRPL51;HNRNPUL1;RPUSD1;IVD;HAT1;PKP4;PRR11;CUTA;CDCA2;KLK1;PRKDC;COL11A1;PRIM1;ICA1L;GCNT1;CACNA1G;AP3M2;RAD51AP1;CCNB2;BRIP1;CDC45;KDELC2;PDGFC;CHN1;G3BP1;E2F1;…
cell division (GO:0051301)	21/131	7.59293e-06	0.000238406	0.00011189	0.00351315	-1.87804	15.6657	TOP2A;SPAG5;LEF1;CDC7;PRPF40A;SKA1;CKS1B;PARD3B;SKA2;ASPM;CCNB2;PPP1CC;DSN1;CCNB1;CCND2;CDK6;CCND1;CCNE2;CNTRL;MAP4;CDK14		.	endopeptidase regulator activity (GO:0061135)	4/171	0.984943	0.999909	0.987506	0.999922	7.53524	-0.00068774	ITIH5;C5;PZP;LEF1		.	Circadian entrainment_Homo sapiens_hsa04713	4/95	0.764457	0.999381	0.807711	0.999532	2.4947	-0.00154459	GUCY1A2;PER3;CACNA1D;CACNA1G		.	NFYB (mouse)	94/1748	0.553133	1	0.000118391	3.53797e-29	0.0402886	-1.11771e-11	TOP2B;OLA1;MCM10;GXYLT2;TMEM97;BRCA1;WDR89;ELK1;CKS1B;FAM122B;SESN3;EXO1;SUFU;OGFOD1;FAM122C;NUSAP1;DACT3;HMG20A;MYLIP;RFC3;STARD4;LRRC45;VBP1;TYW3;SSR3;ACTL6A;SIGMAR1;KCNAB2;ESCO2;OLFM4;PASK;CKAP5;ILF2;MID1;GREM2;SFPQ;MRPL51;RCN2;HNRNPUL1;MSH2;RPUSD1;IVD;CDH11;PKP4;PRR11;CUTA;DTYMK;CDCA2;KLK1;PRKDC;COL11A1;PRIM1;GCNT1;HMMR;CACNA1G;AP3M2;RAD51AP1;CCNB2;BRIP1;CDC45;KDELC2;CASKIN1;PDGFC;CHN1;G3BP1;…
somatic diversification of immune receptors via germline recombination within a single locus (GO:0002562)	10/34	8.40757e-06	0.000247863	0.000123795	0.0036496	-1.90668	15.8305	MSH6;MSH2;EXO1;PRKDC;LEF1;HMGB2;LIG3;HMGB1;MLH1;HSPD1		.	inorganic cation transmembrane transporter activity (GO:0022890)	17/497	0.986725	0.999909	0.992043	0.999922	7.58207	-0.000692014	SLC13A3;KCND1;TUSC3;NDUFA4;ATP5A1;KCNIP4;SLC39A10;ATP5C1;CACNA1D;ATP1B3;KCNAB2;COX6C;ATP5O;SLC5A3;COX7C;CACNA1G;SLC39A6		.	Calcium signaling pathway_Homo sapiens_hsa04020	7/180	0.862676	0.999381	0.90164	0.999532	2.529	-0.00156583	EDNRA;VDAC3;CACNA1D;EGFR;CACNA1G;MYLK;SLC25A6		.	TP53 (human)	156/2866	0.495536	1	2.58604e-07	3.53797e-29	0.0526693	-1.46118e-11	POP1;PDCD7;HNRNPU;ZNF608;LGALS1;TATDN2;EPC1;EPHA5;ZNF682;TIPIN;SUPT16H;RBFOX2;ANAPC7;VRK1;ATP1B3;PUS7;MID1;PDIA6;CCNB1IP1;MSH6;EDAR;ARMC1;MSH2;RFX5;SRSF3;KDELR2;CCDC81;SRSF7;FREM1;RAI14;ZNF793;CUTA;GYPC;CCDC24;HVCN1;CACNA1D;UBFD1;SEZ6L2;PLCXD1;GABARAP;SKA1;NCAPH;CNN2;HSPH1;RACGAP1;B3GALNT2;CCDC18;PHC1;CBX5;SYT1;ODF2;NONO;UBE2A;CDC6;LSM5;ESR1;SMARCA4;FAM111A;HNRNPM;CDK6;KIF4A;SSPN;CDK1;ANP32E;NF1;…
somatic cell DNA recombination (GO:0016444)	10/34	8.40757e-06	0.000247863	0.000123795	0.0036496	-1.8946	15.7302	MSH6;MSH2;EXO1;PRKDC;LEF1;HMGB2;LIG3;HMGB1;MLH1;HSPD1		.	passive transmembrane transporter activity (GO:0022803)	12/427	0.996912	0.999909	0.998047	0.999922	7.58938	-0.000692682	GABRQ;ANO1;TTYH3;KCND1;HVCN1;KCNIP4;GAR1;VDAC3;CACNA1D;KCNAB2;ANO4;CACNA1G		.	Inflammatory mediator regulation of TRP channels_Homo sapiens_hsa04750	4/98	0.785226	0.999381	0.825834	0.999532	2.55023	-0.00157897	PPP1CC;PIK3R3;PRKCQ;IGF1		.	CPEB1 (mouse)	94/1748	0.553133	1	0.000118391	3.53797e-29	0.0539832	-1.49763e-11	TOP2B;OLA1;MCM10;GXYLT2;TMEM97;BRCA1;WDR89;ELK1;CKS1B;FAM122B;SESN3;EXO1;SUFU;OGFOD1;FAM122C;NUSAP1;DACT3;HMG20A;MYLIP;RFC3;STARD4;LRRC45;VBP1;TYW3;SSR3;ACTL6A;SIGMAR1;KCNAB2;ESCO2;OLFM4;PASK;CKAP5;ILF2;MID1;GREM2;SFPQ;MRPL51;RCN2;HNRNPUL1;MSH2;RPUSD1;IVD;CDH11;PKP4;PRR11;CUTA;DTYMK;CDCA2;KLK1;PRKDC;COL11A1;PRIM1;GCNT1;HMMR;CACNA1G;AP3M2;RAD51AP1;CCNB2;BRIP1;CDC45;KDELC2;CASKIN1;PDGFC;CHN1;G3BP1;…
negative regulation of mitotic sister chromatid segregation (GO:0033048)	10/34	8.40757e-06	0.000247863	0.000123795	0.0036496	-1.86311	15.4687	CENPF;ANAPC7;PLK1;BUB1B;ANAPC4;TTK;FBXO5;BUB3;BUB1;MAD2L1		.	channel activity (GO:0015267)	12/427	0.996912	0.999909	0.998047	0.999922	7.60299	-0.000693924	GABRQ;ANO1;TTYH3;KCND1;HVCN1;KCNIP4;GAR1;VDAC3;CACNA1D;KCNAB2;ANO4;CACNA1G		.	Estrogen signaling pathway_Homo sapiens_hsa04915	4/99	0.791816	0.999381	0.831552	0.999532	2.55549	-0.00158223	HSP90AA1;PIK3R3;ESR1;EGFR		.	TP63 (human)	77/1443	0.579404	1	0.000605396	3.53797e-29	0.0741	-2.05573e-11	MDC1;TUSC3;HEXB;GPATCH2;WDR89;SLC4A3;PHB2;PCSK5;SMC4;LCLAT1;KIF15;LGALS1;TATDN2;AIFM1;CSRP1;FAM122C;DPF1;HCFC1R1;DNMT3B;OIP5;KIF21A;WHSC1;KPNA3;MYLIP;ZNF682;ACOT7;RFC4;SSR2;ANKRD45;KCNAB2;PGD;HAUS1;ARMC1;ILF3;IVD;SHPK;RFX5;POLR1C;UMPS;SRSF7;SHANK2;SMARCD1;PSMD11;TMF1;HDAC1;PKN3;UBFD1;OAZ2;CNN2;POLD3;GAR1;HEATR3;CLSPN;ZNF786;RPP14;CA12;PCGF6;ICMT;CBX5;CCDC57;RDX;INHBC;AZIN1;SMARCA4;G6PC3;DIAPH3;ET…
negative regulation of sister chromatid segregation (GO:0033046)	10/34	8.40757e-06	0.000247863	0.000123795	0.0036496	-1.85062	15.365	CENPF;ANAPC7;PLK1;BUB1B;ANAPC4;TTK;FBXO5;BUB3;BUB1;MAD2L1		.	endopeptidase inhibitor activity (GO:0004866)	4/166	0.98159	0.999909	0.984677	0.999922	7.60427	-0.000694041	ITIH5;C5;PZP;LEF1		.	Tryptophan metabolism_Homo sapiens_hsa00380	3/40	0.370491	0.999381	0.430011	0.999532	2.59653	-0.00160763	AADAT;KMO;ALDH7A1		.	CEBPD (human)	80/1495	0.569785	1	0.000439388	3.53797e-29	0.0758407	-2.10402e-11	PHTF2;SUV39H2;RPL3;ARL6IP1;RPL31;POP1;CLTC;OLA1;BRCA1;KIF11;PIGW;KIF15;AIFM1;RUSC2;FCGRT;C14ORF2;SUFU;HCFC1R1;PIP4K2A;OIP5;SEPHS1;KPNA3;DFFA;CXADR;VBP1;MMD;SSR3;ACTL6A;H2AFV;KIF22;MASTL;ILF2;GTPBP3;EDAR;MSH6;RCN2;MSH2;IVD;VDAC3;MCM4;SNRPE;FKBP9;FREM1;DTL;SMARCD1;DTYMK;PCNA;TTYH3;USHBP1;PRIM1;ICA1L;RPL11;FBF1;CDCA7;WDR61;FGD1;GABARAP;RHOBTB1;CACNA1G;CNN2;UGCG;DSN1;DPH2;SRSF10;CCT4;SMARCE1;CCDC18;C…
negative regulation of mitotic sister chromatid separation (GO:2000816)	10/34	8.40757e-06	0.000247863	0.000123795	0.0036496	-1.84148	15.2891	CENPF;ANAPC7;PLK1;BUB1B;ANAPC4;TTK;FBXO5;BUB3;BUB1;MAD2L1		.	divalent inorganic cation transmembrane transporter activity (GO:0072509)	4/154	0.970445	0.999909	0.975217	0.999922	7.63939	-0.000697246	TUSC3;SLC39A6;CACNA1D;CACNA1G		.	Notch signaling pathway_Homo sapiens_hsa04330	3/48	0.486967	0.999381	0.544178	0.999532	2.61975	-0.00162201	NCOR2;HDAC2;HDAC1		.	MTF1 (human)	77/1440	0.571731	1	0.000572206	3.53797e-29	0.0826399	-2.29265e-11	RPL3;THRA;RPL31;COL12A1;CBY1;KIF14;PCSK5;CYB5D1;SALL1;MECOM;CCND1;ZNF605;PIP5KL1;HCFC1R1;KIF21A;KLF10;USP49;HPCAL1;H2AFV;KCNAB2;PASK;MSH6;CCNA1;TFDP1;HNRNPUL2;NUP50;ZNF516;VDAC3;MATR3;TRIB2;LUC7L2;ISYNA1;TTYH3;SMARCD3;PCDH10;USP10;LEF1;NRXN2;ZNF8;METTL21A;AKAP1;HSPD1;NPAS3;UGCG;CCNB2;DSN1;CDC45;NHS;RAD54L;PATZ1;RPP14;FARP1;RANBP1;DUT;SIVA1;CCDC57;PTCH1;MBOAT1;HMGA2;HSPE1;PLXDC2;PAICS;ESR1;TBX3;SM…
negative regulation of mitotic metaphase/anaphase transition (GO:0045841)	10/34	8.40757e-06	0.000247863	0.000123795	0.0036496	-1.8357	15.2411	CENPF;ANAPC7;PLK1;BUB1B;ANAPC4;TTK;FBXO5;BUB3;BUB1;MAD2L1		.	metal ion transmembrane transporter activity (GO:0046873)	11/400	0.996754	0.999909	0.997886	0.999922	7.65143	-0.000698345	SLC13A3;KCND1;TUSC3;KCNIP4;SLC39A6;SLC39A10;ATP1B3;CACNA1D;KCNAB2;SLC5A3;CACNA1G		.	Choline metabolism in cancer_Homo sapiens_hsa05231	4/101	0.804508	0.999381	0.842522	0.999532	2.62167	-0.0016232	PDGFD;PDGFC;PIK3R3;EGFR		.	GFI1 (human)	76/1427	0.586089	1	0.000690463	3.53797e-29	0.102624	-2.84705e-11	MDC1;RPL3;OLA1;BRCA2;IPO5;RPS17;RASSF2;SIPA1L1;TMEM104;ZNF605;FAM122C;KIF21A;WHSC1;KPNA3;MED1;MYLIP;TIPIN;IQCE;NME4;ANK2;KIF23;KIF22;PUS7;ILF2;HAUS1;ARMC1;MSH2;IVD;RFX5;MCM4;ERH;SNRPE;UMPS;MAPRE1;ALDH7A1;SRSF7;KHDRBS1;SMARCD1;ISYNA1;PKN3;USHBP1;HVCN1;GCNT1;RPL11;FBF1;WDR61;SAMHD1;POLD3;FBXL21;SMYD2;NUP43;RPP14;ZNF544;CCT4;POLQ;STIL;PCGF6;ICMT;CBX5;ODF2;NONO;DONSON;IMMT;LSM4;ELL3;CCT6A;G6PC3;RAD51…
spindle checkpoint (GO:0031577)	11/41	7.98763e-06	0.000247863	0.00011468	0.00357172	-1.77397	14.7286	CENPF;CCNB1;ANAPC7;PLK1;BUB1B;ANAPC4;TTK;BUB3;SPDL1;BUB1;MAD2L1		.	receptor signaling protein activity (GO:0005057)	3/124	0.967453	0.999909	0.971789	0.999922	7.70224	-0.000702982	BMPR1B;EGFR;BMPR1A		.	Insulin signaling pathway_Homo sapiens_hsa04910	5/139	0.878717	0.999381	0.908598	0.999532	2.75286	-0.00170443	PPP1CC;G6PC3;PIK3R3;ELK1;GCK		.	AHR (human)	74/1391	0.589339	1	0.000833204	3.53797e-29	0.104757	-2.90624e-11	KIF11;UCHL1;EDNRA;ZMYM4;FCGRT;PIP5KL1;SLC39A6;SPIN1;PIP4K2A;FBXO5;SCARF2;ZNF445;EPHB3;HSP90AA1;CXADR;RBFOX2;DIO2;VASH2;VEZF1;WDR73;WDR77;MSH6;CCNA1;NEIL3;HNRNPUL2;RARA;ITGA6;MATR3;PDE5A;ADNP;KIF20A;FAM193A;LRRC3B;PPIA;DTYMK;SMARCD3;KLK1;SEMA3C;PRIM1;FBF1;SRSF1;NCAPG;PIK3R3;TTK;MLLT1;C2CD4C;CYGB;SKA2;HSPH1;PODXL;WIF1;E2F1;ST3GAL5;BUB3;CNNM2;ANKRD50;PAG1;SULT1A2;RUNX1T1;FARP1;SIVA1;DCDC2;DEK;C20ORF…
G2 DNA damage checkpoint (GO:0031572)	10/34	8.40757e-06	0.000247863	0.000123795	0.0036496	-1.75884	14.603	CCNA2;BLM;PLK1;CHEK1;CDK1;HMGA2;CLSPN;BRCA1;BRCC3;DTL		.	iron ion binding (GO:0005506)	3/172	0.996068	0.999909	0.996671	0.999922	7.7681	-0.000708993	OGFOD1;CYCS;CYGB		.	mTOR signaling pathway_Homo sapiens_hsa04150	3/60	0.638994	0.999381	0.687705	0.999532	2.75918	-0.00170834	PTEN;PIK3R3;IGF1		.	APEX1 (human)	73/1373	0.590998	1	0.000915191	3.53797e-29	0.138187	-3.83368e-11	TUSC3;PNMAL1;GPATCH2;TCF20;LCLAT1;CELSR3;IPO5;KIF15;RPS4X;RASSF2;ATIC;ZNF605;DPF1;STMN1;HCFC1R1;DNMT3B;WHSC1;PGPEP1;CDK5RAP2;HMGN1;TIPIN;ACOT7;PARP1;NCOA4;AP3B1;ACTR8;KIF7;OLFM4;CCNB1IP1;GTPBP3;DNAJC2;RAD51C;MSH2;PALLD;FANCD2;KDELR2;SNRPF;PPIA;ABCG2;SNRPB;PCNA;ATP5A1;TMTC1;FAM169A;PKMYT1;REPIN1;POLD3;TRA2B;CASKIN1;HEATR3;NAE1;MAP4;ZC3H14;BOD1;GOLM1;PTGES3;NONO;DEK;INHBC;TJAP1;ELL3;ANLN;LOC81691;R…
regulation of attachment of spindle microtubules to kinetochore (GO:0051988)	2017-06-11	9.1773e-06	0.000266487	0.000218351	0.00370661	-0.595843	4.9039	CCNB1;RACGAP1;SPAG5;NEK2;ECT2;KNSTRN		.	symporter activity (GO:0015293)	3/130	0.974757	0.999909	0.978187	0.999922	7.77749	-0.000709851	SLC13A3;SLC16A9;SLC5A3		.	Arginine and proline metabolism_Homo sapiens_hsa00330	3/50	0.514495	0.999381	0.570604	0.999532	2.79211	-0.00172873	ODC1;ALDH7A1;SRM		.	Pax6 (human)	9/169	0.571153	1	0.167768	3.53797e-29	0.162495	-4.50802e-11	TCF19;GPSM2;TFCP2;FAM122C;HAT1;TRIM37;TTC19;SULT1A2;SMARCA4
DNA replication checkpoint (GO:0000076)	2017-06-11	9.1773e-06	0.000266487	0.000218351	0.00370661	-0.309294	2.54555	TIPIN;CDC45;DNA2;NAE1;CLSPN;CDC6		.	carboxylic ester hydrolase activity (GO:0052689)	3/111	0.944262	0.999909	0.951346	0.999922	7.787	-0.000710719	ACOT7;IARS;LIPA		.	Amyotrophic lateral sclerosis (ALS)_Homo sapiens_hsa05014	3/51	0.527959	0.999381	0.583458	0.999532	2.79761	-0.00173213	CYCS;NEFM;BID		.	CBFB (human)	40/774	0.649544	1	0.0182048	3.53797e-29	0.176652	-4.9008e-11	CPM;MDC1;ANP32A;GCNT1;CTR9;HNRNPU;C2CD4C;PPP1CC;SAMM50;ZNF608;GRB14;RUSC2;ZNF827;TSPAN6;C10ORF107;NHS;NRCAM;WHSC1;ZC3H14;CEP78;CDK5RAP2;LRRC45;CBX5;AADAT;DONSON;THOC1;EXOG;MID1;ELL3;TJAP1;VANGL1;CCNA1;PTP4A3;GSTA3;MTF2;HNRNPH3;GART;RAD18;RPS24;RAI14
positive regulation of mitotic cell cycle (GO:0045931)	18/103	9.87413e-06	0.000282473	0.000131473	0.00376112	-1.89402	15.4778	GEN1;RANBP1;PLK1;PTEN;CDC7;IGF1;CDC6;BRCA2;AURKA;DYNC1LI1;CCNB1;RAD51C;CCND1;CDK1;NUSAP1;DLGAP5;MAD2L1;CUL4B		.	oxidoreductase activity, acting on paired donors, with incorporation or reduction of molecular oxygen (GO:0016705)	3/163	0.994083	0.999909	0.994969	0.999922	7.79477	-0.000711427	KDM2B;OGFOD1;KMO		.	Cytokine-cytokine receptor interaction_Homo sapiens_hsa04060	10/265	0.914763	0.999381	0.946616	0.999532	2.86859	-0.00177608	EDAR;CXCL12;PDGFC;TNFRSF19;TNFRSF10B;BMPR1B;INHBC;IL17RB;EGFR;BMPR1A		.	RELB (human)	78/1469	0.598021	1	0.000639521	3.53797e-29	0.197612	-5.48227e-11	FEN1;ARL6IP1;PNMAL1;HMGB2;PTEN;SLC4A3;ELFN1;CKS1B;ZCCHC14;ADAL;IPO9;SH3PXD2A;PAPOLA;OIP5;KPNA2;PGPEP1;RALGPS2;TIPIN;SUPT16H;SLC13A3;USP49;ANAPC7;VBP1;FNDC3B;VRK1;KIF22;OLFM4;PDIA6;HAUS1;DKK3;CDC20B;TFDP2;PAPD5;POLR1C;DEPDC1;TMEM106C;FAM193A;ISYNA1;SMARCD3;GYPC;USHBP1;FBF1;NRXN2;AGAP1;C2CD4C;PCDH19;FOXRED1;NCAPH;TMEM168;HSPH1;ZNF827;RBBP4;PODXL;EPB41L2;CAMTA1;CLSPN;HNRNPA0;SRSF12;SF3A3;CPSF4;KL;KI…
viral transcription (GO:0019083)	16/84	9.83964e-06	0.000282473	0.000128608	0.00370661	-1.7206	14.0606	RPL3;RPL31;RPS5;RPL22;RPL11;RPL35A;RPL9;RPS4X;RPS17;RPS19;RPL35;RPS2;RPL15;RPS24;RPL26L1;RPS23		.	lipase activity (GO:0016298)	3/105	0.929018	0.999909	0.937826	0.999922	7.85308	-0.000716749	EDNRA;ADORA1;LIPA		.	Starch and sucrose metabolism_Homo sapiens_hsa00500	3/56	0.591996	0.999381	0.643956	0.999532	3.00497	-0.00186052	KL;G6PC3;GCK		.	MAX (human)	103/1934	0.59625	1	7.86636e-05	3.53797e-29	0.199835	-5.54395e-11	GOLIM4;MSI2;SLC4A3;PPP1CC;CCND2;C19ORF54;STMN1;RAVER2;SLC39A6;TRIM25;ACOT7;HPCAL1;MTUS2;LIG3;GTPBP3;DHX40;ILF3;CCNE2;ANAPC4;PRKCQ;NPTXR;SNRPA;PFN2;CUTA;KHDRBS1;TTYH3;ARL3;FBF1;AGAP1;CACNA1D;WDR62;HMMR;SEZ6L2;SLC5A3;CACNA1G;DSN1;HSPH1;ORC6;SMYD3;PATZ1;B3GALNT2;PLK4;CPSF4;CBX5;AUTS2;BCL11A;CBX2;DCDC2;HMGA2;PAICS;LRFN5;G6PC3;SCGB3A1;SAE1;FGFR4;CCNJL;EZH2;GDI2;OLA1;PTEN;ECE2;ELFN1;ENC1;MYBL1;KLF10;TC…
cellular protein complex disassembly (GO:0043624)	19/113	1.00757e-05	0.00028612	0.000135296	0.00384201	-1.79383	14.636	RPL3;RPL31;RPS5;RPL11;RPL22;RPL35A;RPL9;RPS4X;RPS17;KIF18A;RPS19;STMN1;RPL35;KIF2C;RPL15;RPS2;RPS24;RPL26L1;RPS23		.	sodium ion transmembrane transporter activity (GO:0015081)	3/128	0.972515	0.999909	0.976226	0.999922	7.85554	-0.000716974	SLC13A3;ATP1B3;SLC5A3		.	Amphetamine addiction_Homo sapiens_hsa05031	3/67	0.711765	0.999381	0.754353	0.999532	3.01388	-0.00186604	PPP1CC;HDAC1;CACNA1D		.	KLF5 (human)	76/1445	0.6312	1	0.000960366	3.53797e-29	0.251932	-6.98925e-11	CSE1L;LRR1;DIS3L;MSI2;HSPB11;LMNB1;MYLK;FAM122B;SYNCRIP;SYDE1;SPRED1;SNRPD1;ZNF605;MYB;RPL35;WHSC1;ZNF367;LBR;RMI1;PRPF4B;SOX12;DKK3;SFPQ;RBP5;CCNE2;TFDP2;NUP50;IVD;ZNF516;VDAC3;KDELR2;PPIA;SHANK2;GAS7;SLC25A6;ITIH5;PCNA;TSHZ3;ODC1;RPL11;TYMS;SEZ6L2;SLC5A3;UGCG;RBBP4;ZNF703;E2F1;HEATR3;RAD54L;ZNF786;ANKRD50;CCT4;FARP1;STIL;ICMT;RRM2;ODF2;PTCH1;PTGES3;NETO2;LSM5;SMARCA4;CCT6A;CXCL12;RAD51;YEATS2;N…
histone modification (GO:0016570)	35/293	1.0193e-05	0.000287338	0.000184787	0.00384798	-2.06071	16.8048	KMT2E;SUV39H2;HDAC2;HDAC1;LEF1;CTR9;WDR61;BRCC3;BRCA2;AURKA;LOXL2;FBL;SALL1;CHEK1;RUVBL1;SMYD2;EPC1;WHSC1;SMYD3;USP49;PHC1;KDM2B;EED;ACTL6A;HMGA2;VRK1;UBE2A;SMARCA4;SFPQ;YEATS2;POLE3;HAT1;CDK1;EZH2;CUL4B		.	potassium channel activity (GO:0005267)	3/118	0.958186	0.999909	0.96364	0.999922	7.86495	-0.000717833	KCND1;KCNIP4;KCNAB2		.	Synaptic vesicle cycle_Homo sapiens_hsa04721	3/63	0.671664	0.999381	0.717792	0.999532	3.14206	-0.0019454	SYT1;CLTC;AP2S1		.	PRDM1 (mouse)	10/196	0.624576	1	0.181114	3.53797e-29	0.267126	-7.41077e-11	TOP2A;ZCCHC11;CXADR;CHEK1;ADORA1;SLC39A10;SNRPD3;NAE1;BID;ADAMTS6
base-excision repair (GO:0006284)	11/42	1.02946e-05	0.000288101	0.000137499	0.00384798	-1.82086	14.844	POLB;POLD3;FEN1;NEIL3;PCNA;PARP1;PARP2;HMGA2;LIG3;DNA2;MUTYH		.	organic anion transmembrane transporter activity (GO:0008514)	3/130	0.974757	0.999909	0.978187	0.999922	7.87808	-0.000719031	SLC13A3;SFXN5;SLC25A6		.	Bacterial invasion of epithelial cells_Homo sapiens_hsa05100	3/78	0.802491	0.999381	0.835479	0.999532	3.22313	-0.0019956	ARHGEF26;CLTC;PIK3R3		.	En1 (mouse)	49/957	0.686111	1	0.011337	3.53797e-29	0.281369	-7.8059e-11	NUP107;LRR1;NRM;HMGB3;TCF20;SYNCRIP;UCHL1;CHAF1B;CCND2;AIFM1;TAGAP;CEP97;ADAMTS6;USP49;CKAP2L;WDR73;CCNB1IP1;IL17RB;SHPK;MCM3;VDAC3;DNAJC9;NUP54;UMPS;GAS7;USP13;ITIH5;LAMA4;HVCN1;GCNT1;PRICKLE2;TYMS;SRM;ITPRIPL2;RAD51AP1;FBXL21;FUT9;CHN1;AP2S1;PAG1;PTCH1;DONSON;PRSS35;LSM5;NUDT21;CENPF;PER3;POLE2;ASB3
negative regulation of metaphase/anaphase transition of cell cycle (GO:1902100)	10/35	1.1201e-05	0.00031121	0.000151284	0.00414356	-1.78447	14.4096	CENPF;ANAPC7;PLK1;BUB1B;ANAPC4;TTK;FBXO5;BUB3;BUB1;MAD2L1		.	ligand-gated channel activity (GO:0022834)	1/145	0.999702	0.999909	0.999727	0.999922	7.93453	-0.000724184	GABRQ		.	Alcoholism_Homo sapiens_hsa05034	6/179	0.927647	0.999381	0.949346	0.999532	3.26113	-0.00201912	PPP1CC;HDAC2;H2AFZ;HDAC1;HAT1;H2AFV		.	FOXO3A (mouse)	30/597	0.695295	1	0.0492076	3.53797e-29	0.303482	-8.41938e-11	LAMA4;ODC1;HSD17B14;C2CD4C;KIF11;MKI67;RAD51AP1;LDHB;CHAF1B;RUVBL1;EPC1;NUP43;KPNA3;MED1;PCGF6;CCDC34;PARP1;ATAD2;KLHL23;ACTR8;SRPK1;SMARCA4;HNRNPM;MELK;MRPL51;CDK1;IARS;DNA2;SAE1;GAS7
regulation of response to DNA damage stimulus (GO:2001020)	20/124	1.13093e-05	0.000311976	0.000150207	0.00414356	-1.9043	15.3726	PARPBP;THOC1;HMGA2;BRCA1;DEK;BRCC3;ELL3;EGFR;RAD51AP1;SPRED1;BCLAF1;CXCL12;RAD51;RFWD3;FIGNL1;CHEK1;SMYD2;USP1;PMAIP1;MSX1		.	ligand-gated ion channel activity (GO:0015276)	1/145	0.999702	0.999909	0.999727	0.999922	7.94835	-0.000725445	GABRQ		.	Fc gamma R-mediated phagocytosis_Homo sapiens_hsa04666	3/93	0.886525	0.999381	0.90832	0.999532	3.39023	-0.00209905	MARCKS;PAK1;PIK3R3		.	Nobox (mouse)	10/201	0.655954	1	0.200073	3.53797e-29	0.328604	-9.11635e-11	GABRQ;PSMC3IP;ASPM;RMI1;PBK;PRSS35;KCNAB2;FKBP9;MEGF9;HMGN1
negative regulation of cellular component organization (GO:0051129)	49/474	1.17007e-05	0.000320483	0.000271484	0.00482722	-2.14088	17.2248	THRA;CLTC;PTEN;KIF14;BUB1B;BRCA1;HMGB1;LGALS1;CHEK1;STMN1;DNMT3B;DACT3;NEK2;FBXO5;CDK5RAP2;EPHA5;DFFA;ANAPC7;WNT5A;CKAP2;MID1;CLIP3;SFRP1;MSH2;MTF2;ANAPC4;MAPRE1;PFN2;HDAC2;NRXN1;SEMA3A;TTK;AURKA;CNN2;CCNB1;SLIT1;BUB3;BUB1;NPM1;BCL11A;PLK1;RDX;IGF1;CENPF;DLC1;UNC119;TRIM37;VIM;MAD2L1		.	peptide receptor activity (GO:0001653)	3/123	0.966057	0.999909	0.970563	0.999922	7.95004	-0.000725599	EDNRA;NPR2;SIGMAR1		.	Aldosterone synthesis and secretion_Homo sapiens_hsa04925	3/81	0.822634	0.999381	0.853163	0.999532	3.46709	-0.00214664	PRKD3;CACNA1D;CACNA1G		.	NR4A2 (human)	5/79	0.428413	1	0.167491	3.53797e-29	0.333823	-9.26112e-11	TCF19;GABRQ;CETN2;ACTL6A;NRXN2
mitotic cytokinesis (GO:0000281)	2017-08-22	1.18103e-05	0.000321206	0.000179989	0.00482722	-1.68749	13.5732	ANLN;SNX18;RACGAP1;PLK1;NUSAP1;CKAP2;MYH10;CEP55		.	oxidoreductase activity, acting on NAD(P)H (GO:0016651)	3/104	0.926132	0.999909	0.935261	0.999922	7.98452	-0.000728746	AIFM1;NDUFA4;KMO		.	GnRH signaling pathway_Homo sapiens_hsa04912	3/91	0.877549	0.999381	0.900667	0.999532	3.46709	-0.00214664	CACNA1D;ELK1;EGFR		.	RORB (human)	53/1035	0.69154	1	0.0086807	3.53797e-29	0.338694	-9.39625e-11	IFI27L2;HHIP;HEXB;CSE1L;DIS3L;HNRNPU;PRSS23;ADAL;EDNRA;RUVBL1;PIP4K2A;KIF21A;WHSC1;DLGAP5;PLEKHG2;ANKRD45;C4ORF46;AMPD2;KIF23;ANO4;PASK;SFRP4;PSMA2;PGR;MNS1;FAM193A;NPTXR;FREM1;BLM;AGAP1;PIK3R3;SEMA3E;NRIP1;CLSPN;CNNM2;ZC3H14;OPN3;BOD1;P2RY14;KCNIP4;GREB1;DCDC2;BTBD11;PAICS;CCT6A;FAM111A;PPP2R2C;UBE2T;SRPRB;MRVI1;TRIM37;PFKM;MEGF9
establishment of organelle localization (GO:0051656)	24/168	1.33909e-05	0.000361647	0.000183953	0.00482722	-1.90072	15.0629	GPSM2;SYT1;CEP152;AP3B1;MLH1;RASGRP1;NDC80;SYNE1;AP3M2;CENPE;CENPF;KIF18A;CCNB1;XPO1;MAP1B;SLIT1;NUSAP1;SPIRE2;SPDL1;MAP4;MYH10;DLGAP5;RAN;CDK5RAP2		.	calcium ion transmembrane transporter activity (GO:0015085)	2/127	0.99317	0.999909	0.993939	0.999922	8.12841	-0.000741879	CACNA1D;CACNA1G		.	Aminoacyl-tRNA biosynthesis_Homo sapiens_hsa00970	3/66	0.702108	0.999381	0.745586	0.999532	3.48335	-0.00215671	NARS2;HARS;IARS		.	POU1F1 (mouse)	92/1754	0.652435	1	0.000311692	3.53797e-29	0.349125	-9.68565e-11	GPSM2;PHTF2;ERCC6L;FEN1;PLVAP;DIS3L;BUB1B;TCF20;TMEM97;MKI67;PPP1CC;UCHL1;XPO1;SIPA1L1;PIP5KL1;RNPEP;UBXN7;HMCN1;FBXO5;MYBL1;SUPT16H;KDM2B;H2AFZ;TYW3;DIO2;SLC39A10;VEZF1;PDIA6;DKK3;GTPBP3;NEIL3;TFDP2;RPUSD1;IVD;RARA;MCM3;TIMELESS;MNS1;LRRC3B;ATF5;MAPRE1;RAI14;GAS7;CUTA;NUP205;TTYH3;PKN3;CCDC24;PRICKLE2;CACNA1D;CYGB;FGD1;AKAP1;POLD3;CNPY4;INPP5F;STC2;E2F1;RAD54L;NAE1;BUB1;E2F7;NXNL2;LEKR1;CCT4;FAN…
negative regulation of organelle organization (GO:0010639)	30/237	1.40154e-05	0.000375884	0.000214801	0.00482722	-2.06536	16.2879	BUB1B;TTK;BRCA1;AURKA;CCNB1;STMN1;CHEK1;DNMT3B;NEK2;BUB3;FBXO5;BUB1;CDK5RAP2;NPM1;ANAPC7;PLK1;RDX;CKAP2;IGF1;MID1;CLIP3;CENPF;MSH2;DLC1;MTF2;ANAPC4;TRIM37;MAPRE1;PFN2;MAD2L1		.	G-protein coupled peptide receptor activity (GO:0008528)	2/121	0.990835	0.999909	0.991849	0.999922	8.41033	-0.00076761	EDNRA;SIGMAR1		.	Insulin secretion_Homo sapiens_hsa04911	3/85	0.846741	0.999381	0.874151	0.999532	3.50043	-0.00216728	ATP1B3;CACNA1D;GCK		.	GATA3 (human)	132/2505	0.657574	1	1.15929e-05	3.53797e-29	0.376344	-1.04408e-10	IFI27L2;F13A1;FGF1;RCBTB2;FBL;SNRPD3;SLC16A9;FBXO5;SOX4;CDK5RAP2;TMEM8B;TIPIN;CXADR;ACOT7;ANAPC7;VASH2;EPDR1;CHD1L;CDC25C;MID1;DYNC1LI1;HNRNPUL1;FANCD2;PRKD3;HNRNPUL2;NCL;VDAC3;SNRPF;FREM1;PPIA;RAI14;KLK1;HVCN1;NOLC1;C2CD4C;BRCC3;OAZ2;SKA2;TSPAN6;CASKIN1;CAMTA1;SMYD3;ZNF300;CEP78;CPSF4;ICMT;PHC1;CBX3;BOD1;RDX;GREB1;BTBD11;NETO2;LSM5;DHFR;POLA1;LRFN5;KIF4A;HNRNPD;SRPRB;MRVI1;MIR1244-3;MXD3;CPM;FEN…
protein targeting (GO:0006605)	33/273	1.41348e-05	0.000376473	0.000229852	0.00482722	-1.95569	15.42	RPL3;ARL6IP1;RPL31;RPL11;RPL9;GABARAP;RPS4X;RPS17;SAMM50;RPS19;ADORA1;RPL35;RPL15;RPS2;BID;ICMT;RPS5;SSR2;PTCH1;RPL22;SSR3;RPL35A;AP3B1;ANK2;TIMM21;SRP9;SRPRB;NUP54;TOMM5;RPS24;RPL26L1;SLC25A6;RPS23		.	voltage-gated potassium channel activity (GO:0005249)	2/86	0.951347	0.999909	0.956161	0.999922	8.49662	-0.000775485	KCND1;KCNAB2		.	Natural killer cell mediated cytotoxicity_Homo sapiens_hsa04650	4/135	0.939309	0.999381	0.954617	0.999532	3.51758	-0.0021779	PAK1;TNFRSF10B;PIK3R3;BID		.	HOXA5 (human)	157/3000	0.705396	1	2.17262e-06	3.53797e-29	0.382308	-1.06062e-10	PLVAP;RPL31;PNMAL1;MSI2;ELK1;PHB2;CCT6B;MYLK;FAM122B;DACH1;CCND1;FAM122C;CHEK1;RAVER2;TRIM25;EPC1;NRCAM;NEK2;FBXO5;ZNF443;TMPO;TMEM8B;MED1;RBFOX2;ANAPC7;ARL15;ZBTB38;DIO2;PGD;MID1;GTPBP3;PRR11;PFN2;RAI14;SNRPB;ISYNA1;GYPC;ARL3;CTR9;CDCA7;GLT8D2;WDR61;UBFD1;PCDH19;RASGRP1;LDHB;DSN1;INPP5F;ADAMTS19;FIGNL1;SMYD2;HYI;ZC3H14;RAB6B;ZBED5;PAG1;CEP78;PLK4;ODF2;FANCL;CBX2;BTBD11;CDC7;IGF1;NETO2;LSM5;DHFR;…
negative regulation of chromosome segregation (GO:0051985)	10/36	1.47589e-05	0.000387746	0.000183739	0.00482722	-1.81047	14.2215	CENPF;ANAPC7;PLK1;BUB1B;ANAPC4;TTK;FBXO5;BUB3;BUB1;MAD2L1		.	solute:cation symporter activity (GO:0015294)	2/82	0.941493	0.999909	0.947198	0.999922	8.50236	-0.000776009	SLC13A3;SLC5A3		.	GABAergic synapse_Homo sapiens_hsa04727	3/88	0.862904	0.999381	0.888108	0.999532	3.54887	-0.00219728	GABRQ;CACNA1D;GABARAP		.	JDP2 (human)	77/1488	0.688331	1	0.00135901	3.53797e-29	0.392975	-1.09022e-10	HDDC2;CSRNP3;OLA1;ATP5C1;HMGB1;FGF1;LMNB1;IPO9;SIX4;PIP5KL1;FAM122C;STMN1;DACT3;STARD4;ACOT7;KDM2B;CCDC34;ARL15;PARP2;KCNAB2;MID1;CCNB1IP1;HAUS1;ASPM;RAB30;MRPL51;CCNE2;PEAK1;PALLD;RARA;ERH;PRKCQ;SNRPE;PKP4;FREM1;RAI14;SNRPB;IQCA1;GYPC;TTK;SEMA3E;HMMR;LYPD6;RASGRP1;NCAPH;KIAA1524;HSPH1;DNAJB5;EPB41L2;DPH5;RPS2;CHML;BID;IL32;STIL;CPSF6;SYT1;AUTS2;NONO;DCDC2;CDC7;AZIN1;CCT6A;CENPE;NUDT21;MYO1B;DLG1…
mitotic spindle checkpoint (GO:0071174)	10/36	1.47589e-05	0.000387746	0.000183739	0.00482722	-1.70272	13.3751	CENPF;CCNB1;ANAPC7;PLK1;BUB1B;ANAPC4;TTK;BUB3;BUB1;MAD2L1		.	phospholipase activity (GO:0004620)	2/90	0.959603	0.999909	0.963657	0.999922	8.53428	-0.000778923	EDNRA;ADORA1		.	Dopaminergic synapse_Homo sapiens_hsa04728	4/129	0.924486	0.999381	0.942789	0.999532	3.55314	-0.00219992	PPP1CC;PPP2R2C;CACNA1D;PPP2R3A		.	MYC (human)	67/1302	0.69534	1	0.0030881	3.53797e-29	0.426987	-1.18457e-10	NCAPG2;GDI2;GOLIM4;PTEN;ECE2;MSI2;AFF3;ELFN1;EDNRA;CCND2;GRB14;C19ORF54;STMN1;TRIM25;DFFA;SLC13A3;ACOT7;H2AFZ;THOC1;MTUS2;AMPD2;LIG3;PASK;RHOD;ILF3;TFDP1;ANAPC4;NPTXR;SNRPA;PFN2;CUTA;KHDRBS1;TTYH3;ARL3;ATP5A1;STX18;NRXN2;SEMA3E;WDR61;WDR62;GABARAP;AKAP1;POLD3;REPIN1;RBM15B;RBBP4;NHS;E2F1;RAD54L;SMYD3;TRDMT1;SRSF12;SF3A3;CBX5;AUTS2;ODF2;DCDC2;HMGA2;HSPE1;PAICS;LSM4;DPY19L1;PER3;G6PC3;SAE1;FGFR4;GLA
negative regulation of mitosis (GO:0045839)	11/44	1.66919e-05	0.000435569	0.000194867	0.00508498	-1.75539	13.5847	CENPF;ANAPC7;PLK1;CHEK1;BUB1B;ANAPC4;TTK;FBXO5;BUB3;BUB1;MAD2L1		.	calcium channel activity (GO:0005262)	2/108	0.98279	0.999909	0.984621	0.999922	8.6134	-0.000786144	CACNA1D;CACNA1G		.	Dilated cardiomyopathy_Homo sapiens_hsa05414	3/90	0.872829	0.999381	0.896629	0.999532	3.58032	-0.00221675	ITGA6;CACNA1D;IGF1		.	MAPK14 (human)	61/1190	0.699511	1	0.00501029	3.53797e-29	0.428935	-1.18998e-10	CPM;HHIP;C9ORF142;C1ORF74;AFF3;MYLK;RPS4X;SYNCRIP;FAM122C;ADORA1;IFT57;LBR;ZNF443;HELLS;HSP90AA1;EGFL6;H2AFZ;TNFRSF19;ANK2;CCNB1IP1;SRP9;NCOR2;SFRP4;GREM2;HNRNPUL1;PRKD3;HAT1;TIMELESS;GAS2;CCDC86;ITGA6;PRKCQ;KIF20A;TSPYL5;RAI14;NUP205;PCNA;TTK;TMTC1;APOLD1;TMEM168;C5;ARSJ;HARS;ECT2;E2F7;PMS1;CEP78;RUNX1T1;RRM1;C5ORF34;PTCH1;MBOAT1;IGF1;ESR1;TJAP1;GCLC;YEATS2;NF1;CENPN;MRVI1
response to radiation (GO:0009314)	46/442	1.81454e-05	0.00047032	0.000362392	0.00563682	-2.07785	15.9207	BLM;FEN1;PRKDC;BRCA1;BRCC3;BRCA2;UACA;EGFR;RAD51AP1;PPP1CC;FBXL21;CCND1;FIGNL1;CHEK1;USP1;DNMT3B;PMAIP1;RAD54L;GPC2;ECT2;HMGN1;ZRANB3;RRM1;TIPIN;OPN3;XRCC5;DDIAS;DCDC2;UBE2A;SMC1A;MSH6;COL3A1;SFRP1;CXCL12;RAD51;MSH2;FANCD2;RFWD3;NF1;NMT2;UNC119;PRKCQ;DTL;RAD18;TSPYL5;CUL4B		.	organic acid transmembrane transporter activity (GO:0005342)	2/104	0.979153	0.999909	0.981344	0.999922	8.63692	-0.000788291	SLC13A3;SFXN5		.	HIF-1 signaling pathway_Homo sapiens_hsa04066	3/103	0.923138	0.999381	0.939144	0.999532	3.5911	-0.00222342	PIK3R3;IGF1;EGFR		.	USF1 (human)	74/1441	0.710129	1	0.00201998	3.53797e-29	0.498659	-1.38341e-10	GDI2;GOLIM4;PTEN;MSI2;ECE2;BRCA2;SLC4A3;ELFN1;CCND2;C19ORF54;CCND1;STMN1;TRIM25;TCF19;DFFA;SLC13A3;ACOT7;H2AFZ;SSR3;MTUS2;AMPD2;LIG3;RHOD;DHX40;ILF3;MELK;TFDP1;ANAPC4;NPTXR;SNRPA;PFN2;CUTA;KHDRBS1;TTYH3;SMARCD3;ARL3;ATP5A1;STX18;FBF1;NRXN2;AGAP1;CACNA1D;WDR62;SEZ6L2;RHOBTB1;CACNA1G;REPIN1;CCNB1;RBM15B;HSPH1;E2F1;NHS;RAD54L;DROSHA;GPC2;SMYD3;SRSF12;CPSF4;CBX5;AUTS2;CCDC57;DCDC2;HMGA2;HSPE1;PAICS;D…
establishment of protein localization to membrane (GO:0090150)	29/229	1.92116e-05	0.000489032	0.000270129	0.00563682	-1.85637	14.1513	RPL3;ARL6IP1;RPL31;RPL11;RPL9;EGFR;RPS4X;RPS17;SAMM50;RPS19;ADORA1;RPL35;RPL15;RPS2;BID;HSP90AA1;ICMT;PTCH1;RPS5;SSR2;RPL22;SSR3;RPL35A;ANK2;SRP9;SRPRB;RPS24;RPL26L1;RPS23		.	dioxygenase activity (GO:0051213)	2/87	0.953551	0.999909	0.958163	0.999922	8.65677	-0.000790102	KDM2B;OGFOD1		.	Phosphatidylinositol signaling system_Homo sapiens_hsa04070	3/98	0.906441	0.999381	0.925171	0.999532	3.61147	-0.00223603	PTEN;PIP4K2A;PIK3R3		.	NR2F1 (human)	54/1073	0.739545	1	0.011016	3.53797e-29	0.510501	-1.41626e-10	IFI27L2;HHIP;HEXB;CSE1L;DIS3L;HNRNPU;PRSS23;ADAL;EDNRA;RUVBL1;PIP4K2A;KIF21A;WHSC1;DLGAP5;TCF19;PLEKHG2;ANKRD45;C4ORF46;AMPD2;KIF23;ANO4;PASK;SFRP4;PSMA2;PGR;MNS1;FAM193A;NPTXR;FREM1;BLM;AGAP1;PIK3R3;SEMA3E;NRIP1;CLSPN;CNNM2;ZC3H14;OPN3;BOD1;P2RY14;KCNIP4;GREB1;DCDC2;BTBD11;PAICS;CCT6A;FAM111A;PPP2R2C;UBE2T;SRPRB;MRVI1;TRIM37;PFKM;MEGF9
mitotic nuclear envelope disassembly (GO:0007077)	10/37	1.92472e-05	0.000489032	0.000221853	0.00563682	-1.77266	13.5131	CCNB2;CCNB1;NUP205;NUP107;NUP50;PLK1;CDK1;VRK1;NUP43;NUP54		.	RNA polymerase II distal enhancer sequence-specific DNA binding transcription factor activity (GO:0003705)	2/84	0.946636	0.999909	0.951879	0.999922	8.65852	-0.000790262	LEF1;TARDBP		.	Phospholipase D signaling pathway_Homo sapiens_hsa04072	4/144	0.956625	0.999381	0.968198	0.999532	3.63395	-0.00224995	PDGFD;PDGFC;PIK3R3;EGFR		.	NR1H3 (human)	71/1385	0.712041	1	0.00257379	3.53797e-29	0.523388	-1.45201e-10	ERCC6L;RPL3;COL14A1;MCM8;CSE1L;RPL9;IPO5;FAM122B;RASSF2;ATIC;RPS19;C14ORF2;DPF1;KIF21A;TMEM8B;BCAS1;CCT2;IQCE;C4ORF46;H2AFV;KCNAB2;KIF22;PGD;ARMC1;SFPQ;TMEM213;PALLD;KIAA1456;GAS2;VDAC3;SRSF3;MATR3;TRIM59;KIF20A;MCM6;SNRPA;ITIH5;TMF1;LAMA1;USHBP1;SRSF1;ATP5A1;RPL11;NOLC1;WDR61;MLLT1;TYMS;SAMHD1;NCAPH;CNN2;RAI1;C5;DSN1;RBBP4;HARS;ZC3H14;B3GALNT2;ICMT;PTGES3;TJAP1;SMARCA4;CCT6A;SNRNP40;G6PC3;YEATS2…
somatic diversification of immune receptors (GO:0002200)	10/37	1.92472e-05	0.000489032	0.000221853	0.00563682	-1.75459	13.3754	MSH6;MSH2;EXO1;PRKDC;LEF1;HMGB2;LIG3;HMGB1;MLH1;HSPD1		.	carboxylic acid transmembrane transporter activity (GO:0046943)	2/101	0.975948	0.999909	0.978451	0.999922	8.70973	-0.000794936	SLC13A3;SFXN5		.	AGE-RAGE signaling pathway in diabetic complications_Homo sapiens_hsa04933	3/101	0.916816	0.999381	0.933871	0.999532	3.65964	-0.00226586	COL3A1;CCND1;PIK3R3		.	MZF1 (human)	71/1389	0.720977	1	0.00275169	3.53797e-29	0.55816	-1.54848e-10	HHIP;PTEN;CBY1;F13A1;KNDC1;MSI2;SLC4A3;SMC4;SYNE1;ZNF608;CCND2;DNMT3B;NRCAM;WHSC1;CGNL1;KLF10;TIPIN;ZNF362;PLEKHG2;ACOT7;KCND1;SIGMAR1;TNFRSF19;ACTL6A;EPDR1;AMPD2;NAV1;PASK;RHOD;DKK3;CLIP3;ARHGEF9;RBP5;ZNF516;KIF2C;PDE5A;GAS7;RAI14;ISYNA1;PSMD11;SMARCD3;RGS19;GCNT1;NRXN2;PKMYT1;SEZ6L2;NPAS3;FOXS1;DNAJB5;ZNF703;SLIT1;RAD54L;S1PR5;ZNF786;PATZ1;NXNL2;CCT4;AUTS2;CADM1;SIVA1;AADAT;CCDC57;TPBG;BTBD11;T…
translational termination (GO:0006415)	16/89	2.10712e-05	0.000528421	0.000230437	0.00577888	-1.67586	12.6454	RPL3;RPL31;RPS5;RPL22;RPL11;RPL35A;RPL9;RPS4X;RPS17;RPS19;RPL35;RPL15;RPS2;RPS24;RPL26L1;RPS23		.	serine-type endopeptidase inhibitor activity (GO:0004867)	2/98	0.972267	0.999909	0.975126	0.999922	8.85995	-0.000808646	ITIH5;PZP		.	Glucagon signaling pathway_Homo sapiens_hsa04922	3/101	0.916816	0.999381	0.933871	0.999532	3.71378	-0.00229938	LDHB;G6PC3;GCK		.	GTF2I (human)	11/237	0.744442	1	0.245507	3.53797e-29	0.568113	-1.57609e-10	REG3A;KIF18A;SLC13A3;NPM1;CPSF6;XPO1;YEATS2;SMYD2;NRCAM;PASK;OLFM4
regulation of cyclin-dependent protein serine/threonine kinase activity (GO:0000079)	16/89	2.10712e-05	0.000528421	0.000230437	0.00577888	-1.67123	12.6104	BLM;PLK1;PTEN;CDC6;PKMYT1;CDC25C;EGFR;CKS1B;CCNA2;CCNA1;CCNB2;CCNB1;CCND2;CCND1;CCNE2;CDKN3		.	protease binding (GO:0002020)	2/77	0.926498	0.999909	0.93353	0.999922	8.9274	-0.000814803	CCBE1;BRCA2		.	Hypertrophic cardiomyopathy (HCM)_Homo sapiens_hsa05410	3/83	0.835066	0.999381	0.864012	0.999532	3.78088	-0.00234093	ITGA6;CACNA1D;IGF1		.	Nkx2-5 (mouse)	24/515	0.807529	1	0.129421	3.53797e-29	0.586309	-1.62657e-10	GABRQ;ERCC6L;PPIL1;NPM1;HSP90AA1;RMI1;RPL31;HHIP;PTCH1;CADPS;TCF20;PRSS35;DEK;MLH1;LSM4;LCLAT1;ELL3;HSPH1;MYB;ISOC1;ME1;MYBL1;TRDMT1;TSPYL5
RNA catabolic process (GO:0006401)	28/220	2.42289e-05	0.000603689	0.00031803	0.00636388	-1.8865	13.9836	ZCCHC11;FEN1;RPL3;POP1;RPL31;RPL11;DIS3L;RPL9;RPS4X;RPS17;RPS19;EXOSC8;DROSHA;RPL35;RPL15;RPS2;RPS5;RPL22;RPL35A;MLH1;LSM5;LSM4;PAPD5;HNRNPD;DNA2;RPS24;RPL26L1;RPS23		.	monooxygenase activity (GO:0004497)	1/99	0.996057	0.999909	0.996338	0.999922	9.02239	-0.000823472	KMO		.	Dorso-ventral axis formation_Homo sapiens_hsa04320	2017-02-27	0.43478	0.999381	0.484195	0.999532	3.79779	-0.00235139	SPIRE2;EGFR		.	SMAD4 (human)	78/1542	0.76209	1	0.00225789	3.53797e-29	0.621862	-1.72521e-10	IFI27L2;CSRNP3;POGK;SLC35B1;DSCC1;ECE2;FGF1;ELK1;CELSR3;CYB5D1;RUSC2;C19ORF54;NRCAM;EPHB3;KLF10;STARD4;SLC13A3;ANAPC7;BHMT2;WNT5A;THOC1;NCOR2;ILF3;ZNF516;GAS2;FSCN1;MCM4;KDELR2;MAPRE1;GART;SNRPA;GAS7;CUTA;PRPS1;NUP205;PCNA;SEMA3C;NRXN1;HVCN1;ARL3;LAMA4;GCNT1;ATP5A1;LEF1;NRXN2;PKMYT1;SLC5A3;EGFR;REPIN1;FOXS1;PDGFD;ISOC1;RPS2;RPL15;SRSF10;CA12;IL32;MCOLN3;KIRREL;AUTS2;NONO;CMTM6;MBOAT1;MND1;LSM5;AN…
response to X-ray (GO:0010165)	2017-08-24	2.46466e-05	0.000606276	0.000292816	0.00636388	-1.48362	10.9909	BLM;SFRP1;MSH2;CCND1;XRCC5;PMAIP1;BRCC3;BRCA2		.	extracellular ligand-gated ion channel activity (GO:0005230)	1/74	0.984002	0.999909	0.985054	0.999922	9.47778	-0.000865035	GABRQ		.	Endocytosis_Homo sapiens_hsa04144	7/259	0.988403	0.999381	0.993222	0.999532	3.97692	-0.0024623	PIP5KL1;CLTC;AP2S1;AGAP1;VPS45;FGFR4;EGFR		.	RUNX1 (mouse)	4/53	0.32394	1	0.135676	3.53797e-29	0.627643	-1.74124e-10	HSP90AA1;RFX5;OLA1;PRSS35
DNA replication initiation (GO:0006270)	2017-08-24	2.46466e-05	0.000606276	0.000292816	0.00636388	-1.38691	10.2744	POLA1;CDC45;CCNE2;PRIM1;POLE2;MCM3;MCM4;MCM6		.	cytokine receptor activity (GO:0004896)	1/85	0.99136	0.999909	0.991948	0.999922	9.52107	-0.000868987	IL17RB		.	Hepatitis C_Homo sapiens_hsa05160	3/133	0.977797	0.999381	0.983464	0.999532	4.06304	-0.00251562	PPP2R2C;PIK3R3;EGFR		.	FOXL1 (human)	301/5755	0.789839	1	4.21169e-12	3.53797e-29	0.628214	-1.74283e-10	IFI27L2;MDC1;NUP107;ARL6IP1;SLC35B1;LRR1;WDR89;SMC4;RPL9;CCT6B;MYLK;FAM122B;EDNRA;RASSF2;OGFOD1;CHEK1;STMN1;RAVER2;TRIM25;SNRPD3;HMCN1;FBXO5;GTSE1;TRIM22;CDK5RAP2;TMEM8B;STARD4;TYW3;FNDC3B;MAP1B;RFX5;KIAA1456;PRKCQ;KDELR2;KIF20A;DNA2;FREM1;PFN2;TSPYL5;CDCA2;KLK1;PCDH10;PIK3R3;NOLC1;BRCC3;WDR62;LYPD6;SLC5A3;OAZ2;LDHB;BRIP1;DSN1;HSPH1;ADAMTS19;ARSJ;PDGFD;FIGNL1;DPH5;PATZ1;SLAMF1;PLK4;B3GALNT2;XRCC5…
negative regulation of nuclear division (GO:0051784)	12/54	2.52186e-05	0.000616419	0.000260355	0.00636388	-1.65749	12.2515	CENPF;MSH2;ANAPC7;PLK1;CHEK1;BUB1B;ANAPC4;TTK;FBXO5;BUB3;BUB1;MAD2L1		.	cytokine binding (GO:0019955)	1/78	0.987212	0.999909	0.988063	0.999922	9.6659	-0.000882205	GREM2		.	Tuberculosis_Homo sapiens_hsa05152	4/178	0.988676	0.999381	0.992303	0.999532	4.11538	-0.00254803	RFX5;CYCS;BID;HSPD1		.	CRTC3 (human)	49/1008	0.810153	1	0.0253315	3.53797e-29	0.660316	-1.83189e-10	FAM13B;POGK;BUB1B;LCLAT1;RPL9;IPO5;CDH2;EXO1;HMCN1;GTSE1;LBR;STARD4;CXADR;VRK1;WDR73;PASK;MID1;WDR77;PALLD;PEAK1;TIMELESS;GAS2;FREM1;NUP205;SEMA3C;ATP5A1;TTK;WDR62;HMMR;UACA;APOLD1;SRM;HSPH1;MAP4;ZC3H14;PMS1;RUNX1T1;ZNF286A;STIL;MYEF2;SIVA1;PTCH1;DCDC2;NAP1L1;UBE2A;COL3A1;MARCKS;MYO1B;ASB3
nuclear envelope disassembly (GO:0051081)	10/39	3.18162e-05	0.000767964	0.000318145	0.00767922	-1.76938	12.6896	CCNB2;CCNB1;NUP205;NUP107;NUP50;PLK1;CDK1;VRK1;NUP43;NUP54		.	antioxidant activity (GO:0016209)	1/70	0.979986	0.999909	0.981286	0.999922	9.83985	-0.000898082	CYGB		.	Neuroactive ligand-receptor interaction_Homo sapiens_hsa04080	6/277	0.997861	0.999381	0.998832	0.999532	4.17042	-0.00258211	GABRQ;EDNRA;THRA;P2RY14;ADORA1;S1PR5		.	NFATC3 (human)	6/116	0.606231	1	0.250221	3.53797e-29	0.689499	-1.91285e-10	ARNT2;MYO1B;TMEM168;SRSF3;OIP5;BID
membrane disassembly (GO:0030397)	10/39	3.18162e-05	0.000767964	0.000318145	0.00767922	-1.76392	12.6504	CCNB2;CCNB1;NUP205;NUP107;NUP50;PLK1;CDK1;VRK1;NUP43;NUP54		.	transferase activity, transferring sulfur-containing groups (GO:0016782)	1/64	0.971999	0.999909	0.973786	0.999922	10.2022	-0.00093115	SULT1A2		.	Phagosome_Homo sapiens_hsa04145	3/154	0.991142	0.999381	0.993688	0.999532	4.17488	-0.00258487	COLEC12;DYNC1LI1;STX18		.	PDX1 (human)	4/55	0.348944	1	0.148406	3.53797e-29	0.690718	-1.91623e-10	POLA1;NUCKS1;EXOG;ST3GAL2
DNA catabolic process (GO:0006308)	17/102	3.27363e-05	0.000785264	0.000328063	0.00786943	-1.79164	12.8093	ZRANB3;GEN1;DFFA;FEN1;BLM;HMGB2;HMGA2;EXOG;HMGB1;NEIL3;RAD51C;TATDN2;AIFM1;EXO1;CYCS;DNA2;MUTYH		.	SNARE binding (GO:0000149)	1/59	0.96296	0.999909	0.965289	0.999922	10.3604	-0.000945591	SYT1		.	Jak-STAT signaling pathway_Homo sapiens_hsa04630	3/158	0.992591	0.999381	0.994766	0.999532	4.32308	-0.00267662	CCND2;CCND1;PIK3R3		.	FEV (human)	8/172	0.721557	1	0.288798	3.53797e-29	0.691902	-1.91952e-10	TCF19;COL3A1;FAM13B;RDX;DIO2;FGFR1OP;LRRC3B;CCNB1IP1
mitotic spindle assembly checkpoint (GO:0007094)	9/32	3.55341e-05	0.000841918	0.00035567	0.00842699	-1.6104	11.4013	CENPF;ANAPC7;PLK1;BUB1B;ANAPC4;TTK;BUB3;BUB1;MAD2L1		.	oxidoreductase activity, acting on NAD(P)H, quinone or similar compound as acceptor (GO:0016655)	1/60	0.964976	0.999909	0.967184	0.999922	10.3693	-0.000946409	NDUFA4		.	Protein export_Homo sapiens_hsa03060	2017-02-23	0.357032	0.999381	0.40795	0.999532	4.42888	-0.00274213	SRPRB;SRP9		.	HNF1B (human)	5/90	0.543424	1	0.234621	3.53797e-29	0.692106	-1.92008e-10	DROSHA;FAM98A;HMCN1;ELK1;INTS8
mitotic DNA damage checkpoint (GO:0044773)	9/32	3.55341e-05	0.000841918	0.00035567	0.00842699	-1.57804	11.1723	CCNA2;MDC1;TIPIN;BLM;MSH2;CCND1;RFWD3;CDK1;HMGA2		.	monocarboxylic acid binding (GO:0033293)	1/59	0.96296	0.999909	0.965289	0.999922	10.5546	-0.000963318	RARA		.	Melanogenesis_Homo sapiens_hsa04916	2/100	0.974777	0.999381	0.979937	0.999532	4.4422	-0.00275038	WNT5A;LEF1		.	IRF9 (human)	4/57	0.373966	1	0.161573	3.53797e-29	0.695735	-1.93015e-10	ARNT2;RRM1;MMD;ANKRD45
regulation of cytokinesis (GO:0032465)	11/48	4.02858e-05	0.000948681	0.000371626	0.00875135	-1.7276	12.0249	RACGAP1;CETN2;CCP110;PKP4;PRPF40A;KIF23;CDC6;ECT2;BRCA2;E2F7;E2F8		.	copper ion binding (GO:0005507)	1/53	0.948188	0.999909	0.951391	0.999922	10.6525	-0.000972253	LOXL2		.	Prion diseases_Homo sapiens_hsa05020	2/35	0.573242	0.999381	0.616985	0.999532	4.45451	-0.002758	C5;ELK1		.	JUN (mouse)	86/1699	0.770594	1	0.0013416	3.53797e-29	0.72451	-2.00998e-10	RPL31;ZWILCH;POGK;HHIP;CSE1L;TCF20;MSI2;AFF3;BRCA2;PIGW;POLB;ATIC;TMEM104;MECOM;PIP5KL1;FAM122C;DHX15;SPIN1;NEK2;IFT57;HMGN1;GEN1;STARD4;POSTN;VBP1;BHMT2;TNFRSF19;THOC1;DIO2;CKAP2;ANK2;MASTL;CCNA2;ILF3;RAD51C;MMP16;HAT1;MCM3;FSCN1;CCDC86;PKP4;UMPS;DTL;ALDH7A1;TSPYL4;SNRPA;CUTA;WDR61;TTK;NCAPH;SKA1;CNN2;PGRMC1;DSN1;INPP5F;TSPAN6;BMS1;CHN1;PMAIP1;MYH10;UGGT1;LEKR1;CCT4;SLAMF1;PLK4;RANBP1;CCDC18;CEN…
protein localization to membrane (GO:0072657)	32/276	4.34956e-05	0.00101806	0.000548609	0.0100158	-1.8837	12.9784	RPL3;ARL6IP1;RPL31;NRXN1;RPL11;NRXN2;RPL9;RPS4X;PAK1;RPS17;SAMM50;RPS19;ADORA1;RPL35;RPL15;RPS2;HSP90AA1;ICMT;RPS5;SSR2;PTCH1;RPL22;SSR3;RPL35A;ATP1B3;ANK2;SRP9;DLG1;SRPRB;RPS24;RPL26L1;RPS23		.	Rab GTPase activator activity (GO:0005097)	1/61	0.966881	0.999909	0.968976	0.999922	10.7223	-0.000978625	GDI2		.	Chagas disease (American trypanosomiasis)_Homo sapiens_hsa05142	2/104	0.979153	0.999381	0.983543	0.999532	4.50357	-0.00278837	PPP2R2C;PIK3R3		.	ELK4 (human)	72/1453	0.809959	1	0.00522134	3.53797e-29	0.74283	-2.06081e-10	ARHGAP11A;PLVAP;MCM8;SLC35B1;GDI2;GPATCH2;WDR89;FBL;MECOM;ZNF605;SNRPD3;ZNF445;MYBL1;TCF19;HELLS;HSP90AA1;KDM2B;C4ORF46;VRK1;ATP1B3;KIF22;PASK;ILF2;CCNA2;RBP5;MRPL51;NUP50;FSCN1;SNRPE;TRIB2;ITIH5;CUTA;SMARCD1;PSMD11;SF3B3;HVCN1;ATP5A1;NOLC1;NRXN2;BRCC3;REPIN1;KCTD20;WIF1;PLEKHG4B;DPH5;ST3GAL2;ZNF300;NXNL2;HNRNPA0;RUNX1T1;ZRANB3;ANKIB1;KCNIP4;BTBD11;PPP2R3A;PLXDC2;LSM5;NDC80;NUDT21;DLG1;RAD51;PPP2…
spindle assembly checkpoint (GO:0071173)	9/33	4.65206e-05	0.0010823	0.000430507	0.0100158	-1.57353	10.7451	CENPF;ANAPC7;PLK1;BUB1B;ANAPC4;TTK;BUB3;BUB1;MAD2L1		.	antigen binding (GO:0003823)	2/212	0.999909	0.999909	0.999922	0.999922	10.9977	-0.00100376	HSP90AA1;SLAMF1		.	Morphine addiction_Homo sapiens_hsa05032	2/91	0.961447	0.999381	0.968813	0.999532	4.51721	-0.00279682	GABRQ;ADORA1		.	WT1 (human)	139/2689	0.74849	1	1.64246e-05	3.53797e-29	0.762358	-2.11498e-10	RPL3;PDCD7;C9ORF142;CIB2;KNDC1;MSI2;MKI67;SLC4A3;SYDE1;LGALS1;SALL1;CDH2;FCGRT;ZNF605;DPF1;RAVER2;MYB;NRCAM;SNRPD3;TMEM8B;MED1;TIPIN;RBFOX2;HPCAL1;FNDC3B;ATP1B3;PASK;GTPBP3;DKK3;FANCD2;RFX5;ANAPC4;SNRPE;ADNP;DNA2;SRSF7;CDCA2;TTYH3;TSHZ3;USHBP1;HVCN1;AGAP1;CACNA1D;WDR61;C2CD4C;BRCC3;SLC5A3;NCAPH;CACNA1G;NPAS3;CNN2;PODXL;CASKIN1;PDGFC;ZNF786;PATZ1;ZNF544;ST3GAL2;QSER1;CPSF4;AUTS2;BCL11A;CBX3;PTCH1;…
regulation of proteasomal ubiquitin-dependent protein catabolic process (GO:0032434)	18/116	5.19478e-05	0.00120133	0.000477775	0.0110489	-1.8491	12.434	ANAPC7;PLK2;PLK1;PTEN;BUB1B;TTK;CDC6;AURKA;CENPE;CENPF;GCLC;ANAPC4;BUB3;FBXO5;TRIB2;BUB1;DLGAP5;MAD2L1		.	sulfotransferase activity (GO:0008146)	1/52	0.945208	0.999909	0.948585	0.999922	11.0079	-0.00100469	SULT1A2		.	Regulation of lipolysis in adipocytes_Homo sapiens_hsa04923	2/56	0.815059	0.999381	0.840492	0.999532	4.52019	-0.00279867	ADORA1;PIK3R3		.	SREBF1 (human)	133/2587	0.765756	1	3.26494e-05	3.53797e-29	0.763235	-2.11741e-10	MDC1;HDDC2;PLVAP;POP1;POGK;HHIP;GOLIM4;SLC4A3;RPL9;CELSR3;RASSF2;C19ORF54;DPF1;HCFC1R1;RUVBL1;EPC1;CCBE1;ZNF682;LIG3;ILF2;ARMC1;ILF3;MSH2;HNRNPUL1;TIMELESS;MATR3;PKP4;FREM1;PFN2;KHDRBS1;BLM;TTYH3;GYPC;HVCN1;ARL3;CACNA1D;HMMR;SKA3;SEZ6L2;SLC5A3;NCAPH;FIGNL1;CASKIN1;ZBED5;SLC19A1;STIL;SYT1;AUTS2;BOD1;ODF2;GREB1;PLK1;NDC80;VANGL1;G6PC3;SAE1;FGF11;GDI2;HMGB2;OLA1;PTEN;BRCA2;ELFN1;SYNE1;ADAL;POLB;SIX4…
regulation of chromosome organization (GO:0033044)	23/172	5.81959e-05	0.001333	0.000574649	0.0119552	-1.95292	12.9289	WDHD1;ANAPC7;EED;PLK1;CTR9;PTEN;BUB1B;WDR61;TTK;BRCA1;CENPF;CCNB1;CHEK1;MYB;MTF2;DNMT3B;ANAPC4;FBXO5;BUB3;BRD7;BUB1;DLGAP5;MAD2L1		.	phosphoprotein binding (GO:0051219)	1/52	0.945208	0.999909	0.948585	0.999922	11.0841	-0.00101164	MID1		.	Leukocyte transendothelial migration_Homo sapiens_hsa04670	2/118	0.989391	0.999381	0.991848	0.999532	4.52952	-0.00280445	CXCL12;PIK3R3		.	FOXA2 (mouse)	71/1441	0.822405	1	0.0062459	3.53797e-29	0.799569	-2.21821e-10	PLVAP;LRR1;HEXB;PZP;HNRNPU;LAMC2;FAM122B;RPS4X;NUDT10;TRIM6;SESN3;SUFU;RUVBL1;NUSAP1;HMCN1;KPNA3;MMD;PARP2;WNT5A;IQCE;H2AFV;NME4;CDC25C;SHROOM4;GTPBP3;CCNA2;LSG1;ARHGEF9;MRPL51;RAD51C;PSMA2;PAPD5;TIMELESS;FAM193A;NPTXR;FREM1;GAS7;REG3A;BLM;TMF1;DHX9;SEMA3A;GCNT1;WDR62;RASGRP1;SKA1;AKAP1;BMS1;CASKIN1;CHN1;HEATR3;SRSF12;CEP78;SMARCE1;KL;CBX3;PTCH1;GGH;PRSS35;COX6C;PLXDC2;INHBC;SMARCA4;DHFR;CXCL12;A…
response to UV (GO:0009411)	18/117	5.83316e-05	0.001333	0.000523156	0.0119552	-1.8014	11.9259	ZRANB3;FEN1;TIPIN;DDIAS;UBE2A;BRCA2;UACA;EGFR;MSH6;MSH2;CCND1;CHEK1;USP1;PMAIP1;DTL;RAD18;HMGN1;CUL4B		.	oxidoreductase activity, acting on a sulfur group of donors (GO:0016667)	1/49	0.9352	0.999909	0.93916	0.999922	11.1865	-0.00102099	DNAJC10		.	Adipocytokine signaling pathway_Homo sapiens_hsa04920	2/70	0.89933	0.999381	0.915363	0.999532	4.57786	-0.00283437	G6PC3;PRKCQ		.	NFKB1 (human)	182/3497	0.748755	1	3.92262e-07	3.53797e-29	0.820425	-2.27607e-10	MDC1;FAM13B;RPL31;SLC35B1;COL12A1;GPATCH2;KNDC1;FGF1;LOXL2;SYDE1;SALL1;RUSC2;CCND1;CHEK1;HCFC1R1;MYB;SLC39A6;ADORA1;OIP5;KIF21A;ZNF443;HMGN1;ZNF682;CXADR;ACOT7;TYW3;RPL22;THOC1;FNDC3B;WDR73;CCNB1IP1;DKK3;RBP5;MTHFD1;CCNE2;HNRNPUL2;VDAC3;SNRPE;ATF5;FREM1;RAI14;FBN2;KHDRBS1;REG3A;ISYNA1;TSHZ3;GYPC;PCDH10;CCDC24;USHBP1;HVCN1;NOLC1;UBFD1;TMTC1;C2CD4C;SKA3;LYPD6;NCAPH;CACNA1G;ZNF827;PODXL;EPB41L2;TSPA…
regulation of G1/S transition of mitotic cell cycle (GO:2000045)	19/129	6.7657e-05	0.00153701	0.00059845	0.0135954	-1.87924	12.1736	PSMD11;PRKDC;PTEN;CDC6;SMARCA4;PIDD1;SLFN11;CCND1;PSMA2;RFWD3;E2F1;PSMD1;BRD7;BID;GTSE1;SOX4;E2F7;EZH2;CUL4B		.	anion:cation symporter activity (GO:0015296)	1/48	0.931474	0.999909	0.93565	0.999922	11.3529	-0.00103617	SLC13A3		.	Other types of O-glycan biosynthesis_Homo sapiens_hsa00514	2/31	0.507173	0.999381	0.554067	0.999532	4.58715	-0.00284012	FUT9;GXYLT2		.	FOXF1 (mouse)	9/206	0.792078	1	0.33163	3.53797e-29	0.83383	-2.31326e-10	NCOR2;RBFOX2;SYT1;FCGRT;PCDH10;CHN1;PDGFC;PFKM;SRM
regulation of protein catabolic process (GO:0042176)	30/260	8.13346e-05	0.00183693	0.00086495	0.0148886	-2.03976	12.8498	TMF1;ODC1;PTEN;BUB1B;TTK;EGFR;OAZ2;AURKA;XPO1;SUFU;PSMD1;FBXO5;BUB3;BUB1;DLGAP5;MYLIP;ANAPC7;PLK2;PLK1;WNT5A;PPP2R3A;CDC6;AZIN1;CENPE;CENPF;GCLC;ANAPC4;TRIB2;MAD2L1;CUL4B		.	cysteine-type endopeptidase inhibitor activity (GO:0004869)	1/49	0.9352	0.999909	0.93916	0.999922	11.3762	-0.00103831	LEF1		.	Chemokine signaling pathway_Homo sapiens_hsa04062	3/187	0.998031	0.999381	0.998695	0.999532	4.63424	-0.00286928	PAK1;CXCL12;PIK3R3		.	CEBPE (human)	6/127	0.692731	1	0.315976	3.53797e-29	0.856925	-2.37733e-10	FANCI;CXADR;ZWILCH;CDC7;HMMR;RCBTB2
regulation of cell cycle G1/S phase transition (GO:1902806)	19/131	8.36535e-05	0.00187831	0.000707196	0.0148886	-1.87965	11.7993	PSMD11;PRKDC;PTEN;CDC6;SMARCA4;PIDD1;SLFN11;CCND1;PSMA2;RFWD3;E2F1;PSMD1;BRD7;BID;GTSE1;SOX4;E2F7;EZH2;CUL4B		.	GDP binding (GO:0019003)	1/48	0.931474	0.999909	0.93565	0.999922	11.8703	-0.0010834	ARL3		.	Salivary secretion_Homo sapiens_hsa04970	2/89	0.957675	0.999381	0.965634	0.999532	4.63503	-0.00286977	GUCY1A2;ATP1B3		.	ELF3 (human)	73/1488	0.835957	1	0.00615854	3.53797e-29	0.883304	-2.45051e-10	CSE1L;AFF3;PCSK5;CSRP1;C19ORF54;C14ORF2;PIP5KL1;DPF1;ENC1;RNPEP;NUSAP1;WHSC1;ANKRD2;GTSE1;KLF10;ZNF682;HSP90AA1;ACOT7;KCND1;VBP1;BGN;MTUS2;AMPD2;ANO1;SFRP1;MMP16;EWSR1;UMPS;NPTXR;RAI14;PCNA;SMARCD3;CDCA7;NOLC1;NRXN2;AGAP1;PKMYT1;LYPD6;NCAPH;INPP5F;PLEKHG4B;DPH5;BRD7;MYH10;UGGT1;SRSF10;SLC19A1;RANBP1;AADAT;CCDC57;RDX;GREB1;RPL35A;HMGA2;KLHL23;UBE2A;DEK;CDC6;FAM111A;SNRNP40;SNX18;CENPL;CACHD1;UNC11…
regulation of microtubule polymerization or depolymerization (GO:0031110)	11/52	8.82546e-05	0.00197017	0.000666941	0.0148886	-1.64375	10.2399	CLIP3;CCNB1;DST;STMN1;CKAP2;SKA3;MAPRE1;MID1;SKA1;SKA2;AURKA		.	syntaxin binding (GO:0019905)	1/44	0.9143	0.999909	0.919466	0.999922	12.2871	-0.00112144	SYT1		.	Retrograde endocannabinoid signaling_Homo sapiens_hsa04723	2/101	0.975948	0.999381	0.980904	0.999532	4.64193	-0.00287404	GABRQ;CACNA1D		.	RUNX2 (human)	71/1458	0.849356	1	0.00801091	3.53797e-29	0.88965	-2.46812e-10	TOP2A;MCM8;C9ORF142;CSE1L;SLC35B1;MSI2;BRCA2;PRSS23;PCSK5;LCLAT1;SYNE1;TRIM6;RASSF2;SIPA1L1;C19ORF54;C14ORF2;FCGRT;PIP5KL1;FAM122C;RUVBL1;DNMT3B;SLC39A6;PSMD1;TRIM22;CDK5RAP2;MED1;RFC3;SLC13A3;CKAP2;NAV1;KIF7;OLFM4;HAUS1;GTPBP3;DHX40;RAD51C;ZNF93;TFDP2;MTF2;LRRC3B;ATF5;SMARCD3;ATP5A1;RPL11;WDR61;SEMA3E;POLD3;CCNB2;DSN1;STC2;SMYD2;SF3A3;P2RY14;GREB1;HMGA2;BTBD11;KLHL23;ELL3;GALC;POLA1;SNRNP40;G6PC…
DNA unwinding involved in DNA replication (GO:0006268)	2017-05-10	9.32973e-05	0.00205894	0.00101394	0.0161526	0.81388	-5.03431	TOP2A;TOP2B;RAD51;MCM4;MCM6		.	NADH dehydrogenase (ubiquinone) activity (GO:0008137)	1/46	0.923366	0.999909	0.928011	0.999922	12.3136	-0.00112386	NDUFA4		.	Bile secretion_Homo sapiens_hsa04976	2/71	0.903717	0.999381	0.919199	0.999532	4.66637	-0.00288918	ATP1B3;ABCG2		.	TFAP2C (human)	73/1485	0.831204	1	0.00589206	3.53797e-29	0.892343	-2.47559e-10	ARHGAP11A;CSE1L;DSCC1;PTEN;TCF20;MKI67;FGF1;TRIM6;TATDN2;TMEM104;RAVER2;DNMT3B;EPC1;SKP2;KPNA3;TMPO;KLF10;ZNF682;CCT2;MMD;ZBTB38;VASH2;FNDC3B;KCNAB2;RHOD;GTPBP3;DKK3;EWSR1;TRIM59;PPIA;SHANK2;ISYNA1;DTYMK;SMARCD3;NRXN1;GCNT1;NCAPG;SKA3;LYPD6;SRM;HSPD1;DSN1;CDC45;PODXL;CASKIN1;NAE1;PATZ1;BID;MYH10;RUNX1T1;SRSF12;FARP1;API5;CCDC57;AADAT;ODF2;KCNIP4;RPL35A;NETO2;PAICS;TJAP1;ANLN;NUDT21;CXCL12;RFWD3;Z…
centriole replication (GO:0007099)	2017-05-10	9.32973e-05	0.00205894	0.00101394	0.0161526	0.850253	-5.25929	PLK4;CEP152;CETN2;SASS6;CCP110		.	NADH dehydrogenase activity (GO:0003954)	1/46	0.923366	0.999909	0.928011	0.999922	12.3184	-0.0011243	NDUFA4		.	Glutamatergic synapse_Homo sapiens_hsa04724	2/114	0.987116	0.999381	0.990022	0.999532	4.67428	-0.00289407	CACNA1D;SHANK2		.	FOXI1 (human)	9/217	0.838289	1	0.385614	3.53797e-29	0.897426	-2.48969e-10	TCF19;RAD51;C14ORF2;CBX2;NOLC1;ACTR8;MYH10;UGGT1;PTTG3P
telomere maintenance via telomere lengthening (GO:0010833)	9/36	9.80361e-05	0.00215122	0.00073611	0.0161526	-1.5079	9.26109	POLD3;POLA1;FEN1;RFC3;RFC4;PCNA;PRIM1;POLE2;DNA2		.	NADH dehydrogenase (quinone) activity (GO:0050136)	1/46	0.923366	0.999909	0.928011	0.999922	12.3659	-0.00112864	NDUFA4		.	Chemical carcinogenesis_Homo sapiens_hsa05204	2/82	0.941493	0.999381	0.951878	0.999532	4.68129	-0.00289841	GSTA3;SULT1A2		.	SPI1 (human)	80/1638	0.857259	1	0.00471791	3.53797e-29	0.921513	-2.55652e-10	FAM13B;PTEN;GPATCH2;PSIP1;NUCKS1;TCF20;AFF3;FGF1;WDR89;COX7C;PHB2;PCSK5;ZCCHC14;LOXL2;MYLK;HOXA10;TRIM6;SESN3;RPS19;MYB;CEP97;SEPHS1;EPHB3;TCF19;SUPT16H;DST;RPL22;CCDC157;CKAP2;AMPD2;SRP9;ARHGEF9;DBF4;CCNE2;EWSR1;RARA;SHANK2;RNFT2;ARL3;ATP5A1;ODC1;WDR61;ZNF8;OAZ2;AURKA;REPIN1;FBXL21;KCTD20;PDGFC;NHS;RPL15;CHML;CNNM2;CCT5;NXNL2;SRSF12;PLK4;FARP1;CPSF4;PHC1;KIRREL;NDUFA4;GOLM1;CEP152;RDX;LSM5;GCK;S…
regulation of cellular protein catabolic process (GO:1903362)	21/155	9.93696e-05	0.00216817	0.00084255	0.0180932	-1.87893	11.5251	MYLIP;TMF1;ANAPC7;PLK2;PLK1;PTEN;BUB1B;TTK;CDC6;AURKA;CENPE;GCLC;CENPF;SUFU;ANAPC4;BUB3;FBXO5;TRIB2;BUB1;DLGAP5;MAD2L1		.	oxidoreductase activity, acting on peroxide as acceptor (GO:0016684)	1/42	0.904163	0.999909	0.909909	0.999922	12.912	-0.00117848	CYGB		.	Long-term depression_Homo sapiens_hsa04730	2/60	0.844054	0.999381	0.86648	0.999532	4.69351	-0.00290598	GUCY1A2;IGF1		.	FOXD1 (human)	8/192	0.823719	1	0.392776	3.53797e-29	0.921756	-2.55719e-10	TCF19;EXOSC8;DNMT3A;ZCCHC18;BRCC3;IFT57;ZNF367;LOC100130872
mismatch repair (GO:0006298)	2017-08-29	0.000112863	0.00243506	0.000838602	0.0180932	-1.51531	9.11879	MSH6;POLD3;PCNA;MSH2;EXO1;MLH1;PMS1;MUTYH		.	receptor tyrosine kinase binding (GO:0030971)	1/42	0.904163	0.999909	0.909909	0.999922	12.9194	-0.00117915	PCNA		.	Osteoclast differentiation_Homo sapiens_hsa04380	1/132	0.999381	0.999381	0.999532	0.999532	4.76166	-0.00294817	PIK3R3		.	HMGA1 (mouse)	86/1748	0.849049	1	0.00285981	3.53797e-29	0.927209	-2.57232e-10	ZCCHC11;PSIP1;KIF11;PHB2;PCSK5;IPO5;KIF15;TMEM104;RUSC2;SPIN1;NRCAM;KIF21A;PIM2;SKP2;SEPHS1;RALGPS2;TCF19;CCT2;USP49;MMD;TNFRSF19;FNDC3B;VASH2;SLC39A10;PRPF4B;WDR73;MID1;CCNA1;CRISPLD1;MTF2;SRSF3;MAPRE1;FREM1;TSPYL4;SNRPA;GAS7;COLEC12;TTYH3;MTFP1;PRIM1;SEMA3A;NRXN1;PRICKLE2;WDR61;BRCC3;PCDH19;AP3M2;RAD51AP1;ORC6;RBBP4;RACGAP1;BMS1;PDGFC;G3BP1;SLITRK6;PMAIP1;BUB3;RBBP7;LEKR1;MUTYH;PLK4;FANCI;DUT;A…
nucleotide-excision repair, DNA gap filling (GO:0006297)	2017-07-22	0.000112611	0.00243506	0.000881124	0.0180932	-1.17048	7.0437	POLB;POLD3;POLA1;RFC3;RFC4;PCNA;POLE2		.	peroxidase activity (GO:0004601)	1/42	0.904163	0.999909	0.909909	0.999922	12.9502	-0.00118197	CYGB		.	Adherens junction_Homo sapiens_hsa04520	2/74	0.915829	0.999381	0.929748	0.999532	4.78717	-0.00296397	LEF1;EGFR		.	ETV4 (human)	68/1403	0.854264	1	0.0102609	3.53797e-29	0.950723	-2.63755e-10	ZNF512B;HDDC2;PLVAP;PNMAL1;C9ORF142;HJURP;PSIP1;AFF3;MKI67;SMC4;PCSK5;DNALI1;CCT6B;SPRED1;CCND2;C19ORF54;ADORA1;SCARF2;C16ORF74;ZNF443;ACOT7;KCND1;BGN;NAV1;ESCO2;RHOD;NCOR2;ARHGEF9;EWSR1;RPUSD1;HNRNPUL2;MAP1B;CDH11;TIMELESS;SLC29A4;ATF5;RNFT2;SMARCD1;PCNA;GLT8D2;SEZ6L2;CYGB;COCH;INPP5F;BMS1;PDGFD;BRD7;BID;ZC3H14;MEST;NXNL2;RUNX1T1;KIRREL;SYT1;AUTS2;GREB1;RPL35A;TNFRSF10B;UBE2A;PLXDC2;GCK;TJAP1;DH…
anaphase-promoting complex-dependent proteasomal ubiquitin-dependent protein catabolic process (GO:0031145)	14/82	0.000121767	0.00261259	0.000871935	0.0185732	-1.67192	9.94359	PSMD11;ANAPC7;PLK1;BUB1B;AURKA;CCNB1;PSMA2;CDK1;PSMD1;ANAPC4;FBXO5;BUB3;SKP2;MAD2L1		.	structural constituent of muscle (GO:0008307)	1/41	0.898654	0.999909	0.904714	0.999922	13.2732	-0.00121145	ANKRD2		.	Cholinergic synapse_Homo sapiens_hsa04725	2/111	0.985105	0.999381	0.988398	0.999532	4.79168	-0.00296676	PIK3R3;CACNA1D		.	NFE2L1 (human)	4/65	0.472337	1	0.21796	3.53797e-29	0.973681	-2.70125e-10	MDC1;CXCL12;CTR9;EZH2
spliceosomal snRNP assembly (GO:0000387)	9/37	0.000123361	0.00263216	0.00087047	0.0185732	-1.66363	9.88186	SNRPD2;SNRPD1;SNRPE;SNRPF;SNRPD3;SRSF10;SRSF12;SNRPB;WDR77		.	G-protein coupled amine receptor activity (GO:0008227)	1/41	0.898654	0.999909	0.904714	0.999922	13.341	-0.00121763	ZNF219		.	Gastric acid secretion_Homo sapiens_hsa04971	2/74	0.915829	0.999381	0.929748	0.999532	4.82601	-0.00298802	ATP1B3;MYLK		.	IRF8 (mouse)	87/1770	0.852742	1	0.00277609	3.53797e-29	0.982542	-2.72583e-10	ARHGAP11A;CPM;ERCC6L;COL14A1;DSCC1;NRM;GPATCH2;HNRNPU;NUCKS1;ZCCHC18;PCSK5;SMC2;SYNCRIP;SALL1;FCGRT;FAM122C;CHEK1;ADORA1;SPIN1;HMG20A;WHSC1;PGPEP1;IFT57;SOX4;CEP55;RALGPS2;TCF19;CXADR;RBFOX2;CCDC157;AMPD2;ANK2;OLFM4;MID1;SHROOM4;PARD3B;CCNA2;LSG1;TFDP1;MELK;CCNE2;HNRNPUL2;FANCD2;TMEM106C;GAS2;LRRC3B;ABCG2;KHDRBS1;HDAC2;DTYMK;DHX9;USHBP1;SEMA3A;GCNT1;PRICKLE2;TULP4;TTK;LIN9;PKMYT1;HSPD1;RAD51AP1;U…
regulation of proteasomal protein catabolic process (GO:0061136)	19/135	0.000125967	0.00267299	0.000976492	0.0207209	-1.84101	10.9072	TMF1;ANAPC7;PLK2;PLK1;PTEN;BUB1B;TTK;CDC6;AURKA;CENPE;GCLC;CENPF;ANAPC4;BUB3;FBXO5;TRIB2;BUB1;DLGAP5;MAD2L1		.	phosphoric ester hydrolase activity (GO:0042578)	15/360	0.884571	0.997796	0.918142	0.999922	6.27193	-0.013838	PTEN;CDC25C;SAMHD1;PLCXD1;PPP1CC;DLG1;EDNRA;PTP4A3;G6PC3;INPP5F;ADORA1;CYCS;PDE5A;DLGAP5;CDKN3		.	TNF signaling pathway_Homo sapiens_hsa04668	1/110	0.997872	0.999381	0.998319	0.999532	4.87027	-0.00301542	PIK3R3		.	USF2 (human)	195/3792	0.813745	1	3.00937e-07	3.53797e-29	1.00844	-2.79769e-10	PNMAL1;SLC4A3;CYB5D1;RASSF2;C19ORF54;DPF1;STMN1;TRIM25;PSMD1;TMPO;CDK5RAP2;EPHA5;ACOT7;MTUS2;DHX40;DYNC1LI1;RBP5;EWSR1;KIAA1456;PFN2;CUTA;TTYH3;KLK1;FBF1;CDCA7;NOLC1;AGAP1;WDR62;SLC5A3;SKA1;BRIP1;HSPH1;FIGNL1;STC2;DPH2;SLAMF1;SIVA1;BTBD11;CDC7;IGF1;PAICS;ELL3;ADCK1;SSPN;SASS6;UNC119;MRVI1;HNRNPC;RPS23;NCAPG2;CLTC;GDI2;TCF20;BRCA1;SYNCRIP;MECOM;AIFM1;NEFM;DFFA;SSR3;ACTL6A;AMPD2;RHOD;SRP9;ARHGEF9;I…
establishment of protein localization to organelle (GO:0072594)	32/292	0.000127662	0.00269415	0.00128767	0.0211414	-1.84758	10.9315	RPL3;RPL31;RPL11;RPL9;IPO5;RPS4X;RPS17;SAMM50;IPO9;RPS19;RPL35;RPL15;RPS2;KPNA2;BID;KPNA3;HSP90AA1;RPS5;SSR2;RPL22;SSR3;RPL35A;AP3B1;TIMM21;SRP9;SRPRB;TOMM5;RPS24;RAN;RPL26L1;SLC25A6;RPS23		.	carbohydrate binding (GO:0030246)	11/278	0.8937	0.997796	0.920295	0.999922	6.35385	-0.0140187	GALNT12;COLEC12;REG3A;LMAN1;LGALS1;OGFOD1;LGALSL;FREM1;PFKM;GCK;LOXL2		.	Neurotrophin signaling pathway_Homo sapiens_hsa04722	1/120	0.998786	0.999381	0.999059	0.999532	4.88473	-0.00302437	PIK3R3		.	Nr2e3 (mouse)	6/139	0.771567	1	0.390203	3.53797e-29	1.06969	-2.9676e-10	CENPE;TIPIN;BCLAF1;PRSS35;TRIP13;HMGN1
translational elongation (GO:0006414)	17/114	0.000137536	0.00288677	0.00100725	0.0211414	-1.65012	9.64925	RPL3;RPL31;RPS5;RPL22;RPL11;DIO2;RPL35A;RPL9;RPS4X;RPS17;RPS19;RPL35;RPL15;RPS2;RPS24;RPL26L1;RPS23		.	voltage-gated ion channel activity (GO:0005244)	7/189	0.892806	0.997796	0.913667	0.999922	6.78418	-0.0149682	KCND1;HVCN1;KCNIP4;VDAC3;CACNA1D;KCNAB2;CACNA1G		.	Toll-like receptor signaling pathway_Homo sapiens_hsa04620	1/106	0.997337	0.999381	0.99788	0.999532	4.89573	-0.00303118	PIK3R3		.	SOX10 (human)	6/139	0.771567	1	0.390203	3.53797e-29	1.07366	-2.97862e-10	DLG1;STARD4;COL11A1;ZNF544;MURC;ZNF286A
regulation of proteolysis involved in cellular protein catabolic process (GO:1903050)	20/148	0.000149365	0.0031181	0.00113975	0.0237931	-1.84109	10.6241	TMF1;ANAPC7;PLK2;PLK1;PTEN;BUB1B;TTK;CDC6;AURKA;CENPE;CENPF;GCLC;SUFU;ANAPC4;BUB3;FBXO5;TRIB2;BUB1;DLGAP5;MAD2L1		.	voltage-gated channel activity (GO:0022832)	7/189	0.892806	0.997796	0.913667	0.999922	6.79575	-0.0149937	KCND1;HVCN1;KCNIP4;VDAC3;CACNA1D;KCNAB2;CACNA1G		.	Legionellosis_Homo sapiens_hsa05134	2/55	0.807092	0.999381	0.833315	0.999532	4.90145	-0.00303472	CYCS;HSPD1		.	PRDM1 (human)	71/1468	0.863785	1	0.00923479	3.53797e-29	1.08167	-3.00084e-10	MDC1;IFI27L2;HDDC2;FAM13B;POGK;PZP;CBY1;ATP5C1;HOXA10;EDNRA;RPS17;RASSF2;AIFM1;RUSC2;SKP2;HSP90AA1;ANAPC7;ARL15;SSR3;CKAP2;KIF22;ANO4;OLFM4;DHX40;ARHGEF9;MELK;CRISPLD1;MTHFD1;PALLD;ALDH1A1;POLR1C;MTF2;PRKCQ;TRIM59;MNS1;ATF5;FREM1;SHANK2;PCNA;GYPC;NRXN1;ICA1L;FBF1;HMMR;BCLAF1;CCNB1;PLEKHG4B;PDGFC;SLITRK6;CHML;ECT2;E2F7;CEP78;CCT4;CPSF6;CBX3;PTGES3;P2RY14;CADPS;BTBD11;CDC7;GALC;SNX18;KIF4A;CDK1;CEN…
positive regulation of histone H3-K4 methylation (GO:0051571)	2017-05-11	0.000163397	0.00339269	0.00140742	0.0240763	0.347101	-1.97366	CTR9;MYB;DNMT3B;WDR61;BRCA1		.	inorganic anion transmembrane transporter activity (GO:0015103)	4/119	0.892461	0.997796	0.907592	0.999922	7.22214	-0.0159345	GABRQ;ANO1;TTYH3;ANO4		.	Antigen processing and presentation_Homo sapiens_hsa04612	2/77	0.926498	0.999381	0.938988	0.999532	4.9152	-0.00304324	HSP90AA1;RFX5		.	NR5A1 (human)	67/1389	0.862271	1	0.0118398	3.53797e-29	1.08548	-3.0114e-10	GPSM2;THRA;CSE1L;HNRNPU;LAMC2;TCF20;MSI2;SLC4A3;SYNE1;AIFM1;OGFOD1;PIP4K2A;C16ORF74;KPNA3;TIGD3;WDHD1;EGFL6;CKAP2;EPDR1;VEZF1;VRK1;KMO;CCNB1IP1;DNAJC2;FANCD2;POLR1C;RARA;MATR3;MCM6;EXOC5;GAS7;SMARCD3;KLK1;ATP5A1;SEMA3E;BRCC3;SLC5A3;HSPD1;AURKA;PSMC3IP;FBXL21;LDHB;RACGAP1;KDELC2;EPB41L2;GAR1;RAD54L;DROSHA;BRD7;LEKR1;RUNX1T1;GABRQ;SIVA1;NONO;KCNIP4;GREB1;UBE2A;IGF1;NETO2;INHBC;COL3A1;DIAPH3;ZNF219;…
regulation of fibroblast proliferation (GO:0048145)	13/75	0.00018014	0.00372032	0.00116579	0.0240763	-1.59488	8.92167	WNT5A;FNDC3B;IGF1;ESR1;EGFR;CCNA2;SFRP1;CDK6;DACH1;PDGFC;NF1;E2F1;PMAIP1		.	oxidoreductase activity, acting on paired donors, with incorporation or reduction of molecular oxygen, NAD(P)H as one donor, and incorporation of one atom of oxygen (GO:0016709)	1/40	0.892828	0.997796	0.89922	0.999922	13.2897	-0.0293216	KMO		.	Complement and coagulation cascades_Homo sapiens_hsa04610	2/79	0.932887	0.999381	0.944495	0.999532	4.95846	-0.00307002	C5;F13A1		.	SPIB (human)	34/760	0.899303	1	0.123484	3.53797e-29	1.143	-3.17098e-10	POMP;GOLIM4;HSD17B14;FAM169A;PLCXD1;SEZ6L2;TMEM168;OGFOD1;ST3GAL5;HARS;ZNF544;ZC3H14;MEST;CEP55;TMPO;TCF19;RANBP1;SLC13A3;CBX5;ACOT7;XRCC5;PRPF40A;MLH1;ILF3;DBF4;TFDP1;ALDH1A1;CDK1;SLC29A4;ITGA6;NUP54;STT3B;MRAP2;TOMM5
mitotic G2/M transition checkpoint (GO:0044818)	2017-06-17	0.000185434	0.00378913	0.00133471	0.0257694	-0.781634	4.35809	CCNA2;BLM;CDK1;HMGA2;CLSPN;NAE1		.	protein self-association (GO:0043621)	1/40	0.892828	0.997796	0.89922	0.999922	13.3042	-0.0293535	ZNF496		.	Epithelial cell signaling in Helicobacter pylori infection_Homo sapiens_hsa05120	2/68	0.889992	0.999381	0.907175	0.999532	4.98318	-0.00308533	PAK1;EGFR		.	LOC135440 (human)	10/247	0.867631	1	0.402243	3.53797e-29	1.15721	-3.21041e-10	ZRANB3;LDHB;MED1;CBX2;HMG20A;TRIM37;PPP2R3A;NCAPH;SPC25;RUNX1T1
metaphase plate congression (GO:0051310)	2017-06-17	0.000185434	0.00378913	0.00133471	0.0257694	-0.777709	4.33621	CENPE;CENPF;KIF18A;CCNB1;SPDL1;MLH1		.	O-acyltransferase activity (GO:0008374)	1/39	0.886668	0.997796	0.893409	0.999922	13.3931	-0.0295495	LCLAT1		.	Amino sugar and nucleotide sugar metabolism_Homo sapiens_hsa00520	2/48	0.742325	0.999381	0.774449	0.999532	5.0053	-0.00309902	HEXB;GCK		.	MIR210 (human)	4/70	0.530838	1	0.255536	3.53797e-29	1.15918	-3.21588e-10	TFDP1;ZNF827;MND1;CYGB
regulation of circadian rhythm (GO:0042752)	13/76	0.000206678	0.00417843	0.00129689	0.0257694	-1.70605	9.34542	KLF10;SUV39H2;OPN3;PRKDC;NONO;PPP1CC;FBXL21;SFPQ;PER3;HNRNPD;ADORA1;TIMELESS;EZH2		.	cysteine-type endopeptidase regulator activity involved in apoptotic process (GO:0043028)	1/39	0.886668	0.997796	0.893409	0.999922	13.9997	-0.030888	LEF1		.	N-Glycan biosynthesis_Homo sapiens_hsa00510	2/49	0.752602	0.999381	0.783848	0.999532	5.1025	-0.0031592	TUSC3;STT3B		.	PPARA (human)	11/271	0.874942	1	0.390259	3.53797e-29	1.17905	-3.27099e-10	PAK1;ACOT7;PALLD;FIGNL1;BHMT2;RARA;C4ORF46;PKP4;TCF20;FAM169A;FGF1
regulation of double-strand break repair (GO:2000779)	2017-07-24	0.000207731	0.00417843	0.00134643	0.0257694	-1.42858	7.82548	RAD51AP1;PARPBP;RAD51;FIGNL1;CHEK1;HMGA2;DEK		.	enzyme inhibitor activity (GO:0004857)	14/336	0.877617	0.993958	0.911583	0.999922	6.397	-0.0387685	ITIH5;NPM1;PZP;LEF1;ELFN1;OAZ2;AZIN1;IPO5;SH3RF2;C5;SPRED1;ANP32E;FGFR1OP;TRIB2		.	Serotonergic synapse_Homo sapiens_hsa04726	1/112	0.998098	0.999381	0.998503	0.999532	5.11654	-0.0031679	CACNA1D		.	SMAD3 (mouse)	4/72	0.553329	1	0.270921	3.53797e-29	1.19724	-3.32144e-10	CDK2AP1;NAE1;CACNA1G;LMNB1
establishment of chromosome localization (GO:0051303)	2017-07-24	0.000207731	0.00417843	0.00134643	0.0257694	-1.20369	6.59361	CENPE;CENPF;KIF18A;CCNB1;SPDL1;MLH1;DLGAP5		.	oxidoreductase activity, acting on the CH-OH group of donors, NAD or NADP as acceptor (GO:0016616)	4/115	0.876625	0.993958	0.893649	0.999922	7.25359	-0.0439598	LDHB;ME1;HSD17B14;PGD		.	Pancreatic secretion_Homo sapiens_hsa04972	1/96	0.995335	0.999381	0.996216	0.999532	5.13718	-0.00318067	ATP1B3		.	MYOD1 (human)	5/109	0.711229	1	0.362811	3.53797e-29	1.21756	-3.37782e-10	VANGL1;ACOT7;RPS19;HVCN1;KIAA1456
regulation of DNA replication (GO:0006275)	17/118	0.000210879	0.004198	0.00141024	0.028074	-1.72404	9.43592	ZRANB3;BLM;TIPIN;PCNA;DSCC1;CDC7;IGF1;CDC6;ESCO2;BRCA2;SMC1A;EGFR;PDGFC;CDK1;DNA2;E2F7;E2F8		.	sterol binding (GO:0032934)	1/38	0.880154	0.995397	0.887263	0.999922	13.7859	-0.0636048	PTCH1		.	Valine, leucine and isoleucine degradation_Homo sapiens_hsa00280	2/48	0.742325	0.999381	0.774449	0.999532	5.15011	-0.00318868	IVD;ALDH7A1		.	STAT5B (mouse)	84/1729	0.874663	1	0.00436324	3.53797e-29	1.2445	-3.45257e-10	TOP2B;MDC1;SUV39H2;HDDC2;ZWILCH;HMGB2;KIF14;MCM10;BRCA1;SMC4;ELFN1;SYNE1;ADAL;EDNRA;SPRED1;CCND1;CHEK1;NUSAP1;GEN1;CCT2;RFC3;PLEKHG2;PARP1;MMD;APLP1;AMPD2;KIF22;ESCO2;OLFM4;CDC25C;GTPBP3;DHX40;GREM2;ASPM;CCNA1;PALLD;NCL;POLR1C;PRKCQ;MCM6;MNS1;EXOC5;GAS7;ITIH5;MTFP1;PKN3;PRKDC;PRIM1;PRICKLE2;HSD17B14;METTL21A;PLCXD1;PKMYT1;LYPD6;RASGRP1;FOXRED1;NCAPH;FGD1;GABARAP;CCNB2;BCLAF1;HSPH1;KCTD20;USP1;SLI…
regulation of DNA repair (GO:0006282)	11/57	0.000210298	0.004198	0.0012878	0.0257694	-1.61241	8.82495	RAD51AP1;PARPBP;RAD51;FIGNL1;CHEK1;USP1;HMGA2;BRCA1;DEK;BRCC3;EGFR		.	cell adhesion molecule binding (GO:0050839)	12/168	0.202056	0.75354	0.274059	0.915655	0.34158	-0.0966581	COL3A1;EGFL6;CXADR;DST;CADM1;NRXN1;NRXN2;CIB2;ITGA6;IGF1;OLFM4;EGFR		.	beta-Alanine metabolism_Homo sapiens_hsa00410	2/31	0.507173	0.999381	0.554067	0.999532	5.22041	-0.0032322	ALDH7A1;SRM		.	FOXO3A (human)	36/813	0.916423	1	0.127347	3.53797e-29	1.27846	-3.54677e-10	TOP2A;GYPC;RPL11;GCNT1;CBY1;GPATCH2;MCM10;MLLT1;PCSK5;OAZ2;CNN2;REPIN1;RAI1;RPS17;SIX4;CCND1;WIF1;DPF1;SEPHS1;ACOT7;GOLM1;DCDC2;H2AFV;ESCO2;ESR1;SRP9;DYNC1LI1;HNRNPM;DLG1;TTLL5;RAD51;CRISPLD1;ADCK1;DLC1;SNRPE;RPS24
positive regulation of cell division (GO:0051781)	17/120	0.000258907	0.00512768	0.00165814	0.0311308	-1.72569	9.09975	RANBP1;PLK1;WNT5A;PTEN;KIF23;IGF1;CDC6;FGF1;AURKA;RACGAP1;PDGFD;PDGFC;NUSAP1;PKP4;MSX1;ECT2;DLGAP5		.	Rho guanyl-nucleotide exchange factor activity (GO:0005089)	7/77	0.123718	0.589346	0.171497	0.788951	0.209279	-0.110655	FARP1;ARHGEF9;PLEKHG2;ARHGEF26;PLEKHG4B;ECT2;FGD1		.	Vitamin digestion and absorption_Homo sapiens_hsa04977	2017-02-24	0.376888	0.999381	0.427551	0.999532	5.31505	-0.0032908	SLC52A3;SLC19A1		.	JUN (human)	149/2976	0.872575	1	3.69099e-05	3.53797e-29	1.29569	-3.59459e-10	MDC1;SLC35B1;CSE1L;GPATCH2;CIB2;FGF1;ELK1;LIPA;NUDT10;C19ORF54;FCGRT;FAM122C;DPF1;STMN1;MYB;SLC39A6;EPC1;ZNF445;EPHB3;EPHA5;SUPT16H;STARD4;CXADR;ANAPC7;CCDC157;THOC1;CHD1L;OLFM4;ILF2;MID1;WDR76;CCNB1IP1;DKK3;SFRP1;NEIL3;RBP5;CRISPLD1;SHPK;RFX5;FSCN1;CCDC86;ERH;PGR;ATF5;CCDC81;TRIB2;ALDH7A1;SNRPA;TSPYL4;RAI14;IQCA1;TTYH3;CTR9;NOLC1;SLC5A3;ZNF827;FIGNL1;EPB41L2;PDGFD;SMYD2;CLSPN;MAP4;SMYD3;ECT2;ZC3…
positive regulation of chromosome segregation (GO:0051984)	2017-05-12	0.000267603	0.0052461	0.00190286	0.0311308	0.127005	-0.666808	CCNB1;PLK1;PTEN;CDC6;DLGAP5		.	RNA polymerase II core promoter proximal region sequence-specific DNA binding transcription factor activity involved in positive regulation of transcription (GO:0001077)	11/151	0.197532	0.75005	0.266328	0.915655	0.389717	-0.112088	HOXA10;LEF1;MYB;HMGA2;TCF4;PGR;SOX12;ELK1;ESR1;MYBL1;SOX4		.	Rheumatoid arthritis_Homo sapiens_hsa05323	1/90	0.993471	0.999381	0.994645	0.999532	5.32691	-0.00329815	CXCL12		.	YY1 (mouse)	82/1700	0.886343	1	0.00572766	3.53797e-29	1.31753	-3.65519e-10	RPL3;TUSC3;DIS3L;OLA1;TCF20;KNDC1;ZCCHC14;SYNE1;CYB5D1;NUDT10;PPP1CC;MECOM;FCGRT;ADORA1;UBXN7;DACT3;EPC1;PIM2;FBXO5;WDHD1;SLC13A3;HSP90AA1;ACOT7;NCOA4;NME4;PTP4A3;EWSR1;RPUSD1;VDAC3;FSCN1;SRSF3;PKP4;KDELR2;ADNP;MAPRE1;FKBP3;FREM1;PFN2;FBN2;CUTA;ISYNA1;SMARCD3;PSMD11;HVCN1;USHBP1;HSD17B14;UBFD1;LIN9;ATP5O;SAMHD1;APOLD1;FGD1;SRM;FAM168B;SAMM50;DNAJB5;DROSHA;RPL15;SLC19A1;RANBP1;CBX3;MBOAT1;RPL35A;P…
deoxyribonucleotide biosynthetic process (GO:0009263)	2017-05-12	0.000267603	0.0052461	0.00190286	0.0311308	0.37742	-1.98156	RRM1;DTYMK;DUT;RRM2;TYMS		.	oxygen binding (GO:0019825)	1/37	0.873266	0.991888	0.880764	0.999922	13.7735	-0.11218	CYGB		.	Hematopoietic cell lineage_Homo sapiens_hsa04640	1/88	0.992696	0.999381	0.993989	0.999532	5.43428	-0.00336462	ITGA6		.	MZF1_1-4 (human)	132/2705	0.919489	1	0.000306228	3.53797e-29	1.33942	-3.7159e-10	PLVAP;ARL6IP1;ATP5C1;TMEM97;TSEN2;LCLAT1;RCBTB2;SMC2;ZNF608;CHEK1;DPF1;ZNF445;TMEM8B;CCBE1;ACOT7;VRK1;CCNB1IP1;ARMC1;MSH2;EWSR1;NCL;FSCN1;TIMELESS;PGR;SNRPA;RAI14;CUTA;ARHGEF26;NPR2;HVCN1;FBF1;PKMYT1;NCAPH;LDHB;ZNF827;DPH2;CASKIN1;GAR1;PMAIP1;ZNF788;ECT2;NXNL2;SIVA1;ODF2;PTCH1;DCDC2;HMGA2;IGF1;ZWINT;VANGL1;KIF18A;LRFN5;YEATS2;CDK1;TUBGCP5;CDK14;RCOR2;FGF11;CCNJL;PHTF2;COL14A1;TCF20;AFF3;ZCCHC14;S…
regulation of ubiquitin-protein ligase activity involved in mitotic cell cycle (GO:0051439)	13/78	0.00026992	0.00526481	0.00159604	0.0311308	-1.57162	8.24584	PSMD11;ANAPC7;PLK1;PTEN;BUB1B;CCNB1;PSMA2;CDK1;ANAPC4;PSMD1;BUB3;FBXO5;MAD2L1		.	sequence-specific DNA binding RNA polymerase II transcription factor activity (GO:0000981)	25/397	0.247909	0.805898	0.356541	0.915655	0.544232	-0.117444	ZNF496;CSRNP3;THRA;LEF1;ELK1;HOXA10;DACH1;MYB;MSX1;MYBL1;E2F7;SOX4;E2F8;MED1;PCGF6;BCL11A;HMGA2;SOX12;ESR1;RARA;PGR;TCF4;TARDBP;ATF5;BMPR1A		.	Leishmaniasis_Homo sapiens_hsa05140	1/73	0.98308	0.999381	0.985703	0.999532	5.95391	-0.00368635	ELK1		.	FOS (human)	65/1394	0.916012	1	0.0241367	3.53797e-29	1.35209	-3.75105e-10	MDC1;CPM;NUP107;CSE1L;FGF1;LIPA;SYDE1;C19ORF54;ZNF605;PIP5KL1;FAM122C;DPF1;FBXO5;LBR;EPHA5;ANAPC7;SIGMAR1;THOC1;CHD1L;KIF22;KIF7;PUS7;MID1;HAUS1;DNAJC2;IVD;TMEM106C;PGR;ALDH7A1;SNRPA;CUTA;SEMA3C;GCNT1;NOLC1;TTK;TMEM168;ZNF827;KCTD20;ZNF704;PDGFD;SMYD3;ECT2;ZNF286A;CA12;B3GALNT2;IL32;NPM1;RRM2;CBX2;RDX;BTBD11;IGF1;EXOG;MLH1;TJAP1;SH3RF2;MYO1B;KIF18A;DLC1;TMEM39B;VIM;COPS8;MRAP2;MXD3;CDKN3
positive regulation of histone methylation (GO:0031062)	2017-07-25	0.000275089	0.00533866	0.00164144	0.0318554	-1.3225	6.92037	EED;MYB;MTF2;CTR9;DNMT3B;WDR61;BRCA1		.	transferase activity, transferring glycosyl groups (GO:0016757)	18/280	0.261816	0.826456	0.356057	0.915655	0.632112	-0.120486	GALNT12;B3GALNT2;PARP1;PARP2;TUSC3;GCNT1;DPY19L2P2;GLT8D2;GXYLT2;EXT1;UGCG;DPY19L1;FUT9;ST3GAL5;STT3B;UMPS;UGGT1;ST3GAL2		.	Pertussis_Homo sapiens_hsa05133	1/75	0.984873	0.999381	0.987262	0.999532	5.9565	-0.00368796	C5		.	Arnt::Ahr (mouse)	8/207	0.879227	1	0.471689	3.53797e-29	1.36718	-3.79292e-10	NUDT10;DTYMK;SSPN;SPIN1;DROSHA;PRSS35;ZWINT;CYGB
negative regulation of cell cycle G1/S phase transition (GO:1902807)	15/99	0.000279488	0.00537006	0.00169557	0.0325785	-1.7496	9.14504	PSMD11;PRKDC;PTEN;SMARCA4;PIDD1;SLFN11;CCND1;PSMA2;RFWD3;PSMD1;BRD7;GTSE1;SOX4;E2F7;EZH2		.	endopeptidase activity (GO:0004175)	18/411	0.855654	0.980385	0.899842	0.994035	6.10001	-0.120841	USP13;USP49;KLK1;USP10;PRSS35;ECE2;PCSK5;PRSS12;PRSS23;UCHL1;SFRP1;MMP16;PSMA2;ADAMTS19;ADAM12;USP1;BLMH;ADAMTS6		.	B cell receptor signaling pathway_Homo sapiens_hsa04662	1/73	0.98308	0.999381	0.985703	0.999532	6.01708	-0.00372546	PIK3R3		.	HNF4A (mouse)	18/461	0.946679	1	0.399581	3.53797e-29	1.37931	-3.82656e-10	RNFT2;TOP2B;REG3A;XRCC5;ZBTB38;TCF20;LAMC2;CACNA1D;KIF11;PLXDC2;AFF3;RCBTB2;MYLK;SCUBE2;RPUSD1;AP2S1;DTL;SHANK2
negative regulation of G1/S transition of mitotic cell cycle (GO:2000134)	15/99	0.000279488	0.00537006	0.00169557	0.0325785	-1.74672	9.12997	PSMD11;PRKDC;PTEN;SMARCA4;PIDD1;SLFN11;CCND1;PSMA2;RFWD3;PSMD1;BRD7;GTSE1;SOX4;E2F7;EZH2		.	cysteine-type endopeptidase activity (GO:0004197)	7/76	0.117629	0.567218	0.16434	0.783839	0.21874	-0.124028	USP13;UCHL1;SFRP1;USP49;USP10;USP1;BLMH		.	Fc epsilon RI signaling pathway_Homo sapiens_hsa04664	1/68	0.977615	0.999381	0.980924	0.999532	6.08565	-0.00376792	PIK3R3		.	AP1 (mouse)	7/183	0.873413	1	0.490647	3.53797e-29	1.41399	-3.92277e-10	GALNT12;EDAR;CCBE1;SUPT16H;POP1;PRSS35;EXOC5
single-organism cellular localization (GO:1902580)	46/496	0.000282806	0.00540691	0.003132	0.0371017	-1.82864	9.54562	RPL3;ARL6IP1;RPL31;NRXN1;RPL11;NRXN2;RASGRP1;RPL9;IPO5;RPS4X;PAK1;RPS17;SAMM50;IPO9;RPS19;ADORA1;RPL35;RPL15;RPS2;KPNA2;BID;KPNA3;NDC1;HSP90AA1;ICMT;RPS5;CEP152;SSR2;PTCH1;RPL22;SSR3;RPL35A;AP3B1;ANK2;ATP1B3;TIMM21;SRP9;DLG1;MAP1B;SRPRB;TOMM5;RAN;RPL26L1;RPS24;SLC25A6;RPS23		.	small GTPase binding (GO:0031267)	14/209	0.24543	0.805898	0.327723	0.915655	0.588553	-0.127008	FARP1;RANBP1;ODF2;CSE1L;XPO7;FGD1;IPO5;XPO1;IPO9;DIAPH3;RUSC2;ABI2;CHML;ECT2		.	Metabolism of xenobiotics by cytochrome P450_Homo sapiens_hsa00980	1/73	0.98308	0.999381	0.985703	0.999532	6.15366	-0.00381003	GSTA3		.	FOXO3 (human)	5/132	0.849498	1	0.518632	3.53797e-29	1.41963	-3.93843e-10	TCF19;EXOSC8;BRCC3;IFT57;LOC100130872
negative regulation of cytoskeleton organization (GO:0051494)	15/101	0.000349056	0.00660811	0.00201961	0.0373569	-1.73987	8.73322	NPM1;RDX;CKAP2;BRCA1;MID1;AURKA;CLIP3;CCNB1;DLC1;STMN1;TRIM37;NEK2;MAPRE1;PFN2;CDK5RAP2		.	nucleoside-triphosphatase regulator activity (GO:0060589)	21/330	0.255407	0.809476	0.356119	0.915655	0.613437	-0.129661	ARHGAP11A;GPSM2;RANBP1;RGS19;FAM13B;GDI2;AGAP1;ATP1B3;IPO5;SYDE1;SIPA1L1;RACGAP1;DLC1;CHN1;ALDH1A1;DNAJC10;NF1;DEPDC1;CHML;ECT2;PFN2		.	Long-term potentiation_Homo sapiens_hsa04720	1/66	0.974964	0.999381	0.978593	0.999532	6.16618	-0.00381778	PPP1CC		.	FOXF1 (human)	62/1352	0.932372	1	0.0356857	3.53797e-29	1.42554	-3.95483e-10	TOP2A;LRR1;CBY1;KIF14;NRM;GPATCH2;MCM10;RPS17;ZNF608;LGALS1;SIX4;MECOM;SUFU;SEPHS1;SLC13A3;ACOT7;RFC4;NCOA4;MTUS2;H2AFV;AMPD2;ESCO2;MID1;SRP9;CCNB1IP1;DYNC1LI1;ARHGEF9;FANCD2;GAS2;CCDC81;ZNF551;REG3A;GYPC;SEMA3C;USP10;USHBP1;LAMA4;RPL11;GCNT1;ZNF8;CNN2;POLD3;REPIN1;RAI1;C5;HSPH1;WIF1;FIGNL1;C10ORF107;CEP78;CADM1;GOLM1;DCDC2;GDF3;INHBC;GALC;DLG1;RAD51;TFCP2;ADCK1;RPS24;RPS23
negative regulation of chromosome organization (GO:2001251)	13/80	0.000348992	0.00660811	0.00195019	0.0371017	-1.62655	8.16441	ANAPC7;PLK1;BUB1B;TTK;BRCA1;CENPF;MTF2;DNMT3B;ANAPC4;FBXO5;BUB3;BUB1;MAD2L1		.	nuclear hormone receptor binding (GO:0035257)	10/139	0.222874	0.787471	0.291752	0.915655	0.555043	-0.132615	NCOR2;MED1;SMARCD3;NCOA4;LEF1;NRIP1;BRCA1;PHB2;RAN;SMARCA4		.	PPAR signaling pathway_Homo sapiens_hsa03320	1/69	0.978834	0.999381	0.981993	0.999532	6.18052	-0.00382666	ME1		.	CREB1 (human)	136/2749	0.892807	1	0.000140021	3.53797e-29	1.44378	-4.00543e-10	HHIP;MSI2;RPL9;LIPA;LCLAT1;EDNRA;SNRPD2;CHEK1;DPF1;STMN1;HCFC1R1;KIF21A;PIM2;EPHB3;EPHA5;CXADR;THOC1;ANK2;ATP1B3;CHD1L;SOX12;CDC25C;PASK;SFRP1;ILF3;RBP5;HNRNPUL2;FANCD2;FSCN1;PKP4;FKBP3;PRR11;TSPYL4;SNRPA;CUTA;HVCN1;CTR9;WDR61;UBFD1;WDR62;C2CD4C;SEZ6L2;PCDH19;SKA3;GABARAP;CNN2;KIAA1524;RAI1;DSN1;CASKIN1;ST3GAL5;PMAIP1;SMYD3;MYH10;RAB6B;B3GALNT2;STIL;C5ORF34;DCDC2;HMGA2;BTBD11;IGF1;HSPA12A;LSM5;ES…
establishment of spindle localization (GO:0051293)	2017-07-26	0.000358934	0.00676197	0.00198434	0.0373569	-1.25442	6.26763	GPSM2;NUSAP1;SPIRE2;MAP4;SPDL1;NDC80;CDK5RAP2		.	guanyl-nucleotide exchange factor activity (GO:0005085)	13/196	0.267054	0.836274	0.348533	0.915655	0.76947	-0.137581	FARP1;PLEKHG2;ARHGEF26;CEP152;KNDC1;RASGRP1;FGD1;RCBTB2;ARHGEF9;TAGAP;PLEKHG4B;ECT2;RALGPS2		.	RIG-I-like receptor signaling pathway_Homo sapiens_hsa04622	1/70	0.979986	0.999381	0.983002	0.999532	6.1901	-0.00383259	TRIM25		.	SREBF2 (human)	62/1361	0.939737	1	0.0396533	3.53797e-29	1.48771	-4.12729e-10	PDCD7;MSI2;SLC4A3;FGF1;ELK1;RPL9;DNALI1;RASSF2;CSRP1;SNRPD2;RUSC2;AIFM1;SIX4;NRCAM;KNTC1;WHSC1;SCARF2;RPL22;DNMT3A;ACTL6A;ANK2;PGD;SMC1A;TFDP2;CDH11;GAS2;FSCN1;KIF20A;MAPRE1;SLC25A6;GAS7;ITIH5;HVCN1;SRSF1;FUT9;DNAJB5;STC2;ZNF703;ST3GAL5;BID;ZBED5;CCT4;SULT1A2;IL32;B3GALNT2;CPSF4;PPIL1;DUT;NPM1;XPO7;PAICS;VANGL1;CCT6A;FAM111A;HNRNPM;PPP2R2C;UBXN10;DNAJC10;TUBGCP5;ATXN10;SFXN5;RAN
regulation of G2/M transition of mitotic cell cycle (GO:0010389)	8/34	0.000374942	0.0069953	0.0020023	0.0373569	-1.44796	7.18554	CCNA2;CCNA1;CENPF;RAD51C;CCND1;CDC7;CLSPN;NAE1		.	Ras GTPase binding (GO:0017016)	13/193	0.249699	0.805898	0.329684	0.915655	0.677359	-0.146172	FARP1;RANBP1;ODF2;CSE1L;XPO7;IPO5;XPO1;IPO9;DIAPH3;RUSC2;ABI2;CHML;ECT2		.	Shigellosis_Homo sapiens_hsa05131	1/65	0.973523	0.999381	0.977323	0.999532	6.35365	-0.00393385	PFN2		.	LTF (human)	62/1363	0.941282	1	0.0405796	3.53797e-29	1.50172	-4.16617e-10	NUP107;ZNF492;PDCD7;POGK;THYN1;AFF3;BRCA2;PIGW;ZCCHC14;LMNB1;LOXL2;PPP1CC;SPRED1;C19ORF54;AIFM1;STMN1;TRIM25;DACT3;ANKRD2;CXADR;PLEKHG2;NCOA4;EPDR1;AMPD2;PASK;OLFM4;CKAP5;HAUS1;ARHGEF9;ANAPC4;SNRPA;GAS7;SEMA3C;PCDH10;USHBP1;GCNT1;BRCC3;WDR62;CNN2;ITPRIPL2;WIF1;NHS;E2F1;USP1;ST3GAL5;GPC2;S1PR5;PATZ1;ZNF286A;IL32;C5ORF34;CCDC57;TNFRSF10B;EXOG;GCK;PPP2R2C;HNRNPD;IARS;FAM98A;VPS45;TMEM39B;SAE1
regulation of DNA-dependent DNA replication (GO:0090329)	8/34	0.000374942	0.0069953	0.0020023	0.0373569	-1.44695	7.18051	ZRANB3;TIPIN;BLM;CDC7;SMC1A;BRCA2;E2F7;E2F8		.	integrin binding (GO:0005178)	8/102	0.188995	0.744244	0.248484	0.902496	0.507052	-0.149776	COL3A1;EGFL6;CXADR;DST;CIB2;ITGA6;IGF1;EGFR		.	Thyroid hormone synthesis_Homo sapiens_hsa04918	1/71	0.981076	0.999381	0.983955	0.999532	6.37816	-0.00394903	ATP1B3		.	NR5A2 (human)	192/3815	0.891144	1	1.53041e-06	3.53797e-29	1.51618	-4.20627e-10	HDDC2;NUP107;RPL31;CSE1L;CIB2;F13A1;MSI2;FGF1;SLC4A3;ELK1;SMC4;LCLAT1;LOXL2;FBL;EDNRA;SESN3;RUSC2;C19ORF54;CHEK1;DPF1;HCFC1R1;NARS2;NUSAP1;KIF21A;NEK2;NRCAM;PIM2;KPNA3;CDK5RAP2;TMEM8B;WDHD1;ACOT7;EPDR1;MTUS2;ANK2;WDR73;CHD1L;CDC25C;WDR76;GTPBP3;CLIP3;DHX40;SFRP1;EWSR1;ADAM12;VDAC3;SRSF3;MATR3;TRIB2;ISYNA1;TTYH3;GYPC;HVCN1;CDCA7;AGAP1;BRCC3;SKA3;LYPD6;NCAPH;NPAS3;UGCG;CCNB2;NEU3;ORC6;RACGAP1;EPB41…
nuclear-transcribed mRNA catabolic process (GO:0000956)	22/183	0.000392239	0.00724797	0.00255552	0.0388747	-1.69808	8.36651	ZCCHC11;RPL3;RPL31;RPS5;RPL11;RPL22;RPL35A;MLH1;LSM5;RPL9;LSM4;RPS4X;RPS17;RPS19;PAPD5;EXOSC8;RPL35;RPL15;RPS2;RPS24;RPL26L1;RPS23		.	amide binding (GO:0033218)	7/177	0.851206	0.976712	0.878571	0.994035	6.54182	-0.154149	NPR2;KDELR2;KPNA2;PCSK5;KPNA3;APBA2;PPIA		.	Retinol metabolism_Homo sapiens_hsa00830	1/65	0.973523	0.999381	0.977323	0.999532	6.45019	-0.00399362	ALDH1A1		.	BRCA1 (human)	83/1809	0.958145	1	0.0168112	3.53797e-29	1.5197	-4.21606e-10	SUV39H2;THRA;TUSC3;CDCA7L;LRR1;PZP;DPY19L2P2;HJURP;PSIP1;KNDC1;MSI2;TSEN2;SMC4;SYNCRIP;MECOM;EXO1;DPF1;SPIN1;NRCAM;KPNA3;CDK5RAP2;EPHB3;TCF19;TIPIN;LRRC45;SUPT16H;ACOT7;PARP1;MMD;EED;TYW3;RPL22;NCOA4;KCNAB2;PRSS12;PDIA6;SRP9;MTHFD1;HNRNPUL1;MAP1B;GAS2;CCDC86;PDE5A;HNRNPH3;EXOC5;KIF20B;PPIA;PRR11;ICA1L;GCNT1;POMP;TYMS;ASCL1;LYPD6;SLC5A3;CACNA1G;SCUBE2;CCNB1;RBM15B;FIGNL1;DPH2;AP2S1;SH3BGR;CEP78;SM…
negative regulation of proteolysis involved in cellular protein catabolic process (GO:1903051)	11/61	0.000390831	0.00724797	0.00207274	0.0384852	-1.53937	7.58451	CENPF;ANAPC7;SUFU;PLK1;BUB1B;ANAPC4;TTK;FBXO5;BUB3;BUB1;MAD2L1		.	GTPase binding (GO:0051020)	14/221	0.313646	0.863546	0.400984	0.915655	1.06934	-0.156881	FARP1;RANBP1;ODF2;CSE1L;XPO7;FGD1;IPO5;XPO1;IPO9;DIAPH3;RUSC2;ABI2;CHML;ECT2		.	Drug metabolism - cytochrome P450_Homo sapiens_hsa00982	1/69	0.978834	0.999381	0.981993	0.999532	6.46363	-0.00400195	GSTA3		.	HINFP (human)	151/3047	0.901807	1	5.27183e-05	3.53797e-29	1.5223	-4.22326e-10	C9ORF142;GOLIM4;BUB1B;HNRNPU;KNDC1;MSI2;ELK1;SALL1;CCND2;DACH1;CDH2;OGFOD1;FAM122C;STMN1;PAPOLA;KIF21A;NRCAM;PIM2;TMEM8B;GEN1;ZNF682;RBFOX2;ARL15;RPS5;TYW3;ANKRD45;MTUS2;DKK3;SFRP1;MAP1B;ANAPC4;PKP4;ERH;NPTXR;KIF20B;CCDC81;FREM1;FBN2;ISYNA1;PSMD11;TTYH3;TSHZ3;HVCN1;FBF1;CACNA1D;TMTC1;BRCC3;SLC5A3;GABARAP;SKA2;CCNB2;NEU3;ORC6;PODXL;FIGNL1;STC2;ZNF703;CASKIN1;CLSPN;MYH10;ZBED5;NXNL2;FANCI;PHC1;AUTS…
nucleus organization (GO:0006997)	9/43	0.000417189	0.00752889	0.00215412	0.0388747	-1.5558	7.60631	NDC1;NUP205;TMF1;NUP107;RPS19;GOLM1;HMGB2;NOLC1;SYNE1		.	guanyl ribonucleotide binding (GO:0032561)	18/405	0.839355	0.972704	0.887425	0.983431	5.98721	-0.1657	GUCY1A2;ARL15;NPR2;ARL3;OLA1;NOLC1;AGAP1;RHOD;RHOBTB1;GTPBP3;TPX2;LSG1;RAB30;SRPRB;PDE5A;SEPHS1;RAB6B;RAN		.	Cytosolic DNA-sensing pathway_Homo sapiens_hsa04623	1/64	0.971999	0.999381	0.975978	0.999532	6.48102	-0.00401271	POLR1C		.	RORB (mouse)	44/1020	0.957141	1	0.132655	3.53797e-29	1.57175	-4.36044e-10	RNFT2;MDC1;NRXN1;GCNT1;CBY1;ATP5C1;NOLC1;NRXN2;HMMR;ASCL1;SYNE1;ZCCHC14;SIPA1L1;CAMTA1;OIP5;CHML;NUDT15;LBR;ANKRD50;LEKR1;RUNX1T1;PCGF6;DUT;TIPIN;CXADR;BCL11A;ZBTB38;XPO7;GTPBP3;CCT6A;CCNA2;ANLN;HNRNPM;FAM111A;KIF18A;CENPF;GSTA3;ANP32E;MATR3;VPS45;FAM98A;PFKM;CUL4B;SNRPB
negative regulation of proteasomal ubiquitin-dependent protein catabolic process (GO:0032435)	10/52	0.000416941	0.00752889	0.00215968	0.0388747	-1.54708	7.56371	CENPF;ANAPC7;PLK1;BUB1B;ANAPC4;TTK;FBXO5;BUB3;BUB1;MAD2L1		.	GTP binding (GO:0005525)	17/385	0.840827	0.972704	0.887177	0.983431	6.00686	-0.166244	GUCY1A2;ARL15;NPR2;ARL3;OLA1;NOLC1;AGAP1;RHOD;RHOBTB1;GTPBP3;TPX2;LSG1;RAB30;SRPRB;SEPHS1;RAB6B;RAN		.	VEGF signaling pathway_Homo sapiens_hsa04370	1/61	0.966881	0.999381	0.971445	0.999532	6.49073	-0.00401873	PIK3R3		.	HNRNPK (human)	3/43	0.415131	1	0.213936	3.53797e-29	1.57181	-4.36062e-10	RANBP1;PRPF40A;WDR12
nuclear envelope organization (GO:0006998)	10/52	0.000416941	0.00752889	0.00215968	0.0388747	-1.39659	6.82794	CCNB2;NUP205;CCNB1;NUP107;NUP50;PLK1;CDK1;NUP43;VRK1;NUP54		.	oxidoreductase activity, acting on CH-OH group of donors (GO:0016614)	5/131	0.84488	0.975148	0.86833	0.987022	6.69185	-0.168408	LDHB;HHIP;ME1;HSD17B14;PGD		.	NOD-like receptor signaling pathway_Homo sapiens_hsa04621	1/57	0.958575	0.999381	0.964049	0.999532	6.89587	-0.00426956	HSP90AA1		.	MYOG (mouse)	78/1675	0.936491	1	0.0148578	3.53797e-29	1.5731	-4.36419e-10	ERCC6L;PLVAP;PNMAL1;TUSC3;HHIP;TCF20;ECE2;TSEN2;MYLK;CHAF1B;TMEM104;MECOM;GRB14;RUVBL1;ENC1;DHX15;NUDT15;CGNL1;TMEM8B;CDK5RAP2;KLF10;ACOT7;DST;SSR2;TYW3;WNT5A;NCOA4;SSR3;AMPD2;KCNAB2;CKAP5;PARD3B;RFX5;MCM3;FSCN1;ANAPC4;KIF20A;FAM193A;NPTXR;ATF5;GAS7;SMARCD3;MTFP1;LAMA4;SEMA3A;NPR2;RPL11;LEF1;ATP5A1;CDCA7;PRICKLE2;GLT8D2;HSD17B14;NRXN2;SEMA3E;ASCL1;LYPD6;RHOBTB1;FBXL21;RAI1;DSN1;ARSJ;PDGFC;RPP14;U…
kinetochore organization (GO:0051383)	2017-05-13	0.000415465	0.00752889	0.00251469	0.0388747	0.193881	-0.947884	CENPE;CENPF;CENPW;SMC4;SMC2		.	small GTPase regulator activity (GO:0005083)	8/195	0.836184	0.972704	0.867995	0.983431	6.33033	-0.175197	SYDE1;RANBP1;GPSM2;DLC1;GDI2;ALDH1A1;NF1;AGAP1		.	Staphylococcus aureus infection_Homo sapiens_hsa05150	1/56	0.956192	0.999381	0.961918	0.999532	6.91423	-0.00428093	C5		.	NR2F1 (mouse)	44/1021	0.957811	1	0.133969	3.53797e-29	1.5736	-4.36559e-10	RNFT2;MDC1;NRXN1;GCNT1;CBY1;ATP5C1;NOLC1;NRXN2;HMMR;ASCL1;SYNE1;ZCCHC14;SIPA1L1;CAMTA1;OIP5;CHML;NUDT15;LBR;ANKRD50;LEKR1;RUNX1T1;PCGF6;DUT;TIPIN;CXADR;BCL11A;ZBTB38;XPO7;GTPBP3;CCT6A;CCNA2;ANLN;HNRNPM;FAM111A;KIF18A;CENPF;GSTA3;ANP32E;MATR3;VPS45;FAM98A;PFKM;CUL4B;SNRPB
regulation of double-strand break repair via homologous recombination (GO:0010569)	2017-05-13	0.000415465	0.00752889	0.00251469	0.0388747	0.242089	-1.18357	RAD51AP1;PARPBP;RAD51;FIGNL1;CHEK1		.	peptide binding (GO:0042277)	7/172	0.830383	0.972704	0.860783	0.983431	6.36025	-0.176025	NPR2;KDELR2;KPNA2;PCSK5;KPNA3;APBA2;PPIA		.	Pathogenic Escherichia coli infection_Homo sapiens_hsa05130	1/55	0.953672	0.999381	0.959662	0.999532	7.18558	-0.00444894	NCL		.	ZNF354C (human)	62/1430	0.977043	1	0.0822158	3.53797e-29	1.60258	-4.44598e-10	SUV39H2;POP1;HMGB3;BUB1B;ECE2;TMEM97;SMC2;RPS4X;ZMYM4;ZNF605;SUFU;DPF1;WHSC1;KLF10;TCF19;ZNF682;ACOT7;KDM2B;RMI1;SSR3;NAV1;ESCO2;HAUS1;DKK3;ANO1;SFRP1;TMEM106C;MATR3;UMPS;ATF5;ALDH7A1;TMF1;SMARCD3;USP10;CCDC24;RPL11;METTL21A;PLCXD1;RASGRP1;ITPRIPL2;C5;DNAJB5;CASKIN1;CHML;RPP14;SLC19A1;RUNX1T1;CCT4;SYT1;NDUFA4;TNFRSF10B;PRSS35;IGF1;INHBC;ESR1;POLA1;RAD51;TFCP2;ZNF219;PHF14;TRIP13;CUL4B
positive regulation of chromosome organization (GO:2001252)	12/72	0.00045946	0.00825319	0.00238035	0.0427577	-1.5582	7.47491	CCNB1;EED;PLK1;MYB;MTF2;CTR9;PTEN;DNMT3B;WDR61;BRCA1;BRD7;DLGAP5		.	antiporter activity (GO:0015297)	2/62	0.856948	0.980438	0.869766	0.994035	9.29929	-0.183713	SLC4A3;SLC25A6		.	Arachidonic acid metabolism_Homo sapiens_hsa00590	1/62	0.968683	0.999381	0.973044	0.999532	7.42042	-0.00459434	PTGES3		.	NFATC3 (mouse)	83/1801	0.953865	1	0.0153019	3.53797e-29	1.60833	-4.46193e-10	GALNT12;GPSM2;TUSC3;PDCD7;LRR1;HEXB;NRM;PSIP1;NUCKS1;ECE2;BRCA1;AFF3;BRCA2;SMC2;FBL;NUDT10;CHAF1B;ATIC;CDH2;MECOM;RUVBL1;CGNL1;RFC4;CCDC34;CKAP2L;DIO2;H2AFV;AMPD2;ACTR8;PUS7;SMC1A;PGD;PDIA6;CKAP5;DYNC1LI1;NEIL3;PAPD5;ALDH1A1;SNRPF;CCDC81;TRIB2;SRSF7;GART;ALDH7A1;PFN2;COLEC12;HDAC2;NUP205;SMARCD3;NRXN1;SRSF1;GCNT1;PRICKLE2;NOLC1;NPAS3;AURKA;RAD51AP1;LMAN1;UGCG;FAM168B;NHS;CAMTA1;RPL15;SRSF12;RUNX1…
ribonucleoprotein complex assembly (GO:0022618)	18/138	0.000485662	0.00868346	0.0027849	0.0439346	-1.70594	8.09698	SF3A3;NPM1;SRSF1;PSIP1;WDR77;RPS17;SNRPD2;RPS19;SNRPD1;BMS1;OGFOD1;SNRPE;SNRPD3;SNRPF;SRSF10;LUC7L2;SRSF12;SNRPB		.	cytokine activity (GO:0005125)	9/213	0.8225	0.969585	0.858612	0.981753	6.03142	-0.186292	IL32;GREM2;C5;CXCL12;WNT5A;CMTM6;SCGB3A1;HMGB1;GDF3		.	Vibrio cholerae infection_Homo sapiens_hsa05110	1/51	0.942057	0.999381	0.949223	0.999532	7.71964	-0.0047796	KDELR2		.	TBX5 (mouse)	76/1663	0.954606	1	0.0232513	3.53797e-29	1.62633	-4.51187e-10	ARHGAP11A;ZCCHC11;CSRNP3;RPL3;HHIP;F13A1;TMEM97;BRCA2;RCBTB2;SYDE1;EDNRA;CHAF1B;SIPA1L1;RUSC2;SNRPD1;SUFU;ME1;PBK;PIP4K2A;PGPEP1;SKP2;KPNA3;GTSE1;TCF19;LRRC45;RBFOX2;ACOT7;RMI1;BHMT2;SHROOM4;DKK3;DHX40;CCNA1;CRISPLD1;PALLD;PSMA2;ERH;DNAJC9;MCM6;UMPS;FREM1;PFN2;SMARCD1;TMF1;LAMA4;ARL3;FBF1;PKMYT1;FAM169A;CNN2;LMAN1;ADAMTS19;TRA2B;CLSPN;ZC3H14;PMS1;MUTYH;MYEF2;OPN3;BCL11A;ODF2;PTCH1;GREB1;BTBD11;BR…
regulation of mRNA splicing, via spliceosome (GO:0048024)	9/44	0.000499527	0.0088902	0.00246862	0.0439346	-1.417	6.6922	RBM15B;RBFOX2;TRA2B;HNRNPA2B1;SRSF1;SRSF10;SRSF7;SRSF12;SRPK1		.	tetrapyrrole binding (GO:0046906)	6/146	0.810017	0.969517	0.840567	0.981753	6.21689	-0.192461	GUCY1A2;PGRMC1;STC2;CYCS;CYGB;CYB5D1		.	Malaria_Homo sapiens_hsa05144	1/49	0.9352	0.999381	0.943033	0.999532	7.77154	-0.00481173	GYPC		.	SOX9 (human)	4/105	0.828004	1	0.526513	3.53797e-29	1.63277	-4.52974e-10	TCF19;MECOM;DIO2;MATR3
skeletal system development (GO:0001501)	20/162	0.00050196	0.00889252	0.00298127	0.0476088	-1.69178	7.9895	KLF10;POSTN;HEXB;WNT5A;COL12A1;IGF1;GDF3;PCSK5;TBX3;HSPB11;HOXA10;EXT1;RAI1;COL3A1;RASSF2;SUFU;CDH11;USP1;BMPR1B;SOX4		.	actin filament binding (GO:0051015)	8/98	0.162372	0.668192	0.218544	0.875323	0.479263	-0.193229	MARCKS;MYO1B;FSCN1;MYH10;SHROOM4;EGFR;GAS7;SYNE1		.	Ovarian steroidogenesis_Homo sapiens_hsa04913	1/50	0.938724	0.999381	0.946217	0.999532	7.85116	-0.00486103	IGF1		.	NFIA (human)	63/1416	0.962281	1	0.0552743	3.53797e-29	1.63455	-4.53466e-10	HDDC2;CPM;NUP107;PNMAL1;SLC35B1;CDCA7L;TSEN2;ELK1;NUDT10;AIFM1;DNMT3B;EPC1;PIM2;SEPHS1;ZNF362;ACOT7;DST;SIGMAR1;BGN;AMPD2;KCNAB2;ACTR8;KIF7;HAUS1;CDC20B;ANO1;ARHGEF9;RBP5;MTHFD1;TFDP2;MATR3;ATF5;FREM1;GAS7;SMARCD3;PCDH10;SEMA3E;NCAPH;POLD3;KIAA1524;LMAN1;HSPH1;NHS;BRD7;ZC3H14;DCAF12;RAB6B;CCT5;SULT1A2;CA12;ZRANB3;CENPW;P2RY14;CEP152;BTBD11;ESR1;INHBC;GCK;TJAP1;PPP2R2C;MRVI1;APBA2;MRAP2
chromosome organization involved in meiosis (GO:0070192)	8/36	0.000567477	0.00991673	0.00272438	0.0476088	-1.52557	7.03825	NDC1;SYDE1;RAD51C;FANCD2;TRIP13;MLH1;SMC4;SMC2		.	Ras guanyl-nucleotide exchange factor activity (GO:0005088)	9/125	0.237988	0.790012	0.305204	0.915655	0.822196	-0.193798	FARP1;ARHGEF9;PLEKHG2;ARHGEF26;PLEKHG4B;KNDC1;ECT2;FGD1;RCBTB2		.	Mineral absorption_Homo sapiens_hsa04978	1/51	0.942057	0.999381	0.949223	0.999532	7.8885	-0.00488415	ATP1B3		.	TEAD1 (human)	70/1547	0.956869	1	0.0340365	3.53797e-29	1.63751	-4.54287e-10	MDC1;CSRNP3;F13A1;MCM10;AFF3;BRCA2;PHB2;CCT6B;FAM122B;SYDE1;PIP5KL1;DPF1;PBK;TRIM25;WHSC1;ZNF445;TCF19;NCOA4;ANK2;CHD1L;MID1;DHX40;CDC20B;ARHGEF9;TFDP2;TRIM59;DNA2;CCDC81;RAI14;PSMD11;SMARCD3;KLK1;FBF1;BRCC3;PCDH19;SEZ6L2;EGFR;APOLD1;BCLAF1;CCNB1;PDGFD;SMYD3;ZNF544;BUB1;TRDMT1;NXNL2;RUNX1T1;CEP78;OPN3;DONSON;HMGA2;PRSS35;DEK;COX6C;ESR1;NDC80;FAM111A;MYO1B;GCLC;GSTA3;NF1;SASS6;SCGB3A1;NCAPD2;IARS;…
regulation of cell cycle G2/M phase transition (GO:1902749)	8/36	0.000567477	0.00991673	0.00272438	0.0476088	-1.38518	6.39059	CCNA2;CCNA1;CENPF;RAD51C;CCND1;CDC7;CLSPN;NAE1		.	calmodulin binding (GO:0005516)	11/170	0.317558	0.863546	0.395883	0.915655	1.32533	-0.194436	CNN2;ASPM;MARCKS;MYO1B;SYT1;EWSR1;FBXL2;CEP97;MYH10;MYLK;CDK5RAP2		.	Intestinal immune network for IgA production_Homo sapiens_hsa04672	1/48	0.931474	0.999381	0.939662	0.999532	8.14722	-0.00504433	CXCL12		.	IRF2 (mouse)	77/1706	0.966184	1	0.0285027	3.53797e-29	1.64612	-4.56677e-10	CDCA7L;PZP;LCLAT1;RPL9;LOXL2;CDH2;MYB;SLC39A6;PBK;PAPOLA;UBXN7;WHSC1;KPNA3;ADAMTS6;DFFA;CKAP2L;ARL15;BHMT2;ANKRD45;THOC1;DIO2;PRPF40A;VRK1;ESCO2;KIF7;SRP9;WDR76;HAUS1;LSG1;MELK;TFDP2;PAPD5;RFX5;TMEM106C;TIMELESS;MCM4;PRKCQ;MCM6;UMPS;ALDH7A1;TSPYL4;NUP205;ATP5A1;CACNA1D;UBFD1;SEMA3E;PCDH19;UGCG;FAM168B;CHN1;RAD54L;BUB3;ZC3H14;RUNX1T1;SRSF12;SF3A3;RRM1;PCGF6;PHC1;SSB;FANCL;DONSON;PPP2R3A;ESR1;GCK;S…
deoxyribonucleotide metabolic process (GO:0009262)	8/36	0.000567477	0.00991673	0.00272438	0.0476088	-1.31116	6.04909	RRM1;DUT;DTYMK;RRM2;NUDT15;SAMHD1;TYMS;MUTYH		.	amino acid binding (GO:0016597)	4/107	0.838844	0.972704	0.86016	0.983431	7.09155	-0.196264	GCLC;SYT1;TYMS;SLC19A1		.	Vasopressin-regulated water reabsorption_Homo sapiens_hsa04962	1/44	0.9143	0.999381	0.924064	0.999532	8.16278	-0.00505397	DYNC1LI1		.	HNF4A (human)	100/2127	0.94839	1	0.00485479	3.53797e-29	1.65307	-4.58606e-10	POP1;NUCKS1;SLC4A3;ELK1;CCT6B;IPO5;RASSF2;DACH1;FAM122C;SLC39A6;ADORA1;EPHA5;MED1;ACOT7;DIO2;ANK2;KMO;MID1;WDR76;EDAR;DYNC1LI1;ILF3;RAB30;SHPK;RFX5;KIAA1456;HAT1;ERH;CCDC81;DHX9;ARL3;CDCA7;NEU3;EPB41L2;ZNF703;MAP4;SLAMF1;CADM1;PTCH1;RDX;BTBD11;CDC6;ESR1;TJAP1;LRFN5;CDK6;UBXN10;KIF4A;UBE2T;DNAJC10;FGFR1OP;IARS;HNRNPC;GRAP;MRAP2;EZH2;RPS23;CPM;THRA;OLA1;AFF3;CKS1B;LMNB1;SYNE1;SUFU;SPIN1;UBXN7;WHSC1…
nuclear-transcribed mRNA catabolic process, nonsense-mediated decay (GO:0000184)	16/117	0.000579746	0.0100855	0.00307547	0.0483773	-1.56284	7.18382	RPL3;RPL31;RPS5;RPL22;RPL11;RPL35A;RPL9;RPS4X;RPS17;RPS19;RPL35;RPL15;RPS2;RPS24;RPL26L1;RPS23		.	RNA polymerase II transcription regulatory region sequence-specific DNA binding transcription factor activity involved in negative regulation of transcription (GO:0001227)	7/88	0.200331	0.75354	0.257997	0.915655	0.721547	-0.204179	PCGF6;DACH1;BCL11A;HMGA2;MSX1;E2F7;E2F8		.	ABC transporters_Homo sapiens_hsa02010	1/44	0.9143	0.999381	0.924064	0.999532	8.34957	-0.00516962	ABCG2		.	RXRA (mouse)	17/507	0.989777	1	0.647017	3.53797e-29	1.67524	-4.64755e-10	PHTF2;PCGF6;SF3B3;PHC1;GYPC;TCF20;WDR89;RASGRP1;SHROOM4;NCOR2;TPX2;FIGNL1;SHPK;DACT3;RAD54L;NEK2;APBA2
histone mRNA metabolic process (GO:0008334)	2017-07-28	0.000587472	0.0101286	0.00283407	0.0483773	-1.25527	5.76467	ZCCHC11;SSB;PAPD5;SNRPE;SNRPF;SNRPD3;SNRPB		.	ligase activity, forming carbon-nitrogen bonds (GO:0016879)	8/117	0.30204	0.863546	0.369542	0.915655	1.39263	-0.204309	GCLC;MTHFD1;UBE2T;TRIM25;CTPS1;UBE2A;PAICS;GART		.	Primary immunodeficiency_Homo sapiens_hsa05340	1/37	0.873266	0.999381	0.886483	0.999532	8.38633	-0.00519238	RFX5		.	Prrx2 (mouse)	101/2205	0.97375	1	0.00924609	3.53797e-29	1.6827	-4.66826e-10	RPL31;GPATCH2;ATP5C1;THYN1;MSI2;SMC2;DACH1;RUSC2;RPL35;NRCAM;FBXO5;KPNA3;SOX4;HMGN1;WDHD1;GUCY1A2;TIPIN;ACOT7;KDM2B;THOC1;VRK1;MID1;DHX40;CCNE2;FANCD2;HAT1;TIMELESS;PKP4;FKBP9;KIF20B;SNRPA;SNRPB;ARHGEF26;ANP32A;SLC5A3;ADAMTS19;KL;PLK2;BTBD11;ELL3;ZWINT;CYCS;SRPRB;CPM;SUV39H2;MCM8;COL14A1;CETN2;KIF14;BRCA2;HSPB11;KIF15;SYNE1;TAGAP;SPIN1;PBK;MYBL1;CCT2;HSP90AA1;RMI1;TNFRSF19;ACTL6A;BGN;KCNAB2;CCNA2…
negative regulation of gene expression, epigenetic (GO:0045814)	2017-07-28	0.000587472	0.0101286	0.00283407	0.0483773	-1.247	5.7267	HELLS;DNMT3A;HAT1;DNMT3B;EPC1;EZH2;SMARCA4		.	Ras GTPase activator activity (GO:0005099)	5/124	0.809204	0.969517	0.836924	0.981753	6.62461	-0.205083	SYDE1;DLC1;GDI2;ALDH1A1;NF1		.	Type I diabetes mellitus_Homo sapiens_hsa04940	1/43	0.909373	0.999381	0.919573	0.999532	8.47455	-0.005247	HSPD1		.	Pdx1 (mouse)	34/907	0.993163	1	0.430395	3.53797e-29	1.72753	-4.79261e-10	MDC1;ERCC6L;MCM8;CETN2;ATP5C1;MSI2;BRCA2;PIGW;SYNE1;POLB;PSMC3IP;DPH2;BRD7;SOX4;RUNX1T1;HMGN1;CCT2;ODF2;CCDC157;KCNIP4;BGN;PRSS35;VRK1;WDR12;INHBC;RHOD;POLA1;MELK;PSMA2;CDK2AP1;FKBP9;ASB3;MXD3;SNRPB
cellular response to ionizing radiation (GO:0071479)	9/45	0.000594737	0.0102083	0.00281846	0.0483773	-1.40334	6.43369	RAD51AP1;BLM;SFRP1;RAD51;DDIAS;XRCC5;FIGNL1;ECT2;TSPYL5		.	RNA polymerase II activating transcription factor binding (GO:0001102)	1/36	0.865982	0.985039	0.873891	0.994035	13.683	-0.206259	TBX3		.	Nicotine addiction_Homo sapiens_hsa05033	1/40	0.892828	0.999381	0.904446	0.999532	8.48444	-0.00525312	GABRQ		.	MYOD1 (mouse)	75/1672	0.96883	1	0.0339721	3.53797e-29	1.73374	-4.80983e-10	GALNT12;PHTF2;COL14A1;SLC35B1;DIS3L;COL12A1;HNRNPU;ECE2;TMEM97;TSEN2;MKI67;HSPB11;HOXA10;UCHL1;CDH2;MECOM;RUSC2;SPIN1;PSMD1;KIF21A;ANKRD2;FBXO5;SEPHS1;CGNL1;TMPO;USP49;KDM2B;ARL15;AP3B1;KIF7;ANO1;PTP4A3;TFDP1;MELK;RAD51C;DBF4;FANCD2;HAT1;RARA;DNAJC9;MATR3;ADNP;NPTXR;ALDH7A1;LUC7L2;HDAC2;CDCA2;SEMA3C;CACNA1D;C2CD4C;LIN9;UACA;HSPD1;REPIN1;CCNB1;MAT2A;DNAJB5;WIF1;STC2;SLIT1;GPC2;ST3GAL5;S1PR5;CBX3;C…
negative regulation of cellular protein catabolic process (GO:1903363)	11/64	0.000599219	0.0102398	0.00288612	0.0493195	-1.49035	6.828	CENPF;ANAPC7;SUFU;PLK1;BUB1B;ANAPC4;TTK;FBXO5;BUB3;BUB1;MAD2L1		.	delayed rectifier potassium channel activity (GO:0005251)	1/36	0.865982	0.985039	0.873891	0.994035	14.0576	-0.211906	KCND1		.	African trypanosomiasis_Homo sapiens_hsa05143	1/35	0.85828	0.999381	0.872673	0.999532	8.48558	-0.00525383	LAMA4		.	SAMD9L (human)	60/1415	0.98468	1	0.114753	3.53797e-29	1.74984	-4.85452e-10	CPM;THRA;PIGW;FGF1;SLC4A3;MYLK;FBL;RPS17;FCGRT;OGFOD1;CHEK1;DNMT3B;PIP4K2A;ANKRD2;CCT2;BHMT2;SSR2;SSR3;DIO2;ANK2;RHOD;DYNC1LI1;PTP4A3;TFDP2;EWSR1;PALLD;TMEM106C;SLC29A4;ERH;KIF20B;GART;SNRPA;SHANK2;PRPS1;DTYMK;SMARCD3;RGS19;ANP32A;NOLC1;HSD17B14;AGAP1;COCH;RHOBTB1;AKAP1;HSPH1;RBBP4;STC2;NHS;DPH5;E2F7;ZNF300;MUTYH;XRCC5;RPL35A;HMGA2;ESR1;GCK;RAD51;PPP2R2C;GRAP
ncRNA metabolic process (GO:0034660)	33/332	0.000604391	0.0102826	0.004492	0.0514842	-1.78423	8.16697	ZCCHC11;POP1;RPL11;DIS3L;NOLC1;TSEN2;FBL;RPS17;SNRPD2;RPS19;SNRPD1;NARS2;EXOSC8;GAR1;DROSHA;SNRPD3;HARS;RPP14;TRDMT1;SSB;TYW3;RPL35A;WDR12;PUS7;GTPBP3;WDR77;PAPD5;SNRPE;IARS;SNRPF;INTS8;RPS24;SNRPB		.	Rab GTPase binding (GO:0017137)	3/84	0.840996	0.972704	0.858852	0.983431	7.7096	-0.213369	RUSC2;ODF2;CHML		.	Drug metabolism - other enzymes_Homo sapiens_hsa00983	1/46	0.923366	0.999381	0.932309	0.999532	8.49732	-0.0052611	UMPS		.	ETS1 (mouse)	75/1681	0.972391	1	0.0373949	3.53797e-29	1.75125	-4.85842e-10	TOP2A;GPSM2;HDDC2;NUP107;PNMAL1;HEXB;BRCA1;PCSK5;DNALI1;CYB5D1;FAM122B;NUDT10;RPL35;NUDT15;KPNA2;TMPO;PLEKHG2;CXADR;SSR2;TYW3;ACTL6A;BGN;WDR76;GTPBP3;CLIP3;ASPM;CDH11;TMEM106C;SNRPE;NUP54;MCM6;ABCG2;FBN2;ITIH5;SF3B3;NRXN1;NOLC1;PKMYT1;HSPD1;PSMC3IP;FAM168B;ORC6;ADAMTS19;BMS1;DPH2;EXOSC8;AP2S1;CNNM2;PATZ1;MYH10;UGGT1;SLC19A1;PMS1;CCT4;SF3A3;ZRANB3;STIL;PHC1;CADM1;API5;CCDC57;BCL11A;CBX2;GGH;TNFRSF…
negative regulation of DNA-dependent DNA replication (GO:2000104)	2017-05-14	0.000617503	0.010414	0.00325754	0.0514842	0.116328	-0.530991	ZRANB3;BLM;TIPIN;SMC1A;BRCA2		.	cyclic nucleotide binding (GO:0030551)	1/36	0.865982	0.985039	0.873891	0.994035	14.5038	-0.218632	PDE5A		.	Fatty acid degradation_Homo sapiens_hsa00071	1/44	0.9143	0.999381	0.924064	0.999532	8.63502	-0.00534636	ALDH7A1		.	IKZF1 (human)	59/1373	0.978566	1	0.0989929	3.53797e-29	1.76872	-4.90688e-10	ERCC6L;PDCD7;LRR1;CSE1L;CIB2;RPS17;TATDN2;FCGRT;SNRPD1;ZNF605;DPF1;DNMT3B;UBXN7;GEN1;MED1;TIPIN;TYW3;VRK1;KIF22;OLFM4;HAUS1;ARMC1;ILF3;FANCD2;SLC29A4;SNRPE;ATF5;MAPRE1;ALDH7A1;ZNF551;SMARCD1;USHBP1;HVCN1;RPL11;FBF1;NOLC1;HSD17B14;WDR61;WDR62;SAMHD1;RHOBTB1;AKAP1;CNN2;POLD3;TRA2B;NAA25;RAD54L;RPS2;S1PR5;RPP14;PCGF6;ICMT;CBX5;ODF2;BCL11A;GREB1;PPP2R2C;YEATS2;GRAP
centriole assembly (GO:0098534)	2017-05-14	0.000617503	0.010414	0.00325754	0.0514842	0.261635	-1.19426	PLK4;CEP152;CETN2;SASS6;CCP110		.	protein tyrosine phosphatase activity (GO:0004725)	4/103	0.816565	0.969517	0.840273	0.981753	7.10017	-0.219805	PTP4A3;PTEN;CDC25C;CDKN3		.	Fatty acid elongation_Homo sapiens_hsa00062	2017-01-25	0.752238	0.999381	0.774055	0.999532	8.77013	-0.00543001	ACOT7		.	SRY (human)	14/469	0.996057	1	0.790426	3.53797e-29	1.78175	-4.94303e-10	TCF19;CCT2;REG3A;GUCY1A2;NPM1;CBX3;PLK1;PTEN;ZCCHC18;UBE2A;WDR12;UACA;TTLL5;RAI14
branching morphogenesis of an epithelial tube (GO:0048754)	18/141	0.000630019	0.0105788	0.0034245	0.0514842	-1.63949	7.45788	MED1;LAMA1;HHIP;PTCH1;WNT5A;LEF1;SEMA3E;IGF1;ESR1;PHB2;TBX3;DLG1;PAK1;EDNRA;CXCL12;SALL1;TIMELESS;PGR		.	exopeptidase activity (GO:0008238)	8/111	0.254756	0.809476	0.319934	0.915655	1.05555	-0.223109	USP13;CPM;UCHL1;CPQ;RNPEP;GGH;BLMH;PGPEP1		.	Fructose and mannose metabolism_Homo sapiens_hsa00051	1/32	0.832419	0.999381	0.848755	0.999532	9.09852	-0.00563333	PFKM		.	REL (mouse)	78/1752	0.976072	1	0.035662	3.53797e-29	1.78608	-4.95505e-10	SUV39H2;ARL6IP1;THRA;RPL31;POP1;PDCD7;DSCC1;DIS3L;F13A1;HMGB1;ECE2;MSI2;GXYLT2;BRCA1;MKI67;PIGW;KIF15;FAM122B;LGALS1;SIPA1L1;CDH2;OGFOD1;RUVBL1;MYB;FAM122C;RPL35;KPNA2;KCND1;CXADR;RPL22;CKAP2;FNDC3B;PRPF40A;KCNAB2;MASTL;RHOD;ASPM;SFPQ;PTP4A3;DBF4;TFDP2;EWSR1;MTF2;RARA;FSCN1;MCM4;PKP4;HDAC2;LAMA4;PRICKLE2;C2CD4C;UGCG;NHS;SLITRK6;CAMTA1;CCT5;PLK4;CENPW;SSB;SYT1;ODF2;MBOAT1;HMGA2;PLXDC2;TJAP1;GALC;C…
mRNA 3'-end processing (GO:0031124)	13/85	0.000637083	0.0106511	0.00312604	0.0514842	-1.4921	6.77726	CPSF6;APLP1;SRSF1;MLH1;REPIN1;NUDT21;PAPOLA;SRSF3;SNRPE;SNRPD3;SNRPF;SRSF7;SNRPB		.	steroid binding (GO:0005496)	6/82	0.285385	0.862487	0.344749	0.915655	1.52324	-0.225341	KL;PGRMC1;PTCH1;ALDH1A1;PGR;ESR1		.	Proximal tubule bicarbonate reclamation_Homo sapiens_hsa04964	2017-01-23	0.722961	0.999381	0.746616	0.999532	9.11816	-0.00564549	ATP1B3		.	Arnt (mouse)	5/139	0.878717	1	0.563025	3.53797e-29	1.79462	-4.97875e-10	AP3M2;CBX3;PRSS35;NUP43;CCNJL
negative regulation of proteasomal protein catabolic process (GO:1901799)	10/55	0.000665248	0.0110741	0.00309278	0.0514842	-1.46256	6.58614	CENPF;ANAPC7;PLK1;BUB1B;ANAPC4;TTK;FBXO5;BUB3;BUB1;MAD2L1		.	transmembrane receptor protein kinase activity (GO:0019199)	6/82	0.285385	0.862487	0.344749	0.915655	1.53668	-0.22733	EPHA5;FGFR4;BMPR1B;EGFR;BMPR1A;EPHB3		.	Glyoxylate and dicarboxylate metabolism_Homo sapiens_hsa00630	2017-01-28	0.79046	0.999381	0.809754	0.999532	9.14248	-0.00566055	HYI		.	Myf (human)	3/58	0.615981	1	0.355795	3.53797e-29	1.79854	-4.98961e-10	TCF19;CSRP1;KNDC1
postreplication repair (GO:0006301)	2017-06-21	0.000674408	0.0111784	0.00323277	0.0529184	-0.708931	3.18577	POLA1;PCNA;MSH2;BRCA1;UBE2A;DTL		.	hormone activity (GO:0005179)	5/122	0.797885	0.965159	0.826897	0.978988	6.56025	-0.232639	KL;STC2;RLN2;IGF1;INHBC		.	Glycosylphosphatidylinositol(GPI)-anchor biosynthesis_Homo sapiens_hsa00563	2017-01-25	0.752238	0.999381	0.774055	0.999532	9.27799	-0.00574445	PIGW		.	NR5A1 (mouse)	40/1020	0.990262	1	0.315627	3.53797e-29	1.80723	-5.01374e-10	TOP2A;SUV39H2;PNMAL1;CCDC24;MCM10;PCDH19;SALL1;CHEK1;MARVELD3;RUVBL1;GAR1;SPIN1;ANKRD50;SH3BGR;ADAMTS6;MUTYH;ACOT7;PARP2;CEP152;P2RY14;RDX;KLHL23;VRK1;GDF3;AZIN1;SHROOM4;CCT6A;CLIP3;ANLN;DYNC1LI1;DNAJC2;PTP4A3;YEATS2;GSTA3;NCL;CYCS;FAM98A;VIM;TOMM5;CDKN3
termination of RNA polymerase II transcription (GO:0006369)	9/46	0.000704289	0.0116238	0.00320634	0.0529184	-1.35667	6.04357	NUDT21;SRSF1;PAPOLA;SRSF3;SNRPE;SNRPF;SNRPD3;SRSF7;SNRPB		.	RNA methyltransferase activity (GO:0008173)	1/36	0.865982	0.985039	0.873891	0.994035	15.4999	-0.233647	TRDMT1		.	Alanine, aspartate and glutamate metabolism_Homo sapiens_hsa00250	1/35	0.85828	0.999381	0.872673	0.999532	9.29414	-0.00575445	NAT8L		.	NR3C1 (human)	68/1590	0.986933	1	0.0873342	3.53797e-29	1.80764	-5.01485e-10	SLC35B1;PIGW;FGF1;LCLAT1;GRB14;CSRP1;EXO1;NUF2;DNMT3B;SPIN1;ANKRD2;ADAMTS6;GUCY1A2;ZNF362;ACOT7;CKAP2L;EED;RPS5;SSR2;DNMT3A;KIF23;KCNAB2;CCNB1IP1;ARHGEF9;NEIL3;DBF4;EWSR1;PALLD;RPUSD1;FSCN1;PRKCQ;MATR3;FREM1;TRIB2;SHANK2;SNRPB;SMARCD1;RGS19;NRXN2;SEMA3E;UACA;REPIN1;SCUBE2;RBM15B;PLEKHG4B;S1PR5;MEST;MYH10;RAB6B;CCT5;PAG1;IL32;MCOLN3;OPN3;CPSF6;P2RY14;PPP2R3A;UBE2A;ESR1;LSM4;GALC;DLG1;CENPF;PPP2R2C…
regulation of cell cycle checkpoint (GO:1901976)	2017-07-29	0.000738484	0.0121363	0.00335145	0.0550778	-1.06611	4.70321	GEN1;DYNC1LI1;RFWD3;THOC1;MAD2L1;AURKA;CDK5RAP2		.	heparin binding (GO:0008201)	9/140	0.349269	0.863546	0.421593	0.915655	1.60647	-0.235682	GREM2;POSTN;SFRP1;PTCH1;APLP1;RPL22;LAMC2;FGFR4;FGF1		.	Glycine, serine and threonine metabolism_Homo sapiens_hsa00260	1/40	0.892828	0.999381	0.904446	0.999532	9.34114	-0.00578355	ALDH7A1		.	CPEB1 (human)	3/47	0.472921	1	0.250978	3.53797e-29	1.80866	-5.0177e-10	FBL;TMEM104;LAMC2
nucleic acid phosphodiester bond hydrolysis (GO:0090305)	25/230	0.00075318	0.0123253	0.00456856	0.0618199	-1.83097	8.04913	BLM;FEN1;POP1;DIS3L;HMGB2;HMGB1;TSEN2;REPIN1;TATDN2;AIFM1;EXO1;G3BP1;DROSHA;RPP14;GEN1;ZRANB3;DFFA;HMGA2;EXOG;POLA1;NEIL3;RAD51C;LOC81691;CYCS;DNA2		.	kinase regulator activity (GO:0019207)	9/141	0.357005	0.863546	0.429431	0.915655	1.61021	-0.236231	SPRED1;NPM1;CCND1;CCNE2;RARA;PIK3R3;FGFR1OP;TRIB2;CKS1B		.	Propanoate metabolism_Homo sapiens_hsa00640	1/32	0.832419	0.999381	0.848755	0.999532	9.36025	-0.00579538	LDHB		.	ELF5 (mouse)	16/556	0.998738	1	0.843319	3.53797e-29	1.84432	-5.11663e-10	DUT;RFC4;POP1;TYW3;PRSS35;MID1;GALC;SNRNP40;TRIM6;PODXL;SSPN;MSX1;RAB6B;TRIB2;NXNL2;SRSF12
mRNA catabolic process (GO:0006402)	22/193	0.000812579	0.0132413	0.00456141	0.0618199	-1.6599	7.17809	ZCCHC11;RPL3;RPL31;RPS5;RPL11;RPL22;RPL35A;MLH1;LSM5;RPL9;LSM4;RPS4X;RPS17;RPS19;PAPD5;EXOSC8;RPL35;RPL15;RPS2;RPS24;RPL26L1;RPS23		.	PDZ domain binding (GO:0030165)	7/96	0.265064	0.833363	0.327345	0.915655	1.30641	-0.238141	SFRP4;SFRP1;CXADR;CADM1;USHBP1;PTEN;KIF14		.	Glycosaminoglycan biosynthesis - heparan sulfate / heparin_Homo sapiens_hsa00534	2017-01-24	0.738008	0.999381	0.760728	0.999532	9.3867	-0.00581176	EXT1		.	CEBPB (human)	59/1420	0.989955	1	0.148913	3.53797e-29	1.85103	-5.13525e-10	MDC1;CSE1L;SLC35B1;GPATCH2;HMGB1;BRCA1;FGF1;PHB2;LIPA;HOXA10;RUSC2;C19ORF54;PIP5KL1;FAM122C;DPF1;EPHA5;PLEKHG2;ANAPC7;SIGMAR1;THOC1;EPDR1;SOX12;FSCN1;MCM4;TRIB2;ALDH7A1;SNRPA;CUTA;SF3B3;GCNT1;CDCA7;PRICKLE2;TTK;SLC5A3;ZNF827;PDGFD;SMYD3;ECT2;RPP14;PAG1;RUNX1T1;IL32;NPM1;AUTS2;CBX3;XPO7;MLH1;SRPK1;VANGL1;FAM111A;NOVA1;DLC1;ZNF219;TCF4;TMEM39B;VIM;COPS8;MRAP2;CCNJL
ribonucleoprotein complex subunit organization (GO:0071826)	18/145	0.000878804	0.0140088	0.00446249	0.0618199	-1.64579	7.02434	SF3A3;NPM1;SRSF1;PSIP1;WDR77;RPS17;SNRPD2;RPS19;SNRPD1;BMS1;OGFOD1;SNRPE;SNRPD3;SNRPF;SRSF10;LUC7L2;SRSF12;SNRPB		.	ion channel binding (GO:0044325)	3/80	0.816123	0.969517	0.836301	0.981753	7.76225	-0.240301	DLG1;USP10;ANK2		.	Biosynthesis of unsaturated fatty acids_Homo sapiens_hsa01040	2017-01-23	0.722961	0.999381	0.746616	0.999532	9.41691	-0.00583046	ACOT7		.	USF1 (mouse)	48/1219	0.994264	1	0.285721	3.53797e-29	1.86218	-5.16618e-10	DTYMK;ARHGEF26;ICA1L;CBY1;BUB1B;WDR61;TYMS;SLC4A3;CCT6B;PSMC3IP;SYDE1;BRIP1;PAK1;IPO9;SALL1;LGALS1;CDC45;FCGRT;STMN1;FAM122C;CHEK1;DPH5;HEATR3;PIM2;SNRPD3;PATZ1;SEPHS1;E2F8;EPHB3;RANBP1;RFC4;ICMT;CCDC57;EED;KCNIP4;VASH2;NAP1L1;IGF1;DEK;KIF7;LSM4;NEIL3;FSCN1;MCM4;COPS8;PFKM;MXD3;LUC7L2
regulation of mammary gland epithelial cell proliferation (GO:0033599)	2017-05-15	0.000885072	0.0140088	0.00414611	0.0618199	-0.0629359	0.268615	MED1;CCND1;ZNF703;BRCA2;PHB2		.	carbon-oxygen lyase activity (GO:0016835)	6/62	0.11882	0.569464	0.163549	0.783839	0.436302	-0.245664	CA12;FH;NEIL3;XRCC5;HMGA2;ETNPPL		.	Regulation of autophagy_Homo sapiens_hsa04140	1/39	0.886668	0.999381	0.898798	0.999532	9.49761	-0.00588043	GABARAP		.	ARID3A (mouse)	79/1893	0.99612	1	0.10233	3.53797e-29	1.89271	-5.25088e-10	POP1;DIS3L;KIF14;HNRNPU;COX7C;ELK1;KIF15;SMC2;DACH1;ATIC;CSRP1;SIX4;SNRPD1;SUFU;FAM122C;RNPEP;ADORA1;SKP2;DLGAP5;TIGD3;TIPIN;HSP90AA1;KDM2B;RMI1;TNFRSF19;APLP1;ANKRD45;ACTL6A;CKAP2;ATP1B3;VEZF1;KCNAB2;WDR73;MASTL;ASPM;DBF4;CCNE2;POLR1C;ALDH1A1;SLC29A4;FKBP9;DTL;PRR11;SNRPA;BLM;SMARCD3;PSMD11;ARHGEF26;ANP32A;USP10;PKN3;SEMA3A;SEMA3E;HMMR;LMAN1;NRIP1;CHN1;RPL15;BRD7;RANBP1;NPM1;RRM1;MCOLN3;API5;CAD…
regulation of spindle checkpoint (GO:0090231)	2017-05-15	0.000885072	0.0140088	0.00414611	0.0618199	0.0342429	-0.146151	GEN1;DYNC1LI1;MAD2L1;AURKA;CDK5RAP2		.	GTPase activator activity (GO:0005096)	16/265	0.366015	0.864456	0.460867	0.915655	1.69106	-0.24631	ARHGAP11A;RANBP1;RGS19;FAM13B;GDI2;AGAP1;SYDE1;SIPA1L1;RACGAP1;DLC1;CHN1;ALDH1A1;NF1;DEPDC1;CHML;ECT2		.	Citrate cycle (TCA cycle)_Homo sapiens_hsa00020	2017-01-30	0.812609	0.999381	0.830369	0.999532	9.54064	-0.00590707	FH		.	RUNX2 (mouse)	75/1750	0.98983	1	0.0732489	3.53797e-29	1.90311	-5.27973e-10	PNMAL1;SLC35B1;HMGB3;CIB2;PHB2;CKS1B;SYNE1;MYLK;SYDE1;SIPA1L1;RNPEP;NEK2;RBFOX2;ANAPC7;PARP2;WNT5A;NCOA4;CCDC157;IQCE;VASH2;VRK1;KIF7;WDR76;DYNC1LI1;HNRNPUL1;RFX5;MNS1;MAPRE1;SHANK2;DTYMK;RGS19;PKN3;ATP5A1;FBF1;CTR9;PRICKLE2;SAMHD1;CYGB;RHOBTB1;POLD3;DNAJB5;NAA25;E2F1;AP2S1;SLIT1;GPC2;CHML;ECT2;BRD7;RAB6B;DCAF12;TRIM45;MUTYH;ARNT2;DUT;STIL;PCGF6;CBX5;CENPW;AADAT;RPL35A;BTBD11;PPP2R3A;GCK;ELL3;AZI…
nucleobase biosynthetic process (GO:0046112)	2017-05-15	0.000885072	0.0140088	0.00414611	0.0618199	0.0840163	-0.358588	ADAL;PRPS1;UMPS;PAICS;GART		.	core promoter sequence-specific DNA binding (GO:0001046)	6/71	0.186918	0.742008	0.240217	0.902496	0.82819	-0.247128	KLF10;H2AFZ;NRIP1;SMYD3;ESR1;SOX4		.	Glycosphingolipid biosynthesis - lacto and neolacto series_Homo sapiens_hsa00601	2017-01-26	0.765696	0.999381	0.786641	0.999532	9.69347	-0.00600169	FUT9		.	TFAP2A (human)	169/3613	0.98824	1	0.000300656	3.53797e-29	1.90361	-5.28111e-10	RPL3;TUSC3;C9ORF142;KNDC1;SMC2;HOXA10;SALL1;CCND2;CCND1;FAM122C;SNRPD3;GTSE1;SUPT16H;WNT5A;HPCAL1;FNDC3B;CHD1L;SOX12;PASK;MID1;ILF2;GTPBP3;DKK3;CLIP3;RBP5;MAP1B;FSCN1;MATR3;FKBP9;CCDC81;SNRPA;FBN2;CUTA;ISYNA1;CDCA2;TSHZ3;ANP32A;PRKDC;PCDH10;HVCN1;AGAP1;CACNA1D;PKMYT1;SEZ6L2;PLCXD1;LYPD6;SLC5A3;GABARAP;CACNA1G;NPAS3;SCUBE2;NEU3;ORC6;PODXL;STC2;CASKIN1;G3BP1;ZNF788;ZNF544;PATZ1;ZC3H14;SLC19A1;FANCI…
DNA topological change (GO:0006265)	2017-04-09	0.000871076	0.0140088	0.00462583	0.0618199	2.67373	-11.4117	TOP2A;TOP2B;HMGB2;HMGB1		.	exonuclease activity (GO:0004527)	6/75	0.221179	0.787471	0.277276	0.915655	1.0393	-0.248319	POLA1;FEN1;LOC81691;EXO1;DIS3L;EXOSC8		.	2-Oxocarboxylic acid metabolism_Homo sapiens_hsa01210	2017-01-17	0.612717	0.999381	0.642711	0.999532	9.80791	-0.00607255	AADAT		.	ZNF148 (human)	65/1591	0.995392	1	0.16613	3.53797e-29	1.95327	-5.41889e-10	KNDC1;MSI2;HSPB11;SYNCRIP;LGALS1;CCND2;PIP5KL1;MYB;SEPHS1;ZNF367;KCND1;DNMT3A;HPCAL1;PRPF40A;ATP1B3;SOX12;RHOD;PDIA6;IL17RB;DKK3;RBP5;RPUSD1;PDE5A;NPTXR;SHANK2;RNFT2;ITIH5;PCNA;SMARCD3;RGS19;TSHZ3;HVCN1;NRXN2;CACNA1D;SEZ6L2;CACNA1G;ITPRIPL2;CNN2;UGCG;FAM168B;DNAJB5;TSPAN6;ZNF703;MARVELD3;SLIT1;HEATR3;S1PR5;SLC19A1;RANBP1;NPM1;CADM1;CCDC57;KCNIP4;MBOAT1;XPO7;TBX3;CXCL12;CDK6;PPP2R2C;DLC1;HNRNPA2B1…
somatic diversification of immune receptors via somatic mutation (GO:0002566)	2017-04-09	0.000871076	0.0140088	0.00462583	0.0618199	2.80597	-11.9761	MSH6;MSH2;EXO1;MLH1		.	structural constituent of cytoskeleton (GO:0005200)	4/100	0.798243	0.965159	0.823845	0.978988	7.0456	-0.249851	NEFM;ANK2;VIM;TUBGCP4		.	SNARE interactions in vesicular transport_Homo sapiens_hsa04130	1/34	0.850136	0.999381	0.865152	0.999532	10.0381	-0.00621509	STX18		.	ESR2 (mouse)	3/51	0.527959	1	0.288853	3.53797e-29	1.96744	-5.45819e-10	THRA;GTSE1;TRIB2
somatic hypermutation of immunoglobulin genes (GO:0016446)	2017-04-09	0.000871076	0.0140088	0.00462583	0.0618199	2.8397	-12.12	MSH6;MSH2;EXO1;MLH1		.	growth factor receptor binding (GO:0070851)	5/121	0.792031	0.960704	0.821699	0.978988	6.46001	-0.258977	KL;PDGFD;PDGFC;PTEN;FGF1		.	Steroid biosynthesis_Homo sapiens_hsa00100	2017-01-20	0.672441	0.999381	0.699105	0.999532	10.112	-0.0062608	LIPA		.	SPI1 (mouse)	69/1680	0.995791	1	0.147745	3.53797e-29	1.96806	-5.4599e-10	ZCCHC11;PLVAP;CSRNP3;PDCD7;PZP;GOLIM4;FGF1;TSEN2;AFF3;CCND2;SIX4;RPS19;RUSC2;SNRPD1;DPF1;ENC1;DNMT3B;PBK;ADORA1;NUDT15;EPHA5;CCBE1;RBFOX2;RPS5;VASH2;EPDR1;ANK2;CDC25C;GTPBP3;CLIP3;RARA;GAS2;FAM193A;SNRPA;RNFT2;BLM;SMARCD3;TMF1;USP10;HVCN1;FBF1;GLT8D2;C2CD4C;PCDH19;SEZ6L2;UACA;CACNA1G;RAI1;FUT9;STC2;BUB1;SLAMF1;AUTS2;CADPS;GDF3;NETO2;INHBC;TBX3;HNRNPM;FAM111A;G6PC3;PPP2R2C;UBXN10;SSPN;SCGB3A1;VIM;…
mRNA stabilization (GO:0048255)	2017-07-30	0.000918613	0.0144215	0.00393778	0.0618199	-1.18803	5.03609	SYNCRIP;DHX9;E2F1;HNRNPU;HNRNPC;TARDBP;HNRNPA0		.	ligase activity (GO:0016874)	25/431	0.393921	0.864456	0.512219	0.915655	1.77918	-0.259145	BRCA1;UCHL1;NARS2;TRIM25;HARS;TRIM22;MYLIP;FANCL;LIG3;CTPS1;UBE2A;PAICS;MID1;CCNB1IP1;SH3RF2;TTLL5;GCLC;MTHFD1;UBE2T;RFWD3;TRIM37;IARS;SAE1;GART;RAD18		.	Pentose and glucuronate interconversions_Homo sapiens_hsa00040	1/36	0.865982	0.999381	0.879775	0.999532	10.193	-0.00631099	KL		.	POU3F1 (human)	5/162	0.943103	1	0.692348	3.53797e-29	1.96895	-5.46237e-10	DUT;DST;RFX5;ADORA1;TTC19
RNA stabilization (GO:0043489)	2017-07-30	0.000918613	0.0144215	0.00393778	0.0618199	-1.18405	5.01924	SYNCRIP;DHX9;E2F1;HNRNPU;HNRNPC;TARDBP;HNRNPA0		.	N-acyltransferase activity (GO:0016410)	7/103	0.325718	0.863546	0.3901	0.915655	1.77892	-0.260981	SMARCE1;HAT1;NMT2;EPC1;ESCO2;BRCA2;NAT8L		.	RNA polymerase_Homo sapiens_hsa03020	1/32	0.832419	0.999381	0.848755	0.999532	10.3394	-0.00640163	POLR1C		.	NFE2 (human)	122/2681	0.987303	1	0.0053374	3.53797e-29	1.97193	-5.47064e-10	MDC1;TUSC3;SLC35B1;TMEM97;MKI67;FGF1;HOXA10;SALL1;CCND1;FAM122C;CHEK1;RUVBL1;DPF1;NUSAP1;PIP4K2A;SEPHS1;MYLIP;SUPT16H;CXADR;ACOT7;RPS5;RBP5;MELK;SHPK;ANAPC4;SNRPE;PGR;ADNP;ISYNA1;TSHZ3;NOLC1;NCAPG;BRCC3;PKMYT1;SLC5A3;GABARAP;SCUBE2;ITPRIPL2;CCNB1;ZNF827;ZNF704;STC2;SMYD3;PATZ1;RAB6B;ZNF300;SULT1A2;CEP78;OPN3;KIRREL;API5;CBX3;PLK2;UBE2A;BRI3BP;ANLN;LOC81691;CXCL12;ADCK1;ANP32E;NF1;MRVI1;FGF11;SFXN…
nucleotide biosynthetic process (GO:0009165)	23/208	0.000952128	0.0148871	0.00528313	0.063963	-1.76089	7.40851	GUCY1A2;PRPS1;DTYMK;DUT;RRM1;ACOT7;RRM2;NPR2;ATP5A1;ATP5C1;NME4;CTPS1;AMPD2;KMO;ATP5O;TYMS;PAICS;DHFR;ATIC;MTHFD1;ME1;UMPS;GART		.	ubiquitin-specific protease activity (GO:0004843)	6/70	0.178696	0.720284	0.231193	0.902496	0.803918	-0.263773	USP13;UCHL1;USP49;USP10;USP1;BRCC3		.	Histidine metabolism_Homo sapiens_hsa00340	2017-01-24	0.738008	0.999381	0.760728	0.999532	10.8716	-0.00673111	ALDH7A1		.	CACYBP (human)	52/1350	0.997618	1	0.330353	3.53797e-29	1.97766	-5.48653e-10	THRA;PDCD7;COL14A1;KNDC1;MSI2;PRSS23;HSPB11;HOXA10;SYNCRIP;CCND2;LGALS1;PIP5KL1;ZNF605;NRCAM;SCARF2;KLF10;SUPT16H;KCND1;ACOT7;DNMT3A;HPCAL1;PRPF40A;DKK3;RBP5;CDH11;RARA;FSCN1;SLC29A4;NPTXR;ATF5;SNRPA;ITIH5;C2CD4C;NCAPH;CACNA1G;SCUBE2;MARVELD3;S1PR5;CCT4;ANKIB1;CCDC57;XPO7;TNFRSF10B;LSM5;SMARCA4;SNRNP40;CXCL12;PPP2R2C;UBXN10;CENPI;TUBGCP5;RCOR2
regulation of mRNA stability (GO:0043488)	9/48	0.0009728	0.015149	0.00410741	0.063963	-1.29283	5.41672	SYNCRIP;DHX9;SRSF1;HNRNPD;E2F1;HNRNPU;HNRNPC;TARDBP;HNRNPA0		.	small conjugating protein-specific protease activity (GO:0019783)	6/76	0.230055	0.787471	0.286746	0.915655	1.11189	-0.265663	USP13;UCHL1;USP49;USP10;USP1;BRCC3		.	Maturity onset diabetes of the young_Homo sapiens_hsa04950	2017-01-26	0.765696	0.999381	0.786641	0.999532	10.8988	-0.00674794	GCK		.	Nkx3-2 (mouse)	39/1122	0.999343	1	0.608309	3.53797e-29	1.99331	-5.52996e-10	ERCC6L;HHIP;PZP;PRICKLE2;TCF20;WDR61;PCDH19;LCLAT1;EDNRA;UCHL1;HSPH1;ZMYM4;CASKIN1;MYB;NARS2;ISOC1;SLC16A9;HMCN1;TRDMT1;FANCI;GEN1;PCGF6;CENPW;CBX2;P2RY14;PTCH1;IMMT;PRSS35;NAV1;NAP1L1;LSM4;ESR1;SSPN;SRSF3;DNAJC9;ADNP;TSPYL5;MEGF9;SLC25A35
nucleoside phosphate biosynthetic process (GO:1901293)	23/209	0.00101635	0.0157637	0.00556475	0.0711837	-1.75696	7.29148	GUCY1A2;PRPS1;DTYMK;DUT;RRM1;ACOT7;RRM2;NPR2;ATP5A1;ATP5C1;NME4;AMPD2;CTPS1;KMO;ATP5O;TYMS;PAICS;DHFR;ATIC;MTHFD1;ME1;UMPS;GART		.	N-acetyltransferase activity (GO:0008080)	6/85	0.314068	0.863546	0.3742	0.915655	1.84097	-0.270084	SMARCE1;HAT1;EPC1;ESCO2;NAT8L;BRCA2		.	Circadian rhythm_Homo sapiens_hsa04710	2017-01-30	0.812609	0.999381	0.830369	0.999532	10.9305	-0.00676757	PER3		.	CBEPA (mouse)	71/1764	0.997992	1	0.184585	3.53797e-29	1.99616	-5.53788e-10	MDC1;POGK;LRR1;BUB1B;MSI2;WDR89;LIPA;SYNE1;HOXA10;FAM122B;FBL;UCHL1;DACH1;RPS19;DPF1;PAPOLA;RPL35;EPC1;KNTC1;WHSC1;CEP97;KPNA2;SOX4;MED1;RFC3;RBFOX2;EED;ARL15;SIGMAR1;ATP1B3;KIF22;OLFM4;MASTL;CKAP5;ILF2;ASPM;LSG1;MELK;RAD51C;MCM3;TIMELESS;ERH;MNS1;LUC7L2;ABCG2;POMP;CTR9;NCAPG;SEMA3E;HMMR;UGCG;DSN1;INPP5F;CASKIN1;SLITRK6;CHML;SRSF12;ZRANB3;PPIL1;CADM1;XPO7;IGF1;SHCBP1;NDC80;FAM111A;IARS;TMEM39B;FA…
RNA 3'-end processing (GO:0031123)	14/101	0.00109289	0.016883	0.00488154	0.0711837	-1.50292	6.13408	ZCCHC11;CPSF6;APLP1;SRSF1;MLH1;REPIN1;NUDT21;PAPOLA;SRSF3;SNRPE;SNRPD3;SNRPF;SRSF7;SNRPB		.	monosaccharide binding (GO:0048029)	5/66	0.287365	0.862487	0.342712	0.915655	1.88481	-0.27883	COLEC12;LMAN1;OGFOD1;PFKM;GCK		.	Nitrogen metabolism_Homo sapiens_hsa00910	2017-01-17	0.612717	0.999381	0.642711	0.999532	11.072	-0.00685519	CA12		.	POU2F2 (mouse)	71/1754	0.997598	1	0.172407	3.53797e-29	2.00439	-5.5607e-10	THRA;ZCCHC18;COX7C;HOXA10;RPS4X;CCND2;SNRPD2;CDH2;SESN3;CCND1;EXO1;SPIN1;PIM2;SLC16A9;SCARF2;SEPHS1;SOX4;ADAMTS6;GEN1;RBFOX2;PARP2;BHMT2;NCOA4;H2AFV;KCNAB2;SOX12;MID1;PARD3B;NCOR2;DHX40;ARHGEF9;MELK;CRISPLD1;ADAM12;ALDH1A1;GAS2;KIF20A;DNA2;PRR11;FREM1;LUC7L2;USP13;ITIH5;REG3A;NUP205;CDCA2;SKA1;EGFR;CACNA1G;POLD3;REPIN1;DROSHA;PMAIP1;SMYD3;PATZ1;LEKR1;SRSF12;CPSF6;CADM1;TPBG;IGF1;NETO2;CDC6;PLXDC2…
positive regulation of fibroblast proliferation (GO:0048146)	9/49	0.0011352	0.0174476	0.00462639	0.0711837	-1.33457	5.40308	CCNA2;CDK6;PDGFC;WNT5A;FNDC3B;E2F1;IGF1;ESR1;EGFR		.	calcium-dependent protein binding (GO:0048306)	2/56	0.815059	0.969517	0.831121	0.981753	9.03374	-0.279664	SYT1;NRXN1		.	Ascorbate and aldarate metabolism_Homo sapiens_hsa00053	2017-01-27	0.778423	0.999381	0.798528	0.999532	11.1759	-0.00691954	ALDH7A1		.	TFAP2A (mouse)	67/1663	0.997289	1	0.190551	3.53797e-29	2.02966	-5.63081e-10	THRA;COL14A1;KNDC1;GXYLT2;FGF1;ELK1;SYNE1;PPP1CC;SIPA1L1;MECOM;DPF1;DNMT3B;PAPOLA;RPL35;SNRPD3;FBXO5;GTSE1;CDK5RAP2;MYLIP;LRRC45;HSP90AA1;KCND1;USP49;EGFL6;KDM2B;TYW3;KIF7;ANO1;PTP4A3;MELK;CCNE2;RARA;ERH;PKP4;SNRPF;DNA2;ABCG2;GAS7;CUTA;USP13;SMARCD1;KHDRBS1;ISYNA1;NPR2;HSD17B14;METTL21A;SEZ6L2;PKMYT1;PLCXD1;GABARAP;SCUBE2;RBM15B;DNAJB5;RAB6B;PAG1;E2F8;FARP1;RRM1;CBX5;CENPW;CENPE;TTLL5;PPP2R2C;NF1…
mRNA splice site selection (GO:0006376)	2017-06-23	0.00114299	0.0174476	0.00471653	0.0719969	-0.798515	3.23283	SF3A3;SRSF1;PSIP1;SRSF10;LUC7L2;SRSF12		.	chemokine receptor binding (GO:0042379)	2/57	0.822729	0.969585	0.83821	0.981753	9.17131	-0.283274	C5;CXCL12		.	Glycosaminoglycan biosynthesis - keratan sulfate_Homo sapiens_hsa00533	2017-01-15	0.566974	0.999381	0.599373	0.999532	11.4432	-0.00708505	ST3GAL2		.	JUND (mouse)	70/1764	0.998638	1	0.21928	3.53797e-29	2.03993	-5.65928e-10	ARHGAP11A;GPSM2;MDC1;CSRNP3;FAM13B;PNMAL1;GDI2;KIF14;NUCKS1;TCF20;ECE2;SMC2;POLB;PPP1CC;UCHL1;RPS17;CSRP1;MECOM;RUSC2;ZMYM4;MYB;KNTC1;SCARF2;GTSE1;HELLS;MED1;RBFOX2;EGFL6;H2AFZ;TNFRSF19;ANK2;OLFM4;MASTL;IL17RB;CCNA1;NEIL3;MRPL51;ALDH1A1;MCM4;ABCG2;KLK1;HVCN1;ODC1;LEF1;PLCXD1;KCTD20;NHS;GPC2;CLSPN;ZC3H14;SLC19A1;TRIM45;SMARCE1;PHC1;CPSF6;FANCL;PTGES3;KCNIP4;BTBD11;WDR12;SRPK1;CCT6A;PRC1;POLE2;VWC2…
somatic recombination of immunoglobulin gene segments (GO:0016447)	2017-06-23	0.00114299	0.0174476	0.00471653	0.0719969	-0.794424	3.21627	MSH6;MSH2;PRKDC;EXO1;MLH1;HSPD1		.	guanyl nucleotide binding (GO:0019001)	19/406	0.778825	0.950554	0.841693	0.975003	5.59354	-0.283652	GUCY1A2;ARL15;NPR2;ARL3;OLA1;NOLC1;AGAP1;SAMHD1;RHOD;RHOBTB1;GTPBP3;TPX2;LSG1;RAB30;SRPRB;PDE5A;SEPHS1;RAB6B;RAN		.	Renin-angiotensin system_Homo sapiens_hsa04614	2017-01-23	0.722961	0.999381	0.746616	0.999532	11.7431	-0.00727069	KLK1		.	CACYBP (mouse)	65/1656	0.998595	1	0.25623	3.53797e-29	2.05019	-5.68777e-10	FAM13B;CETN2;DIS3L;F13A1;TMEM97;ELFN1;EDNRA;XPO1;SIPA1L1;DHX15;RPL35;NEFM;KIF21A;SCARF2;CEP55;HMGN1;SUPT16H;PLEKHG2;DST;RMI1;DNMT3A;AMPD2;PRPF40A;KIF7;SHROOM4;MRPL51;MMP16;EWSR1;NCL;POLR1C;RARA;TIMELESS;SNRPB;CCDC24;HVCN1;RASGRP1;CYGB;RAI1;FUT9;FIGNL1;STC2;SLIT1;CAMTA1;ECT2;NXNL2;TRIM45;FANCI;CPSF4;DUT;MCOLN3;RRM2;SYT1;KCNIP4;RDX;NETO2;EXOG;PAICS;SNRNP40;MYO1B;PPP2R2C;TRIM37;NACAD;APBA2;RAN;MEGF9
regulation of mRNA processing (GO:0050684)	11/69	0.00114816	0.0174574	0.00479622	0.0721665	-1.37463	5.56449	CPSF4;RBM15B;CCNB1;RBFOX2;TRA2B;HNRNPA2B1;SRSF1;SRSF10;SRSF7;SRSF12;SRPK1		.	transferase activity, transferring acyl groups (GO:0016746)	11/243	0.772571	0.950554	0.820994	0.967167	5.60684	-0.284327	SMARCE1;HAT1;MBOAT1;EPC1;NMT2;F13A1;ESCO2;BRCA2;PIGW;NAT8L;LCLAT1		.	Terpenoid backbone biosynthesis_Homo sapiens_hsa00900	2017-01-22	0.707051	0.999381	0.731675	0.999532	12.0308	-0.00744882	ICMT		.	Pax2 (mouse)	54/1516	0.999826	1	0.549446	3.53797e-29	2.08459	-5.78318e-10	ZWILCH;DIS3L;CLTC;F13A1;LAMC2;ELFN1;SNRPD2;HCFC1R1;KNTC1;MYLIP;RBFOX2;KDM2B;ANAPC7;ACTL6A;FNDC3B;DIO2;ANK2;MASTL;KMO;TFDP1;DBF4;CRISPLD1;HNRNPUL2;PKP4;TMF1;WDR61;HMMR;METTL21A;RASGRP1;PAK1;KCTD20;DNAJB5;TSPAN6;STC2;SMYD2;SLITRK6;TRIM45;PCGF6;STIL;CENPW;PLK2;P2RY14;KCNIP4;PLK1;PRSS35;LSM4;TBX3;VANGL1;SNRNP40;SYT11;ETNK2;VPS45;PFKM;MEGF9
positive regulation of mitotic cell cycle phase transition (GO:1901992)	8/40	0.00118985	0.0180204	0.00476501	0.0721665	-1.3197	5.30024	RAD51C;CCND1;PLK1;PTEN;CDC7;CDC6;DLGAP5;CUL4B		.	oxidoreductase activity, acting on the CH-CH group of donors (GO:0016627)	2/56	0.815059	0.969517	0.831121	0.981753	9.24537	-0.286215	IVD;LBR		.	Selenocompound metabolism_Homo sapiens_hsa00450	2017-01-17	0.612717	0.999381	0.642711	0.999532	12.846	-0.00795356	SEPHS1		.	SOX10 (mouse)	9/451	0.999931	1	0.980069	3.53797e-29	2.10182	-5.831e-10	DNAJC2;MAT2A;ZWILCH;ANKRD45;PRPF4B;NPTXR;NCAPH;SHROOM4;PARD3B
positive regulation of extrinsic apoptotic signaling pathway via death domain receptors (GO:1902043)	2017-05-16	0.00123022	0.0184868	0.00519499	0.0780663	-0.10457	0.417307	PIDD1;SFRP1;NF1;PMAIP1;BMPR1B		.	pyridoxal phosphate binding (GO:0030170)	2/57	0.822729	0.969585	0.83821	0.981753	9.31903	-0.287836	AADAT;ETNPPL		.	Glycosaminoglycan degradation_Homo sapiens_hsa00531	2017-01-19	0.653632	0.999381	0.68137	0.999532	13.0446	-0.00807652	HEXB		.	FOXM1 (human)	3/58	0.615981	1	0.355795	3.53797e-29	2.1043	-5.83788e-10	FAM111A;TYW3;DNA2
V(D)J recombination (GO:0033151)	2017-05-16	0.00123022	0.0184868	0.00519499	0.0780663	-0.0337506	0.134689	PRKDC;LEF1;HMGB2;LIG3;HMGB1		.	hormone receptor binding (GO:0051427)	10/160	0.369087	0.864456	0.445191	0.915655	1.99291	-0.290277	NCOR2;MED1;SMARCD3;NCOA4;LEF1;NRIP1;BRCA1;PHB2;RAN;SMARCA4		.	Sulfur metabolism_Homo sapiens_hsa00920	2017-01-10	0.42759	0.999381	0.466692	0.999532	13.7121	-0.0084898	CYCS		.	ESR2 (human)	3/80	0.816123	1	0.553751	3.53797e-29	2.10557	-5.8414e-10	HOXA10;TCF19;HJURP
morphogenesis of a branching epithelium (GO:0061138)	19/162	0.00127779	0.0191272	0.00614181	0.0796238	-1.60205	6.33876	MED1;LAMA1;HHIP;PTCH1;WNT5A;LEF1;SEMA3E;IGF1;ESR1;PHB2;TBX3;DLG1;PAK1;EDNRA;SFRP1;CXCL12;SALL1;TIMELESS;PGR		.	RNA polymerase II transcription cofactor activity (GO:0001104)	6/78	0.248131	0.805898	0.305883	0.915655	1.36081	-0.293659	MED1;HDAC1;PSIP1;SOX12;SOX4;SMARCA4													.	HIF1A (mouse)	37/1124	0.999799	1	0.728838	3.53797e-29	2.11537	-5.86858e-10	USHBP1;PRICKLE2;HMGB1;PCDH19;CYGB;MYLK;FOXS1;CDH2;CSRP1;FUT9;AP2S1;ME1;SLC16A9;ANKRD2;BID;BRD7;LBR;ZC3H14;E2F7;SOX4;BCAS1;AUTS2;TPBG;WNT5A;IQCE;HMGA2;KIF23;SFRP1;GCLC;NEIL3;TFDP1;MMP16;SPIRE2;BLMH;CCDC81;FREM1;GLA
multicellular organismal reproductive process (GO:0048609)	43/491	0.00139385	0.0203903	0.0103003	0.0813194	-1.8625	7.25013	THRA;MCM8;CETN2;HEXB;PTEN;BRCA2;EGFR;CCT6B;NPAS3;HOXA10;KIAA1524;EDNRA;CCNB1;RACGAP1;RUVBL1;E2F1;SPIN1;PATZ1;NDC1;MED1;KDM2B;CADM1;FANCL;DNMT3A;HMGA2;LIG3;UBE2A;CDC25C;MLH1;ESR1;ELL3;NCOR2;ASPM;CCNA1;RAD51C;DIAPH3;FANCD2;RARA;PGR;TRIP13;BMPR1B;RAD18;ABCG2		.	transferase activity, transferring acyl groups other than amino-acyl groups (GO:0016747)	9/203	0.777922	0.950554	0.820739	0.967167	5.80687	-0.29447	SMARCE1;HAT1;MBOAT1;NMT2;EPC1;ESCO2;NAT8L;BRCA2;LCLAT1													.	NFE2L2 (human)	3/84	0.840996	1	0.585801	3.53797e-29	2.11858	-5.87749e-10	TCF19;ATP5O;GAS7
negative regulation of microtubule polymerization or depolymerization (GO:0031111)	7/32	0.00138149	0.0203903	0.00533986	0.0796238	-1.21521	4.73045	CLIP3;CCNB1;STMN1;CKAP2;MAPRE1;MID1;AURKA		.	protein N-terminus binding (GO:0047485)	6/89	0.352945	0.863546	0.413539	0.915655	2.06191	-0.302498	SMARCE1;NCOR2;PARP1;EXOC5;ZWINT;SMARCA4													.	MIB2 (human)	57/1490	0.998745	1	0.339351	3.53797e-29	2.11949	-5.88002e-10	NCAPG2;HNRNPU;KIF11;TATDN2;SH3PXD2A;SLC39A6;SNRPD3;KPNA3;TMPO;EPHA5;CXADR;RPL22;ACTL6A;FNDC3B;H2AFV;NAV1;ATP1B3;CLIP3;DHX40;NUP50;ATF5;ISYNA1;PCNA;RGS19;PCDH10;ARL3;ICA1L;COL11A1;ATP5A1;LEF1;NRXN2;AGAP1;HSD17B14;C2CD4C;BRCC3;PLCXD1;CYGB;EGFR;UGCG;PLEKHG4B;NHS;BRD7;IL32;CPSF4;RRM2;CCDC57;RPL35A;CDC7;ESR1;NDC80;GALC;FAM111A;DLC1;ZNF219;ANP32E;PFKM;SFXN5
DNA ligation (GO:0006266)	2017-04-10	0.0013896	0.0203903	0.00619282	0.0813194	2.16284	-8.41927	TOP2A;HMGB2;LIG3;HMGB1		.	GTPase regulator activity (GO:0030695)	18/310	0.417704	0.864456	0.518265	0.915655	2.07961	-0.302904	ARHGAP11A;GPSM2;RANBP1;RGS19;FAM13B;GDI2;AGAP1;IPO5;SYDE1;SIPA1L1;RACGAP1;DLC1;CHN1;ALDH1A1;NF1;DEPDC1;CHML;ECT2													.	SNAI2 (human)	51/1428	0.999719	1	0.541532	3.53797e-29	2.12802	-5.90367e-10	PLVAP;MCM8;PDCD7;PNMAL1;LRR1;NCAPG2;KNDC1;FGF1;BRCA2;IPO5;FAM122B;RASSF2;DPF1;HCFC1R1;PSMD1;WHSC1;PGPEP1;MYLIP;ACOT7;DNMT3A;KCNAB2;CDC25C;RHOD;HAUS1;PTP4A3;RBP5;MSH2;SHPK;ANAPC4;SLC29A4;GAS7;TTYH3;SMARCD3;GCNT1;NOLC1;RASGRP1;POLD3;RAI1;RBM15B;FIGNL1;MARVELD3;RPS2;ZC3H14;ARNT2;CBX5;EXOG;PPP2R2C;ADCK1;TUBGCP5;CACHD1;TRIM37
DNA replication-dependent nucleosome organization (GO:0034723)	2017-04-10	0.0013896	0.0203903	0.00619282	0.0813194	2.32249	-9.04076	CHAF1B;NASP;RBBP4;HAT1		.	zinc ion binding (GO:0008270)	65/1256	0.675421	0.93465	0.824076	0.954626	4.52944	-0.306116	CPM;SUV39H2;ZCCHC11;THRA;HHIP;TCF20;ZCCHC18;BRCA1;ZCCHC14;TRIM6;CSRP1;ZMYM4;RNPEP;DPF1;TRIM25;WHSC1;ADAMTS6;TRIM22;TCF19;MYLIP;USP49;KDM2B;PARP1;ZGRF1;BHMT2;LIG3;MID1;CCNB1IP1;NEIL3;DBF4;MMP16;ZNF93;EWSR1;MTF2;ADAM12;RARA;TRIM59;PGR;MATR3;SRSF7;KMT2E;RNFT2;USP13;PRICKLE2;AGAP1;ZNF8;SAMHD1;RAI1;ADAMTS19;TRIM45;CA12;SF3A3;ZRANB3;CPSF4;PCGF6;ANKIB1;PHC1;SIVA1;FANCL;ESR1;SH3RF2;RFWD3;PHF14;TRIM37;RAD…													.	KLF11 (human)	50/1388	0.99958	1	0.517081	3.53797e-29	2.14483	-5.95032e-10	THRA;KNDC1;MSI2;ECE2;HSPB11;CYB5D1;LGALS1;CCND2;CCND1;PIP5KL1;DPF1;ADORA1;KCND1;DNMT3A;PRPF40A;IL17RB;DKK3;RBP5;RPUSD1;SLC29A4;PDE5A;SHANK2;ITIH5;RNFT2;PCNA;SMARCD3;RGS19;HVCN1;NRXN2;SEZ6L2;SCUBE2;DNAJB5;ZNF703;MARVELD3;PLEKHG4B;SLIT1;S1PR5;SLC19A1;RANBP1;NPM1;ANKIB1;CCDC57;XPO7;HSPA12A;TBX3;CXCL12;PPP2R2C;SPIRE2;FGFR4;RCOR2
DNA replication-dependent nucleosome assembly (GO:0006335)	2017-04-10	0.0013896	0.0203903	0.00619282	0.0813194	2.35353	-9.16159	CHAF1B;NASP;RBBP4;HAT1		.	SMAD binding (GO:0046332)	5/68	0.308784	0.863546	0.364584	0.915655	2.10896	-0.3094	COL3A1;PARP1;HMGA2;BMPR1B;BMPR1A													.	MIR133B (human)	55/1500	0.999593	1	0.463363	3.53797e-29	2.1485	-5.96051e-10	CLTC;PIGW;MKI67;FGF1;CELSR3;SYNE1;RUSC2;FCGRT;PIP5KL1;RAVER2;SLC39A6;PIP4K2A;NEFM;SLC16A9;EPHB3;TMEM8B;TCF19;ACOT7;FNDC3B;NAV1;OLFM4;CLIP3;SFPQ;PALLD;IVD;GART;SHANK2;RNFT2;SMARCD1;ARL3;HSD17B14;CACNA1D;PCDH19;SEZ6L2;AP3M2;PSMC3IP;EPB41L2;STC2;SMYD2;ST3GAL5;NAE1;ECT2;CBX3;RDX;WDR12;ESR1;FAM111A;HNRNPA2B1;CACHD1;HNRNPD;TRIM37;HNRNPC;FAM98A;SFXN5;EZH2
folic acid-containing compound biosynthetic process (GO:0009396)	2017-04-10	0.0013896	0.0203903	0.00619282	0.0813194	2.37666	-9.25161	DHFR;ATIC;MTHFD1;GART		.	heme binding (GO:0020037)	6/137	0.759573	0.947658	0.796156	0.965987	5.96162	-0.320504	GUCY1A2;PGRMC1;STC2;CYCS;CYGB;CYB5D1													.	SNAI1 (human)	50/1428	0.999832	1	0.597228	3.53797e-29	2.17818	-6.04283e-10	PLVAP;MCM8;PDCD7;PNMAL1;LRR1;NCAPG2;KNDC1;FGF1;IPO5;FAM122B;RASSF2;DPF1;HCFC1R1;PSMD1;WHSC1;PGPEP1;MYLIP;ACOT7;DNMT3A;KCNAB2;CDC25C;RHOD;HAUS1;PTP4A3;RBP5;MSH2;SHPK;ANAPC4;SLC29A4;GAS7;TTYH3;SMARCD3;GCNT1;NOLC1;RASGRP1;POLD3;RAI1;RBM15B;FIGNL1;MARVELD3;RPS2;ZC3H14;ARNT2;CBX5;EXOG;PPP2R2C;ADCK1;TUBGCP5;CACHD1;TRIM37
sprouting angiogenesis (GO:0002040)	2017-06-24	0.00145475	0.0210421	0.00562203	0.0813194	-0.876382	3.38391	CCBE1;LEF1;SEMA3E;E2F7;LOXL2;E2F8		.	hydrolase activity, acting on glycosyl bonds (GO:0016798)	8/128	0.392613	0.864456	0.461342	0.915655	2.21515	-0.322646	GALC;KL;NEU3;NEIL3;PCNA;HEXB;GLA;MUTYH													.	NR5A2 (mouse)	65/1748	0.999781	1	0.411943	3.53797e-29	2.18189	-6.05314e-10	CPM;THRA;GDI2;F13A1;KNDC1;PCSK5;ZCCHC14;HOXA10;SYNCRIP;SPRED1;UBXN7;NEK2;SCARF2;SLC13A3;TYW3;NCOA4;VASH2;NAV1;VRK1;PRPF40A;DYNC1LI1;PTP4A3;MRPL51;MCM3;PDE5A;HNRNPH3;FREM1;SLC29A2;PRPS1;TSHZ3;NPR2;NRXN1;ICA1L;AGAP1;WDR62;LIN9;RHOBTB1;HSPD1;REPIN1;KCTD20;CHN1;DPH5;HARS;RPS2;BUB1;NXNL2;MUTYH;FARP1;STIL;PHC1;TPBG;ATAD2;EXOG;HSPE1;GCK;TJAP1;CCT6A;CXCL12;ETNK2;NACAD;TRIP13;FBXL2;ATXN10;INTS8;TOMM5
positive regulation of DNA-templated transcription, elongation (GO:0032786)	2017-06-24	0.00145475	0.0210421	0.00562203	0.0813194	-0.835898	3.2276	SUPT16H;CTR9;THOC1;WDR61;ELL3;HMGN1		.	signaling adaptor activity (GO:0035591)	6/67	0.154958	0.644427	0.204812	0.844276	0.737627	-0.324108	KHDRBS1;GRB14;CHN1;GRAP;PAG1;SH3BGR													.	ETS1 (human)	219/4827	0.999357	1	0.000178762	3.53797e-29	2.18724	-6.06796e-10	NUP107;RPL3;POP1;PNMAL1;C9ORF142;SLC4A3;RPL9;PHB2;CCT6B;SMC2;RPS17;ZNF608;C19ORF54;RUSC2;OGFOD1;FAM122C;RAVER2;MYB;RPL35;HMCN1;TMEM8B;MED1;ACOT7;TYW3;MTUS2;GTPBP3;DKK3;DYNC1LI1;FREM1;DHX9;AGAP1;PIK3R3;BRCC3;C2CD4C;LYPD6;LDHB;DSN1;GAR1;ZBED5;SLC19A1;PAG1;B3GALNT2;PLK4;XRCC5;GREB1;BTBD11;GDF3;IGF1;NMT2;UNC119;MRVI1;HNRNPC;MRAP2;INTS8;RAD18;RPS24;SFXN5;EZH2;CLTC;BRCA1;PRSS23;PCSK5;KIF15;SYNCRIP;ATIC…
branching involved in mammary gland duct morphogenesis (GO:0060444)	2017-06-24	0.00145475	0.0210421	0.00562203	0.0813194	-0.770702	2.97586	MED1;WNT5A;PGR;PHB2;ESR1;TBX3		.	phosphatidylinositol binding (GO:0035091)	8/178	0.755773	0.944416	0.798902	0.965987	5.77436	-0.33023	MYO1B;SNX18;SYT1;RACGAP1;SH3PXD2A;PASK;ZCCHC14;PFN2													.	TCF3 (human)	50/1428	0.999832	1	0.597228	3.53797e-29	2.1907	-6.07756e-10	PLVAP;MCM8;PDCD7;PNMAL1;LRR1;NCAPG2;KNDC1;FGF1;IPO5;FAM122B;RASSF2;DPF1;HCFC1R1;PSMD1;WHSC1;PGPEP1;MYLIP;ACOT7;DNMT3A;KCNAB2;CDC25C;RHOD;HAUS1;PTP4A3;RBP5;MSH2;SHPK;ANAPC4;SLC29A4;GAS7;TTYH3;SMARCD3;GCNT1;NOLC1;RASGRP1;POLD3;RAI1;RBM15B;FIGNL1;MARVELD3;RPS2;ZC3H14;ARNT2;CBX5;EXOG;PPP2R2C;ADCK1;TUBGCP5;CACHD1;TRIM37
double-strand break repair via homologous recombination (GO:0000724)	10/61	0.00152872	0.0219477	0.00590687	0.0848041	-1.32519	5.06104	GEN1;RAD51AP1;MDC1;BLM;RAD51;RAD51C;MCM8;RAD54L;BRCA1;BRCA2		.	metallopeptidase activity (GO:0008237)	9/188	0.696899	0.935398	0.750163	0.954626	5.00839	-0.334475	CPM;MMP16;ADAMTS19;CPQ;RNPEP;ADAM12;BRCC3;ECE2;ADAMTS6													.	TBP (mouse)	137/3182	0.999225	1	0.0177371	3.53797e-29	2.21227	-6.13742e-10	GALNT12;RPL3;ZWILCH;HJURP;NUCKS1;SMC4;LIPA;CDH2;MYB;NUSAP1;SLC39A6;KIF21A;SKP2;EPHA5;POSTN;ARL15;ESCO2;MID1;EDAR;RAB30;MELK;CRISPLD1;FANCD2;ADAM12;DNA2;KIF20B;SRSF7;REG3A;NUP205;BLM;ARHGEF26;NCAPG;CACNA1D;WDR61;BRCC3;ATP5O;NCAPH;SKA1;HSPH1;RACGAP1;PDGFD;FIGNL1;PDGFC;GAR1;HYI;SMYD3;ECT2;ZC3H14;QSER1;PLK4;CCDC18;CBX5;PLK2;GGH;BTBD11;NETO2;UBE2A;ESR1;NDC80;DHFR;ANLN;POLA1;LRFN5;SASS6;CDK1;BLMH;SAE1;…
regulation of RNA stability (GO:0043487)	9/51	0.00152562	0.0219477	0.00581618	0.0838138	-1.22422	4.6754	SYNCRIP;DHX9;SRSF1;HNRNPD;E2F1;HNRNPU;HNRNPC;TARDBP;HNRNPA0		.	enzyme activator activity (GO:0008047)	22/446	0.708579	0.935398	0.790385	0.954626	5.0414	-0.33668	ARHGAP11A;RANBP1;RGS19;FAM13B;GDI2;AGAP1;ATP1B3;AZIN1;SYDE1;SIPA1L1;DBF4;MMP16;RACGAP1;DLC1;CHN1;ALDH1A1;DNAJC10;NF1;DEPDC1;CHML;ECT2;SAE1													.	FOXC1 (human)	652/13142	0.999968	1	3.40774e-29	3.53797e-29	2.27359	-6.30752e-10	MDC1;RPL3;RPL31;DPY19L2P2;GPATCH2;HNRNPU;TMEM97;SLC4A3;WDR89;ELK1;PHB2;SMC4;RPL9;MYLK;FAM122B;C19ORF54;FAM122C;MYB;STMN1;RAVER2;CEP97;GTSE1;CDK5RAP2;TMEM8B;WDHD1;CCBE1;MED1;STARD4;ACOT7;RBFOX2;TYW3;RPL22;HPCAL1;FNDC3B;WDR73;WDR76;DKK3;DYNC1LI1;MTHFD1;EWSR1;PRKD3;MAP1B;RFX5;KIAA1456;PRKCQ;ATF5;PRR11;FREM1;TSPYL5;CDCA2;CDCA7;NCAPG;NOLC1;WDR62;SKA3;LYPD6;SLC5A3;SKA1;GABARAP;SKA2;LDHB;HSPH1;FIGNL1;PD…
isotype switching (GO:0045190)	2017-05-17	0.00166555	0.0234757	0.00641852	0.0866085	-0.0170822	0.0640889	MSH6;MSH2;EXO1;MLH1;HSPD1		.	electron carrier activity (GO:0009055)	7/107	0.361332	0.863546	0.426127	0.915655	2.2984	-0.337193	AIFM1;NDUFA4;ME1;CYCS;COX6C;COX7C;LOXL2													.	KLF4 (human)	52/1485	0.999874	1	0.598216	3.53797e-29	2.27552	-6.31288e-10	THRA;KNDC1;MSI2;ECE2;HSPB11;CYB5D1;TRIM6;LGALS1;CCND2;CCND1;PIP5KL1;DPF1;ADORA1;KCND1;DNMT3A;PRPF40A;IL17RB;DKK3;RBP5;RPUSD1;SLC29A4;PDE5A;SHANK2;ITIH5;RNFT2;PCNA;SMARCD3;RGS19;HVCN1;NRXN2;SEZ6L2;SCUBE2;DNAJB5;EPB41L2;ZNF703;MARVELD3;PLEKHG4B;SLIT1;S1PR5;SLC19A1;RANBP1;NPM1;ANKIB1;CCDC57;XPO7;HSPA12A;TBX3;CXCL12;PPP2R2C;SPIRE2;FGFR4;RCOR2
somatic diversification of immunoglobulins involved in immune response (GO:0002208)	2017-05-17	0.00166555	0.0234757	0.00641852	0.0866085	0.0056606	-0.0212374	MSH6;MSH2;EXO1;MLH1;HSPD1		.	ubiquitin-protein transferase activity (GO:0004842)	14/279	0.656668	0.924983	0.728787	0.954626	4.51402	-0.352001	MYLIP;FANCL;BRCA1;UBE2A;FBXL21;UBE2T;RFWD3;ANAPC4;TRIM37;TRIM59;PRKCQ;FBXL2;SKP2;DTL													.	ETV4 (mouse)	59/1773	0.999995	1	0.74666	7.71924e-13	2.29503	-6.367e-10	SLC35B1;PZP;OLA1;ZCCHC18;BRCA1;RPS17;ATIC;CCND2;SNRPD2;CSRP1;GRB14;ZMYM4;NARS2;DNMT3B;HMCN1;SKP2;ADAMTS6;STARD4;KDM2B;RPS5;NCOA4;BGN;EPDR1;LIG3;PARD3B;SFRP4;LSG1;CRISPLD1;PKP4;FKBP9;PRR11;TSPYL4;RAI14;GAS7;METTL21A;SEZ6L2;RHOBTB1;TMEM168;TRA2B;DCAF12;SRSF12;SLAMF1;SMARCE1;SSB;CBX5;RDX;KCNIP4;BTBD11;LSM5;INHBC;ESR1;ZWINT;CCT6A;ANLN;NUDT21;SH3RF2;COL3A1;SCGB3A1;FGFR1OP
somatic recombination of immunoglobulin genes involved in immune response (GO:0002204)	2017-05-17	0.00166555	0.0234757	0.00641852	0.0866085	0.0148545	-0.0557308	MSH6;MSH2;EXO1;MLH1;HSPD1		.	ARF GTPase activator activity (GO:0008060)	1/34	0.850136	0.976712	0.858935	0.987022	15.1698	-0.357456	AGAP1													.	NR3C1 (mouse)	58/1775	0.999997	1	0.789309	0.261092	2.30014	-6.38118e-10	MDC1;FEN1;CSRNP3;PZP;F13A1;MCM10;ECE2;GXYLT2;RPL9;MYLK;POLB;RUSC2;FCGRT;TRIM25;SEPHS1;TIGD3;DFFA;RPS5;DIO2;VASH2;ANK2;ESCO2;WDR76;EDAR;ARMC1;MRPL51;PRKD3;RARA;FAM193A;REG3A;SEMA3A;ICA1L;PRICKLE2;TYMS;SKA1;SCUBE2;RAI1;HSPH1;WIF1;KDELC2;TSPAN6;TRA2B;PDGFC;CHML;NXNL2;CEP78;ICMT;SSB;AUTS2;ODF2;KCNIP4;GREB1;MBOAT1;KLHL23;LSM5;SRPK1;SCGB3A1;ASB3
protein-DNA complex disassembly (GO:0032986)	2017-05-17	0.00166555	0.0234757	0.00641852	0.0866085	0.0405032	-0.151959	SMARCE1;SMARCD1;SUPT16H;SMARCD3;SMARCA4		.	phosphoprotein phosphatase activity (GO:0004721)	8/172	0.721557	0.935603	0.768879	0.954626	5.37306	-0.35765	PPP1CC;DLG1;PTP4A3;PTEN;CYCS;CDC25C;DLGAP5;CDKN3													.	POU2F1 (mouse)	57/1735	0.999996	1	0.774778	7.71924e-13	2.31004	-6.40865e-10	THRA;ZCCHC18;COX7C;RPS4X;SNRPD2;CDH2;SESN3;CCND1;EXO1;SPIN1;PIM2;SLC16A9;SEPHS1;ADAMTS6;PLEKHG2;RBFOX2;PARP2;BHMT2;ZBTB38;NCOA4;H2AFV;KCNAB2;MID1;PARD3B;DHX40;RCN2;MELK;ALDH1A1;GAS2;PDE5A;KIF20A;DNA2;PRR11;FREM1;REG3A;NUP205;SLC5A3;ADAMTS19;PMAIP1;NUP43;BID;LEKR1;SRSF12;CPSF6;CADM1;TPBG;IGF1;CDC6;PLXDC2;HSPE1;COL3A1;DLC1;VWC2;NF1;VPS45;FAM98A;CCNJL
nucleosome disassembly (GO:0006337)	2017-05-17	0.00166555	0.0234757	0.00641852	0.0866085	0.0727197	-0.272829	SMARCE1;SMARCD1;SUPT16H;SMARCD3;SMARCA4		.	sulfur compound binding (GO:1901681)	12/206	0.442312	0.864456	0.524539	0.915655	2.45918	-0.35819	GREM2;POSTN;SFRP1;ACOT7;PTCH1;APLP1;RPL22;SLIT1;GPC2;LAMC2;FGFR4;FGF1													.	IKZF1 (mouse)	57/1674	0.99998	1	0.682116	7.71924e-13	2.31708	-6.42818e-10	FAM13B;BUB1B;CELSR3;HSPB11;CKS1B;HOXA10;EDNRA;UCHL1;RASSF2;HMCN1;SLC16A9;CXADR;ACOT7;PARP1;TNFRSF19;HPCAL1;CKAP2;WDR73;OLFM4;IL17RB;ANO1;SFRP4;PTP4A3;SHPK;RARA;TIMELESS;SNRPA;TMF1;FBF1;POMP;NCAPG;WDR61;PLCXD1;SAMHD1;DSN1;INPP5F;SLIT1;PMAIP1;RBBP7;ECT2;RUNX1T1;TRIM45;ODF2;BCL11A;BOD1;GREB1;CADPS;MBOAT1;CDC6;UBE2A;PLXDC2;TTC19;MARCKS;DPY19L1;UBXN10;TRIM37;NCAPD2
pyrimidine nucleotide biosynthetic process (GO:0006221)	7/33	0.00167242	0.0234868	0.0061671	0.0866085	-1.07274	4.0242	PRPS1;DUT;DTYMK;CTPS1;NME4;UMPS;TYMS		.	cholesterol binding (GO:0015485)	1/34	0.850136	0.976712	0.858935	0.987022	15.3041	-0.360619	PTCH1													.	NFKB1 (mouse)	143/3284	0.998964	1	0.0110479	3.53797e-29	2.31832	-6.43163e-10	RPL31;POP1;PDCD7;ZWILCH;CSE1L;F13A1;KNDC1;WDR89;LCLAT1;IPO5;SYDE1;SALL1;CCND2;CDH2;PAPOLA;NUSAP1;ADORA1;PIP4K2A;TRIM25;OIP5;SNRPD3;EPHB3;HMGN1;STARD4;SUPT16H;ANAPC7;APLP1;FNDC3B;VASH2;CHD1L;ESCO2;OLFM4;PDIA6;MELK;CRISPLD1;CCNE2;FSCN1;PKP4;SNRPB;TSHZ3;PCDH10;CCDC24;HVCN1;NCAPG;PIK3R3;PKMYT1;CACNA1G;UGCG;TSPAN6;FIGNL1;PDGFC;CAMTA1;ST3GAL5;HYI;ST3GAL2;PAG1;B3GALNT2;KL;CBX5;SYT1;AUTS2;RDX;UBE2A;TJAP1…
recombinational repair (GO:0000725)	10/62	0.00173575	0.0242879	0.00652527	0.0913065	-1.32606	4.92999	RAD51AP1;GEN1;MDC1;BLM;RAD51C;RAD51;MCM8;RAD54L;BRCA1;BRCA2		.	steroid hormone receptor activity (GO:0003707)	5/57	0.19574	0.746854	0.246581	0.915655	1.23879	-0.361584	THRA;LEF1;RARA;PGR;ESR1													.	Sox2 (mouse)	48/1797	1	1	0.98787	0.99091	2.3348	-6.47735e-10	ARHGEF26;GYPC;ANP32A;CSE1L;PRICKLE2;GPATCH2;SEMA3E;BRCC3;FAM169A;ELK1;FBL;EXO1;FUT9;NUF2;RUVBL1;CHEK1;PMAIP1;NUP43;KPNA2;CEP55;TMPO;SRSF12;B3GALNT2;RRM2;EED;FANCL;P2RY14;DIO2;EPDR1;RPL35A;PRSS35;CHD1L;WDR12;DKK3;ARMC1;CCNA1;ARHGEF9;TFDP2;CRISPLD1;PALLD;RFX5;HNRNPA2B1;DNAJC10;CACHD1;UNC119;FKBP9;DNA2;ABCG2
positive regulation of organelle organization (GO:0010638)	32/340	0.00178127	0.0248349	0.0103322	0.092026	-1.79497	6.63333	CTR9;PTEN;WDR61;BRCA1;AURKA;LMAN1;PAK1;CCNB1;MYB;NUSAP1;E2F1;DNMT3B;PMAIP1;MSX1;BRD7;BID;DLGAP5;PLK4;RANBP1;KIRREL;SIVA1;SYT1;EED;PLK1;WNT5A;IGF1;DLG1;SFRP1;TFDP1;ABI2;MTF2;PFN2		.	growth factor activity (GO:0008083)	8/163	0.664524	0.929388	0.71804	0.954626	4.97869	-0.364587	CXCL12;PDGFD;PDGFC;IGF1;GDF3;FGF1;INHBC;FGF11													.	SRF (mouse)	52/1782	1	1	0.949163	0.955022	2.35698	-6.53889e-10	GALNT12;GPSM2;PNMAL1;TUSC3;GPATCH2;LIPA;RCBTB2;SYNE1;CCT6B;POLB;RPS4X;UCHL1;NUF2;ME1;NUSAP1;CCT2;MED1;POSTN;SLC39A10;VEZF1;MID1;GREM2;ASPM;HAT1;SLC29A2;ANP32A;LEF1;CTR9;PRICKLE2;TULP4;BRCC3;ATP5O;RAD51AP1;REPIN1;CHN1;GAR1;ANKRD50;SH3BGR;RUNX1T1;SRSF12;SF3A3;API5;KCNIP4;TNFRSF10B;PPP2R3A;TPX2;KIF18A;COL3A1;YEATS2;CDK1;ATXN10;BMPR1B
regulation of epithelial cell proliferation (GO:0050678)	26/258	0.00180176	0.0250302	0.00931426	0.092026	-1.74055	6.41858	REG3A;ATP5A1;HMGB2;PTEN;BRCA2;FGF1;PHB2;EGFR;EDNRA;CCND1;ZNF703;IFT57;HMGN1;MED1;PTCH1;WNT5A;VASH2;IGF1;WDR77;DLG1;SFRP1;CXCL12;CDK6;NF1;PGR;BMPR1A		.	transferase activity, transferring hexosyl groups (GO:0016758)	9/194	0.731354	0.935603	0.780443	0.954626	5.47947	-0.364733	EXT1;GALNT12;B3GALNT2;UGCG;TUSC3;FUT9;GCNT1;STT3B;UGGT1													.	FOS (mouse)	55/1708	0.999997	1	0.815465	0.261092	2.37286	-6.58292e-10	PDCD7;CDCA7L;NCAPG2;GDI2;DNALI1;IPO5;SYNE1;TRIM6;RASSF2;PIP5KL1;HCFC1R1;ME1;ADORA1;SKP2;CCBE1;RBFOX2;TYW3;NCOA4;KIF23;ESCO2;PARD3B;EDAR;EXOC5;SRSF7;SMARCD1;PRPS1;PSMD11;USP10;PKN3;SEMA3A;SRSF1;POMP;NRXN2;CYGB;AKAP1;DNAJB5;ARSJ;AP2S1;PLK4;RRM1;XRCC5;KCNIP4;XPO7;BTBD11;MLH1;ESR1;SHCBP1;NDC80;POLA1;UBE2T;ANP32E;TCF4;VIM;BMPR1B;BMPR1A
folic acid-containing compound metabolic process (GO:0006760)	2017-06-25	0.00182727	0.0252936	0.00664818	0.092026	-0.65884	2.42269	DHFR;ATIC;MTHFD1;TYMS;GART;SLC19A1		.	repressing transcription factor binding (GO:0070491)	5/55	0.17692	0.716799	0.226199	0.902496	1.09605	-0.36494	HDAC2;CBX5;HDAC1;ZNF703;HMGB1													.	GATA2 (human)	471/9985	0.999996	1	7.55349e-13	7.71924e-13	2.39023	-6.63111e-10	MDC1;RPL31;PNMAL1;TMEM97;WDR89;LIPA;PHB2;SMC4;RPL9;SMC2;MYLK;FAM122B;FAM122C;MYB;STMN1;RAVER2;PSMD1;CEP97;CDK5RAP2;TMEM8B;WDHD1;CCBE1;STARD4;CXADR;ACOT7;RBFOX2;FNDC3B;WDR73;SOX12;GTPBP3;DKK3;DYNC1LI1;RBP5;MTHFD1;PRKD3;MAP1B;KIAA1456;ATF5;FREM1;CDCA2;PKI55;CDCA7;AGAP1;WDR61;WDR62;SKA3;LYPD6;SKA1;GABARAP;HSPH1;EPB41L2;PDGFD;PDGFC;CEP78;C5ORF34;SIVA1;CADM1;PLK1;BTBD11;CDC7;GPR137C;VANGL1;FAM111A;LOC…
nucleobase-containing compound transport (GO:0015931)	20/180	0.00187123	0.0258096	0.00850215	0.0954004	-1.57175	5.7479	NDC1;CHTOP;NUP205;NUP107;SLC35B1;SRSF1;THOC1;XPO7;CKAP5;XPO1;NUP50;HNRNPA2B1;SLC29A4;SRSF3;NUP54;NUP43;SRSF10;SRSF7;SLC25A6;SLC29A2		.	direct ligand regulated sequence-specific DNA binding transcription factor activity (GO:0098531)	4/50	0.28671	0.862487	0.337692	0.915655	2.51005	-0.371325	THRA;RARA;PGR;ESR1													.	YY1 (human)	266/6042	0.999992	1	0.000198986	7.71924e-13	2.3995	-6.65685e-10	RPL31;C9ORF142;HHIP;DPY19L2P2;GPATCH2;THYN1;MYLK;RUSC2;C19ORF54;FAM122C;RAVER2;TRIM25;SOX4;EPHA5;STARD4;ACOT7;RBFOX2;MTUS2;ANK2;DKK3;SFRP4;MTHFD1;PRKD3;KIAA1456;VDAC3;KDELR2;KIF20A;DNA2;CCDC81;FREM1;NUP205;USHBP1;AGAP1;SKA1;SKA2;UGCG;LDHB;C5;HSPH1;ZNF704;EPB41L2;ST3GAL5;MAP4;PATZ1;PAG1;SLAMF1;PLK4;BCL11A;IGF1;PAICS;VANGL1;TPX2;LOC81691;GRAP;MRAP2;CDK14;SUV39H2;TOP2B;CSRNP3;HEXB;BRCA1;HSPB11;KIF15…
positive regulation of cell cycle phase transition (GO:1901989)	8/43	0.00194294	0.0267033	0.00694135	0.0954004	-1.22293	4.43065	RAD51C;CCND1;PLK1;PTEN;CDC7;CDC6;DLGAP5;CUL4B		.	ligand-activated sequence-specific DNA binding RNA polymerase II transcription factor activity (GO:0004879)	4/50	0.28671	0.862487	0.337692	0.915655	2.52476	-0.373501	THRA;RARA;PGR;ESR1													.	Stat3 (mouse)	55/1762	0.999999	1	0.873502	0.881615	2.41867	-6.71003e-10	GALNT12;FEN1;HHIP;GPATCH2;PIGW;LMNB1;ADAL;EDNRA;UCHL1;SALL1;DACH1;MECOM;SKP2;MYLIP;DST;ARL15;TNFRSF19;FNDC3B;NAV1;AMPD2;ESCO2;OLFM4;SFRP1;TMEM213;CRISPLD1;IVD;TMEM106C;MCM4;PGR;MCM6;EXOC5;SNRPF;SNRPB;USHBP1;HSD17B14;TYMS;UGCG;KCTD20;RACGAP1;MAT2A;TSPAN6;HEATR3;ANKRD50;UGGT1;CBX5;SSB;HMGA2;PRSS35;PPP2R3A;GPR137C;TPX2;GSTA3;DNAJC10;MRVI1;RPS23
meiotic cell cycle (GO:0051321)	7/34	0.0020088	0.0275106	0.0070862	0.0970458	-1.04983	3.77223	PSMC3IP;EXO1;SPIN1;NEK2;MND1;BUB3;MNS1		.	metalloendopeptidase activity (GO:0004222)	5/106	0.687914	0.935398	0.727976	0.954626	5.70862	-0.381239	MMP16;ADAMTS19;ADAM12;ECE2;ADAMTS6													.	Gata1 (mouse)	48/1863	1	1	0.994418	0.994418	2.46374	-6.83505e-10	ERCC6L;TMF1;HEXB;NCAPG;PCDH19;PCSK5;SKA1;TMEM168;CDC45;SIPA1L1;DACH1;MECOM;KDELC2;BMS1;IFT57;GTSE1;ADAMTS6;RUNX1T1;SRSF12;TRIM45;MUTYH;SLAMF1;ARNT2;POLQ;STARD4;KDM2B;TPBG;NONO;RPS5;PRSS35;CHD1L;CDC25C;PAICS;SHROOM4;DHX40;SNX18;MTHFD1;GSTA3;SHPK;IVD;DNAJC10;SSPN;GAS2;CYCS;BLMH;FAM193A;KIF20B;CUL4B
regulation of intracellular steroid hormone receptor signaling pathway (GO:0033143)	9/53	0.00201712	0.0275269	0.00722903	0.098652	-1.23044	4.42046	MED1;SFRP1;PAK1;HDAC1;HMGA2;IGF1;SKP2;PHB2;SMARCA4		.	galactosyltransferase activity (GO:0008378)	1/34	0.850136	0.976712	0.858935	0.987022	16.395	-0.386326	B3GALNT2													.	CBEPB (mouse)	125/3275	0.999999	1	0.257889	0.261092	2.48303	-6.88859e-10	POP1;HNRNPU;NUCKS1;RPL9;HOXA10;CDH2;HCFC1R1;EPC1;TRIM25;PIM2;CEP97;SOX4;WDHD1;MED1;TIPIN;CXADR;ANAPC7;ANKRD45;THOC1;EPDR1;ANK2;PDIA6;MID1;WDR76;CCNB1IP1;ARMC1;RFX5;TIMELESS;CCDC86;MATR3;DNA2;KIF20B;GYPC;ANP32A;NCAPG;HMMR;UGCG;CCNB1;FUT9;FIGNL1;STC2;PMAIP1;RAB6B;PLK4;CBX5;BCL11A;IGF1;ESR1;ELL3;DHFR;ADCK1;HNRNPD;NMT2;FGFR1OP;SRPRB;TCF4;MRVI1;FGFR4;SFXN5;ZNF512B;GPSM2;PIGW;KIF15;SYNE1;RPS4X;UCHL1;ME…
IMP biosynthetic process (GO:0006188)	2017-04-11	0.00209028	0.0283251	0.00807604	0.101816	2.01245	-7.17237	ATIC;AMPD2;GART;PAICS		.	RNA polymerase II transcription factor binding transcription factor activity (GO:0001076)	7/112	0.406216	0.864456	0.470777	0.915655	2.65654	-0.386936	MED1;HDAC1;PSIP1;TCF4;SOX12;SOX4;SMARCA4													.	VDR (human)	3/88	0.862904	1	0.616339	3.53797e-29	2.4903	-6.90875e-10	C19ORF54;DNAJC10;SNRPA
glycosphingolipid catabolic process (GO:0046479)	2017-04-11	0.00209028	0.0283251	0.00807604	0.101816	2.26999	-8.09027	GALC;NEU3;HEXB;GLA		.	glycosaminoglycan binding (GO:0005539)	11/190	0.456578	0.864456	0.535039	0.915655	2.68122	-0.390532	GREM2;POSTN;SFRP1;PTCH1;APLP1;RPL22;BGN;LAMC2;HMMR;FGFR4;FGF1													.	SND1 (mouse)	3/90	0.872829	1	0.631026	3.53797e-29	2.54266	-7.05399e-10	RNPEP;LCLAT1;PAG1
negative regulation of protein catabolic process (GO:0042177)	13/97	0.0022095	0.0293233	0.00836651	0.101816	-1.48466	5.23993	ANAPC7;PLK1;BUB1B;TTK;EGFR;AZIN1;CENPF;SUFU;ANAPC4;FBXO5;BUB3;BUB1;MAD2L1		.	ATPase activity, coupled to movement of substances (GO:0043492)	5/105	0.679865	0.935398	0.720631	0.954626	5.86533	-0.391705	ATP5A1;ATP5C1;ATP1B3;ATP5O;ABCG2													.	RORA_1 (human)	3/107	0.934482	1	0.739902	3.53797e-29	2.55577	-7.09036e-10	TCF19;DYNC1LI1;ADAM12
non-recombinational repair (GO:0000726)	2017-05-18	0.00220406	0.0293233	0.00783069	0.101816	-0.0269978	0.0952852	POLA1;PRKDC;XRCC5;LIG3;MLH1		.	magnesium ion binding (GO:0000287)	11/190	0.456578	0.864456	0.535039	0.915655	2.69308	-0.392259	TOP2A;MSH6;PRPS1;FEN1;GCLC;MSH2;FIGNL1;PTEN;PAPOLA;GCK;SRPK1													.	Hand1::Tcfe2a (mouse)	3/110	0.941953	1	0.756204	3.53797e-29	2.62531	-7.28329e-10	FEN1;PRSS35;PLCXD1
double-strand break repair via nonhomologous end joining (GO:0006303)	2017-05-18	0.00220406	0.0293233	0.00783069	0.101816	-0.00887524	0.031324	POLA1;PRKDC;XRCC5;LIG3;MLH1		.	hydrolase activity, acting on acid anhydrides, catalyzing transmembrane movement of substances (GO:0016820)	5/108	0.703597	0.935398	0.742245	0.954626	5.96001	-0.398027	ATP5A1;ATP5C1;ATP1B3;ATP5O;ABCG2													.	TLX1::NFIC (human)	2/39	0.63262	1	0.418936	3.53797e-29	3.53718	-9.81306e-10	TOP2A;TCF19
nucleobase-containing small molecule interconversion (GO:0015949)	2017-05-18	0.00220406	0.0293233	0.00783069	0.101816	0.064294	-0.226917	DTYMK;RRM1;RRM2;NME4;CTPS1		.	flavin adenine dinucleotide binding (GO:0050660)	3/74	0.772681	0.950554	0.796697	0.967167	7.85071	-0.398115	AIFM1;IVD;KMO													.	SMAD3 (human)	2/43	0.685339	1	0.466251	3.53797e-29	3.56946	-9.90262e-10	PIP4K2A;MKI67
maintenance of fidelity involved in DNA-dependent DNA replication (GO:0045005)	2017-05-18	0.00220406	0.0293233	0.00783069	0.101816	0.0800992	-0.2827	ZRANB3;BLM;TIPIN;THOC1;BRCA2		.	carbon-carbon lyase activity (GO:0016830)	4/51	0.299064	0.863546	0.350236	0.915655	2.74213	-0.402291	ODC1;ME1;UMPS;PAICS													.	TBX5 (human)	2/51	0.772097	1	0.553588	3.53797e-29	3.60169	-9.99202e-10	TNFRSF19;IARS
tetrahydrofolate metabolic process (GO:0046653)	2017-05-18	0.00220406	0.0293233	0.00783069	0.101816	0.0917491	-0.323817	DHFR;ATIC;MTHFD1;TYMS;GART		.	extracellular matrix binding (GO:0050840)	4/51	0.299064	0.863546	0.350236	0.915655	2.7454	-0.402772	LGALS1;COL11A1;BGN;ITGA6													.	MYCN (human)	2/42	0.672771	1	0.454633	3.53797e-29	3.65135	-1.01298e-09	ICA1L;SMARCA4
meiotic nuclear division (GO:0007126)	10/64	0.00221777	0.0293323	0.00791187	0.101816	-1.28583	4.53779	CCNA1;SUV39H2;RAD51C;RAD51;RAD54L;TRIP13;PIM2;BRCA2;MKI67;SMC1A		.	organic hydroxy compound transmembrane transporter activity (GO:1901618)	1/32	0.832419	0.972704	0.842208	0.983431	14.5592	-0.402936	SLC5A3													.	HNF1B (mouse)	2/44	0.697508	1	0.477719	3.53797e-29	3.67732	-1.02018e-09	TMEM213;PRSS35
morphogenesis of a branching structure (GO:0001763)	19/170	0.00224368	0.0295736	0.00962297	0.101816	-1.53144	5.39199	MED1;LAMA1;HHIP;PTCH1;WNT5A;LEF1;SEMA3E;IGF1;ESR1;PHB2;TBX3;DLG1;PAK1;EDNRA;SFRP1;SALL1;CXCL12;TIMELESS;PGR		.	ATPase activity, coupled to transmembrane movement of substances (GO:0042626)	5/104	0.671678	0.932625	0.713146	0.954626	5.83698	-0.407142	ATP5A1;ATP5C1;ATP1B3;ATP5O;ABCG2													.	SP4 (human)	2/42	0.672771	1	0.454633	3.53797e-29	3.69698	-1.02564e-09	CCND1;MMD
protein localization to chromosome (GO:0034502)	2017-06-26	0.00226777	0.0295883	0.00780358	0.101816	-0.765549	2.69502	PLK1;CDK1;BUB1B;ESCO2;SPDL1;EZH2		.	single-stranded RNA binding (GO:0003727)	5/52	0.150086	0.644427	0.19665	0.813845	0.932733	-0.409837	KHDRBS1;SYNCRIP;THRA;HNRNPC;MSI2													.	NFIL3 (human)	1/62	0.968683	1	0.892339	3.53797e-29	4.62007	-1.28173e-09	TCF19
DNA-dependent DNA replication (GO:0006261)	2017-06-26	0.00226777	0.0295883	0.00780358	0.101816	-0.667888	2.35122	POLB;POLD3;POLQ;ORC6;CDK2AP1;DNA2		.	protein serine/threonine phosphatase activity (GO:0004722)	4/52	0.311479	0.863546	0.362784	0.915655	2.84835	-0.417875	PPP1CC;PTEN;CYCS;CDKN3													.	STAT1 (mouse)	1/68	0.977615	1	0.912952	3.53797e-29	4.64901	-1.28976e-09	CBX5
somatic diversification of immunoglobulins (GO:0016445)	2017-06-26	0.00226777	0.0295883	0.00780358	0.101816	-0.657911	2.31609	MSH6;MSH2;PRKDC;EXO1;MLH1;HSPD1		.	P-P-bond-hydrolysis-driven transmembrane transporter activity (GO:0015405)	5/111	0.726076	0.935603	0.762605	0.954626	6.28426	-0.418303	ATP5A1;ATP5C1;ATP1B3;ATP5O;ABCG2													.	MAFB (human)	1/63	0.970388	1	0.896085	3.53797e-29	4.93032	-1.3678e-09	FSCN1
'de novo' protein folding (GO:0006458)	9/54	0.00230621	0.0299885	0.00802698	0.104378	-1.15812	4.06147	CCT6A;CCT2;DNAJC2;HSPH1;VBP1;UGGT1;CCT5;CCT4;HSPD1		.	insulin receptor binding (GO:0005158)	1/32	0.832419	0.972704	0.842208	0.983431	15.136	-0.418899	IGF1													.	HLF (human)	1/54	0.951007	1	0.857081	3.53797e-29	5.16625	-1.43325e-09	TCF19
osteoblast differentiation (GO:0001649)	13/98	0.00242385	0.0314125	0.00900686	0.111806	-1.35963	4.70507	DHX9;CLTC;LEF1;HNRNPU;HSPE1;SYNCRIP;FBL;SFRP1;FIGNL1;NF1;ERH;IARS;HNRNPC		.	protein kinase inhibitor activity (GO:0004860)	4/54	0.336433	0.863546	0.387838	0.915655	2.85723	-0.419177	SPRED1;NPM1;FGFR1OP;TRIB2													.	PBX1 (human)	1/46	0.923366	1	0.810291	3.53797e-29	5.50631	-1.52759e-09	TCF19
striated muscle cell development (GO:0055002)	10/65	0.00249619	0.0321342	0.00868506	0.111806	-1.22004	4.19428	HDAC2;UCHL1;CCNB1;CXADR;LEF1;CDK1;IGF1;SMYD3;MYH10;TBX3		.	primary active transmembrane transporter activity (GO:0015399)	5/111	0.726076	0.935603	0.762605	0.954626	6.30014	-0.41936	ATP5A1;ATP5C1;ATP1B3;ATP5O;ABCG2													.	TAL1::TCF3 (human)	1/45	0.91896	1	0.803456	3.53797e-29	5.81122	-1.61219e-09	TCF19
regulation of neural precursor cell proliferation (GO:2000177)	10/65	0.00249619	0.0321342	0.00868506	0.111806	-1.19748	4.11673	ASPM;KIAA1524;SALL1;SMARCD3;KDM2B;NF1;IGF1;ASCL1;SHCBP1;ELL3		.	transferase activity, transferring alkyl or aryl (other than methyl) groups (GO:0016765)	4/54	0.336433	0.863546	0.387838	0.915655	2.85918	-0.419463	MAT2A;GSTA3;CHML;SRM													.	RORA_2 (human)	1/42	0.904163	1	0.781438	3.53797e-29	6.14265	-1.70413e-09	TCF19
regulation of mRNA metabolic process (GO:1903311)	11/76	0.00255455	0.0327763	0.00901408	0.113313	-1.26856	4.336	CPSF4;RBM15B;CCNB1;RBFOX2;TRA2B;HNRNPA2B1;SRSF1;SRSF10;SRSF7;SRSF12;SRPK1		.	chloride transmembrane transporter activity (GO:0015108)	4/86	0.692822	0.935398	0.728098	0.954626	6.31168	-0.421513	GABRQ;ANO1;TTYH3;ANO4													.	NME2 (human)	1/45	0.91896	1	0.803456	3.53797e-29	6.15465	-1.70746e-09	RRM1
positive regulation of histone modification (GO:0031058)	9/55	0.00262727	0.0334868	0.00889021	0.113313	-1.2562	4.26683	CCNB1;EED;MYB;MTF2;CTR9;DNMT3B;WDR61;BRCA1;BRD7		.	RNA polymerase II transcription factor binding transcription factor activity involved in negative regulation of transcription (GO:0001191)	1/33	0.841525	0.972704	0.850806	0.983431	15.2354	-0.421651	HDAC1													.	Zfx (mouse)	1/43	0.909373	1	0.789038	3.53797e-29	6.18025	-1.71456e-09	PRSS35
positive regulation of nuclear division (GO:0051785)	9/55	0.00262727	0.0334868	0.00889021	0.113313	-1.18561	4.02704	RANBP1;PLK1;WNT5A;NUSAP1;PTEN;MSX1;IGF1;DLGAP5;AURKA		.	alcohol binding (GO:0043178)	4/89	0.718285	0.935603	0.751412	0.954626	6.40112	-0.426081	KL;RBP5;PTCH1;NF1													.	IRF1 (human)	1/39	0.886668	1	0.756957	3.53797e-29	6.68615	-1.85491e-09	TCF19
reciprocal meiotic recombination (GO:0007131)	2017-06-27	0.00278369	0.035248	0.00909674	0.115186	-0.685322	2.29264	MSH6;RAD51C;RAD51;LIG3;TRIP13;CCNB1IP1		.	actin binding (GO:0003779)	20/386	0.616904	0.903471	0.708594	0.938651	4.20043	-0.426389	DST;RDX;EGFR;SHROOM4;MYLK;SYNE1;CNN2;ANLN;MARCKS;MYO1B;KIF18A;DIAPH3;PALLD;EPB41L2;ENC1;FSCN1;SPIRE2;MYH10;PFN2;GAS7													.	EWSR1-FLI1 (human)	1/39	0.886668	1	0.756957	3.53797e-29	6.74351	-1.87082e-09	TCF19
reciprocal DNA recombination (GO:0035825)	2017-06-27	0.00278369	0.035248	0.00909674	0.115186	-0.67842	2.26955	MSH6;RAD51C;RAD51;LIG3;TRIP13;CCNB1IP1		.	ligase activity, forming carbon-sulfur bonds (GO:0016877)	1/33	0.841525	0.972704	0.850806	0.983431	15.4194	-0.426743	SAE1													.	CBX5 (human)	1/40	0.892828	1	0.765408	3.53797e-29	6.77624	-1.87991e-09	PRICKLE2
chordate embryonic development (GO:0043009)	23/226	0.0028347	0.0356947	0.0125814	0.118047	-1.58862	5.29449	ARNT2;CENPU;STIL;ICMT;TSHZ3;PTCH1;SRSF1;BRCA1;UBE2A;GDF3;TBX3;NCOR2;CCNB2;EDNRA;C5;CCNB1;MSH2;ETNK2;MYB;MSX1;MYH10;APBA2;BMPR1A		.	peptide hormone binding (GO:0017046)	1/33	0.841525	0.972704	0.850806	0.983431	15.4927	-0.428772	NPR2													.	MYC::MAX (human)	1/37	0.873266	1	0.739133	3.53797e-29	6.92796	-1.922e-09	TCF19
regulation of DNA binding (GO:0051101)	11/77	0.00283746	0.0356947	0.00979754	0.118047	-1.28747	4.29081	PARP1;LEF1;HMGB2;HJURP;HMGA2;NEK2;HMGB1;MSX1;IGF1;RUNX1T1;SMARCA4		.	transferase activity, transferring pentosyl groups (GO:0016763)	4/53	0.32394	0.863546	0.375322	0.915655	2.93169	-0.430101	PARP1;PARP2;GXYLT2;UMPS													.	INSM1 (human)	1/35	0.85828	1	0.720003	3.53797e-29	6.94392	-1.92642e-09	TCF19
establishment of mitotic spindle localization (GO:0040001)	2017-05-19	0.002859	0.0357329	0.00944498	0.118047	0.0171753	-0.0572228	GPSM2;NUSAP1;SPDL1;NDC80;CDK5RAP2		.	phosphatase regulator activity (GO:0019208)	5/75	0.384927	0.864456	0.44089	0.915655	2.98225	-0.434378	SH3RF2;PPP2R2C;ANP32E;PPP2R3A;ELFN1													.	MIZF (human)	1/37	0.873266	1	0.739133	3.53797e-29	6.9508	-1.92833e-09	TCF19
deoxyribonucleoside triphosphate metabolic process (GO:0009200)	2017-05-19	0.002859	0.0357329	0.00944498	0.118047	0.0783237	-0.26095	DUT;DTYMK;NUDT15;SAMHD1;TYMS		.	phosphoric diester hydrolase activity (GO:0008081)	4/90	0.726418	0.935603	0.758833	0.954626	6.58155	-0.438091	EDNRA;ADORA1;PDE5A;PLCXD1													.	NHLH1 (human)	1/35	0.85828	1	0.720003	3.53797e-29	6.96605	-1.93257e-09	TCF19
positive regulation of chromatin modification (GO:1903310)	9/56	0.0029827	0.037036	0.00982194	0.122362	-1.21021	3.98868	CCNB1;EED;MYB;MTF2;CTR9;DNMT3B;WDR61;BRCA1;BRD7		.	translation regulator activity (GO:0045182)	1/33	0.841525	0.972704	0.850806	0.983431	16.1218	-0.446184	RARA													.	CTCF (human)	1/35	0.85828	1	0.720003	3.53797e-29	7.01039	-1.94486e-09	TCF19
regulation of spindle organization (GO:0090224)	2017-04-12	0.00300162	0.037036	0.0102989	0.127075	2.03554	-6.70885	TPX2;CCNB1;BORA;AURKA		.	hydrolase activity, hydrolyzing O-glycosyl compounds (GO:0004553)	5/101	0.6463	0.923621	0.689849	0.951735	5.66768	-0.450317	GALC;KL;NEU3;HEXB;GLA													.	RXRA::VDR (human)	1/35	0.85828	1	0.720003	3.53797e-29	7.09954	-1.9696e-09	TCF19
purine nucleobase biosynthetic process (GO:0009113)	2017-04-12	0.00300162	0.037036	0.0102989	0.127075	2.10591	-6.9408	ADAL;PRPS1;PAICS;GART		.	channel regulator activity (GO:0016247)	5/102	0.654894	0.924142	0.697755	0.954626	5.77269	-0.455408	DLG1;NRXN1;NRXN2;ANK2;KCNAB2													.	NR1H2::RXRA (human)	1/35	0.85828	1	0.720003	3.53797e-29	7.11765	-1.97462e-09	TCF19
glycolipid catabolic process (GO:0019377)	2017-04-12	0.00300162	0.037036	0.0102989	0.127075	2.19656	-7.23958	GALC;NEU3;HEXB;GLA		.	ribosome binding (GO:0043022)	1/32	0.832419	0.972704	0.842208	0.983431	16.803	-0.465036	OLA1														REST (human)	1/35	0.85828	1	0.720003	3.53797e-29	7.14713	-1.9828e-09	TCF19
cellular component biogenesis (GO:0044085)	12/89	0.00305537	0.0375791	0.0106067	0.127555	-1.29554	4.25107	CLIP3;RPS17;LSG1;RPS19;AIFM1;RPL11;RPL35A;DROSHA;TIMM21;WDR12;TTC19;RPS24		.	omega peptidase activity (GO:0008242)	2017-04-22	0.0288239	0.267693	0.049944	0.467333	0.353804	-0.466283	USP13;UCHL1;GGH;PGPEP1														RREB1 (human)	1/35	0.85828	1	0.720003	3.53797e-29	7.16997	-1.98914e-09	TCF19
nucleobase metabolic process (GO:0009112)	10/67	0.00313684	0.0384586	0.0104039	0.127555	-1.19138	3.88173	ADAL;PRPS1;DUT;RRM1;ATIC;AMPD2;UMPS;TYMS;PAICS;GART		.	solute:sodium symporter activity (GO:0015370)	2/50	0.762523	0.94927	0.782428	0.965987	9.02775	-0.470006	SLC13A3;SLC5A3														RXR::RAR_DR5 (human)	1/35	0.85828	1	0.720003	3.53797e-29	7.23614	-2.00749e-09	TCF19
limb morphogenesis (GO:0035108)	13/101	0.0031713	0.0386358	0.0111604	0.133973	-1.37363	4.46921	FBN2;MED1;PTCH1;LEF1;AFF3;PCSK5;TBX3;SMARCA4;HOXA10;SALL1;MSX1;BMPR1B;BMPR1A		.	acetyltransferase activity (GO:0016407)	6/98	0.441023	0.864456	0.500532	0.915655	3.25185	-0.473646	SMARCE1;HAT1;EPC1;ESCO2;BRCA2;NAT8L														PLAG1 (human)	1/35	0.85828	1	0.720003	3.53797e-29	7.32447	-2.032e-09	TCF19
appendage morphogenesis (GO:0035107)	13/101	0.0031713	0.0386358	0.0111604	0.133973	-1.37081	4.46004	FBN2;MED1;PTCH1;LEF1;AFF3;PCSK5;TBX3;SMARCA4;HOXA10;SALL1;MSX1;BMPR1B;BMPR1A		.	quaternary ammonium group binding (GO:0050997)	2017-01-31	0.82279	0.969585	0.833116	0.981753	15.4826	-0.478211	NF1														EBF1 (mouse)	2017-01-22	0.707051	1	0.55652	3.53797e-29	7.93175	-2.20047e-09	PRSS35
embryo development ending in birth or egg hatching (GO:0009792)	23/230	0.00353195	0.0428943	0.0149834	0.133973	-1.56484	4.92772	ARNT2;CENPU;STIL;ICMT;TSHZ3;PTCH1;SRSF1;BRCA1;UBE2A;GDF3;TBX3;NCOR2;CCNB2;EDNRA;C5;CCNB1;MSH2;ETNK2;MYB;MSX1;MYH10;APBA2;BMPR1A		.	cofactor binding (GO:0048037)	14/266	0.585464	0.887418	0.665322	0.922016	4.02717	-0.481003	ACOT7;PARP1;AADAT;HHIP;KMO;PGD;TYMS;ETNPPL;DHFR;LDHB;GCLC;AIFM1;IVD;ME1														Mycn (mouse)	2017-01-20	0.672441	1	0.524017	3.53797e-29	8.20131	-2.27526e-09	PRSS35
translational initiation (GO:0006413)	16/139	0.00359464	0.0432991	0.0131586	0.133973	-1.37901	4.32957	RPL3;RPL31;RPS5;RPL11;RPL22;RPL35A;RPL9;RPS4X;RPS17;RPS19;RPL35;RPL15;RPS2;RPS24;RPL26L1;RPS23		.	disulfide oxidoreductase activity (GO:0015036)	2017-01-30	0.812609	0.969517	0.823501	0.981753	15.6528	-0.484574	DNAJC10														Lhx3 (mouse)	2017-01-16	0.590483	1	0.451696	3.53797e-29	8.49756	-2.35744e-09	PRSS35
regulation of histone H3-K4 methylation (GO:0051569)	2017-05-20	0.00364376	0.0432991	0.0112742	0.133973	-0.0764579	0.240049	MYB;CTR9;DNMT3B;WDR61;BRCA1		.	SH3 domain binding (GO:0017124)	7/119	0.468688	0.864456	0.531667	0.915655	3.33629	-0.485946	KHDRBS1;ABI2;ADAM12;ZNF106;PTTG3P;SHANK2;SH3BGR														GABPA (mouse)	2017-01-12	0.488042	1	0.3684	3.53797e-29	8.98483	-2.49263e-09	PRSS35
modulation by host of viral transcription (GO:0043921)	2017-05-20	0.00364376	0.0432991	0.0112742	0.133973	-0.0493295	0.154876	HDAC1;LEF1;HMGA2;TARDBP;SMARCA4		.	coenzyme binding (GO:0050662)	10/188	0.5715	0.887418	0.640152	0.922016	4.08289	-0.487658	DHFR;LDHB;GCLC;ACOT7;PARP1;AIFM1;IVD;ME1;KMO;PGD														Spz1 (mouse)	2017-01-12	0.488042	1	0.3684	3.53797e-29	9.02465	-2.50367e-09	PRSS35
modulation by host of symbiont transcription (GO:0052472)	2017-05-20	0.00364376	0.0432991	0.0112742	0.133973	-0.0303594	0.0953171	HDAC1;LEF1;HMGA2;TARDBP;SMARCA4		.	telomeric DNA binding (GO:0042162)	2017-04-16	0.00927794	0.122974	0.0208944	0.274741	0.232779	-0.487854	XRCC5;NCL;HNRNPA2B1;HNRNPD														Evi1 (mouse)	2017-01-11	0.458659	1	0.345671	3.53797e-29	9.58541	-2.65924e-09	PRSS35
cellular response to estradiol stimulus (GO:0071392)	2017-05-20	0.00364376	0.0432991	0.0112742	0.133973	-0.0298727	0.093789	SFRP1;H2AFZ;ZNF703;ESR1;EGFR		.	protein kinase C binding (GO:0005080)	4/45	0.226393	0.787471	0.27551	0.915655	2.05367	-0.49068	TOP2A;TOP2B;MARCKS;DACT3														T (mouse)	2017-01-11	0.458659	1	0.345671	3.53797e-29	9.60112	-2.6636e-09	PRSS35
establishment of spindle orientation (GO:0051294)	2017-05-20	0.00364376	0.0432991	0.0112742	0.133973	0.018309	-0.0574835	GPSM2;MAP4;SPDL1;NDC80;CDK5RAP2		.	ATPase activity, coupled to transmembrane movement of ions, phosphorylative mechanism (GO:0015662)	2017-01-30	0.812609	0.969517	0.823501	0.981753	15.9208	-0.492871	ATP1B3														Pou5f1 (mouse)	2017-01-10	0.42759	1	0.322126	3.53797e-29	10.2208	-2.83551e-09	PRSS35
apoptotic DNA fragmentation (GO:0006309)	2017-05-20	0.00364376	0.0432991	0.0112742	0.133973	0.0212894	-0.0668406	DFFA;AIFM1;HMGB2;CYCS;HMGB1		.	histone kinase activity (GO:0035173)	2017-04-16	0.00927794	0.122974	0.0208944	0.274741	0.23518	-0.492886	CHEK1;CDK1;VRK1;AURKA														Pax5 (mouse)	2017-01-10	0.42759	1	0.322126	3.53797e-29	10.3063	-2.85924e-09	PRSS35
nucleocytoplasmic transport (GO:0006913)	21/204	0.00369061	0.0437213	0.0149122	0.138905	-1.45058	4.54021	CHTOP;NUP205;NPM1;NUP107;ANP32A;CSE1L;SRSF1;THOC1;XPO7;IPO5;RBM15B;LSG1;XPO1;IPO9;SRSF3;NUP54;KPNA2;SRSF10;KPNA3;SRSF7;RAN		.	protein kinase regulator activity (GO:0019887)	7/121	0.486278	0.870053	0.548569	0.915655	3.56188	-0.495818	SPRED1;NPM1;CCND1;CCNE2;FGFR1OP;TRIB2;CKS1B														Pax4 (mouse)	2017-01-10	0.42759	1	0.322126	3.53797e-29	10.4102	-2.88805e-09	PRSS35
regulation of ubiquitin-protein transferase activity (GO:0051438)	13/103	0.00376652	0.0444841	0.0128046	0.138905	-1.35075	4.20438	PSMD11;ANAPC7;PLK1;PTEN;BUB1B;CCNB1;PSMA2;CDK1;ANAPC4;PSMD1;BUB3;FBXO5;MAD2L1		.	protein tyrosine kinase activity (GO:0004713)	8/142	0.508118	0.870053	0.573459	0.915655	3.61535	-0.503262	EPHA5;MELK;PEAK1;FGFR1OP;TTK;FGFR4;EGFR;EPHB3
hindlimb morphogenesis (GO:0035137)	7/38	0.00390269	0.0459518	0.0117972	0.138905	-0.934041	2.877	MED1;SALL1;PTCH1;MSX1;AFF3;BMPR1A;SMARCA4		.	glucuronosyltransferase activity (GO:0015020)	2017-01-30	0.812609	0.969517	0.823501	0.981753	16.267	-0.50359	EXT1
lung epithelial cell differentiation (GO:0060487)	2017-06-29	0.00407245	0.0478049	0.0121295	0.142384	-0.695617	2.11511	NCOR2;GPSM2;THRA;FNDC3B;IGF1;ASCL1		.	phosphatidylinositol bisphosphate binding (GO:1902936)	4/56	0.361459	0.863546	0.412758	0.915655	3.47327	-0.509555	SNX18;MYO1B;SYT1;PFN2
IMP metabolic process (GO:0046040)	2017-04-13	0.00415102	0.0478545	0.0128823	0.148512	1.74586	-5.3067	ATIC;AMPD2;GART;PAICS		.	tumor necrosis factor receptor binding (GO:0005164)	2017-01-31	0.82279	0.969585	0.833116	0.981753	16.5468	-0.51108	TRIM37
negative regulation of androgen receptor signaling pathway (GO:0060766)	2017-04-13	0.00415102	0.0478545	0.0128823	0.148512	1.77901	-5.40747	SFRP1;HDAC1;IGF1;SMARCA4		.	kinase inhibitor activity (GO:0019210)	4/57	0.373966	0.864456	0.425139	0.915655	3.51369	-0.511784	SPRED1;NPM1;FGFR1OP;TRIB2
mitotic metaphase plate congression (GO:0007080)	2017-04-13	0.00415102	0.0478545	0.0128823	0.148512	1.9707	-5.99013	CENPE;CCNB1;KIF18A;SPDL1		.	vitamin binding (GO:0019842)	5/80	0.439201	0.864456	0.494089	0.915655	3.52181	-0.512967	KL;RBP5;OGFOD1;TYMS;SLC19A1
ceramide catabolic process (GO:0046514)	2017-04-13	0.00415102	0.0478545	0.0128823	0.148512	1.97354	-5.99876	GALC;NEU3;HEXB;GLA		.	anion channel activity (GO:0005253)	5/80	0.439201	0.864456	0.494089	0.915655	3.52303	-0.513145	GABRQ;ANO1;TTYH3;VDAC3;ANO4
polyamine biosynthetic process (GO:0006596)	2017-04-13	0.00415102	0.0478545	0.0128823	0.148512	2.01592	-6.12758	ODC1;AZIN1;OAZ2;SRM		.	hydrolase activity, acting on carbon-nitrogen (but not peptide) bonds (GO:0016810)	7/123	0.503698	0.870053	0.565208	0.915655	3.69027	-0.513691	ADAL;HDAC2;ATIC;SALL1;MTHFD1;HDAC1;AMPD2
chaperone-mediated protein complex assembly (GO:0051131)	2017-04-13	0.00415102	0.0478545	0.0128823	0.148512	2.13181	-6.47983	CCT2;HSP90AA1;HSPD1;CCT6B		.	growth factor binding (GO:0019838)	7/123	0.503698	0.870053	0.565208	0.915655	3.72252	-0.518181	KL;COL3A1;RPS19;API5;RPS2;FGFR4;EGFR
gland development (GO:0048732)	22/220	0.00426778	0.0490541	0.0170762	0.151421	-1.48878	4.48843	MED1;DUT;ICMT;THRA;CADM1;LEF1;HMGA2;IGF1;TBX3;EGFR;DKK3;SMARCA4;CCNB2;SALL1;CCND1;SIX4;MYB;NF1;RARA;MSX1;EPHB3;BMPR1A		.	UDP-glycosyltransferase activity (GO:0008194)	7/132	0.579266	0.887418	0.636301	0.922016	4.43108	-0.529245	EXT1;B3GALNT2;GALNT12;UGCG;GCNT1;GXYLT2;UGGT1
synapse assembly (GO:0007416)	8/49	0.00453667	0.0519289	0.0134403	0.151421	-0.949127	2.8074	FARP1;CADM1;NRXN1;SLITRK6;PTEN;NRXN2;NRCAM;SHANK2		.	cysteine-type peptidase activity (GO:0008234)	9/172	0.592518	0.888778	0.656054	0.935735	4.5087	-0.531612	USP13;UCHL1;SFRP1;USP49;USP10;USP1;BLMH;BRCC3;PGPEP1
modulation of transcription in other organism involved in symbiotic interaction (GO:0052312)	2017-05-21	0.00457168	0.0519289	0.0133307	0.151421	-0.025324	0.0749054	HDAC1;LEF1;HMGA2;TARDBP;SMARCA4		.	cargo receptor activity (GO:0038024)	3/62	0.661021	0.926137	0.693669	0.954626	6.93813	-0.532386	COLEC12;PRSS12;LOXL2
amine biosynthetic process (GO:0009309)	2017-05-21	0.00457168	0.0519289	0.0133307	0.151421	0.0365821	-0.108206	ODC1;OAZ2;AZIN1;SULT1A2;SRM		.	glycoprotein binding (GO:0001948)	5/81	0.449941	0.864456	0.504513	0.915655	3.68329	-0.536487	LGALS1;SLIT1;GPC2;VIM;EGFR
chromatin silencing (GO:0006342)	2017-05-21	0.00457168	0.0519289	0.0133307	0.151421	0.119936	-0.354755	HELLS;DNMT3A;HAT1;DNMT3B;SMARCA4		.	acid-amino acid ligase activity (GO:0016881)	5/81	0.449941	0.864456	0.504513	0.915655	3.70107	-0.539078	GCLC;UBE2T;TRIM25;UBE2A;PAICS
signal transduction in response to DNA damage (GO:0042770)	13/106	0.00482592	0.0545722	0.0156131	0.155885	-1.32938	3.86615	PSMD11;PRKDC;USP10;BRCA1;BRCA2;SMC1A;PIDD1;PSMA2;PSMD1;BID;GTSE1;SOX4;E2F7		.	collagen binding (GO:0005518)	3/62	0.661021	0.926137	0.693669	0.954626	7.08825	-0.543906	CCBE1;PAK1;COL14A1
lung cell differentiation (GO:0060479)	2017-06-30	0.00486091	0.0545722	0.0138851	0.155885	-0.641107	1.86449	NCOR2;GPSM2;THRA;FNDC3B;IGF1;ASCL1		.	estrogen receptor binding (GO:0030331)	2017-04-28	0.0625819	0.419668	0.0933988	0.630003	0.628342	-0.545584	MED1;LEF1;NRIP1;PHB2
B cell activation involved in immune response (GO:0002312)	2017-06-30	0.00486091	0.0545722	0.0138851	0.155885	-0.623614	1.81361	MSH6;LGALS1;MSH2;EXO1;MLH1;HSPD1		.	ligand-dependent nuclear receptor transcription coactivator activity (GO:0030374)	4/46	0.23821	0.790012	0.287826	0.915655	2.33234	-0.54975	PSMC3IP;MED1;SMARCD3;WDR77
cellular response to estrogen stimulus (GO:0071391)	2017-06-30	0.00486091	0.0545722	0.0138851	0.155885	-0.591692	1.72078	SFRP1;H2AFZ;ZNF703;RARA;ESR1;EGFR		.	RNA polymerase II transcription factor binding (GO:0001085)	5/90	0.543424	0.887418	0.593922	0.922016	4.61921	-0.551715	HDAC2;HDAC1;DHX9;TCF4;TBX3
nuclear transport (GO:0051169)	21/209	0.00488605	0.0546954	0.0186446	0.164837	-1.41308	4.10638	CHTOP;NUP205;NPM1;NUP107;ANP32A;CSE1L;SRSF1;THOC1;XPO7;IPO5;RBM15B;LSG1;XPO1;IPO9;SRSF3;NUP54;KPNA2;SRSF10;KPNA3;SRSF7;RAN		.	chaperone binding (GO:0051087)	4/60	0.411315	0.864456	0.461843	0.915655	3.82136	-0.556599	DNAJB5;DNAJC10;HSPE1;HSPD1
intrinsic apoptotic signaling pathway (GO:0097193)	18/170	0.00513417	0.0573068	0.0182525	0.164837	-1.42504	4.07468	SIVA1;PRKDC;TNFRSF10B;BRCA1;BRCA2;MLH1;UACA;POLB;MSH6;TFDP1;MELK;AIFM1;MSH2;DNAJC10;E2F1;PMAIP1;CYCS;BID		.	ATPase binding (GO:0051117)	4/43	0.203245	0.75354	0.251167	0.915655	1.97485	-0.55883	DNAJC10;ATP1B3;ANK2;METTL21A
regulation of histone methylation (GO:0031060)	7/40	0.00524814	0.0582423	0.0148532	0.164837	-0.923002	2.62423	EED;MYB;MTF2;CTR9;DNMT3B;WDR61;BRCA1		.	hydrogen ion transmembrane transporter activity (GO:0015078)	6/104	0.498541	0.870053	0.555958	0.915655	4.01573	-0.558995	NDUFA4;ATP5A1;ATP5C1;COX6C;ATP5O;COX7C
microtubule bundle formation (GO:0001578)	7/40	0.00524814	0.0582423	0.0148532	0.164837	-0.859406	2.44341	TTLL5;MTCL1;MAP1B;PLK1;NAV1;KIF20A;CDK5RAP2		.	phosphatidylinositol phosphate binding (GO:1901981)	5/91	0.55336	0.887418	0.603294	0.922016	4.68394	-0.559446	MYO1B;SNX18;SYT1;RACGAP1;PFN2
smoothened signaling pathway (GO:0007224)	10/72	0.00531828	0.0586834	0.0158263	0.17047	-1.11818	3.17071	STIL;ARL3;PTCH1;SUFU;HHIP;GPC2;C21ORF2;IFT57;KIF7;HSPB11		.	deacetylase activity (GO:0019213)	3/35	0.295057	0.862487	0.341457	0.915655	3.78908	-0.560539	HDAC2;SALL1;HDAC1
positive regulation of ubiquitin-protein ligase activity involved in mitotic cell cycle (GO:0051437)	10/72	0.00531828	0.0586834	0.0158263	0.17047	-1.08803	3.08521	CCNB1;PSMD11;ANAPC7;PSMA2;PLK1;PTEN;CDK1;PSMD1;ANAPC4;FBXO5		.	cis-trans isomerase activity (GO:0016859)	4/43	0.203245	0.75354	0.251167	0.915655	1.989	-0.562834	PPIL1;FKBP9;FKBP3;PPIA
microtubule polymerization or depolymerization (GO:0031109)	2017-04-14	0.00556443	0.0608777	0.0158445	0.17047	1.71861	-4.81019	KIF18A;STMN1;KIF2C;FBXO5		.	myosin binding (GO:0017022)	2/48	0.742325	0.939562	0.763643	0.960828	9.33597	-0.582023	KIRREL;RAB6B
mitotic G2 DNA damage checkpoint (GO:0007095)	2017-04-14	0.00556443	0.0608777	0.0158445	0.17047	1.72771	-4.83566	CCNA2;BLM;CDK1;HMGA2		.	tumor necrosis factor receptor superfamily binding (GO:0032813)	4/43	0.203245	0.75354	0.251167	0.915655	2.07849	-0.588157	PIDD1;SIVA1;TRIM37;BID
centrosome duplication (GO:0051298)	2017-04-14	0.00556443	0.0608777	0.0158445	0.17047	1.76132	-4.92973	CEP152;SASS6;CCP110;BRCA2		.	calcium activated cation channel activity (GO:0005227)	2017-01-29	0.801844	0.965159	0.813332	0.978988	16.6168	-0.589265	ANO1
regulation of ligase activity (GO:0051340)	13/108	0.00565634	0.0615346	0.017731	0.171036	-1.28296	3.57709	PSMD11;ANAPC7;PLK1;PTEN;BUB1B;CCNB1;PSMA2;CDK1;PSMD1;ANAPC4;FBXO5;BUB3;MAD2L1		.	peptidyl-prolyl cis-trans isomerase activity (GO:0003755)	4/41	0.180855	0.721582	0.227315	0.902496	1.81109	-0.590976	PPIL1;FKBP9;FKBP3;PPIA
histone phosphorylation (GO:0016572)	2017-05-22	0.00565597	0.0615346	0.0156257	0.17047	0.0865813	-0.241402	CHEK1;CDK1;HMGA2;VRK1;AURKA		.	ubiquitinyl hydrolase activity (GO:0036459)	6/105	0.507939	0.870053	0.56492	0.915655	4.24815	-0.591349	USP13;UCHL1;USP49;USP10;USP1;BRCC3
cardiac muscle cell development (GO:0055013)	6/31	0.00575594	0.0622673	0.0158104	0.171036	-0.499569	1.38696	HDAC2;CCNB1;CXADR;CDK1;MYH10;TBX3		.	beta-amyloid binding (GO:0001540)	2017-01-29	0.801844	0.965159	0.813332	0.978988	16.7027	-0.592312	APBA2
2'-deoxyribonucleotide metabolic process (GO:0009394)	6/31	0.00575594	0.0622673	0.0158104	0.171036	-0.465152	1.29141	DUT;DTYMK;NUDT15;SAMHD1;TYMS;MUTYH		.	oxidoreductase activity, acting on paired donors, with incorporation or reduction of molecular oxygen, 2-oxoglutarate as one donor, and incorporation of one atom each of oxygen into both donors (GO:0016706)	2/49	0.752602	0.941951	0.773205	0.965987	10.1048	-0.60429	KDM2B;OGFOD1
organ regeneration (GO:0031100)	8/51	0.00582382	0.0628257	0.0163651	0.176542	-0.945535	2.61667	CCNA2;MED1;ATIC;CXCL12;CCND1;CDK1;MKI67;TYMS		.	hormone binding (GO:0042562)	4/62	0.435959	0.864456	0.485854	0.915655	4.16865	-0.607183	THRA;NPR2;ALDH1A1;EGFR
intracellular steroid hormone receptor signaling pathway (GO:0030518)	10/73	0.00587046	0.0631524	0.017124	0.17782	-1.05661	2.91858	MED1;RBFOX2;PTGES3;NCOA4;NRIP1;RARA;PGR;BRCA1;ESR1;RAN		.	RNA polymerase II core promoter proximal region sequence-specific DNA binding transcription factor activity involved in negative regulation of transcription (GO:0001078)	4/63	0.448173	0.864456	0.497697	0.915655	4.17154	-0.607603	DACH1;BCL11A;HMGA2;E2F8
pyrimidine-containing compound biosynthetic process (GO:0072528)	7/41	0.00603854	0.0647802	0.0165756	0.17782	-0.824133	2.25545	PRPS1;DUT;DTYMK;CTPS1;NME4;UMPS;TYMS		.	phosphatidylinositol-4,5-bisphosphate binding (GO:0005546)	4/41	0.180855	0.721582	0.227315	0.902496	1.8633	-0.608012	SNX18;MYO1B;SYT1;PFN2
nucleoside monophosphate biosynthetic process (GO:0009124)	11/85	0.00612249	0.0654988	0.0180899	0.188497	-1.1502	3.13512	PRPS1;DUT;ATIC;ATP5A1;ATP5C1;AMPD2;ATP5O;UMPS;TYMS;PAICS;GART		.	hydrolase activity, acting on carbon-nitrogen (but not peptide) bonds, in linear amides (GO:0016811)	3/60	0.638994	0.914843	0.673134	0.951735	6.86259	-0.610787	HDAC2;SALL1;HDAC1
methylation (GO:0032259)	25/269	0.00625406	0.0667215	0.024469	0.188497	-1.56624	4.24017	KMT2E;SUV39H2;CTR9;WDR61;ECE2;METTL21A;TYMS;FBL;MAT2A;SMYD2;DNMT3B;DPH5;SMYD3;WHSC1;TRDMT1;HELLS;ICMT;EED;TYW3;BHMT2;DNMT3A;SMARCA4;KIAA1456;GART;EZH2		.	exonuclease activity, active with either ribo- or deoxyribonucleic acids and producing 5'-phosphomonoesters (GO:0016796)	3/37	0.325259	0.863546	0.371645	0.915655	4.25861	-0.624771	FEN1;EXO1;DIS3L
histone methylation (GO:0016571)	10/74	0.00646632	0.0687959	0.0184988	0.188497	-1.10916	2.96879	KMT2E;FBL;SUV39H2;EED;CTR9;SMYD2;WDR61;WHSC1;SMYD3;EZH2		.	chloride channel activity (GO:0005254)	4/72	0.553329	0.887418	0.598228	0.922016	5.24775	-0.626788	GABRQ;ANO1;TTYH3;ANO4
cellular protein complex assembly (GO:0043623)	24/256	0.00655838	0.0695837	0.0249428	0.188497	-1.50649	4.01513	NDC1;CCT2;NUP205;HSP90AA1;PSMD11;CENPW;NUP107;CADPS;POMP;KIF23;TIMM21;MLH1;TTC19;HSPD1;CCT6B;CENPE;ANLN;CENPF;AIFM1;RACGAP1;PDGFC;AP2S1;FBXO5;GAS7		.	demethylase activity (GO:0032451)	2017-01-29	0.801844	0.965159	0.813332	0.978988	17.7397	-0.629085	KDM2B
negative regulation of epithelial cell proliferation (GO:0050680)	13/110	0.00659709	0.0698026	0.0200591	0.188497	-1.27438	3.39251	MED1;PTCH1;WNT5A;ATP5A1;PTEN;BRCA2;PHB2;WDR77;DLG1;SFRP1;CDK6;NF1;IFT57		.	RNA polymerase II transcription factor binding transcription factor activity involved in positive regulation of transcription (GO:0001190)	4/40	0.169985	0.695878	0.215615	0.875323	1.73922	-0.630609	PSIP1;SOX12;SOX4;SMARCA4
negative regulation of intracellular steroid hormone receptor signaling pathway (GO:0033144)	6/32	0.00676543	0.0711937	0.0179126	0.188497	-0.589773	1.55839	SFRP1;HDAC1;HMGA2;IGF1;PHB2;SMARCA4		.	RNA polymerase II core promoter sequence-specific DNA binding (GO:0000979)	2/43	0.685339	0.935398	0.710449	0.954626	9.47002	-0.632437	H2AFZ;SMYD3
pteridine-containing compound metabolic process (GO:0042558)	6/32	0.00676543	0.0711937	0.0179126	0.188497	-0.457567	1.20905	DHFR;ATIC;MTHFD1;TYMS;GART;SLC19A1		.	RNA polymerase II transcription coactivator activity (GO:0001105)	2017-04-24	0.0384559	0.308432	0.0628705	0.504247	0.538769	-0.633729	PSIP1;SOX12;SOX4;SMARCA4
tissue morphogenesis (GO:0048729)	31/358	0.00709641	0.0717681	0.0299776	0.189653	-1.42708	3.75937	SEMA3C;LAMA1;HHIP;COL11A1;SEMA3A;LEF1;GCNT1;SEMA3E;PHB2;EGFR;MYLK;EDNRA;PAK1;SALL1;SUFU;MSX1;IFT57;MED1;STIL;KDM2B;PTCH1;WNT5A;IGF1;ESR1;TBX3;SMARCA4;DLG1;SFRP1;CXCL12;TIMELESS;PGR		.	polyubiquitin binding (GO:0031593)	3/36	0.310148	0.863546	0.356575	0.915655	4.34196	-0.636999	ZRANB3;BRCC3;RAD18
muscle cell development (GO:0055001)	10/75	0.00710808	0.0717681	0.0199529	0.189653	-1.06226	2.79832	HDAC2;UCHL1;CCNB1;CXADR;LEF1;CDK1;IGF1;SMYD3;MYH10;TBX3		.	3'-5' exonuclease activity (GO:0008408)	2/45	0.709284	0.935398	0.732835	0.954626	9.54728	-0.637597	POLA1;DIS3L
nucleotide-excision repair (GO:0006289)	10/75	0.00710808	0.0717681	0.0199529	0.189653	-1.0442	2.75075	POLD3;RFC3;NEIL3;RFC4;PCNA;CETN2;POLE2;LIG3;BRCA2;HMGN1		.	voltage-gated calcium channel activity (GO:0005245)	2/44	0.697508	0.935398	0.721832	0.954626	9.555	-0.638112	CACNA1D;CACNA1G
positive regulation of mitosis (GO:0045840)	7/42	0.00691444	0.0717681	0.0184345	0.189653	-0.891278	2.34791	RANBP1;PLK1;NUSAP1;PTEN;IGF1;DLGAP5;AURKA		.	protein serine/threonine/tyrosine kinase activity (GO:0004712)	2/44	0.697508	0.935398	0.721832	0.954626	9.5826	-0.639955	TTK;AURKA
DNA alkylation (GO:0006305)	7/42	0.00691444	0.0717681	0.0184345	0.189653	-0.831445	2.19029	KMT2E;HELLS;DNMT3A;DNMT3B;TRDMT1;EZH2;SMARCA4		.	phosphatase inhibitor activity (GO:0019212)	3/38	0.340369	0.863546	0.386647	0.915655	4.36453	-0.640309	SH3RF2;ANP32E;ELFN1
DNA methylation (GO:0006306)	7/42	0.00691444	0.0717681	0.0184345	0.189653	-0.826581	2.17747	KMT2E;HELLS;DNMT3A;DNMT3B;TRDMT1;EZH2;SMARCA4		.	non-membrane spanning protein tyrosine kinase activity (GO:0004715)	2/46	0.720674	0.935603	0.743466	0.954626	9.8133	-0.653208	MELK;PEAK1
mammary gland epithelial cell proliferation (GO:0033598)	2017-04-15	0.00726601	0.0717681	0.019201	0.189653	1.70735	-4.49769	MED1;CCND1;WNT5A;ESR1		.	Rho GTPase binding (GO:0017048)	4/67	0.496095	0.870053	0.543817	0.915655	4.73356	-0.658918	FARP1;DIAPH3;ABI2;ECT2
regulation of axon extension involved in axon guidance (GO:0048841)	2017-04-15	0.00726601	0.0717681	0.019201	0.189653	1.7232	-4.53946	CXCL12;SEMA3A;WNT5A;SLIT1		.	metalloexopeptidase activity (GO:0008235)	3/39	0.355453	0.863546	0.401563	0.915655	4.49304	-0.659163	CPM;CPQ;RNPEP
negative regulation of mRNA splicing, via spliceosome (GO:0048025)	2017-04-15	0.00726601	0.0717681	0.019201	0.189653	1.84016	-4.84757	HNRNPA2B1;SRSF7;SRSF10;SRSF12		.	chemokine activity (GO:0008009)	2/47	0.731685	0.935603	0.753733	0.954626	9.91503	-0.659979	C5;CXCL12
ncRNA catabolic process (GO:0034661)	2017-04-15	0.00726601	0.0717681	0.019201	0.189653	2.06585	-5.44209	ZCCHC11;POP1;DIS3L;DROSHA		.	organic acid:sodium symporter activity (GO:0005343)	2017-01-28	0.79046	0.960281	0.802579	0.975003	16.3234	-0.661578	SLC13A3
auditory behavior (GO:0031223)	2017-03-08	0.00725784	0.0717681	0.0205148	0.189653	6.05936	-15.9623	NRXN1;SLITRK6;NRXN2		.	protein tyrosine/serine/threonine phosphatase activity (GO:0008138)	2/46	0.720674	0.935603	0.743466	0.954626	9.98987	-0.664961	PTEN;CDKN3
prostate epithelial cord arborization involved in prostate glandular acinus morphogenesis (GO:0060527)	2017-03-08	0.00725784	0.0717681	0.0205148	0.189653	6.14592	-16.1903	SFRP1;IGF1;ESR1		.	hydro-lyase activity (GO:0016836)	2/45	0.709284	0.935398	0.732835	0.954626	10.0101	-0.668502	CA12;FH
negative regulation of fibroblast apoptotic process (GO:2000270)	2017-03-08	0.00725784	0.0717681	0.0205148	0.189653	6.31032	-16.6234	SFRP1;DDIAS;API5		.	ATPase activity, coupled to transmembrane movement of ions (GO:0042625)	4/67	0.496095	0.870053	0.543817	0.915655	4.84246	-0.674078	ATP5A1;ATP5C1;ATP1B3;ATP5O
nuclear pore complex assembly (GO:0051292)	2017-03-08	0.00725784	0.0717681	0.0205148	0.189653	6.46001	-17.0177	NDC1;NUP205;NUP107		.	transmembrane receptor protein tyrosine kinase activity (GO:0004714)	4/65	0.472337	0.864456	0.52102	0.915655	4.62913	-0.674253	EPHA5;FGFR4;EGFR;EPHB3
establishment of integrated proviral latency (GO:0075713)	2017-03-08	0.00725784	0.0717681	0.0205148	0.189653	6.56062	-17.2827	XRCC5;PSIP1;PPIA		.	nucleobase-containing compound transmembrane transporter activity (GO:0015932)	2017-04-30	0.077026	0.464461	0.110851	0.663027	0.879234	-0.674265	SLC35B1;SLC29A4;SLC25A6;SLC29A2
regulation of mitotic spindle organization (GO:0060236)	2017-03-08	0.00725784	0.0717681	0.0205148	0.189653	6.59261	-17.367	TPX2;CCNB1;BORA		.	tRNA binding (GO:0000049)	3/38	0.340369	0.863546	0.386647	0.915655	4.59806	-0.67457	SLFN11;SSB;RPL35A
positive regulation of mitotic metaphase/anaphase transition (GO:0045842)	2017-03-08	0.00725784	0.0717681	0.0205148	0.189653	6.65521	-17.5319	PLK1;PTEN;DLGAP5		.	protein phosphatase regulator activity (GO:0019888)	4/65	0.472337	0.864456	0.52102	0.915655	4.6394	-0.675749	SH3RF2;PPP2R2C;PPP2R3A;ELFN1
positive regulation of mitotic sister chromatid separation (GO:1901970)	2017-03-08	0.00725784	0.0717681	0.0205148	0.189653	6.65959	-17.5435	PLK1;PTEN;DLGAP5		.	phosphatidylinositol phospholipase C activity (GO:0004435)	2017-01-28	0.79046	0.960281	0.802579	0.975003	16.9188	-0.685711	EDNRA
positive regulation of metaphase/anaphase transition of cell cycle (GO:1902101)	2017-03-08	0.00725784	0.0717681	0.0205148	0.189653	6.72789	-17.7234	PLK1;PTEN;DLGAP5		.	cation-transporting ATPase activity (GO:0019829)	4/65	0.472337	0.864456	0.52102	0.915655	4.70811	-0.685757	ATP5A1;ATP5C1;ATP1B3;ATP5O
regulation of DNA endoreduplication (GO:0032875)	2017-03-08	0.00725784	0.0717681	0.0205148	0.189653	6.7335	-17.7382	SMC1A;E2F7;E2F8		.	steroid dehydrogenase activity (GO:0016229)	2017-01-28	0.79046	0.960281	0.802579	0.975003	16.9588	-0.687332	HSD17B14
microtubule depolymerization (GO:0007019)	2017-03-08	0.00725784	0.0717681	0.0205148	0.189653	6.97903	-18.385	KIF18A;STMN1;KIF2C		.	acetyl-CoA:L-lysine N6-acetyltransferase (GO:0090595)	3/58	0.615981	0.903471	0.651605	0.938651	6.80997	-0.691286	HAT1;EPC1;BRCA2
intra-S DNA damage checkpoint (GO:0031573)	2017-03-08	0.00725784	0.0717681	0.0205148	0.189653	7.02092	-18.4953	MDC1;TIPIN;MSH2		.	histone acetyltransferase activity (GO:0004402)	3/58	0.615981	0.903471	0.651605	0.938651	6.82922	-0.69324	HAT1;EPC1;BRCA2
DNA strand renaturation (GO:0000733)	2017-03-08	0.00725784	0.0717681	0.0205148	0.189653	7.58993	-19.9943	ZRANB3;BLM;RAD54L		.	iron-sulfur cluster binding (GO:0051536)	4/65	0.472337	0.864456	0.52102	0.915655	4.766	-0.694189	POLA1;BRIP1;DNA2;MUTYH
heterochromatin organization (GO:0070828)	2017-03-08	0.00725784	0.0717681	0.0205148	0.189653	7.78926	-20.5194	HELLS;WDHD1;HMGA2		.	protein complex scaffold (GO:0032947)	3/57	0.604109	0.902717	0.640467	0.935735	6.80257	-0.696214	SMARCD1;DLG1;SHANK2
positive regulation of DNA metabolic process (GO:0051054)	14/124	0.00735841	0.0724375	0.0223761	0.193818	-1.236	3.24454	TOP2A;PCNA;CDC7;BRCA1;IGF1;BRCC3;EGFR;RAD51;PDGFC;CDK1;DNA2;FGFR4;E2F7;E2F8		.	ribonucleoprotein complex binding (GO:0043021)	4/69	0.519385	0.874168	0.566043	0.922016	5.19978	-0.699279	NPM1;OLA1;WDR12;SRP9
cellular component disassembly involved in execution phase of apoptosis (GO:0006921)	8/53	0.00737129	0.0724375	0.019723	0.193818	-0.786625	2.06492	DFFA;HMGB2;GAS2;PRKCQ;CLSPN;HMGB1;VIM;LMNB1		.	metal cluster binding (GO:0051540)	4/65	0.472337	0.864456	0.52102	0.915655	4.81486	-0.701306	POLA1;BRIP1;DNA2;MUTYH
gonad development (GO:0008406)	13/112	0.00765799	0.0750639	0.0226092	0.195506	-1.16096	3.00621	RRM1;NCOA4;WNT5A;HMGB2;HMGA2;BRCA2;ESR1;HOXA10;SFRP4;SFRP1;SALL1;MSH2;PATZ1		.	receptor signaling protein serine/threonine kinase activity (GO:0004702)	3/57	0.604109	0.902717	0.640467	0.935735	6.98574	-0.71496	BMPR1B;EGFR;BMPR1A
neural tube closure (GO:0001843)	10/76	0.00779801	0.0762428	0.0214888	0.195506	-0.969197	2.49455	STIL;SFRP1;SALL1;DLC1;PTCH1;SUFU;WNT5A;RARA;IFT57;KIF20B		.	oxidoreductase activity, acting on the aldehyde or oxo group of donors (GO:0016903)	2/42	0.672771	0.932625	0.698678	0.954626	10.2925	-0.717926	ALDH1A1;ALDH7A1
response to estradiol (GO:0032355)	12/100	0.0078652	0.0764387	0.0226003	0.195506	-1.11518	2.86742	CCNA2;NCOR2;ARNT2;SFRP1;H2AFZ;PTCH1;ZNF703;RARA;PTEN;BID;ESR1;EGFR		.	potassium channel regulator activity (GO:0015459)	3/40	0.370491	0.864456	0.416373	0.915655	5.04873	-0.735369	DLG1;ANK2;KCNAB2
positive regulation of DNA binding (GO:0043388)	6/33	0.00789721	0.0764387	0.0201986	0.195506	-0.458991	1.18019	PARP1;HMGB2;HMGA2;HMGB1;IGF1;SMARCA4		.	ion gated channel activity (GO:0022839)	3/40	0.370491	0.864456	0.416373	0.915655	5.05023	-0.735589	ANO1;TTYH3;ANO4
cardiac cell development (GO:0055006)	6/33	0.00789721	0.0764387	0.0201986	0.195506	-0.403702	1.03803	HDAC2;CCNB1;CXADR;CDK1;MYH10;TBX3		.	activating transcription factor binding (GO:0033613)	3/53	0.554249	0.887418	0.593455	0.922016	6.17869	-0.737979	HDAC1;PSIP1;TBX3
deoxyribose phosphate metabolic process (GO:0019692)	6/33	0.00789721	0.0764387	0.0201986	0.195506	-0.344527	0.88587	DUT;DTYMK;NUDT15;SAMHD1;TYMS;MUTYH		.	receptor regulator activity (GO:0030545)	3/42	0.400348	0.864456	0.445616	0.915655	5.08358	-0.740446	MED1;DUT;WNT5A
protein methylation (GO:0006479)	12/101	0.00849809	0.0818444	0.0240496	0.214745	-1.1698	2.92792	KMT2E;FBL;SUV39H2;ICMT;EED;CTR9;SMYD2;WDR61;WHSC1;SMYD3;METTL21A;EZH2		.	modified amino acid binding (GO:0072341)	3/53	0.554249	0.887418	0.593455	0.922016	6.20641	-0.741289	SYT1;TYMS;SLC19A1
protein alkylation (GO:0008213)	12/101	0.00849809	0.0818444	0.0240496	0.214745	-1.16683	2.9205	KMT2E;FBL;SUV39H2;ICMT;EED;CTR9;SMYD2;WDR61;WHSC1;SMYD3;METTL21A;EZH2		.	carboxypeptidase activity (GO:0004180)	3/40	0.370491	0.864456	0.416373	0.915655	5.13125	-0.74739	CPM;CPQ;BLMH
tube closure (GO:0060606)	10/77	0.00853839	0.082028	0.0231089	0.214745	-0.959735	2.4	SFRP1;STIL;SALL1;SUFU;DLC1;PTCH1;WNT5A;RARA;IFT57;KIF20B		.	phosphotransferase activity, phosphate group as acceptor (GO:0016776)	3/41	0.385462	0.864456	0.431063	0.915655	5.15659	-0.75108	DLG1;DTYMK;NME4
embryo development (GO:0009790)	25/276	0.00856665	0.0820953	0.0313611	0.214745	-1.3789	3.44707	TSHZ3;SRSF1;ATP5A1;BRCA1;CCNB2;EDNRA;C5;CCNB1;RACGAP1;MYB;MSX1;MYH10;ARNT2;CENPU;STIL;ICMT;PTCH1;UBE2A;GDF3;TBX3;NCOR2;MSH2;ETNK2;APBA2;BMPR1A		.	hydrolase activity, acting on carbon-nitrogen (but not peptide) bonds, in cyclic amidines (GO:0016814)	4/36	0.129066	0.607461	0.170707	0.788951	1.52138	-0.758355	ADAL;ATIC;MTHFD1;AMPD2
tube formation (GO:0035148)	13/114	0.00884917	0.0845928	0.0253927	0.214745	-1.15235	2.84619	STIL;PTCH1;WNT5A;EDAR;SFRP1;SALL1;PODXL;DLC1;SUFU;RARA;IFT57;KIF20B;SOX4		.	carboxy-lyase activity (GO:0016831)	4/36	0.129066	0.607461	0.170707	0.788951	1.5466	-0.770928	ODC1;ME1;UMPS;PAICS
nucleic acid transport (GO:0050657)	16/153	0.00901187	0.0852533	0.0274655	0.214745	-1.23844	3.04919	NDC1;CHTOP;NUP205;NUP107;SRSF1;THOC1;XPO7;CKAP5;XPO1;NUP50;HNRNPA2B1;SRSF3;NUP54;NUP43;SRSF10;SRSF7		.	intramolecular oxidoreductase activity (GO:0016860)	3/55	0.579646	0.887418	0.61745	0.922016	6.54485	-0.781712	PTGES3;HYI;PDIA6
RNA transport (GO:0050658)	16/153	0.00901187	0.0852533	0.0274655	0.214745	-1.23589	3.04292	NDC1;CHTOP;NUP205;NUP107;SRSF1;THOC1;XPO7;CKAP5;XPO1;NUP50;HNRNPA2B1;SRSF3;NUP54;NUP43;SRSF10;SRSF7		.	ligand-dependent nuclear receptor binding (GO:0016922)	2017-04-19	0.0173643	0.174979	0.0335959	0.338543	0.458519	-0.79924	SMARCE1;NCOR2;MED1;SMARCD3
establishment of RNA localization (GO:0051236)	16/153	0.00901187	0.0852533	0.0274655	0.214745	-1.23334	3.03663	NDC1;CHTOP;NUP205;NUP107;SRSF1;THOC1;XPO7;CKAP5;XPO1;NUP50;HNRNPA2B1;SRSF3;NUP54;NUP43;SRSF10;SRSF7		.	scavenger receptor activity (GO:0005044)	3/45	0.444323	0.864456	0.488324	0.915655	5.49163	-0.799881	COLEC12;PRSS12;LOXL2
circadian rhythm (GO:0007623)	14/127	0.00902864	0.0852533	0.0263687	0.214745	-1.2224	3.00972	HDAC2;DHX9;HDAC1;NONO;PTEN;TYMS;EGFR;RAI1;PPP1CC;PER3;NRIP1;ADORA1;TIMELESS;HNRNPD		.	aminopeptidase activity (GO:0004177)	2/41	0.659799	0.926137	0.686514	0.954626	10.4294	-0.800288	RNPEP;BLMH
regulation of DNA-templated transcription, elongation (GO:0032784)	7/44	0.00894387	0.0852533	0.0225817	0.214745	-0.688332	1.69476	SUPT16H;CTR9;THOC1;WDR61;ELL3;HMGN1;EZH2		.	bHLH transcription factor binding (GO:0043425)	2017-01-27	0.778423	0.950554	0.791206	0.967167	15.7833	-0.80038	ASCL1
protein folding (GO:0006457)	21/221	0.00909837	0.0857022	0.0305647	0.214745	-1.28088	3.14696	CCT2;PPIL1;HSP90AA1;VBP1;PTGES3;HSPE1;PDIA6;HSPD1;CCT6B;CCT6A;DNAJC2;LMAN1;HSPH1;DNAJB5;DNAJC10;FKBP9;FKBP3;UGGT1;PPIA;CCT5;CCT4		.	4 iron, 4 sulfur cluster binding (GO:0051539)	4/39	0.159356	0.65923	0.204087	0.844276	1.93129	-0.804736	POLA1;BRIP1;DNA2;MUTYH
sympathetic nervous system development (GO:0048485)	2017-04-16	0.00927794	0.0867589	0.0229648	0.214745	1.4882	-3.63809	SEMA3A;NF1;ASCL1;SOX4		.	manganese ion binding (GO:0030145)	3/45	0.444323	0.864456	0.488324	0.915655	5.52618	-0.804912	FEN1;PAPOLA;ME1
cytokinetic process (GO:0032506)	2017-04-16	0.00927794	0.0867589	0.0229648	0.214745	1.72044	-4.20583	SNX18;RACGAP1;SPIRE2;UNC119		.	acetylglucosaminyltransferase activity (GO:0008375)	3/44	0.429794	0.864456	0.47426	0.915655	5.5694	-0.811208	EXT1;B3GALNT2;GCNT1
pteridine-containing compound biosynthetic process (GO:0042559)	2017-04-16	0.00927794	0.0867589	0.0229648	0.214745	1.83667	-4.48995	DHFR;ATIC;MTHFD1;GART		.	ligase activity, forming carbon-oxygen bonds (GO:0016875)	3/45	0.444323	0.864456	0.488324	0.915655	5.59781	-0.815345	NARS2;HARS;IARS
organelle assembly (GO:0070925)	25/278	0.00934271	0.0869435	0.0335778	0.225035	-1.39115	3.39789	TMF1;CETN2;FBF1;CBY1;CCP110;KIF11;HSPB11;CELSR3;AURKA;BMS1;OGFOD1;NEK2;FBXO5;IFT57;MYH10;PLK4;NPM1;CENPW;CEP152;HAUS1;CENPE;ANLN;CENPF;SASS6;CEP162		.	aminoacyl-tRNA ligase activity (GO:0004812)	3/45	0.444323	0.864456	0.488324	0.915655	5.62771	-0.819701	NARS2;IARS;HARS
axis specification (GO:0009798)	10/78	0.00933152	0.0869435	0.0248154	0.225035	-0.932659	2.27802	STIL;SFRP1;PTCH1;WNT5A;MNS1;GDF3;TBX3;HSPB11;BMPR1A;AURKA		.	ligase activity, forming aminoacyl-tRNA and related compounds (GO:0016876)	3/45	0.444323	0.864456	0.488324	0.915655	5.67274	-0.826259	NARS2;IARS;HARS
in utero embryonic development (GO:0001701)	21/222	0.00955255	0.0886825	0.0317699	0.225035	-1.29348	3.1337	ARNT2;STIL;ICMT;TSHZ3;PTCH1;SRSF1;UBE2A;GDF3;TBX3;NCOR2;CCNB2;EDNRA;C5;CCNB1;MSH2;ETNK2;MYB;MSX1;MYH10;APBA2;BMPR1A		.	NAD binding (GO:0051287)	3/50	0.514495	0.870053	0.555682	0.915655	5.95253	-0.8286	LDHB;PARP1;ME1
negative regulation of ubiquitin-protein ligase activity involved in mitotic cell cycle (GO:0051436)	9/67	0.00991739	0.0918489	0.0255012	0.225035	-0.8344	1.99222	PSMD11;ANAPC7;PSMA2;BUB1B;PSMD1;ANAPC4;FBXO5;BUB3;MAD2L1		.	cyclin-dependent protein kinase activity (GO:0097472)	3/32	0.250177	0.805898	0.296036	0.915655	3.87752	-0.83676	CDK6;CDK1;CDK14
regulation of extrinsic apoptotic signaling pathway via death domain receptors (GO:1902041)	7/45	0.010108	0.0931669	0.0248792	0.225035	-0.710337	1.68589	PIDD1;SFRP1;HMGB2;NF1;PMAIP1;BRCA1;BMPR1B		.	cyclin binding (GO:0030332)	2017-04-19	0.0173643	0.174979	0.0335959	0.338543	0.482281	-0.84066	CDK6;PTCH1;CDK1;CDK14
cellular response to amino acid stimulus (GO:0071230)	7/45	0.010108	0.0931669	0.0248792	0.225035	-0.641491	1.52249	COL3A1;PDGFD;DNMT3A;PDGFC;DNMT3B;EGFR;IPO5		.	carbohydrate derivative transporter activity (GO:1901505)	4/31	0.0848193	0.469493	0.120082	0.664678	1.1174	-0.844865	SLC35B1;SLC29A4;SLC25A6;SLC29A2
negative regulation of canonical Wnt signaling pathway (GO:0090090)	11/91	0.0101344	0.0931881	0.0271042	0.225035	-1.03938	2.4666	SFRP4;HDAC2;SFRP1;CDH2;WNT5A;LEF1;G3BP1;CBY1;DACT3;PPP2R3A;DKK3		.	cyclin-dependent protein serine/threonine kinase activity (GO:0004693)	3/32	0.250177	0.805898	0.296036	0.915655	3.92238	-0.846441	CDK6;CDK1;CDK14
rhythmic process (GO:0048511)	23/252	0.010424	0.0932162	0.0353248	0.225035	-1.35724	3.2205	SUV39H2;HDAC2;DHX9;HDAC1;PRKDC;CBX3;NONO;PTEN;TYMS;ESR1;EGFR;NCOR2;FBXL21;RAI1;PPP1CC;SFPQ;PER3;NRIP1;TIMELESS;ADORA1;HNRNPD;PGR;BMPR1B		.	oxidoreductase activity, acting on a heme group of donors (GO:0016675)	3/32	0.250177	0.805898	0.296036	0.915655	3.96285	-0.855174	NDUFA4;COX6C;COX7C
intrinsic apoptotic signaling pathway in response to DNA damage (GO:0008630)	10/79	0.0101797	0.0932162	0.0266108	0.225035	-0.938565	2.22706	POLB;MSH6;MSH2;PRKDC;E2F1;PMAIP1;BRCA1;BRCA2;MLH1;UACA		.	transition metal ion transmembrane transporter activity (GO:0046915)	2017-01-27	0.778423	0.950554	0.791206	0.967167	16.9205	-0.858051	SLC39A6
negative regulation of phagocytosis (GO:0050765)	2017-03-09	0.0104512	0.0932162	0.0262366	0.225035	5.55044	-13.1703	CNN2;PTEN;HMGB1		.	SH2 domain binding (GO:0042169)	4/31	0.0848193	0.469493	0.120082	0.664678	1.14886	-0.868659	DLC1;CTR9;SHCBP1;PAG1
positive regulation of cell cycle checkpoint (GO:1901978)	2017-03-09	0.0104512	0.0932162	0.0262366	0.225035	6.01086	-14.2628	GEN1;DYNC1LI1;MAD2L1		.	NADP binding (GO:0050661)	3/49	0.500827	0.870053	0.542634	0.915655	6.31793	-0.879465	DHFR;ME1;PGD
histone-serine phosphorylation (GO:0035404)	2017-03-09	0.0104512	0.0932162	0.0262366	0.225035	6.22015	-14.7594	HMGA2;VRK1;AURKA		.	nucleobase-containing compound kinase activity (GO:0019205)	3/50	0.514495	0.870053	0.555682	0.915655	6.3989	-0.890735	DLG1;DTYMK;NME4
regulation of helicase activity (GO:0051095)	2017-03-09	0.0104512	0.0932162	0.0262366	0.225035	6.44909	-15.3026	MSH6;CHTOP;MSH2		.	RNA polymerase activity (GO:0034062)	3/47	0.472921	0.864456	0.515887	0.915655	6.12442	-0.892049	POLA1;PRIM1;POLR1C
DNA damage response, detection of DNA damage (GO:0042769)	2017-03-09	0.0104512	0.0932162	0.0262366	0.225035	6.62638	-15.7233	PARP1;HMGA2;SOX4		.	cadherin binding (GO:0045296)	2017-01-27	0.778423	0.950554	0.791206	0.967167	17.6065	-0.892838	OLFM4
protein localization to kinetochore (GO:0034501)	2017-03-09	0.0104512	0.0932162	0.0262366	0.225035	6.67976	-15.85	CDK1;BUB1B;SPDL1		.	protein serine/threonine kinase inhibitor activity (GO:0030291)	2017-01-27	0.778423	0.950554	0.791206	0.967167	17.6289	-0.893975	SPRED1
2'-deoxyribonucleotide biosynthetic process (GO:0009265)	2017-03-09	0.0104512	0.0932162	0.0262366	0.225035	6.86636	-16.2927	DTYMK;DUT;TYMS		.	DNA-directed RNA polymerase activity (GO:0003899)	3/47	0.472921	0.864456	0.515887	0.915655	6.14182	-0.894583	POLA1;PRIM1;POLR1C
negative regulation of axon extension involved in axon guidance (GO:0048843)	2017-03-09	0.0104512	0.0932162	0.0262366	0.225035	6.99761	-16.6042	SEMA3A;WNT5A;SLIT1		.	cyclic-nucleotide phosphodiesterase activity (GO:0004112)	2017-01-26	0.765696	0.94927	0.77918	0.965987	17.2708	-0.899161	PDE5A
deoxyribose phosphate biosynthetic process (GO:0046385)	2017-03-09	0.0104512	0.0932162	0.0262366	0.225035	7.02032	-16.658	DTYMK;DUT;TYMS		.	MHC protein binding (GO:0042287)	2017-01-27	0.778423	0.950554	0.791206	0.967167	17.7993	-0.902615	ATP5A1
purine deoxyribonucleotide catabolic process (GO:0009155)	2017-03-09	0.0104512	0.0932162	0.0262366	0.225035	7.02908	-16.6788	SAMHD1;NUDT15;MUTYH		.	thyroid hormone receptor binding (GO:0046966)	2017-01-27	0.778423	0.950554	0.791206	0.967167	17.931	-0.909296	MED1
meiotic chromosome segregation (GO:0045132)	2017-03-09	0.0104512	0.0932162	0.0262366	0.225035	8.14567	-19.3283	MLH1;SMC4;SMC2		.	retinoic acid receptor binding (GO:0042974)	3/46	0.458703	0.864456	0.502204	0.915655	6.28656	-0.915665	NCOR2;MED1;NRIP1
macromolecule methylation (GO:0043414)	17/169	0.010511	0.0935334	0.0317087	0.225035	-1.24426	2.9482	KMT2E;HELLS;SUV39H2;ICMT;EED;CTR9;DNMT3A;WDR61;METTL21A;SMARCA4;FBL;SMYD2;DNMT3B;WHSC1;SMYD3;TRDMT1;EZH2		.	rRNA binding (GO:0019843)	4/33	0.101499	0.521424	0.139484	0.710117	1.42305	-0.926676	RPS4X;KDM2B;RPL11;RPL9
positive regulation of neural precursor cell proliferation (GO:2000179)	6/35	0.0105584	0.0937393	0.025347	0.225035	-0.361783	0.856426	KIAA1524;ASPM;SMARCD3;IGF1;ASCL1;ELL3		.	oxidoreductase activity, acting on a heme group of donors, oxygen as acceptor (GO:0016676)	2017-03-31	0.23544	0.787471	0.280954	0.915655	3.90499	-0.933013	NDUFA4;COX6C;COX7C
cytoskeleton-dependent intracellular transport (GO:0030705)	12/104	0.0106373	0.0942231	0.0288064	0.234012	-1.03953	2.45547	AP3M2;UCHL1;DST;MAP1B;CEP152;ARL3;KIF4A;KIF14;AP3B1;NEFM;IFT57;RASGRP1		.	heme-copper terminal oxidase activity (GO:0015002)	2017-03-31	0.23544	0.787471	0.280954	0.915655	3.9298	-0.938941	NDUFA4;COX6C;COX7C
morphogenesis of an epithelium (GO:0002009)	26/296	0.0108633	0.0960049	0.0384633	0.234012	-1.25063	2.93067	SEMA3C;LAMA1;HHIP;SEMA3A;LEF1;SEMA3E;PHB2;EGFR;EDNRA;PAK1;SALL1;SUFU;IFT57;MED1;STIL;KDM2B;PTCH1;WNT5A;IGF1;ESR1;TBX3;DLG1;SFRP1;CXCL12;TIMELESS;PGR		.	cytochrome-c oxidase activity (GO:0004129)	2017-03-31	0.23544	0.787471	0.280954	0.915655	3.95839	-0.945773	NDUFA4;COX6C;COX7C
negative regulation of nervous system development (GO:0051961)	20/211	0.0110099	0.097078	0.0348959	0.234012	-1.19728	2.79236	EPHA5;MED1;HDAC2;BCL11A;SEMA3A;WNT5A;PTEN;HMGA2;ASCL1;ASPM;COL3A1;LGALS1;SUFU;NF1;SLIT1;HMG20A;VIM;ATF5;CDK5RAP2;BMPR1A		.	neuropeptide receptor binding (GO:0071855)	2017-01-26	0.765696	0.94927	0.77918	0.965987	18.2332	-0.949264	MRAP2
positive regulation of protein import into nucleus (GO:0042307)	10/80	0.0110853	0.0975206	0.028497	0.234012	-0.931732	2.16879	EDAR;MED1;PARP1;CDK1;IGF1;ECT2;UACA;EGFR;BMPR1A;IPO5		.	Rho GTPase activator activity (GO:0005100)	2/39	0.63262	0.908985	0.660979	0.938651	9.98578	-0.952915	SYDE1;DLC1
positive regulation of response to DNA damage stimulus (GO:2001022)	8/57	0.0113695	0.0996464	0.0278577	0.234012	-0.650444	1.50001	SPRED1;BCLAF1;PMAIP1;HMGA2;BRCA1;MSX1;BRCC3;EGFR		.	calmodulin-dependent protein kinase activity (GO:0004683)	2017-01-26	0.765696	0.94927	0.77918	0.965987	18.6684	-0.971922	MYLK
protein monoubiquitination (GO:0006513)	7/46	0.0113786	0.0996464	0.0273319	0.234012	-0.544857	1.25651	KDM2B;FANCL;UBE2T;CTR9;FBXL2;DTL;CUL4B		.	RNA helicase activity (GO:0003724)	2017-03-29	0.20648	0.76194	0.251037	0.915655	3.63223	-0.987559	DHX9;G3BP1;DHX15
positive regulation of protein maturation (GO:1903319)	22/240	0.0114961	0.100173	0.0374817	0.234012	-1.24513	2.86487	CCBE1;HDAC2;PLK2;PLK1;PTEN;TNFRSF10B;HMGB1;HSPE1;UACA;HSPD1;AURKA;PIDD1;GCLC;AIFM1;DLC1;PMAIP1;CYCS;IFT57;FGFR4;BID;TRIB2;DLGAP5		.	retinoid binding (GO:0005501)	2/38	0.618407	0.903471	0.647597	0.938651	10.1725	-1.03262	RBP5;RARA
positive regulation of protein processing (GO:0010954)	22/240	0.0114961	0.100173	0.0374817	0.234012	-1.24265	2.85918	CCBE1;HDAC2;PLK2;PLK1;PTEN;TNFRSF10B;HMGB1;HSPE1;UACA;HSPD1;AURKA;PIDD1;GCLC;AIFM1;DLC1;PMAIP1;CYCS;FGFR4;IFT57;BID;TRIB2;DLGAP5		.	isoprenoid binding (GO:0019840)	2/38	0.618407	0.903471	0.647597	0.938651	10.1981	-1.03522	RBP5;RARA
regulation of axon guidance (GO:1902667)	2017-04-17	0.0116202	0.100173	0.0271459	0.234012	1.73071	-3.98212	CXCL12;SEMA3A;WNT5A;SLIT1		.	3',5'-cyclic-nucleotide phosphodiesterase activity (GO:0004114)	2017-01-25	0.752238	0.941951	0.766462	0.960828	17.5789	-1.05126	PDE5A
establishment of mitotic spindle orientation (GO:0000132)	2017-04-17	0.0116202	0.100173	0.0271459	0.234012	1.7561	-4.04054	GPSM2;SPDL1;NDC80;CDK5RAP2		.	exoribonuclease activity, producing 5'-phosphomonoesters (GO:0016896)	2017-01-25	0.752238	0.941951	0.766462	0.960828	18.369	-1.09851	DIS3L
oocyte maturation (GO:0001556)	2017-04-17	0.0116202	0.100173	0.0271459	0.234012	1.78586	-4.10902	CCNB1;FBXO5;TRIP13;BRCA2		.	steroid dehydrogenase activity, acting on the CH-OH group of donors, NAD or NADP as acceptor (GO:0033764)	2017-01-25	0.752238	0.941951	0.766462	0.960828	18.4578	-1.10382	HSD17B14
negative regulation of mRNA processing (GO:0050686)	2017-04-17	0.0116202	0.100173	0.0271459	0.234012	1.82612	-4.20165	HNRNPA2B1;SRSF10;SRSF7;SRSF12		.	protein disulfide oxidoreductase activity (GO:0015035)	2017-01-25	0.752238	0.941951	0.766462	0.960828	18.7624	-1.12204	DNAJC10
male meiosis I (GO:0007141)	2017-04-17	0.0116202	0.100173	0.0271459	0.234012	1.98341	-4.56354	CCNA1;RAD51C;TRIP13;BRCA2		.	NF-kappaB binding (GO:0051059)	2017-01-25	0.752238	0.941951	0.766462	0.960828	18.7973	-1.12412	NPM1
pyrimidine nucleoside triphosphate metabolic process (GO:0009147)	2017-05-26	0.0118094	0.101577	0.0273876	0.23557	0.339015	-0.775306	DUT;DTYMK;NME4;CTPS1;TYMS		.	protein phosphatase inhibitor activity (GO:0004864)	2/36	0.588718	0.887418	0.619582	0.922016	9.60629	-1.14737	SH3RF2;ELFN1
antigen processing and presentation of exogenous peptide antigen via MHC class II (GO:0019886)	11/93	0.011844	0.101648	0.0307255	0.253047	-0.937926	2.14432	CENPE;KIF18A;RACGAP1;KIF4A;CLTC;AP2S1;KIF23;KIF2C;KIF22;KIF11;KIF15		.	glutathione transferase activity (GO:0004364)	2017-01-25	0.752238	0.941951	0.766462	0.960828	19.2355	-1.15033	GSTA3
ncRNA processing (GO:0034470)	22/241	0.0120255	0.102977	0.0388409	0.253047	-1.18516	2.69416	ZCCHC11;SSB;POP1;TYW3;RPL11;RPL35A;NOLC1;TSEN2;WDR12;PUS7;GTPBP3;FBL;RPS17;RPS19;PAPD5;EXOSC8;GAR1;DROSHA;RPP14;INTS8;TRDMT1;RPS24		.	phosphorus-oxygen lyase activity (GO:0016849)	2017-02-22	0.33695	0.863546	0.377816	0.915655	7.99798	-1.17336	GUCY1A2;NPR2
cellular modified amino acid metabolic process (GO:0006575)	19/199	0.0120827	0.103238	0.0368639	0.253047	-1.13514	2.57758	MED1;CPQ;AADAT;BHMT2;DNMT3A;DIO2;MBOAT1;KMO;TYMS;DHFR;GCLC;ATIC;MTHFD1;MAT2A;GSTA3;DNMT3B;GART;ALDH7A1;SLC19A1		.	scaffold protein binding (GO:0097110)	2/35	0.573242	0.887418	0.604944	0.922016	9.83634	-1.17484	VIM;CACNA1G
histone lysine methylation (GO:0034968)	8/58	0.0125795	0.107245	0.030207	0.253047	-0.635106	1.41796	KMT2E;SUV39H2;CTR9;SMYD2;WDR61;WHSC1;SMYD3;EZH2		.	frizzled binding (GO:0005109)	2/36	0.588718	0.887418	0.619582	0.922016	9.85177	-1.17669	SFRP1;WNT5A
cellular process involved in reproduction in multicellular organism (GO:0022412)	21/228	0.0126758	0.107506	0.0397617	0.253047	-1.23416	2.75244	TMF1;CXADR;ODF2;PRKDC;DDIAS;HEXB;HMGB2;BRCA2;MLH1;CCNB1IP1;SRPK1;ASPM;SFRP1;TTLL5;CCNB1;CXCL12;MSH2;RARA;FBXO5;SLIRP;TRIP13		.	calcium-dependent phospholipid binding (GO:0005544)	2/36	0.588718	0.887418	0.619582	0.922016	9.93355	-1.18646	SYT1;SYT11
positive regulation of proteolysis (GO:0045862)	21/228	0.0126758	0.107506	0.0397617	0.253047	-1.18934	2.65246	HDAC2;PLK2;PLK1;PTEN;TNFRSF10B;HMGB1;HSPE1;UACA;HSPD1;AURKA;PIDD1;GCLC;AIFM1;DLC1;PMAIP1;CYCS;FGFR4;IFT57;BID;TRIB2;DLGAP5		.	E-box binding (GO:0070888)	2/34	0.557346	0.887418	0.589883	0.922016	9.96914	-1.19071	TCF4;ASCL1
positive regulation of nucleocytoplasmic transport (GO:0046824)	11/94	0.0127772	0.107506	0.03266	0.261463	-0.949466	2.1175	EDAR;KHDRBS1;MED1;PARP1;CDK1;IGF1;ECT2;UACA;EGFR;IPO5;BMPR1A		.	alpha-actinin binding (GO:0051393)	2017-02-20	0.296274	0.862487	0.337808	0.915655	8.07422	-1.19446	PALLD;CACNA1D
antigen processing and presentation of peptide antigen via MHC class II (GO:0002495)	11/94	0.0127772	0.107506	0.03266	0.261463	-0.909431	2.02822	CENPE;KIF18A;RACGAP1;KIF4A;CLTC;AP2S1;KIF23;KIF2C;KIF22;KIF11;KIF15		.	lipoprotein particle binding (GO:0071813)	2017-01-24	0.738008	0.935603	0.753013	0.954626	17.9721	-1.19629	COLEC12
neural precursor cell proliferation (GO:0061351)	7/47	0.0127608	0.107506	0.0299437	0.253047	-0.558353	1.24524	NCOR2;RRM1;MELK;RACGAP1;HHIP;HMGA2;ASCL1		.	cyclase activity (GO:0009975)	2017-02-22	0.33695	0.863546	0.377816	0.915655	8.21988	-1.20592	GUCY1A2;NPR2
pyrimidine nucleotide metabolic process (GO:0006220)	7/47	0.0127608	0.107506	0.0299437	0.253047	-0.484826	1.08126	PRPS1;DUT;DTYMK;CTPS1;NME4;TYMS;UMPS		.	protein-lipid complex binding (GO:0071814)	2017-01-24	0.738008	0.935603	0.753013	0.954626	18.1633	-1.20902	COLEC12
purine-containing compound biosynthetic process (GO:0072522)	15/146	0.0130598	0.109561	0.0362188	0.261463	-1.10027	2.43301	GUCY1A2;PRPS1;ACOT7;NPR2;ATP5A1;ATP5C1;NME4;AMPD2;ATP5O;PAICS;ADAL;ATIC;MTHFD1;MAT2A;GART		.	mRNA 3'-UTR binding (GO:0003730)	2/35	0.573242	0.887418	0.604944	0.922016	10.1533	-1.2127	HNRNPC;TARDBP
male gonad development (GO:0008584)	10/82	0.0130781	0.109561	0.0325508	0.261463	-0.810316	1.79183	HOXA10;RRM1;SFRP1;MSH2;NCOA4;WNT5A;HMGB2;HMGA2;PATZ1;ESR1		.	glycolipid binding (GO:0051861)	2017-02-23	0.357032	0.863546	0.397444	0.915655	8.30709	-1.21871	CLIP3;LAMA1
regulation of developmental growth (GO:0048638)	14/133	0.0132557	0.110809	0.0358962	0.261463	-1.02572	2.25653	HDAC2;BCL11A;COL14A1;SEMA3A;WNT5A;PPP2R3A;SFRP1;CCNB1;CXCL12;SIX4;MAP1B;CDK1;SLIT1;NRCAM		.	RNA polymerase II repressing transcription factor binding (GO:0001103)	2017-02-27	0.43478	0.864456	0.472788	0.915655	8.38247	-1.22094	HDAC2;HDAC1
microtubule-based transport (GO:0010970)	11/95	0.013765	0.114818	0.0346792	0.261463	-0.936014	2.02592	AP3M2;UCHL1;DST;MAP1B;CEP152;ARL3;KIF4A;NEFM;AP3B1;IFT57;RASGRP1		.	protein kinase A binding (GO:0051018)	2/35	0.573242	0.887418	0.604944	0.922016	10.2709	-1.22675	RARA;DACT3
cellular component morphogenesis (GO:0032989)	35/437	0.0140208	0.115095	0.0539566	0.261463	-1.24266	2.68661	TOP2B;ARHGEF26;SEMA3A;ARL3;LEF1;PTEN;KIF14;LIPA;EGFR;LOXL2;PAK1;SALL1;STMN1;SLITRK6;NRCAM;MSX1;ECT2;EPHB3;FARP1;MED1;RBFOX2;DST;CADM1;WNT5A;FNDC3B;DCDC2;HMGA2;SHROOM4;SMARCA4;SFRP4;PEAK1;CDH11;C21ORF2;SLIRP;GAS7		.	phosphatidylserine binding (GO:0001786)	2017-01-23	0.722961	0.935603	0.73879	0.954626	18.4339	-1.22703	SYT1
cellular response to acid chemical (GO:0071229)	15/147	0.0138396	0.115095	0.0379435	0.261463	-1.1366	2.45732	KMT2E;PHC1;XRCC5;WNT5A;DNMT3A;EGFR;IPO5;COL3A1;SFRP1;CCNB1;PDGFD;PDGFC;RARA;DNMT3B;E2F1		.	beta-tubulin binding (GO:0048487)	2/35	0.573242	0.887418	0.604944	0.922016	10.2786	-1.22767	RACGAP1;GABARAP
mRNA transport (GO:0051028)	14/134	0.0140886	0.115095	0.0376973	0.261463	-1.0598	2.29129	NDC1;CHTOP;NUP205;NUP107;SRSF1;THOC1;XPO7;XPO1;NUP50;SRSF3;NUP54;NUP43;SRSF10;SRSF7		.	phosphate transmembrane transporter activity (GO:1901677)	2017-02-20	0.296274	0.862487	0.337808	0.915655	8.34856	-1.23505	SLC35B1;SLC25A6
activation of cysteine-type endopeptidase activity involved in apoptotic process (GO:0006919)	10/83	0.0141698	0.115095	0.0347223	0.261463	-0.816835	1.76599	PIDD1;AIFM1;DLC1;PMAIP1;TNFRSF10B;CYCS;IFT57;BID;HSPE1;HSPD1		.	G-protein beta/gamma-subunit complex binding (GO:0031683)	2017-02-22	0.33695	0.863546	0.377816	0.915655	8.43381	-1.2373	CETN2;ADORA1
axonal fasciculation (GO:0007413)	2017-04-18	0.0143106	0.115095	0.031752	0.261463	1.72158	-3.72204	SEMA3A;NRCAM;CELSR3;EPHB3		.	neurotransmitter transporter activity (GO:0005326)	2017-01-24	0.738008	0.935603	0.753013	0.954626	18.6545	-1.24171	GABRQ
deoxyribonucleotide catabolic process (GO:0009264)	2017-04-18	0.0143106	0.115095	0.031752	0.261463	1.80453	-3.90138	DUT;NUDT15;SAMHD1;MUTYH		.	acetylgalactosaminyltransferase activity (GO:0008376)	2/35	0.573242	0.887418	0.604944	0.922016	10.4136	-1.24379	GALNT12;B3GALNT2
pore complex assembly (GO:0046931)	2017-03-10	0.0143348	0.115095	0.0327199	0.262711	5.52598	-11.9471	NDC1;NUP205;NUP107		.	microfilament motor activity (GO:0000146)	2017-02-21	0.316683	0.863546	0.357926	0.915655	8.59977	-1.26165	MYO1B;MYH10
positive regulation of protein import into nucleus, translocation (GO:0033160)	2017-03-10	0.0143348	0.115095	0.0327199	0.262711	5.54056	-11.9787	MED1;CDK1;IGF1		.	hydrogen-exporting ATPase activity (GO:0036442)	2017-02-20	0.296274	0.862487	0.337808	0.915655	8.52881	-1.26171	ATP5A1;ATP5C1
positive regulation of intracellular steroid hormone receptor signaling pathway (GO:0033145)	2017-03-10	0.0143348	0.115095	0.0327199	0.262711	5.79269	-12.5238	MED1;PAK1;SKP2		.	nucleotide kinase activity (GO:0019201)	2017-02-22	0.33695	0.863546	0.377816	0.915655	8.60985	-1.26313	DLG1;DTYMK
ovulation cycle (GO:0042698)	2017-03-10	0.0143348	0.115095	0.0327199	0.262711	5.96624	-12.899	NCOR2;BMPR1B;EGFR		.	3'-5'-exoribonuclease activity (GO:0000175)	2017-01-23	0.722961	0.935603	0.73879	0.954626	19.0364	-1.26713	DIS3L
nuclear pore organization (GO:0006999)	2017-03-10	0.0143348	0.115095	0.0327199	0.262711	6.00064	-12.9733	NDC1;NUP205;NUP107		.	protein phosphatase type 2A regulator activity (GO:0008601)	2017-02-20	0.296274	0.862487	0.337808	0.915655	8.57191	-1.26809	PPP2R2C;PPP2R3A
regulation of mitotic cell cycle spindle assembly checkpoint (GO:0090266)	2017-03-10	0.0143348	0.115095	0.0327199	0.262711	6.06608	-13.1148	GEN1;DYNC1LI1;MAD2L1		.	RNA polymerase II distal enhancer sequence-specific DNA binding transcription factor activity involved in positive regulation of transcription (GO:0001205)	2017-01-23	0.722961	0.935603	0.73879	0.954626	19.1397	-1.27401	TARDBP
regulation of mitotic spindle checkpoint (GO:1903504)	2017-03-10	0.0143348	0.115095	0.0327199	0.262711	6.06801	-13.119	GEN1;DYNC1LI1;MAD2L1		.	purinergic receptor activity (GO:0035586)	2017-02-23	0.357032	0.863546	0.397444	0.915655	8.69154	-1.27511	P2RY14;ADORA1
negative regulation of microtubule polymerization (GO:0031115)	2017-03-10	0.0143348	0.115095	0.0327199	0.262711	6.16498	-13.3286	CLIP3;STMN1;MAPRE1		.	chemoattractant activity (GO:0042056)	2017-02-22	0.33695	0.863546	0.377816	0.915655	8.7295	-1.28068	HMGB2;HMGB1
establishment of viral latency (GO:0019043)	2017-03-10	0.0143348	0.115095	0.0327199	0.262711	6.28028	-13.5779	XRCC5;PSIP1;PPIA		.	actinin binding (GO:0042805)	2017-02-25	0.396484	0.864456	0.435797	0.915655	8.80975	-1.28318	PALLD;CACNA1D
negative regulation of organelle assembly (GO:1902116)	2017-03-10	0.0143348	0.115095	0.0327199	0.262711	6.35222	-13.7335	TRIM37;BRCA1;CDK5RAP2		.	gamma-tubulin binding (GO:0043015)	2017-02-20	0.296274	0.862487	0.337808	0.915655	8.68692	-1.2851	RACGAP1;BRCA2
resolution of meiotic recombination intermediates (GO:0000712)	2017-03-10	0.0143348	0.115095	0.0327199	0.262711	6.78279	-14.6644	TOP2A;TOP2B;MLH1		.	WW domain binding (GO:0050699)	2017-02-22	0.33695	0.863546	0.377816	0.915655	8.78658	-1.28906	CDC25C;KIF20B
folic acid metabolic process (GO:0046655)	2017-03-10	0.0143348	0.115095	0.0327199	0.262711	7.08677	-15.3216	DHFR;MTHFD1;SLC19A1		.	sialyltransferase activity (GO:0008373)	2017-02-20	0.296274	0.862487	0.337808	0.915655	8.72454	-1.29067	ST3GAL5;ST3GAL2
antigen processing and presentation of peptide or polysaccharide antigen via MHC class II (GO:0002504)	11/96	0.0148096	0.118661	0.0367849	0.273062	-0.871528	1.85765	CENPE;KIF18A;RACGAP1;KIF4A;CLTC;AP2S1;KIF23;KIF2C;KIF11;KIF22;KIF15		.	immunoglobulin binding (GO:0019865)	2017-01-22	0.707051	0.935398	0.72375	0.954626	19.3853	-1.29461	FCGRT
small GTPase mediated signal transduction (GO:0007264)	35/439	0.0149369	0.119433	0.056633	0.273062	-1.16652	2.47885	ARHGAP11A;RGS19;FAM13B;ARL3;GDI2;AGAP1;KNDC1;RASGRP1;RHOBTB1;FGD1;SYDE1;EDNRA;RACGAP1;TAGAP;CHN1;G3BP1;ECT2;RAB6B;RALGPS2;PLEKHG2;ARL15;PLK2;CEP152;IGF1;RHOD;CCNA2;ARHGEF9;RAB30;ABI2;DLC1;CDK1;NF1;SRPRB;GRAP;RAN		.	hyaluronic acid binding (GO:0005540)	2017-01-22	0.707051	0.935398	0.72375	0.954626	19.387	-1.29472	HMMR
regulation of gene expression, epigenetic (GO:0040029)	13/122	0.0151266	0.120204	0.0390786	0.273062	-0.995825	2.10972	KMT2E;HELLS;SMARCD1;EED;DNMT3A;BRCA1;SMARCA4;HAT1;CHEK1;DNMT3B;EPC1;TRDMT1;EZH2		.	RNA-dependent ATPase activity (GO:0008186)	2017-02-23	0.357032	0.863546	0.397444	0.915655	8.86862	-1.30109	DHX9;G3BP1
cell recognition (GO:0008037)	12/109	0.0150989	0.120204	0.0381896	0.273062	-0.886349	1.87779	COLEC12;CCT6A;CCT2;DLG1;CADM1;SEMA3A;HVCN1;NRCAM;CCT5;CELSR3;CCT4;EPHB3		.	ankyrin binding (GO:0030506)	2017-02-21	0.316683	0.863546	0.357926	0.915655	8.87353	-1.30181	NRCAM;CACNA1D
stem cell maintenance (GO:0019827)	12/109	0.0150989	0.120204	0.0381896	0.273062	-0.879844	1.86401	KLF10;ZCCHC11;SFRP1;CDH2;MTF2;CTR9;HMGA2;SMC1A;TBX3;SOX4;BMPR1A;SMARCA4		.	Wnt-activated receptor activity (GO:0042813)	2017-02-20	0.296274	0.862487	0.337808	0.915655	8.84019	-1.30778	SFRP4;SFRP1
regulation of binding (GO:0051098)	20/218	0.0153213	0.121059	0.045368	0.273062	-1.08722	2.29564	DUT;BLM;SMARCD3;PARP1;PLK1;LEF1;HMGB2;HJURP;HMGA2;IGF1;HMGB1;SMARCA4;AURKA;GREM2;RARA;NEK2;MSX1;MAPRE1;RAN;RUNX1T1		.	oxidoreductase activity, acting on the CH-CH group of donors, NAD or NADP as acceptor (GO:0016628)	2017-01-23	0.722961	0.935603	0.73879	0.954626	19.7757	-1.31634	LBR
positive regulation of protein localization to nucleus (GO:1900182)	10/84	0.0153283	0.121059	0.0369928	0.273062	-0.801476	1.6923	EDAR;MED1;PARP1;CDK1;IGF1;ECT2;UACA;EGFR;BMPR1A;IPO5		.	vitamin transporter activity (GO:0051183)	2017-02-21	0.316683	0.863546	0.357926	0.915655	8.97468	-1.31665	SLC52A3;SLC19A1
positive regulation of DNA replication (GO:0045740)	8/60	0.0152786	0.121059	0.035306	0.273062	-0.540052	1.14031	PDGFC;CDK1;CDC7;DNA2;IGF1;EGFR;E2F7;E2F8		.	carbohydrate kinase activity (GO:0019200)	2017-02-20	0.296274	0.862487	0.337808	0.915655	8.91015	-1.31813	PFKM;GCK
developmental growth (GO:0048589)	16/163	0.015869	0.124908	0.0432097	0.273062	-1.04039	2.16421	CADM1;CPQ;SEMA3A;PTEN;IGF1;FGF1;TYMS;ESR1;AURKA;SMARCA4;ASPM;CCNB1;SALL1;MAP1B;SLIT1;BMPR1A		.	retinoic acid binding (GO:0001972)	2017-01-23	0.722961	0.935603	0.73879	0.954626	19.8231	-1.31949	RARA
regeneration (GO:0031099)	11/97	0.0159126	0.124908	0.0389784	0.273062	-0.845249	1.75827	CCNA2;MED1;CCNB1;ATIC;CXCL12;CCND1;CPQ;CDK1;NREP;MKI67;TYMS		.	RNA polymerase II transcription corepressor activity (GO:0001106)	2017-01-24	0.738008	0.935603	0.753013	0.954626	19.9021	-1.32476	HDAC1
'de novo' posttranslational protein folding (GO:0051084)	7/49	0.0158803	0.124908	0.0356596	0.273062	-0.385165	0.801213	CCT6A;CCT2;HSPH1;VBP1;UGGT1;CCT5;CCT4		.	spectrin binding (GO:0030507)	2017-01-21	0.690228	0.935398	0.707844	0.954626	19.8782	-1.32752	ANK2
nuclear export (GO:0051168)	12/110	0.01614	0.125924	0.0402975	0.279676	-0.862936	1.78807	LSG1;CHTOP;NUP107;XPO1;CSE1L;SRSF1;THOC1;SRSF3;XPO7;SRSF10;SRSF7;RAN		.	Rac GTPase binding (GO:0048365)	2/30	0.489642	0.870053	0.525426	0.915655	9.55921	-1.33066	FARP1;ABI2
negative regulation of smoothened signaling pathway (GO:0045879)	2017-05-28	0.0161386	0.125924	0.0349282	0.273062	0.438007	-0.907583	SALL1;SUFU;PTCH1;HHIP;KIF7		.	protein disulfide isomerase activity (GO:0003756)	2017-01-22	0.707051	0.935398	0.72375	0.954626	19.9385	-1.33155	PDIA6
RNA polyadenylation (GO:0043631)	2017-05-28	0.0161386	0.125924	0.0349282	0.273062	0.495553	-1.02682	REPIN1;NUDT21;CPSF6;APLP1;PAPOLA		.	transaminase activity (GO:0008483)	2017-02-22	0.33695	0.863546	0.377816	0.915655	9.09129	-1.33376	AADAT;ETNPPL
response to light stimulus (GO:0009416)	27/322	0.016803	0.13057	0.0549911	0.279676	-1.14806	2.33728	FEN1;BRCA2;UACA;EGFR;FBXL21;PPP1CC;CCND1;CHEK1;USP1;PMAIP1;GPC2;HMGN1;ZRANB3;TIPIN;OPN3;DDIAS;DCDC2;UBE2A;MSH6;MSH2;NF1;NMT2;UNC119;PRKCQ;DTL;RAD18;CUL4B		.	ATP-dependent RNA helicase activity (GO:0004004)	2017-02-21	0.316683	0.863546	0.357926	0.915655	9.09409	-1.33417	DHX9;G3BP1
ribonucleoprotein complex biogenesis (GO:0022613)	8/61	0.0167749	0.13057	0.0380611	0.279676	-0.495468	1.0087	RPS17;LSG1;RPS19;RPL11;RPL35A;DROSHA;WDR12;RPS24		.	receptor activator activity (GO:0030546)	2/29	0.471723	0.864456	0.508276	0.915655	9.191	-1.33871	MED1;WNT5A
regulation of nucleocytoplasmic transport (GO:0046822)	17/178	0.01691	0.130874	0.0463669	0.279676	-1.07536	2.18677	KHDRBS1;MED1;THRA;PARP1;IGF1;UACA;EGFR;IPO5;EDAR;XPO1;SUFU;NF1;CDK1;DACT3;ECT2;SOX4;BMPR1A		.	translation initiation factor binding (GO:0031369)	2017-01-23	0.722961	0.935603	0.73879	0.954626	20.1226	-1.33943	RPS24
regulation of RNA splicing (GO:0043484)	9/73	0.0169054	0.130874	0.0391533	0.279676	-0.600161	1.22044	RBM15B;RBFOX2;TRA2B;SRSF1;HNRNPA2B1;SRSF10;SRSF7;SRSF12;SRPK1		.	dynein binding (GO:0045502)	2017-02-20	0.296274	0.862487	0.337808	0.915655	9.05793	-1.33999	CENPF;DNALI1
negative regulation of neurogenesis (GO:0050768)	18/192	0.0169613	0.131009	0.0473816	0.279676	-1.02419	2.08166	MED1;HDAC2;BCL11A;SEMA3A;WNT5A;PTEN;HMGA2;ASCL1;ASPM;COL3A1;LGALS1;NF1;SLIT1;HMG20A;VIM;ATF5;CDK5RAP2;BMPR1A		.	intramolecular oxidoreductase activity, transposing S-S bonds (GO:0016864)	2017-01-22	0.707051	0.935398	0.72375	0.954626	20.0763	-1.34075	PDIA6
translation (GO:0006412)	23/264	0.0173481	0.13201	0.0527832	0.279676	-1.11162	2.25091	RPL3;RPL31;RPS5;SSR2;RPL22;RPL11;SSR3;RPL35A;RPL9;SRP9;EGFR;RPS4X;RPS17;MRPL51;RPS19;SRPRB;RPL35;RPL15;RPS2;HARS;RPS24;RPL26L1;RPS23		.	wide pore channel activity (GO:0022829)	2017-01-23	0.722961	0.935603	0.73879	0.954626	20.1499	-1.34125	VDAC3
positive regulation of cysteine-type endopeptidase activity involved in apoptotic process (GO:0043280)	12/111	0.0172343	0.13201	0.0424854	0.279676	-0.864277	1.75006	PIDD1;AIFM1;DLC1;PMAIP1;TNFRSF10B;CYCS;HMGB1;IFT57;HSPE1;BID;UACA;HSPD1		.	cofactor transporter activity (GO:0051184)	2017-02-19	0.275775	0.853382	0.317502	0.915655	8.4709	-1.34305	SLC19A1;ABCG2
synapse organization (GO:0050808)	12/111	0.0172343	0.13201	0.0424854	0.279676	-0.860514	1.74244	FARP1;PAK1;CADM1;NRXN1;SLITRK6;PTEN;NRXN2;NRCAM;SEMA3E;SEZ6L2;ELFN1;SHANK2		.	NAD+ ADP-ribosyltransferase activity (GO:0003950)	2017-02-26	0.41579	0.864456	0.454472	0.915655	9.23841	-1.34562	PARP1;PARP2
spinal cord development (GO:0021510)	2017-04-19	0.0173643	0.13201	0.036788	0.279676	1.71631	-3.47533	SLIT1;NF1;SOX12;SOX4		.	transferase activity, transferring amino-acyl groups (GO:0016755)	2017-01-24	0.738008	0.935603	0.753013	0.954626	20.2331	-1.34679	F13A1
negative regulation of RNA splicing (GO:0033119)	2017-04-19	0.0173643	0.13201	0.036788	0.279676	1.87256	-3.7917	HNRNPA2B1;SRSF10;SRSF7;SRSF12		.	laminin binding (GO:0043236)	2/30	0.489642	0.870053	0.525426	0.915655	9.68936	-1.34877	LGALS1;ITGA6
retinal ganglion cell axon guidance (GO:0031290)	2017-04-19	0.0173643	0.13201	0.036788	0.279676	1.87861	-3.80396	SLIT1;NRCAM;BMPR1B;EPHB3		.	1-phosphatidylinositol binding (GO:0005545)	2017-01-21	0.690228	0.935398	0.707844	0.954626	20.2114	-1.34978	SYT1
deoxyribose phosphate catabolic process (GO:0046386)	2017-04-19	0.0173643	0.13201	0.036788	0.279676	1.91134	-3.87024	DUT;NUDT15;SAMHD1;MUTYH		.	proteoglycan binding (GO:0043394)	2017-02-27	0.43478	0.864456	0.472788	0.915655	9.28597	-1.35254	SLIT1;GPC2
regulation of gene expression by genetic imprinting (GO:0006349)	2017-04-19	0.0173643	0.13201	0.036788	0.279676	2.00214	-4.05409	EED;DNMT3A;DNMT3B;BRCA1		.	intramolecular transferase activity (GO:0016866)	2017-02-27	0.43478	0.864456	0.472788	0.915655	9.29709	-1.35416	RPUSD1;PUS7
cellular modified amino acid biosynthetic process (GO:0042398)	7/50	0.0176272	0.133745	0.0387704	0.291765	-0.322109	0.648027	DHFR;GCLC;ATIC;MAT2A;MTHFD1;ALDH7A1;GART		.	fibroblast growth factor receptor binding (GO:0005104)	2017-02-24	0.376888	0.864456	0.41678	0.915655	9.30654	-1.35554	KL;FGF1
response to amino acid (GO:0043200)	10/86	0.0178544	0.134939	0.0418378	0.291765	-0.716477	1.43506	COL3A1;PDGFD;PDGFC;DNMT3A;DNMT3B;ASCL1;TYMS;EGFR;ABCG2;IPO5		.	SNAP receptor activity (GO:0005484)	2017-01-24	0.738008	0.935603	0.753013	0.954626	20.4569	-1.36169	STX18
DNA-templated transcription, termination (GO:0006353)	10/86	0.0178544	0.134939	0.0418378	0.291765	-0.675604	1.35319	NUDT21;POLR1C;SRSF1;PAPOLA;SRSF3;SNRPE;SNRPD3;SNRPF;SRSF7;SNRPB		.	Wnt-protein binding (GO:0017147)	2017-02-27	0.43478	0.864456	0.472788	0.915655	9.35064	-1.36196	SFRP4;SFRP1
regulation of canonical Wnt signaling pathway (GO:0060828)	15/152	0.0182933	0.137787	0.0474595	0.291765	-0.966062	1.91478	HDAC2;WNT5A;LEF1;CBY1;PPP2R3A;DKK3;ASPM;SFRP4;SFRP1;CDH2;ZNF703;G3BP1;DACT3;CDK14;SOX4		.	phosphatidylinositol-3,4,5-trisphosphate binding (GO:0005547)	2/30	0.489642	0.870053	0.525426	0.915655	9.79295	-1.36319	MYO1B;RACGAP1
negative regulation of ubiquitin-protein transferase activity (GO:0051444)	9/74	0.0183508	0.137787	0.0418325	0.291765	-0.618662	1.22622	PSMD11;ANAPC7;PSMA2;BUB1B;PSMD1;ANAPC4;FBXO5;BUB3;MAD2L1		.	threonine-type peptidase activity (GO:0070003)	2017-01-22	0.707051	0.935398	0.72375	0.954626	20.4146	-1.36335	PSMA2
negative regulation of ligase activity (GO:0051352)	9/74	0.0183508	0.137787	0.0418325	0.291765	-0.615519	1.21999	PSMD11;ANAPC7;PSMA2;BUB1B;PSMD1;ANAPC4;FBXO5;BUB3;MAD2L1		.	phospholipase C activity (GO:0004629)	2/30	0.489642	0.870053	0.525426	0.915655	9.80259	-1.36453	EDNRA;ADORA1
stem cell differentiation (GO:0048863)	8/62	0.018374	0.137787	0.0409566	0.291765	-0.515754	1.02225	SFRP1;CDK6;PSMD11;XRCC5;MTF2;HMGA2;ECE2;ELL3		.	adenylyltransferase activity (GO:0070566)	2017-02-24	0.376888	0.864456	0.41678	0.915655	9.37021	-1.36481	PAPD5;PAPOLA
anatomical structure homeostasis (GO:0060249)	19/208	0.0185313	0.138436	0.0517996	0.291765	-1.01255	2.00217	FEN1;BLM;RFC3;FH;PCNA;CXADR;RFC4;PARP1;PRKDC;XRCC5;COL14A1;PTGES3;PRIM1;LIPA;POLD3;POLA1;POLE2;DNA2;PFKM		.	phosphatidylinositol phosphate phosphatase activity (GO:0052866)	2017-01-22	0.707051	0.935398	0.72375	0.954626	20.4555	-1.36608	PTEN
response to estrogen (GO:0043627)	16/166	0.0185629	0.138436	0.0489869	0.291765	-0.994612	1.96669	ARNT2;DTYMK;H2AFZ;PTCH1;PTEN;BRCA1;ESR1;EGFR;NCOR2;CCNA2;SFRP1;CCND1;ZNF703;RARA;TRIM25;BID		.	dicarboxylic acid transmembrane transporter activity (GO:0005310)	2017-01-24	0.738008	0.935603	0.753013	0.954626	20.5633	-1.36877	SLC13A3
cellular response to heat (GO:0034605)	2017-05-29	0.0186524	0.138436	0.0391337	0.291765	0.541519	-1.07077	DHX9;SLC52A3;RBBP7;MKI67;FGF1		.	adrenergic receptor binding (GO:0031690)	2017-02-19	0.275775	0.853382	0.317502	0.915655	8.65705	-1.37256	UCHL1;APLP1
prostate gland growth (GO:0060736)	2017-03-11	0.0189265	0.138436	0.0399545	0.292243	5.51555	-10.9062	PTEN;IGF1;ESR1		.	transforming growth factor beta receptor binding (GO:0005160)	2017-01-22	0.707051	0.935398	0.72375	0.954626	20.57	-1.37373	INHBC
mechanosensory behavior (GO:0007638)	2017-03-11	0.0189265	0.138436	0.0399545	0.292243	5.61311	-11.0991	NRXN1;SLITRK6;NRXN2		.	oxidoreductase activity, acting on the CH-NH group of donors (GO:0016645)	2017-02-28	0.45343	0.864456	0.490727	0.915655	9.47165	-1.37959	DHFR;MTHFD1
establishment of nucleus localization (GO:0040023)	2017-03-11	0.0189265	0.138436	0.0399545	0.292243	5.93294	-11.7315	SLIT1;MYH10;SYNE1		.	metallocarboxypeptidase activity (GO:0004181)	2017-01-24	0.738008	0.935603	0.753013	0.954626	20.7736	-1.38277	CPM
lateral ventricle development (GO:0021670)	2017-03-11	0.0189265	0.138436	0.0399545	0.292243	5.95727	-11.7796	CDK6;KDM2B;MYH10		.	threonine-type endopeptidase activity (GO:0004298)	2017-01-22	0.707051	0.935398	0.72375	0.954626	20.7154	-1.38344	PSMA2
ventricular cardiac muscle cell development (GO:0055015)	2017-03-11	0.0189265	0.138436	0.0399545	0.292243	6.15244	-12.1655	CCNB1;CDK1;MYH10		.	oxidoreductase activity, acting on the CH-NH group of donors, NAD or NADP as acceptor (GO:0016646)	2017-02-19	0.275775	0.853382	0.317502	0.915655	8.74266	-1.38613	DHFR;MTHFD1
response to folic acid (GO:0051593)	2017-03-11	0.0189265	0.138436	0.0399545	0.292243	6.21997	-12.299	ASCL1;TYMS;ABCG2		.	exoribonuclease activity (GO:0004532)	2/29	0.471723	0.864456	0.508276	0.915655	9.53935	-1.38945	EXOSC8;DIS3L
negative regulation of epidermal cell differentiation (GO:0045605)	2017-03-11	0.0189265	0.138436	0.0399545	0.292243	6.33487	-12.5263	REG3A;GDF3;EZH2		.	drug transporter activity (GO:0090484)	2017-02-20	0.296274	0.862487	0.337808	0.915655	9.40976	-1.39204	SLC19A1;ABCG2
kinetochore assembly (GO:0051382)	2017-03-11	0.0189265	0.138436	0.0399545	0.292243	6.33623	-12.5289	CENPE;CENPF;CENPW		.	calcium channel regulator activity (GO:0005246)	2/31	0.507173	0.870053	0.542166	0.915655	10.0044	-1.39262	NRXN1;NRXN2
negative regulation of axon guidance (GO:1902668)	2017-03-11	0.0189265	0.138436	0.0399545	0.292243	6.39717	-12.6495	SEMA3A;WNT5A;SLIT1		.	hydrolase activity, hydrolyzing N-glycosyl compounds (GO:0016799)	2017-02-22	0.33695	0.863546	0.377816	0.915655	9.50324	-1.3942	NEIL3;PCNA
kidney morphogenesis (GO:0060993)	2017-03-11	0.0189265	0.138436	0.0399545	0.292243	6.40324	-12.6614	TSHZ3;GCNT1;SOX4		.	GABA receptor activity (GO:0016917)	2017-01-22	0.707051	0.935398	0.72375	0.954626	20.9871	-1.40158	GABRQ
positive regulation of ubiquitin-protein transferase activity (GO:0051443)	10/87	0.0192266	0.140365	0.0444157	0.301654	-0.685815	1.3466	CCNB1;PSMD11;ANAPC7;PSMA2;PLK1;PTEN;CDK1;PSMD1;ANAPC4;FBXO5		.	alpha-tubulin binding (GO:0043014)	2017-02-28	0.45343	0.864456	0.490727	0.915655	9.73289	-1.41764	HSPH1;RACGAP1
cellular response to radiation (GO:0071478)	13/126	0.0193233	0.140539	0.0475918	0.301654	-0.840852	1.64998	BLM;XRCC5;DDIAS;RAD51AP1;SFRP1;RAD51;FIGNL1;CHEK1;NMT2;PRKCQ;ECT2;TSPYL5;CUL4B		.	R-SMAD binding (GO:0070412)	2017-01-22	0.707051	0.935398	0.72375	0.954626	21.2365	-1.41824	PARP1
rRNA metabolic process (GO:0016072)	13/126	0.0193233	0.140539	0.0475918	0.301654	-0.82399	1.61689	DIS3L;RPL11;NOLC1;RPL35A;WDR12;FBL;RPS17;RPS19;PAPD5;EXOSC8;GAR1;DROSHA;RPS24		.	ephrin receptor binding (GO:0046875)	2/31	0.507173	0.870053	0.542166	0.915655	10.1948	-1.41913	SIPA1L1;CHN1
regulation of axon extension (GO:0030516)	7/51	0.019505	0.141594	0.0420535	0.301654	-0.273181	0.534011	CXCL12;BCL11A;SEMA3A;MAP1B;WNT5A;SLIT1;NRCAM		.	transferase activity, transferring nitrogenous groups (GO:0016769)	2017-02-24	0.376888	0.864456	0.41678	0.915655	9.78173	-1.42475	AADAT;ETNPPL
negative regulation of protein ubiquitination (GO:0031397)	12/113	0.019589	0.141937	0.0471064	0.301654	-0.785199	1.533	GCLC;PSMD11;ANAPC7;PSMA2;SUFU;BUB1B;ANAPC4;PSMD1;BUB3;FBXO5;SOX4;MAD2L1		.	deaminase activity (GO:0019239)	2/29	0.471723	0.864456	0.508276	0.915655	9.79681	-1.42695	ADAL;AMPD2
response to vitamin (GO:0033273)	9/75	0.0198839	0.143268	0.0446326	0.301654	-0.572378	1.11215	SFRP1;CCND1;STC2;RARA;TRIM25;ASCL1;TYMS;EGFR;ABCG2		.	virus receptor activity (GO:0001618)	2/29	0.471723	0.864456	0.508276	0.915655	9.82989	-1.43177	CXADR;SIVA1
axon cargo transport (GO:0008088)	6/40	0.0198695	0.143268	0.0418267	0.301654	-0.0523804	0.101777	AP3M2;UCHL1;DST;KIF4A;AP3B1;NEFM		.	histone demethylase activity (GO:0032452)	2017-01-22	0.707051	0.935398	0.72375	0.954626	21.4576	-1.433	KDM2B
purine nucleobase metabolic process (GO:0006144)	6/40	0.0198695	0.143268	0.0418267	0.301654	-0.0308067	0.0598585	ADAL;PRPS1;ATIC;AMPD2;PAICS;GART		.	MAP kinase kinase kinase activity (GO:0004709)	2017-01-21	0.690228	0.935398	0.707844	0.954626	21.51	-1.4365	EGFR
apoptotic signaling pathway (GO:0097190)	27/327	0.0200899	0.144214	0.0631899	0.301654	-1.02636	1.9875	PRKDC;BRCA1;BRCA2;UACA;GABARAP;FGD1;POLB;AIFM1;ADORA1;E2F1;PMAIP1;ECT2;BID;PLEKHG2;SIVA1;PARP2;TNFRSF10B;IGF1;MLH1;MSH6;ARHGEF9;TFDP1;MELK;MSH2;DNAJC10;NF1;CYCS		.	glutamate receptor binding (GO:0035254)	2/29	0.471723	0.864456	0.508276	0.915655	9.89953	-1.44191	NETO2;SHANK2
modification of morphology or physiology of other organism involved in symbiotic interaction (GO:0051817)	8/63	0.0200792	0.144214	0.0439948	0.301654	-0.43441	0.841217	CPSF4;HDAC1;LEF1;HMGA2;TARDBP;TYMS;SMARCA4;SLC25A6		.	voltage-gated anion channel activity (GO:0008308)	2017-01-21	0.690228	0.935398	0.707844	0.954626	21.6784	-1.44775	VDAC3
negative regulation of cell development (GO:0010721)	21/239	0.0204684	0.146659	0.0580904	0.301654	-0.988096	1.8968	MED1;HDAC2;BCL11A;NPR2;SEMA3A;WNT5A;PTEN;HMGA2;ASCL1;ASPM;COL3A1;SFRP1;LGALS1;NF1;SLIT1;DACT3;HMG20A;VIM;ATF5;CDK5RAP2;BMPR1A		.	oxidoreductase activity, acting on the aldehyde or oxo group of donors, NAD or NADP as acceptor (GO:0016620)	2/31	0.507173	0.870053	0.542166	0.915655	10.4032	-1.44815	ALDH1A1;ALDH7A1
activation of cysteine-type endopeptidase activity (GO:0097202)	10/88	0.0206745	0.147861	0.0470991	0.301654	-0.636101	1.2159	PIDD1;AIFM1;DLC1;PMAIP1;TNFRSF10B;CYCS;IFT57;HSPE1;BID;HSPD1		.	anion:anion antiporter activity (GO:0015301)	2017-02-24	0.376888	0.864456	0.41678	0.915655	9.96424	-1.45134	SLC4A3;SLC25A6
cellular biogenic amine biosynthetic process (GO:0042401)	2017-04-20	0.0207944	0.148444	0.0422566	0.301654	1.95621	-3.73158	ODC1;AZIN1;OAZ2;SRM		.	L-ascorbic acid binding (GO:0031418)	2017-01-21	0.690228	0.935398	0.707844	0.954626	22.257	-1.48639	OGFOD1
regulation of axonogenesis (GO:0050770)	12/114	0.0208525	0.148584	0.0495417	0.309204	-0.740379	1.41161	CXCL12;SIPA1L1;BCL11A;MAP1B;SEMA3A;CHN1;WNT5A;PTEN;SLIT1;NRCAM;NEFM;EPHB3		.	clathrin binding (GO:0030276)	2/29	0.471723	0.864456	0.508276	0.915655	10.3399	-1.50605	SYT1;CLTC
positive regulation of cytokinesis (GO:0032467)	2017-05-30	0.0214107	0.151721	0.0436344	0.309204	0.54523	-1.02815	RACGAP1;PKP4;KIF23;CDC6;ECT2		.	cysteine-type endopeptidase inhibitor activity involved in apoptotic process (GO:0043027)	2017-01-20	0.672441	0.932625	0.691024	0.954626	21.6526	-1.51031	LEF1
lens development in camera-type eye (GO:0002088)	2017-05-30	0.0214107	0.151721	0.0436344	0.309204	0.586875	-1.10668	MED1;DLG1;WNT5A;SLITRK6;NHS		.	polypeptide N-acetylgalactosaminyltransferase activity (GO:0004653)	2017-01-20	0.672441	0.932625	0.691024	0.954626	22.3967	-1.56222	GALNT12
peptidyl-lysine methylation (GO:0018022)	2017-05-30	0.0214107	0.151721	0.0436344	0.309204	0.639116	-1.20519	SUV39H2;CTR9;SMYD2;WDR61;METTL21A		.	protein deacetylase activity (GO:0033558)	2017-03-22	0.114008	0.56719	0.152093	0.752083	2.81323	-1.59527	HDAC2;SALL1;HDAC1
growth (GO:0040007)	27/329	0.0215382	0.152067	0.0666996	0.320252	-1.02047	1.922	CPQ;SEMA3A;PTEN;FGF1;TYMS;AURKA;CCNB2;CCNB1;SALL1;SLITRK6;SLIT1;STIL;ICMT;CADM1;RMI1;IGF1;GDF3;INHBC;ESR1;SMARCA4;ASPM;ETNK2;MAP1B;RARA;ATF5;APBA2;BMPR1A		.	nucleoside diphosphate kinase activity (GO:0004550)	2017-01-21	0.690228	0.935398	0.707844	0.954626	24.1561	-1.61322	NME4
positive regulation of proteasomal ubiquitin-dependent protein catabolic process (GO:0032436)	7/52	0.0215181	0.152067	0.0455115	0.320252	-0.248801	0.468601	GCLC;PLK2;PLK1;PTEN;TRIB2;DLGAP5;AURKA		.	structural constituent of eye lens (GO:0005212)	2017-01-20	0.672441	0.932625	0.691024	0.954626	23.5736	-1.64431	VIM
gamete generation (GO:0007276)	31/390	0.021819	0.153768	0.0714978	0.320252	-1.12073	2.09836	MCM8;HEXB;CETN2;BRCA2;CCT6B;HOXA10;KIAA1524;CCNB1;RACGAP1;RUVBL1;E2F1;SPIN1;PATZ1;NDC1;KDM2B;CADM1;FANCL;DNMT3A;HMGA2;LIG3;CDC25C;MLH1;ELL3;ASPM;CCNA1;DIAPH3;RAD51C;FANCD2;RARA;TRIP13;RAD18		.	TBP-class protein binding (GO:0017025)	2017-02-18	0.255241	0.809476	0.297053	0.915655	8.41747	-1.77918	THRA;YEATS2
proteasomal protein catabolic process (GO:0010498)	19/212	0.0221373	0.155444	0.0596521	0.320252	-0.910689	1.69522	PSMD11;ANAPC7;PLK1;BUB1B;AURKA;UCHL1;CCNB1;PSMA2;ENC1;DNAJC10;CDK1;PMAIP1;ANAPC4;PSMD1;FBXO5;BUB3;STT3B;SKP2;MAD2L1		.	signal sequence binding (GO:0005048)	2017-03-22	0.114008	0.56719	0.152093	0.752083	3.16978	-1.79746	KDELR2;KPNA2;KPNA3
regulation of protein ubiquitination (GO:0031396)	19/212	0.0221373	0.155444	0.0596521	0.320252	-0.89748	1.67063	FANCI;PSMD11;ANAPC7;PLK1;PTEN;BUB1B;BRCA1;GCLC;CCNB1;PSMA2;SUFU;CDK1;ANAPC4;PSMD1;FBXO5;BUB3;SOX4;TSPYL5;MAD2L1		.	receptor signaling complex scaffold activity (GO:0030159)	2017-01-19	0.653632	0.92402	0.673238	0.951735	22.8943	-1.80915	SHANK2
regulation of synapse assembly (GO:0051963)	6/41	0.0222405	0.155603	0.045774	0.320252	-0.0832021	0.154793	EPHA5;SIX4;NRXN1;WNT5A;SLIT1;EPHB3		.	nucleotide receptor activity (GO:0016502)	2017-01-19	0.653632	0.92402	0.673238	0.951735	23.0233	-1.81935	P2RY14
collagen fibril organization (GO:0030199)	6/41	0.0222405	0.155603	0.045774	0.320252	-0.0396798	0.0738221	COL3A1;COL14A1;COL11A1;COL12A1;NF1;LOXL2		.	purinergic nucleotide receptor activity (GO:0001614)	2017-01-19	0.653632	0.92402	0.673238	0.951735	23.0627	-1.82246	P2RY14
zymogen activation (GO:0031638)	11/102	0.0223714	0.156236	0.0513151	0.32122	-0.687264	1.27583	PIDD1;AIFM1;DLC1;PMAIP1;TNFRSF10B;CYCS;IFT57;HSPE1;BID;PRSS12;HSPD1		.	oxidoreductase activity, acting on the CH-NH2 group of donors (GO:0016638)	2017-01-19	0.653632	0.92402	0.673238	0.951735	23.191	-1.8326	LOXL2
posttranscriptional regulation of gene expression (GO:0010608)	34/438	0.0231073	0.161084	0.0778949	0.32122	-1.0589	1.93337	USP13;KHDRBS1;PRKDC;DHX9;SRSF1;PTEN;HNRNPU;HSPD1;AURKA;RPS4X;SYNCRIP;OGFOD1;ENC1;E2F1;MSX1;PIM2;SOX4;HNRNPA0;MYLIP;NPM1;RPS5;PLK1;APLP1;DIO2;ATP1B3;ANK2;PASK;SRP9;ILF3;RARA;HNRNPD;IARS;HNRNPC;TARDBP		.	RNA polymerase binding (GO:0070063)	2017-03-22	0.114008	0.56719	0.152093	0.752083	3.23274	-1.83316	WDHD1;SMYD2;SMYD3
multi-organism behavior (GO:0051705)	9/77	0.0232239	0.161605	0.0506019	0.32122	-0.50485	0.920139	DACH1;THRA;NRXN1;HEXB;PTEN;NRXN2;DNAJC9;SHANK2;NPAS3		.	sulfuric ester hydrolase activity (GO:0008484)	2017-01-19	0.653632	0.92402	0.673238	0.951735	23.3136	-1.84229	ARSJ
regulation of protein import into nucleus (GO:0042306)	14/143	0.0235125	0.163319	0.0568898	0.32122	-0.882646	1.5994	MED1;THRA;PARP1;IGF1;UACA;EGFR;IPO5;EDAR;SUFU;NF1;CDK1;DACT3;ECT2;BMPR1A		.	GABA-A receptor activity (GO:0004890)	2017-01-19	0.653632	0.92402	0.673238	0.951735	23.4231	-1.85094	GABRQ
regulation of cell morphogenesis (GO:0022604)	32/408	0.0236975	0.163914	0.0772513	0.32122	-0.991156	1.79242	HEXB;SEMA3A;LEF1;PTEN;KNDC1;SEMA3E;FGD1;COCH;SIPA1L1;ZMYM4;ZNF703;CHN1;SLIT1;DACT3;NEFM;NRCAM;MYH10;EPHB3;ODF2;BCL11A;WNT5A;PRPF40A;OLFM4;ELL3;SFRP1;CXCL12;MAP1B;DLC1;GAS2;C21ORF2;GAS7;EZH2		.	lipopolysaccharide binding (GO:0001530)	2017-02-18	0.255241	0.809476	0.297053	0.915655	8.79711	-1.85943	DROSHA;HSPD1
negative regulation of phosphatase activity (GO:0010923)	8/65	0.0238214	0.163914	0.0505071	0.32122	-0.399491	0.722446	SH3RF2;FARP1;SPRED1;CSRNP3;GPATCH2;MASTL;PKMYT1;ELFN1		.	NAD-dependent protein deacetylase activity (GO:0034979)	2017-02-17	0.234737	0.787471	0.276511	0.915655	7.83192	-1.87127	HDAC2;HDAC1
forebrain development (GO:0030900)	7/53	0.0236709	0.163914	0.0491467	0.32122	-0.223712	0.404565	TOP2B;STIL;KDM2B;DLC1;APLP1;E2F1;SMARCA4		.	histone deacetylase activity (GO:0004407)	2017-03-20	0.0912806	0.494804	0.12657	0.686099	2.89915	-2.03982	HDAC2;SALL1;HDAC1
3'-UTR-mediated mRNA stabilization (GO:0070935)	2017-03-12	0.0242348	0.163914	0.0479241	0.32122	5.61842	-10.1604	HNRNPC;TARDBP;HNRNPA0		.	ionotropic glutamate receptor binding (GO:0035255)	2017-02-17	0.234737	0.787471	0.276511	0.915655	8.70338	-2.07948	NETO2;SHANK2
hematopoietic stem cell differentiation (GO:0060218)	2017-03-12	0.0242348	0.163914	0.0479241	0.32122	5.61957	-10.1625	SFRP1;CDK6;XRCC5		.	heparan sulfate proteoglycan binding (GO:0043395)	2017-02-17	0.234737	0.787471	0.276511	0.915655	8.71244	-2.08165	SLIT1;GPC2
forebrain morphogenesis (GO:0048853)	2017-03-12	0.0242348	0.163914	0.0479241	0.32122	5.62813	-10.178	SLIT1;PTEN;NF1		.	transforming growth factor beta-activated receptor activity (GO:0005024)	2017-02-17	0.234737	0.787471	0.276511	0.915655	8.71308	-2.0818	BMPR1B;BMPR1A
astrocyte development (GO:0014002)	2017-03-12	0.0242348	0.163914	0.0479241	0.32122	5.63491	-10.1903	CDK6;NF1;VIM		.	NAD-dependent histone deacetylase activity (GO:0017136)	2017-02-16	0.214334	0.776343	0.255934	0.915655	8.24479	-2.08726	HDAC2;HDAC1
trophoblast giant cell differentiation (GO:0060707)	2017-03-12	0.0242348	0.163914	0.0479241	0.32122	5.68059	-10.2729	PLK4;E2F7;E2F8		.	mannose binding (GO:0005537)	2017-01-18	0.633745	0.908985	0.654428	0.938651	21.8925	-2.08914	LMAN1
regulation of histone H3-K9 methylation (GO:0051570)	2017-03-12	0.0242348	0.163914	0.0479241	0.32122	5.79376	-10.4775	MYB;DNMT3B;BRCA1		.	protein phosphatase 2A binding (GO:0051721)	2017-01-18	0.633745	0.908985	0.654428	0.938651	22.1124	-2.11012	MASTL
protein localization to chromosome, centromeric region (GO:0071459)	2017-03-12	0.0242348	0.163914	0.0479241	0.32122	6.02601	-10.8975	CDK1;BUB1B;SPDL1		.	ephrin receptor activity (GO:0005003)	2017-02-17	0.234737	0.787471	0.276511	0.915655	8.84987	-2.11448	EPHA5;EPHB3
hemidesmosome assembly (GO:0031581)	2017-03-12	0.0242348	0.163914	0.0479241	0.32122	6.04515	-10.9322	DST;ITGA6;LAMC2		.	transmembrane receptor protein serine/threonine kinase activity (GO:0004675)	2017-02-17	0.234737	0.787471	0.276511	0.915655	8.91692	-2.1305	BMPR1B;BMPR1A
inositol metabolic process (GO:0006020)	2017-03-12	0.0242348	0.163914	0.0479241	0.32122	6.2748	-11.3475	ISYNA1;PFKM;SLC5A3		.	proton-transporting ATPase activity, rotational mechanism (GO:0046961)	2017-02-17	0.234737	0.787471	0.276511	0.915655	8.94496	-2.13721	ATP5A1;ATP5C1
negative regulation by host of viral transcription (GO:0043922)	2017-03-12	0.0242348	0.163914	0.0479241	0.32122	6.54805	-11.8416	HDAC1;HMGA2;TARDBP		.	lysine-acetylated histone binding (GO:0070577)	2017-02-17	0.234737	0.787471	0.276511	0.915655	8.95572	-2.13977	BRD7;SMARCA4
synapsis (GO:0007129)	2017-03-12	0.0242348	0.163914	0.0479241	0.32122	6.76063	-12.226	NDC1;FANCD2;MLH1		.	FK506 binding (GO:0005528)	2017-02-17	0.234737	0.787471	0.276511	0.915655	8.95601	-2.13985	FKBP9;FKBP3
histone H2A acetylation (GO:0043968)	2017-03-12	0.0242348	0.163914	0.0479241	0.32122	6.8345	-12.3596	RUVBL1;ACTL6A;EPC1		.	RNA-DNA hybrid ribonuclease activity (GO:0004523)	2017-02-17	0.234737	0.787471	0.276511	0.915655	9.0729	-2.16777	FEN1;EXO1
modification by host of symbiont morphology or physiology (GO:0051851)	2017-05-31	0.0244212	0.164162	0.0484327	0.32122	0.639664	-1.15581	HDAC1;LEF1;HMGA2;TARDBP;SMARCA4		.	organophosphate ester transmembrane transporter activity (GO:0015605)	2017-02-16	0.214334	0.776343	0.255934	0.915655	8.61421	-2.18078	SLC35B1;SLC25A6
regulation of intracellular estrogen receptor signaling pathway (GO:0033146)	2017-04-21	0.0246116	0.164162	0.048158	0.32122	2.0418	-3.68934	MED1;PAK1;SKP2;PHB2		.	macrolide binding (GO:0005527)	2017-02-17	0.234737	0.787471	0.276511	0.915655	9.18008	-2.19338	FKBP9;FKBP3
regulation of respiratory gaseous exchange (GO:0043576)	2017-04-21	0.0246116	0.164162	0.048158	0.32122	2.10524	-3.80395	TSHZ3;ADORA1;PASK;SLC5A3		.	cyclin-dependent protein serine/threonine kinase regulator activity (GO:0016538)	2017-03-21	0.102392	0.522599	0.139132	0.710117	3.38181	-2.1946	CCNE2;CCND1;CKS1B
negative regulation of mRNA metabolic process (GO:1903312)	2017-04-21	0.0246116	0.164162	0.048158	0.32122	2.10887	-3.81052	HNRNPA2B1;SRSF10;SRSF7;SRSF12		.	lipoprotein particle receptor binding (GO:0070325)	2017-01-18	0.633745	0.908985	0.654428	0.938651	23.0648	-2.201	SYT1
sphingolipid catabolic process (GO:0030149)	2017-04-21	0.0246116	0.164162	0.048158	0.32122	2.14538	-3.87649	GALC;NEU3;HEXB;GLA		.	CoA hydrolase activity (GO:0016289)	2017-01-18	0.633745	0.908985	0.654428	0.938651	23.2431	-2.21803	ACOT7
polyamine metabolic process (GO:0006595)	2017-04-21	0.0246116	0.164162	0.048158	0.32122	2.18963	-3.95645	ODC1;AZIN1;OAZ2;SRM		.	fatty-acyl-CoA binding (GO:0000062)	2017-01-18	0.633745	0.908985	0.654428	0.938651	23.3838	-2.23145	ACOT7
oogenesis (GO:0048477)	2017-04-21	0.0246116	0.164162	0.048158	0.32122	2.20836	-3.99028	ASPM;HEXB;TRIP13;MLH1		.	proline-rich region binding (GO:0070064)	2017-03-19	0.0807077	0.464461	0.114443	0.663027	2.91577	-2.23604	CCND1;ABI2;PRPF40A
chromatin assembly (GO:0031497)	2017-04-21	0.0246116	0.164162	0.048158	0.32122	2.21074	-3.99459	HELLS;CHAF1B;RBBP4;HMGA2		.	ATPase activity, coupled to transmembrane movement of ions, rotational mechanism (GO:0044769)	2017-03-20	0.0912806	0.494804	0.12657	0.686099	3.20877	-2.25767	ATP5A1;ATP5C1;ATP5O
positive regulation of epithelial cell proliferation (GO:0050679)	14/144	0.024795	0.164817	0.0593695	0.343981	-0.838275	1.51134	MED1;REG3A;WNT5A;VASH2;HMGB2;IGF1;FGF1;EGFR;SFRP1;CXCL12;CCND1;ZNF703;NF1;BMPR1A		.	ATPase regulator activity (GO:0060590)	2017-03-20	0.0912806	0.494804	0.12657	0.686099	3.26118	-2.29454	DNAJC10;ATP1B3;PFN2
ribose phosphate biosynthetic process (GO:0046390)	14/144	0.024795	0.164817	0.0593695	0.343981	-0.778526	1.40362	GUCY1A2;PRPS1;ACOT7;NPR2;ATP5A1;ATP5C1;NME4;AMPD2;CTPS1;ATP5O;PAICS;ATIC;UMPS;GART		.	snRNA binding (GO:0017069)	2017-01-18	0.633745	0.908985	0.654428	0.938651	24.1099	-2.30074	SNRPA
ribonucleoside monophosphate biosynthetic process (GO:0009156)	9/78	0.025036	0.166132	0.0537742	0.343981	-0.437228	0.784813	PRPS1;ATIC;ATP5A1;ATP5C1;AMPD2;ATP5O;UMPS;PAICS;GART		.	retinoid X receptor binding (GO:0046965)	2017-02-16	0.214334	0.776343	0.255934	0.915655	9.09295	-2.30198	NCOR2;NRIP1
DNA damage response, signal transduction by p53 class mediator (GO:0030330)	10/91	0.0254939	0.168881	0.0557964	0.343981	-0.575132	1.02291	PIDD1;PSMD11;PSMA2;USP10;PSMD1;BRCA1;BRCA2;GTSE1;SOX4;E2F7		.	phosphatidylinositol phosphate kinase activity (GO:0016307)	2017-02-16	0.214334	0.776343	0.255934	0.915655	9.09745	-2.30312	PIP5KL1;PIP4K2A
digestive tract development (GO:0048565)	7/54	0.0259673	0.171722	0.0529609	0.343981	-0.225471	0.397252	COL3A1;CCNB1;SALL1;MYB;WNT5A;ITGA6;PCSK5		.	plus-end-directed microtubule motor activity (GO:0008574)	2017-03-17	0.0613068	0.419668	0.0916356	0.630003	2.68036	-2.32733	KIF18A;KIF4A;KIF11
multicellular organism growth (GO:0035264)	9/79	0.0269461	0.17789	0.0570733	0.343981	-0.436777	0.754135	STIL;ICMT;RMI1;ETNK2;RARA;SLITRK6;IGF1;ATF5;APBA2		.	syntaxin-1 binding (GO:0017075)	2017-01-17	0.612717	0.903471	0.634538	0.935735	23.0205	-2.33683	SYT1
positive regulation of intracellular transport (GO:0032388)	19/217	0.0273732	0.17794	0.0705834	0.343981	-0.920247	1.58863	KHDRBS1;MED1;SIVA1;PARP1;MTCL1;IGF1;UACA;EGFR;OAZ2;IPO5;EDAR;EDNRA;TFDP1;CDK1;E2F1;PMAIP1;ECT2;BID;BMPR1A		.	Hsp90 protein binding (GO:0051879)	2017-01-18	0.633745	0.908985	0.654428	0.938651	24.5737	-2.345	NASP
signal transduction by p53 class mediator (GO:0072331)	13/132	0.0271813	0.17794	0.0626378	0.343981	-0.769524	1.32844	PSMD11;USP10;BRCA1;BRCA2;PIDD1;MSH2;PSMA2;E2F1;PMAIP1;PSMD1;GTSE1;SOX4;E2F7		.	cytoskeletal adaptor activity (GO:0008093)	2017-01-18	0.633745	0.908985	0.654428	0.938651	24.8514	-2.3715	ABI2
regulation of Rho GTPase activity (GO:0032319)	16/174	0.0274597	0.17794	0.0669934	0.343981	-0.757538	1.30775	EPHA5;FARP1;PLEKHG2;ARHGEF26;CEP152;RASGRP1;FGD1;SYDE1;ARHGEF9;SFRP1;DLC1;CHN1;PLEKHG4B;PKP4;ECT2;EPHB3		.	translation regulator activity, nucleic acid binding (GO:0090079)	2017-01-18	0.633745	0.908985	0.654428	0.938651	25.0986	-2.39509	RARA
purine nucleotide biosynthetic process (GO:0006164)	13/132	0.0271813	0.17794	0.0626378	0.343981	-0.75022	1.29511	GUCY1A2;PRPS1;ACOT7;NPR2;ATP5A1;ATP5C1;AMPD2;NME4;ATP5O;PAICS;ATIC;MTHFD1;GART		.	GTP-dependent protein binding (GO:0030742)	2017-01-17	0.612717	0.903471	0.634538	0.935735	23.694	-2.40519	AP3B1
cell junction assembly (GO:0034329)	15/160	0.0275888	0.17794	0.0659691	0.343981	-0.749003	1.29301	DST;CADM1;FBF1;LAMC2;ANK2;RHOD;DLG1;CDH2;DLC1;MARVELD3;ZNF703;CDH11;PKP4;ITGA6;ECT2		.	acylglycerol O-acyltransferase activity (GO:0016411)	2017-01-17	0.612717	0.903471	0.634538	0.935735	24.3844	-2.47528	LCLAT1
positive regulation of ligase activity (GO:0051351)	10/92	0.0272659	0.17794	0.0589152	0.343981	-0.544973	0.940792	CCNB1;PSMD11;ANAPC7;PSMA2;PLK1;PTEN;CDK1;ANAPC4;PSMD1;FBXO5		.	cGMP binding (GO:0030553)	2017-01-17	0.612717	0.903471	0.634538	0.935735	24.4399	-2.48092	PDE5A
cerebral cortex development (GO:0021987)	6/43	0.0275377	0.17794	0.054342	0.343981	0.127637	-0.220342	COL3A1;ATIC;NF1;WDR62;ASCL1;GART		.	selenium binding (GO:0008430)	2017-01-17	0.612717	0.903471	0.634538	0.935735	24.8191	-2.5194	DIO2
negative regulation of DNA replication (GO:0008156)	6/43	0.0275377	0.17794	0.054342	0.343981	0.13187	-0.227648	ZRANB3;TIPIN;BLM;CDC6;SMC1A;BRCA2		.	H4 histone acetyltransferase activity (GO:0010485)	2017-02-15	0.194109	0.744244	0.235384	0.902496	8.67517	-2.56253	HAT1;BRCA2
heterophilic cell-cell adhesion via plasma membrane cell adhesion molecules (GO:0007157)	5/32	0.0276908	0.17794	0.0535299	0.343981	0.675003	-1.16526	REG3A;CXADR;CDH2;CADM1;NRXN1		.	oxidoreductase activity, acting on NAD(P)H, oxygen as acceptor (GO:0050664)	2017-02-15	0.194109	0.744244	0.235384	0.902496	8.70896	-2.57251	AIFM1;KMO
multi-organism intracellular transport (GO:1902583)	5/32	0.0276908	0.17794	0.0535299	0.343981	0.733666	-1.26653	XPO1;THOC1;NMT2;KPNA3;RAN		.	AU-rich element binding (GO:0017091)	2017-03-18	0.0707061	0.43418	0.102787	0.631174	3.10016	-2.58646	NUDT21;EXOSC8;HNRNPA0
activation of Ras GTPase activity (GO:0032856)	5/32	0.0276908	0.17794	0.0535299	0.343981	0.741898	-1.28075	SYDE1;SIPA1L1;CEP152;ECT2;RASGRP1		.	endonuclease activity, active with either ribo- or deoxyribonucleic acids and producing 3'-phosphomonoesters (GO:0016894)	2017-03-18	0.0707061	0.43418	0.102787	0.631174	3.11774	-2.60112	GEN1;RAD51C;TSEN2
intracellular transport of virus (GO:0075733)	5/32	0.0276908	0.17794	0.0535299	0.343981	0.743324	-1.28321	XPO1;THOC1;NMT2;KPNA3;RAN		.	phospholipase binding (GO:0043274)	2017-02-15	0.194109	0.744244	0.235384	0.902496	8.97737	-2.65179	SRSF3;LMNB1
multi-organism transport (GO:0044766)	5/32	0.0276908	0.17794	0.0535299	0.343981	0.748137	-1.29152	XPO1;THOC1;NMT2;KPNA3;RAN		.	signaling pattern recognition receptor activity (GO:0008329)	2017-01-17	0.612717	0.903471	0.634538	0.935735	26.1394	-2.65343	COLEC12
multi-organism localization (GO:1902579)	5/32	0.0276908	0.17794	0.0535299	0.343981	0.754291	-1.30214	XPO1;THOC1;NMT2;KPNA3;RAN		.	pattern recognition receptor activity (GO:0038187)	2017-01-17	0.612717	0.903471	0.634538	0.935735	26.228	-2.66243	COLEC12
histone ubiquitination (GO:0016574)	5/32	0.0276908	0.17794	0.0535299	0.343981	0.75927	-1.31074	PHC1;KDM2B;CTR9;UBE2A;CUL4B		.	nucleotide transmembrane transporter activity (GO:0015215)	2017-02-15	0.194109	0.744244	0.235384	0.902496	9.24063	-2.72956	SLC35B1;SLC25A6
transport of virus (GO:0046794)	5/32	0.0276908	0.17794	0.0535299	0.343981	0.770637	-1.33036	XPO1;THOC1;NMT2;KPNA3;RAN		.	poly-purine tract binding (GO:0070717)	2017-02-15	0.194109	0.744244	0.235384	0.902496	9.31348	-2.75107	SYNCRIP;KHDRBS1
cellular response to abiotic stimulus (GO:0071214)	20/232	0.0278312	0.178545	0.0727681	0.344421	-0.857871	1.47804	BLM;XRCC5;DDIAS;HVCN1;TNFRSF10B;ASCL1;EGFR;MYLK;RAD51AP1;CNN2;SFRP1;EDNRA;RAD51;FIGNL1;CHEK1;NMT2;PRKCQ;ECT2;TSPYL5;CUL4B		.	C2H2 zinc finger domain binding (GO:0070742)	2017-02-15	0.194109	0.744244	0.235384	0.902496	9.66211	-2.85405	LEF1;HMGA2
muscle cell differentiation (GO:0042692)	12/119	0.0280921	0.179325	0.0630054	0.344421	-0.634461	1.09035	DTYMK;SMARCD3;MYEF2;LGALS1;CDH2;TSHZ3;RARA;CBY1;IGF1;TBX3;SYNE1;SMARCA4		.	protein kinase C activity (GO:0004697)	2017-03-16	0.0525386	0.385833	0.0810244	0.595189	3.08355	-2.93662	PKN3;PRKD3;PRKCQ
negative regulation of protein modification by small protein conjugation or removal (GO:1903321)	12/119	0.0280921	0.179325	0.0630054	0.344421	-0.614859	1.05667	GCLC;PSMD11;ANAPC7;PSMA2;SUFU;BUB1B;PSMD1;ANAPC4;FBXO5;BUB3;SOX4;MAD2L1		.	insulin-like growth factor receptor binding (GO:0005159)	2017-01-15	0.566974	0.887418	0.591262	0.922016	24.7911	-2.96103	IGF1
positive regulation of cysteine-type endopeptidase activity (GO:2001056)	12/119	0.0280921	0.179325	0.0630054	0.344421	-0.610403	1.04901	PIDD1;AIFM1;DLC1;PMAIP1;TNFRSF10B;CYCS;HMGB1;IFT57;HSPE1;BID;UACA;HSPD1		.	photoreceptor activity (GO:0009881)	2017-01-16	0.590483	0.887418	0.613504	0.922016	24.9709	-2.98251	OPN3
neuron projection morphogenesis (GO:0048812)	16/175	0.0287629	0.18219	0.0695205	0.344421	-0.736947	1.2548	TOP2B;FARP1;RBFOX2;DST;SEMA3A;PTEN;DCDC2;EGFR;SFRP4;PAK1;STMN1;CDH11;SLITRK6;NRCAM;EPHB3;GAS7		.	fucosyltransferase activity (GO:0008417)	2017-01-14	0.542116	0.887418	0.567741	0.922016	25.0918	-2.99695	FUT9
regulation of androgen receptor signaling pathway (GO:0060765)	2017-04-22	0.0288239	0.18219	0.0544903	0.344421	1.96665	-3.34862	SFRP1;HDAC1;IGF1;SMARCA4		.	receptor agonist activity (GO:0048018)	2017-01-15	0.566974	0.887418	0.591262	0.922016	25.1404	-3.00276	WNT5A
negative regulation of axon extension (GO:0030517)	2017-04-22	0.0288239	0.18219	0.0544903	0.344421	2.01548	-3.43178	BCL11A;SEMA3A;WNT5A;SLIT1		.	phosphatidylcholine binding (GO:0031210)	2017-01-15	0.566974	0.887418	0.591262	0.922016	25.2181	-3.01204	NF1
multicellular organismal reproductive behavior (GO:0033057)	2017-04-22	0.0288239	0.18219	0.0544903	0.344421	2.01705	-3.43444	THRA;HEXB;PTEN;NPAS3		.	MHC protein complex binding (GO:0023023)	2017-01-16	0.590483	0.887418	0.613504	0.922016	25.2566	-3.01663	HSP90AA1
pyrimidine nucleoside triphosphate biosynthetic process (GO:0009148)	2017-04-22	0.0288239	0.18219	0.0544903	0.344421	2.28754	-3.89501	DTYMK;NME4;CTPS1;TYMS		.	MHC class II protein complex binding (GO:0023026)	2017-01-16	0.590483	0.887418	0.613504	0.922016	25.3851	-3.03197	HSP90AA1
meiosis I (GO:0007127)	2017-04-22	0.0288239	0.18219	0.0544903	0.344421	2.29361	-3.90534	CCNA1;RAD51C;TRIP13;BRCA2		.	translation repressor activity (GO:0030371)	2017-01-16	0.590483	0.887418	0.613504	0.922016	25.6291	-3.06112	RARA
cell morphogenesis (GO:0000902)	18/204	0.029151	0.183956	0.0728904	0.34482	-0.743609	1.25897	MED1;CADM1;ARHGEF26;LEF1;WNT5A;FNDC3B;KIF14;HMGA2;LIPA;SHROOM4;SMARCA4;LOXL2;SALL1;PEAK1;SLITRK6;MSX1;ECT2;EPHB3		.	actin monomer binding (GO:0003785)	2017-01-15	0.566974	0.887418	0.591262	0.922016	25.7651	-3.07736	PFN2
branching involved in prostate gland morphogenesis (GO:0060442)	2017-03-13	0.0302599	0.184327	0.0566069	0.34482	5.29033	-8.94616	SFRP1;IGF1;ESR1		.	RNA polymerase III activity (GO:0001056)	2017-01-16	0.590483	0.887418	0.613504	0.922016	25.7861	-3.07987	POLR1C
uterus development (GO:0060065)	2017-03-13	0.0302599	0.184327	0.0566069	0.34482	5.33537	-9.02234	HOXA10;WNT5A;ESR1		.	vitamin D receptor binding (GO:0042809)	2017-01-15	0.566974	0.887418	0.591262	0.922016	26.08	-3.11497	MED1
negative regulation of circadian rhythm (GO:0042754)	2017-03-13	0.0302599	0.184327	0.0566069	0.34482	5.44457	-9.207	SUV39H2;SFPQ;ADORA1		.	phosphatidylinositol bisphosphate phosphatase activity (GO:0034593)	2017-01-16	0.590483	0.887418	0.613504	0.922016	26.0947	-3.11673	PTEN
response to auditory stimulus (GO:0010996)	2017-03-13	0.0302599	0.184327	0.0566069	0.34482	5.77913	-9.77274	NRXN1;SLITRK6;NRXN2		.	low-density lipoprotein particle binding (GO:0030169)	2017-01-15	0.566974	0.887418	0.591262	0.922016	26.1528	-3.12367	COLEC12
negative regulation of astrocyte differentiation (GO:0048712)	2017-03-13	0.0302599	0.184327	0.0566069	0.34482	5.81305	-9.83011	NF1;HMGA2;ATF5		.	platelet-derived growth factor receptor binding (GO:0005161)	2017-03-15	0.0444272	0.342351	0.0709861	0.54701	2.92246	-3.13264	PDGFD;PDGFC;PTEN
negative regulation of histone methylation (GO:0031061)	2017-03-13	0.0302599	0.184327	0.0566069	0.34482	5.83322	-9.86421	MTF2;DNMT3B;BRCA1		.	ATPase activator activity (GO:0001671)	2017-02-14	0.174152	0.70924	0.214933	0.875323	9.14996	-3.14357	DNAJC10;ATP1B3
regulation of cellular extravasation (GO:0002691)	2017-03-13	0.0302599	0.184327	0.0566069	0.34482	5.9032	-9.98255	PLVAP;CXCL12;OLFM4		.	mitogen-activated protein kinase kinase binding (GO:0031434)	2017-01-14	0.542116	0.887418	0.567741	0.922016	26.3821	-3.15106	DLG1
thyroid hormone generation (GO:0006590)	2017-03-13	0.0302599	0.184327	0.0566069	0.34482	5.91924	-10.0097	MED1;CPQ;DIO2		.	inositol phosphate phosphatase activity (GO:0052745)	2017-01-16	0.590483	0.887418	0.613504	0.922016	26.4336	-3.15721	PTEN
positive regulation of DNA damage response, signal transduction by p53 class mediator (GO:0043517)	2017-03-13	0.0302599	0.184327	0.0566069	0.34482	5.96168	-10.0815	SPRED1;PMAIP1;MSX1		.	myosin V binding (GO:0031489)	2017-01-16	0.590483	0.887418	0.613504	0.922016	26.5362	-3.16946	RAB6B
urate metabolic process (GO:0046415)	2017-03-13	0.0302599	0.184327	0.0566069	0.34482	5.99233	-10.1333	PRPS1;SLC16A9;ABCG2		.	acyl-CoA dehydrogenase activity (GO:0003995)	2017-01-15	0.566974	0.887418	0.591262	0.922016	26.5405	-3.16998	IVD
lung secretory cell differentiation (GO:0061140)	2017-03-13	0.0302599	0.184327	0.0566069	0.34482	6.06053	-10.2486	FNDC3B;IGF1;ASCL1		.	RNA polymerase II carboxy-terminal domain kinase activity (GO:0008353)	2017-01-16	0.590483	0.887418	0.613504	0.922016	26.6139	-3.17875	CDK1
translesion synthesis (GO:0019985)	2017-03-13	0.0302599	0.184327	0.0566069	0.34482	6.07043	-10.2653	POLA1;PCNA;DTL		.	dipeptidase activity (GO:0016805)	2017-01-14	0.542116	0.887418	0.567741	0.922016	26.6345	-3.18121	CPQ
positive regulation of DNA-dependent DNA replication (GO:2000105)	2017-03-13	0.0302599	0.184327	0.0566069	0.34482	6.09839	-10.3126	CDC7;E2F7;E2F8		.	tRNA methyltransferase activity (GO:0008175)	2017-01-15	0.566974	0.887418	0.591262	0.922016	26.6712	-3.18558	TRDMT1
ribosomal small subunit biogenesis (GO:0042274)	2017-03-13	0.0302599	0.184327	0.0566069	0.34482	6.12455	-10.3569	RPS17;RPS19;RPS24		.	Notch binding (GO:0005112)	2017-01-15	0.566974	0.887418	0.591262	0.922016	26.7148	-3.1908	NCOR2
negative regulation of multicellular organism growth (GO:0040015)	2017-03-13	0.0302599	0.184327	0.0566069	0.34482	6.15134	-10.4022	RAI1;STC2;PTCH1		.	zinc ion transmembrane transporter activity (GO:0005385)	2017-01-15	0.566974	0.887418	0.591262	0.922016	26.7387	-3.19365	SLC39A6
glycosylceramide metabolic process (GO:0006677)	2017-03-13	0.0302599	0.184327	0.0566069	0.34482	6.20578	-10.4942	GALC;UGCG;GLA		.	phosphatidylinositol kinase activity (GO:0052742)	2017-01-15	0.566974	0.887418	0.591262	0.922016	26.8568	-3.20776	PIK3R3
vocalization behavior (GO:0071625)	2017-03-13	0.0302599	0.184327	0.0566069	0.34482	6.21976	-10.5179	NRXN1;NRXN2;SHANK2		.	poly-pyrimidine tract binding (GO:0008187)	2017-03-15	0.0444272	0.342351	0.0709861	0.54701	3.01507	-3.23191	KHDRBS1;MSI2;HNRNPC
replication fork processing (GO:0031297)	2017-03-13	0.0302599	0.184327	0.0566069	0.34482	6.2268	-10.5298	ZRANB3;BLM;THOC1		.	prenyltransferase activity (GO:0004659)	2017-01-15	0.566974	0.887418	0.591262	0.922016	27.0859	-3.23512	CHML
ribosomal large subunit biogenesis (GO:0042273)	2017-03-13	0.0302599	0.184327	0.0566069	0.34482	6.31986	-10.6872	RPL11;RPL35A;WDR12		.	Rac GTPase activator activity (GO:0030675)	2017-01-16	0.590483	0.887418	0.613504	0.922016	27.1536	-3.24321	DLC1
protein complex localization (GO:0031503)	2017-03-13	0.0302599	0.184327	0.0566069	0.34482	6.36322	-10.7605	NDC1;DNMT3B;RAN		.	G-protein alpha-subunit binding (GO:0001965)	2017-01-14	0.542116	0.887418	0.567741	0.922016	27.2204	-3.25118	RGS19
DNA synthesis involved in DNA repair (GO:0000731)	2017-03-13	0.0302599	0.184327	0.0566069	0.34482	6.37625	-10.7825	POLD3;POLA1;RFC3		.	lysophospholipid acyltransferase activity (GO:0071617)	2017-01-14	0.542116	0.887418	0.567741	0.922016	27.2391	-3.25342	LCLAT1
pyrimidine nucleoside monophosphate biosynthetic process (GO:0009130)	2017-03-13	0.0302599	0.184327	0.0566069	0.34482	6.47617	-10.9515	DUT;UMPS;TYMS		.	quinone binding (GO:0048038)	2017-01-16	0.590483	0.887418	0.613504	0.922016	27.2552	-3.25535	HHIP
glucose transport (GO:0015758)	8/68	0.0303113	0.18435	0.0613894	0.356699	-0.154421	0.261114	EDNRA;NUP205;G6PC3;NUP107;NUP50;NUP43;NUP54;GCK		.	O-methyltransferase activity (GO:0008171)	2017-01-16	0.590483	0.887418	0.613504	0.922016	27.3671	-3.2687	ICMT
DNA methylation or demethylation (GO:0044728)	7/56	0.031006	0.188279	0.061132	0.356699	0.0107998	-0.0180338	KMT2E;HELLS;DNMT3A;DNMT3B;TRDMT1;EZH2;SMARCA4		.	oxidoreductase activity, acting on the CH-NH2 group of donors, oxygen as acceptor (GO:0016641)	2017-01-15	0.566974	0.887418	0.591262	0.922016	27.7551	-3.31505	LOXL2
pyrimidine-containing compound metabolic process (GO:0072527)	9/81	0.0310698	0.18837	0.0640563	0.356699	-0.282695	0.471916	PRPS1;DUT;RRM1;DTYMK;CTPS1;ERH;NME4;UMPS;TYMS		.	acyl-CoA hydrolase activity (GO:0047617)	2017-01-14	0.542116	0.887418	0.567741	0.922016	28.0492	-3.35018	ACOT7
interaction with symbiont (GO:0051702)	5/33	0.0312254	0.189016	0.0589265	0.356699	0.840354	-1.39996	HDAC1;LEF1;HMGA2;TARDBP;SMARCA4		.	oxygen transporter activity (GO:0005344)	2017-01-14	0.542116	0.887418	0.567741	0.922016	28.223	-3.37094	CYGB
hexose transport (GO:0008645)	8/69	0.03272	0.197754	0.0653187	0.367877	-0.150648	0.244161	NUP205;EDNRA;NUP107;G6PC3;NUP50;NUP54;NUP43;GCK		.	GTPase inhibitor activity (GO:0005095)	2017-01-14	0.542116	0.887418	0.567741	0.922016	28.4614	-3.39941	IPO5
positive regulation of potassium ion transport (GO:0043268)	2017-04-23	0.0334374	0.200833	0.0612493	0.367877	2.10633	-3.38125	DLG1;ADORA1;ATP1B3;ANK2		.	drug transmembrane transporter activity (GO:0015238)	2017-01-16	0.590483	0.887418	0.613504	0.922016	28.6212	-3.41849	ABCG2
negative regulation of microtubule depolymerization (GO:0007026)	2017-04-23	0.0334374	0.200833	0.0612493	0.367877	2.13623	-3.42926	CCNB1;CKAP2;MID1;AURKA		.	hexosaminidase activity (GO:0015929)	2017-01-15	0.566974	0.887418	0.591262	0.922016	28.7244	-3.43083	HEXB
DNA catabolic process, exonucleolytic (GO:0000738)	2017-04-23	0.0334374	0.200833	0.0612493	0.367877	2.17759	-3.49565	BLM;FEN1;EXO1;DNA2		.	RNA-directed DNA polymerase activity (GO:0003964)	2017-01-15	0.566974	0.887418	0.591262	0.922016	28.7363	-3.43224	PTGES3
membrane lipid catabolic process (GO:0046466)	2017-04-23	0.0334374	0.200833	0.0612493	0.367877	2.20778	-3.5441	GALC;NEU3;HEXB;GLA		.	carbonate dehydratase activity (GO:0004089)	2017-01-15	0.566974	0.887418	0.591262	0.922016	28.8481	-3.44559	CA12
negative regulation of epithelial cell differentiation (GO:0030857)	5/34	0.0350299	0.20942	0.0646217	0.384896	0.772469	-1.20769	REG3A;CCND1;GDF3;TBX3;EZH2		.	endodeoxyribonuclease activity, producing 5'-phosphomonoesters (GO:0016888)	2017-03-15	0.0444272	0.342351	0.0709861	0.54701	3.22898	-3.4612	FEN1;TATDN2;DNA2
positive regulation of mitochondrial outer membrane permeabilization involved in apoptotic signaling pathway (GO:1901030)	5/34	0.0350299	0.20942	0.0646217	0.384896	0.785723	-1.22841	TFDP1;SIVA1;E2F1;PMAIP1;BID		.	retinal binding (GO:0016918)	2017-01-14	0.542116	0.887418	0.567741	0.922016	29.8851	-3.56945	RBP5
embryonic axis specification (GO:0000578)	5/34	0.0350299	0.20942	0.0646217	0.384896	0.820279	-1.28243	STIL;PTCH1;WNT5A;GDF3;TBX3		.	basal RNA polymerase II transcription machinery binding (GO:0001099)	2017-03-14	0.036995	0.299774	0.0615517	0.498759	2.9979	-3.61165	SMYD2;TCF4;SMYD3
negative regulation of dephosphorylation (GO:0035305)	8/70	0.0352558	0.209797	0.0694003	0.384896	-0.176735	0.275992	SH3RF2;FARP1;SPRED1;CSRNP3;GPATCH2;PKMYT1;MASTL;ELFN1		.	nucleocytoplasmic transporter activity (GO:0005487)	2017-03-14	0.036995	0.299774	0.0615517	0.498759	3.04799	-3.672	XPO1;NUP107;NUP54
cellular response to alcohol (GO:0097306)	8/70	0.0352558	0.209797	0.0694003	0.384896	-0.173991	0.271708	SFRP1;H2AFZ;PTCH1;ZNF703;BRCA1;SMYD3;ESR1;EGFR		.	Rac guanyl-nucleotide exchange factor activity (GO:0030676)	2017-01-13	0.515833	0.870053	0.542869	0.915655	26.5738	-3.69911	FARP1
response to heat (GO:0009408)	8/70	0.0352558	0.209797	0.0694003	0.384896	-0.142036	0.221806	GCLC;CXCL12;DHX9;SLC52A3;PSIP1;RBBP7;MKI67;FGF1		.	basal transcription machinery binding (GO:0001098)	2017-03-14	0.036995	0.299774	0.0615517	0.498759	3.07398	-3.70331	SMYD2;TCF4;SMYD3
regulation of viral process (GO:0050792)	14/152	0.0369894	0.215823	0.0818484	0.384896	-0.635983	0.975152	TOP2A;SUPT16H;HDAC1;LEF1;HMGA2;SRPK1;SMARCA4;FAM111A;ILF3;TRIM25;TRIM59;NELFCD;TARDBP;PPIA		.	low-density lipoprotein particle receptor binding (GO:0050750)	2017-01-13	0.515833	0.870053	0.542869	0.915655	27.2161	-3.78852	SYT1
positive regulation of proteasomal protein catabolic process (GO:1901800)	7/58	0.0366616	0.215823	0.0700328	0.384896	0.039288	-0.0602402	GCLC;PLK2;PLK1;PTEN;TRIB2;DLGAP5;AURKA		.	tRNA-specific ribonuclease activity (GO:0004549)	2017-03-13	0.0302599	0.267693	0.0527503	0.471156	2.94533	-3.88169	POP1;RPP14;TSEN2
negative regulation of developmental growth (GO:0048640)	6/46	0.0369409	0.215823	0.0688958	0.384896	0.227523	-0.348861	HDAC2;SFRP1;BCL11A;SEMA3A;WNT5A;SLIT1		.	MHC class I protein binding (GO:0042288)	2017-01-13	0.515833	0.870053	0.542869	0.915655	28.0699	-3.90736	ATP5A1
long term synaptic depression (GO:0060292)	2017-03-14	0.036995	0.215823	0.0659764	0.384896	5.13373	-7.87154	PLK2;PTEN;SHANK2		.	GABA receptor binding (GO:0050811)	2017-01-13	0.515833	0.870053	0.542869	0.915655	28.7477	-4.00171	GABARAP
regulation of fibroblast apoptotic process (GO:2000269)	2017-03-14	0.036995	0.215823	0.0659764	0.384896	5.36817	-8.231	SFRP1;DDIAS;API5		.	NAD-dependent histone deacetylase activity (H3-K9 specific) (GO:0046969)	2017-02-13	0.154558	0.644427	0.19466	0.813845	9.15073	-4.02077	HDAC2;HDAC1
ectodermal placode formation (GO:0060788)	2017-03-14	0.036995	0.215823	0.0659764	0.384896	5.38902	-8.26298	HDAC2;HDAC1;TBX3		.	histone deacetylase activity (H4-K16 specific) (GO:0034739)	2017-02-13	0.154558	0.644427	0.19466	0.813845	9.22571	-4.05371	HDAC2;HDAC1
cell proliferation in forebrain (GO:0021846)	2017-03-14	0.036995	0.215823	0.0659764	0.384896	5.4086	-8.293	NCOR2;RRM1;HMGA2		.	pre-mRNA binding (GO:0036002)	2017-01-13	0.515833	0.870053	0.542869	0.915655	29.178	-4.06162	HNRNPA2B1
negative regulation of epidermis development (GO:0045683)	2017-03-14	0.036995	0.215823	0.0659764	0.384896	5.62883	-8.63068	REG3A;GDF3;EZH2		.	histone methyltransferase activity (H3-K4 specific) (GO:0042800)	2017-01-13	0.515833	0.870053	0.542869	0.915655	29.1884	-4.06307	KMT2E
ganglioside metabolic process (GO:0001573)	2017-03-14	0.036995	0.215823	0.0659764	0.384896	5.79685	-8.8883	NEU3;HEXB;ST3GAL5		.	nucleoside transmembrane transporter activity (GO:0005337)	2017-03-13	0.0302599	0.267693	0.0527503	0.471156	3.0942	-4.07788	SLC29A4;SLC25A6;SLC29A2
NLS-bearing protein import into nucleus (GO:0006607)	2017-03-14	0.036995	0.215823	0.0659764	0.384896	5.82039	-8.92439	KPNA2;KPNA3;IPO5		.	intramolecular oxidoreductase activity, interconverting aldoses and ketoses (GO:0016861)	2017-01-12	0.488042	0.870053	0.516568	0.915655	29.4101	-4.09393	HYI
positive regulation of G2/M transition of mitotic cell cycle (GO:0010971)	2017-03-14	0.036995	0.215823	0.0659764	0.384896	5.97795	-9.16598	RAD51C;CCND1;CDC7		.	receptor inhibitor activity (GO:0030547)	2017-01-12	0.488042	0.870053	0.516568	0.915655	29.5946	-4.1196	DUT
positive regulation of cell cycle G2/M phase transition (GO:1902751)	2017-03-14	0.036995	0.215823	0.0659764	0.384896	5.98342	-9.17436	RAD51C;CCND1;CDC7		.	peptidyl-proline dioxygenase activity (GO:0031543)	2017-01-13	0.515833	0.870053	0.542869	0.915655	29.6492	-4.12721	OGFOD1
pyrimidine nucleoside monophosphate metabolic process (GO:0009129)	2017-03-14	0.036995	0.215823	0.0659764	0.384896	6.04409	-9.26739	DUT;UMPS;TYMS		.	poly(U) RNA binding (GO:0008266)	2017-03-13	0.0302599	0.267693	0.0527503	0.471156	3.13474	-4.13132	KHDRBS1;MSI2;HNRNPC
regulation of protein stability (GO:0031647)	13/138	0.0371583	0.216449	0.0805597	0.395028	-0.547526	0.837934	USP13;MYLIP;KHDRBS1;PRKDC;PLK1;PTEN;ATP1B3;ANK2;HSPD1;AURKA;MSX1;PIM2;SOX4		.	histone deacetylase activity (H3-K9 specific) (GO:0032129)	2017-02-13	0.154558	0.644427	0.19466	0.813845	9.40776	-4.13371	HDAC2;HDAC1
carbohydrate derivative biosynthetic process (GO:1901137)	29/377	0.037409	0.217515	0.105055	0.395028	-0.716165	1.0925	PRPS1;DTYMK;NPR2;GCNT1;ATP5A1;ATP5C1;ATP5O;TYMS;ADAL;UGCG;ATIC;MAT2A;ST3GAL5;GPC2;ST3GAL2;GUCY1A2;DUT;RRM1;ACOT7;RRM2;BGN;NME4;CTPS1;AMPD2;IGF1;PAICS;EXT1;UMPS;GART		.	retinol binding (GO:0019841)	2017-01-13	0.515833	0.870053	0.542869	0.915655	29.7801	-4.14544	RBP5
regulation of histone modification (GO:0031056)	10/97	0.0374541	0.217515	0.076196	0.395028	-0.410646	0.626436	CCNB1;EED;CTR9;CHEK1;MTF2;MYB;DNMT3B;WDR61;BRCA1;BRD7		.	DNA N-glycosylase activity (GO:0019104)	2017-02-13	0.154558	0.644427	0.19466	0.813845	9.50232	-4.17526	NEIL3;PCNA
monosaccharide transport (GO:0015749)	8/71	0.0379211	0.219897	0.0736345	0.395028	-0.0878349	0.133034	NUP205;EDNRA;NUP107;G6PC3;NUP50;NUP54;NUP43;GCK		.	magnesium ion transmembrane transporter activity (GO:0015095)	2017-01-13	0.515833	0.870053	0.542869	0.915655	30.0696	-4.18573	TUSC3
regulation of protein targeting (GO:1903533)	15/167	0.0382558	0.221505	0.0856927	0.395028	-0.663384	0.999925	MED1;THRA;PARP1;MTCL1;IGF1;UACA;EGFR;IPO5;EDAR;SUFU;NF1;CDK1;DACT3;ECT2;BMPR1A		.	DNA-(apurinic or apyrimidinic site) lyase activity (GO:0003906)	2017-02-13	0.154558	0.644427	0.19466	0.813845	9.53775	-4.19082	NEIL3;HMGA2
adrenal gland development (GO:0030325)	2017-04-24	0.0384559	0.221998	0.0684292	0.395028	2.04376	-3.07603	SALL1;NF1;HMGA2;DKK3		.	lysophosphatidic acid acyltransferase activity (GO:0042171)	2017-01-12	0.488042	0.870053	0.516568	0.915655	30.2415	-4.20966	LCLAT1
activation of Rho GTPase activity (GO:0032862)	2017-04-24	0.0384559	0.221998	0.0684292	0.395028	2.19842	-3.30881	SYDE1;CEP152;ECT2;RASGRP1		.	titin binding (GO:0031432)	2017-01-12	0.488042	0.870053	0.516568	0.915655	30.4433	-4.23775	ANKRD2
peptidyl-lysine modification (GO:0018205)	14/153	0.0387709	0.223482	0.0849951	0.406426	-0.545039	0.816699	SUV39H2;CTR9;LEF1;ACTL6A;WDR61;BRCA2;METTL21A;SMARCA4;YEATS2;POLE3;HAT1;RUVBL1;SMYD2;EPC1		.	death receptor binding (GO:0005123)	2017-02-13	0.154558	0.644427	0.19466	0.813845	9.65157	-4.24084	PIDD1;BID
pyrimidine nucleoside biosynthetic process (GO:0046134)	5/35	0.0391085	0.225092	0.0706142	0.406426	0.887968	-1.32418	DUT;CTPS1;NME4;UMPS;TYMS		.	inorganic anion exchanger activity (GO:0005452)	2017-01-13	0.515833	0.870053	0.542869	0.915655	30.9827	-4.31284	SLC4A3
regulation of small GTPase mediated signal transduction (GO:0051056)	21/256	0.0392208	0.225403	0.096895	0.416344	-0.65726	0.979229	ARHGAP11A;ICMT;PLEKHG2;FAM13B;CEP152;GDI2;KIF14;IGF1;RHOD;RHOBTB1;FGD1;SYDE1;COL3A1;ARHGEF9;SIPA1L1;RACGAP1;DLC1;CHN1;TAGAP;NF1;ECT2		.	glutamate binding (GO:0016595)	2017-01-10	0.42759	0.864456	0.459346	0.915655	29.6516	-4.31889	GCLC
positive regulation of apoptotic signaling pathway (GO:2001235)	15/168	0.0399922	0.229495	0.0887878	0.416344	-0.630953	0.928684	SIVA1;PDCD7;PTEN;PIDD1;BCLAF1;SFPQ;SFRP1;TFDP1;NF1;E2F1;PMAIP1;MSX1;BID;BMPR1B;BUB1		.	K63-linked polyubiquitin binding (GO:0070530)	2017-01-13	0.515833	0.870053	0.542869	0.915655	31.3124	-4.35873	ZRANB3
negative regulation of synaptic transmission (GO:0050805)	6/47	0.0404795	0.23126	0.0742018	0.416344	0.316259	-0.46307	SYT11;PLK2;PTEN;ADORA1;NF1;SHANK2		.	1-acylglycerol-3-phosphate O-acyltransferase activity (GO:0003841)	2017-01-11	0.458659	0.864456	0.488756	0.915655	29.9421	-4.3612	LCLAT1
histone H4 acetylation (GO:0043967)	6/47	0.0404795	0.23126	0.0742018	0.416344	0.337323	-0.493912	RUVBL1;LEF1;HAT1;ACTL6A;EPC1;BRCA2		.	high voltage-gated calcium channel activity (GO:0008331)	2017-01-10	0.42759	0.864456	0.459346	0.915655	30.003	-4.37006	CACNA1D
transcription-coupled nucleotide-excision repair (GO:0006283)	6/47	0.0404795	0.23126	0.0742018	0.416344	0.364219	-0.533294	POLD3;RFC3;RFC4;PCNA;POLE2;HMGN1		.	intracellular calcium activated chloride channel activity (GO:0005229)	2017-03-12	0.0242348	0.2295	0.0446077	0.42243	2.98607	-4.39505	ANO1;TTYH3;ANO4
DNA modification (GO:0006304)	8/72	0.0407182	0.23228	0.0780217	0.416344	-0.0655738	0.0957255	KMT2E;HELLS;DNMT3A;DNMT3B;TRDMT1;MUTYH;EZH2;SMARCA4		.	RNA polymerase core enzyme binding (GO:0043175)	2017-02-13	0.154558	0.644427	0.19466	0.813845	10.0171	-4.40144	SMYD2;SMYD3
ribonucleotide biosynthetic process (GO:0009260)	13/140	0.0409985	0.233237	0.0871913	0.416344	-0.514953	0.749618	GUCY1A2;ACOT7;NPR2;ATP5A1;ATP5C1;NME4;AMPD2;CTPS1;ATP5O;PAICS;ATIC;UMPS;GART		.	IgG binding (GO:0019864)	2017-01-12	0.488042	0.870053	0.516568	0.915655	31.8885	-4.43893	FCGRT
regulation of intrinsic apoptotic signaling pathway (GO:2001242)	12/126	0.041067	0.233237	0.085591	0.416344	-0.496369	0.722566	HELLS;BCLAF1;SFPQ;HDAC2;CXCL12;NONO;FIGNL1;PMAIP1;MSX1;BID;BUB1;ELL3		.	3',5'-cyclic-GMP phosphodiesterase activity (GO:0047555)	2017-01-11	0.458659	0.864456	0.488756	0.915655	30.7425	-4.47778	PDE5A
negative regulation of Wnt signaling pathway (GO:0030178)	12/126	0.041067	0.233237	0.085591	0.416344	-0.481404	0.700781	SFRP4;HDAC2;SFRP1;CDH2;CCND1;WNT5A;LEF1;G3BP1;CBY1;DACT3;PPP2R3A;DKK3		.	phosphatidylinositol 3-kinase activity (GO:0035004)	2017-01-12	0.488042	0.870053	0.516568	0.915655	32.2663	-4.49151	PIK3R3
epithelial cell differentiation (GO:0030855)	24/303	0.0411847	0.233561	0.105388	0.416344	-0.680427	0.989552	USP13;GPSM2;MED1;HDAC2;MCOLN3;PCNA;THRA;LAMA1;HDAC1;PTCH1;LEF1;WNT5A;FNDC3B;IGF1;ASCL1;WDR77;SMARCA4;NCOR2;ZNF703;CDK1;HNRNPH3;E2F7;SOX4;E2F8		.	S100 protein binding (GO:0044548)	2017-01-11	0.458659	0.864456	0.488756	0.915655	30.9883	-4.51358	FGF1
regulation of protein modification by small protein conjugation or removal (GO:1903320)	19/228	0.0421088	0.238452	0.0991923	0.416344	-0.580574	0.832305	FANCI;PSMD11;ANAPC7;PLK1;PTEN;BUB1B;BRCA1;GCLC;CCNB1;PSMA2;SUFU;CDK1;ANAPC4;PSMD1;BUB3;FBXO5;SOX4;TSPYL5;MAD2L1		.	G-protein coupled nucleotide receptor activity (GO:0001608)	2017-01-11	0.458659	0.864456	0.488756	0.915655	31.2178	-4.54702	P2RY14
axon guidance (GO:0007411)	28/367	0.0439176	0.243322	0.117148	0.416344	-0.664129	0.93866	SEMA3C;LAMA1;NRXN1;SEMA3A;CACNA1D;SEMA3E;EGFR;CACNA1G;PGRMC1;PAK1;CHN1;AP2S1;SLIT1;NRCAM;MYH10;EPHB3;EPHA5;HSP90AA1;WNT5A;ANK2;EXT1;DLG1;COL3A1;CXCL12;KIF4A;CDK1;PRKCQ;BMPR1B		.	death receptor activity (GO:0005035)	2017-01-11	0.458659	0.864456	0.488756	0.915655	31.2403	-4.55029	TNFRSF19
neuron projection guidance (GO:0097485)	28/367	0.0439176	0.243322	0.117148	0.416344	-0.661583	0.935061	SEMA3C;LAMA1;NRXN1;SEMA3A;CACNA1D;SEMA3E;EGFR;CACNA1G;PAK1;PGRMC1;CHN1;AP2S1;SLIT1;NRCAM;MYH10;EPHB3;EPHA5;HSP90AA1;WNT5A;ANK2;EXT1;DLG1;COL3A1;CXCL12;KIF4A;CDK1;PRKCQ;BMPR1B		.	pseudouridine synthase activity (GO:0009982)	2017-02-13	0.154558	0.644427	0.19466	0.813845	10.3716	-4.55723	RPUSD1;PUS7
regulation of Wnt signaling pathway (GO:0030111)	18/214	0.0435371	0.243322	0.100155	0.416344	-0.59538	0.841492	HDAC2;LEF1;WNT5A;CBY1;PPP2R3A;DKK3;ASPM;SFRP4;SFRP1;SALL1;CCND1;CDH2;ZNF703;G3BP1;SPIN1;DACT3;CDK14;SOX4		.	protein phosphatase 1 binding (GO:0008157)	2017-01-10	0.42759	0.864456	0.459346	0.915655	31.3517	-4.56651	SH3RF2
antigen processing and presentation of peptide antigen (GO:0048002)	16/185	0.0444188	0.243322	0.0983064	0.416344	-0.533649	0.754242	PSMD11;CLTC;KIF23;KIF22;UBE2A;KIF11;KIF15;CENPE;KIF18A;RACGAP1;PSMA2;KIF4A;AP2S1;PSMD1;KIF2C;BLMH		.	carbohydrate phosphatase activity (GO:0019203)	2017-01-11	0.458659	0.864456	0.488756	0.915655	31.4081	-4.57474	G6PC3
regulation of protein localization to nucleus (GO:1900180)	14/156	0.044481	0.243322	0.0948909	0.450907	-0.51326	0.725425	MED1;THRA;PARP1;IGF1;UACA;EGFR;IPO5;EDAR;SUFU;CDK1;NF1;DACT3;ECT2;BMPR1A		.	G-protein coupled purinergic nucleotide receptor activity (GO:0045028)	2017-01-11	0.458659	0.864456	0.488756	0.915655	31.4392	-4.57925	P2RY14
liver development (GO:0001889)	9/86	0.0432501	0.243322	0.083791	0.416344	-0.240561	0.340001	MED1;DUT;ICMT;CADM1;CCND1;RARA;NF1;EGFR;SMARCA4		.	actin-dependent ATPase activity (GO:0030898)	2017-01-11	0.458659	0.864456	0.488756	0.915655	31.4605	-4.58236	MYH10
embryonic appendage morphogenesis (GO:0035113)	9/86	0.0432501	0.243322	0.083791	0.416344	-0.238141	0.336582	HOXA10;FBN2;MED1;PTCH1;LEF1;MSX1;AFF3;TBX3;SMARCA4		.	RNA polymerase II core promoter sequence-specific DNA binding transcription factor activity (GO:0000983)	2017-01-10	0.42759	0.864456	0.459346	0.915655	31.5148	-4.59027	DACH1
embryonic limb morphogenesis (GO:0030326)	9/86	0.0432501	0.243322	0.083791	0.416344	-0.234974	0.332105	HOXA10;FBN2;MED1;PTCH1;LEF1;MSX1;AFF3;TBX3;SMARCA4		.	sugar-phosphatase activity (GO:0050308)	2017-01-10	0.42759	0.864456	0.459346	0.915655	31.7325	-4.62197	G6PC3
positive regulation of alpha-beta T cell activation (GO:0046635)	6/48	0.0442251	0.243322	0.079734	0.416344	0.334535	-0.472821	BLM;HSPH1;MYB;RARA;PRKCQ;AP3B1		.	NAD-dependent histone deacetylase activity (H4-K16 specific) (GO:0046970)	2017-02-12	0.135435	0.609412	0.174653	0.788951	9.33832	-4.62491	HDAC2;HDAC1
stem cell proliferation (GO:0072089)	6/48	0.0442251	0.243322	0.079734	0.416344	0.343167	-0.485022	RACGAP1;MECOM;HHIP;WNT5A;MSX1;ASCL1		.	NAD-dependent histone deacetylase activity (H3-K14 specific) (GO:0032041)	2017-02-12	0.135435	0.609412	0.174653	0.788951	9.36632	-4.63878	HDAC2;HDAC1
positive regulation of intrinsic apoptotic signaling pathway (GO:2001244)	6/48	0.0442251	0.243322	0.079734	0.416344	0.364402	-0.515034	BCLAF1;SFPQ;PMAIP1;MSX1;BID;BUB1		.	hydrolase activity, acting on ether bonds (GO:0016801)	2017-01-10	0.42759	0.864456	0.459346	0.915655	31.897	-4.64594	RNPEP
regulation of microtubule depolymerization (GO:0031114)	2017-04-25	0.043881	0.243322	0.0760223	0.416344	2.06017	-2.91178	CCNB1;CKAP2;MID1;AURKA		.	exodeoxyribonuclease activity (GO:0004529)	2017-02-13	0.154558	0.644427	0.19466	0.813845	10.6118	-4.66277	FEN1;EXO1
motor neuron axon guidance (GO:0008045)	2017-04-25	0.043881	0.243322	0.0760223	0.416344	2.1157	-2.99027	CXCL12;SEMA3A;CHN1;SLIT1		.	armadillo repeat domain binding (GO:0070016)	2017-01-10	0.42759	0.864456	0.459346	0.915655	32.1498	-4.68276	LEF1
regulation of myelination (GO:0031641)	2017-04-25	0.043881	0.243322	0.0760223	0.416344	2.12543	-3.00402	DLG1;TENM4;RARA;PTEN		.	ribosomal small subunit binding (GO:0043024)	2017-01-10	0.42759	0.864456	0.459346	0.915655	32.1572	-4.68384	NPM1
genetic imprinting (GO:0071514)	2017-04-25	0.043881	0.243322	0.0760223	0.416344	2.17548	-3.07476	EED;DNMT3A;DNMT3B;BRCA1		.	platelet-derived growth factor binding (GO:0048407)	2017-01-11	0.458659	0.864456	0.488756	0.915655	32.172	-4.686	COL3A1
negative regulation of stem cell proliferation (GO:2000647)	2017-03-15	0.0444272	0.243322	0.0760028	0.416344	4.88907	-6.91006	WNT5A;PHF14;NF1		.	CXCR chemokine receptor binding (GO:0045236)	2017-01-10	0.42759	0.864456	0.459346	0.915655	32.2201	-4.693	CXCL12
protein localization to microtubule cytoskeleton (GO:0072698)	2017-03-15	0.0444272	0.243322	0.0760028	0.416344	5.09493	-7.20101	MAPRE1;MID1;AURKA		.	arylsulfatase activity (GO:0004065)	2017-01-12	0.488042	0.870053	0.516568	0.915655	33.7626	-4.6998	ARSJ
glandular epithelial cell development (GO:0002068)	2017-03-15	0.0444272	0.243322	0.0760028	0.416344	5.20283	-7.35351	CDK6;WNT5A;RARA		.	NAD-dependent histone deacetylase activity (H3-K18 specific) (GO:0097372)	2017-02-12	0.135435	0.609412	0.174653	0.788951	9.49611	-4.70306	HDAC2;HDAC1
regulation of DNA methylation (GO:0044030)	2017-03-15	0.0444272	0.243322	0.0760028	0.416344	5.34234	-7.55069	MIS18A;DNMT3A;BRCA1		.	sphingolipid binding (GO:0046625)	2017-02-13	0.154558	0.644427	0.19466	0.813845	10.7233	-4.71175	CLIP3;LAMA1
female genitalia development (GO:0030540)	2017-03-15	0.0444272	0.243322	0.0760028	0.416344	5.42327	-7.66508	WNT5A;ESR1;TBX3		.	FAD binding (GO:0071949)	2017-01-10	0.42759	0.864456	0.459346	0.915655	32.3626	-4.71376	AIFM1
pyrimidine deoxyribonucleotide metabolic process (GO:0009219)	2017-03-15	0.0444272	0.243322	0.0760028	0.416344	5.47193	-7.73386	DTYMK;DUT;TYMS		.	potassium-transporting ATPase activity (GO:0008556)	2017-01-11	0.458659	0.864456	0.488756	0.915655	32.4432	-4.7255	ATP1B3
forebrain neuron differentiation (GO:0021879)	2017-03-15	0.0444272	0.243322	0.0760028	0.416344	5.50316	-7.77799	SALL1;LEF1;ASCL1		.	histone deacetylase activity (H3-K14 specific) (GO:0031078)	2017-02-12	0.135435	0.609412	0.174653	0.788951	9.57322	-4.74125	HDAC2;HDAC1
histone H2A ubiquitination (GO:0033522)	2017-03-15	0.0444272	0.243322	0.0760028	0.416344	5.57217	-7.87553	KDM2B;UBE2A;CUL4B		.	1-phosphatidylinositol-3-kinase activity (GO:0016303)	2017-01-11	0.458659	0.864456	0.488756	0.915655	32.5666	-4.74347	PIK3R3
nucleoside transport (GO:0015858)	2017-03-15	0.0444272	0.243322	0.0760028	0.416344	5.5828	-7.89056	SLC29A4;SLC25A6;SLC29A2		.	guanylate kinase activity (GO:0004385)	2017-01-10	0.42759	0.864456	0.459346	0.915655	32.5776	-4.74508	DLG1
positive regulation of endopeptidase activity (GO:0010950)	12/128	0.0454365	0.248198	0.0928635	0.450907	-0.395265	0.550813	PIDD1;AIFM1;DLC1;PMAIP1;TNFRSF10B;CYCS;HMGB1;IFT57;HSPE1;BID;UACA;HSPD1		.	exodeoxyribonuclease activity, producing 5'-phosphomonoesters (GO:0016895)	2017-02-13	0.154558	0.644427	0.19466	0.813845	10.8567	-4.77036	FEN1;EXO1
cellular response to organic cyclic compound (GO:0071407)	23/291	0.0457955	0.249805	0.11275	0.450907	-0.661377	0.917379	MED1;BLM;NPM1;TMF1;THRA;H2AFZ;PTCH1;LEF1;APLP1;BRCA1;ESR1;EGFR;SFRP1;CCNB1;RAD51;LGALS1;ZNF703;CHEK1;RARA;ITGA6;PGR;SMYD3;MSX1		.	alcohol transmembrane transporter activity (GO:0015665)	2017-01-11	0.458659	0.864456	0.488756	0.915655	32.7614	-4.77184	SLC5A3
dicarboxylic acid metabolic process (GO:0043648)	9/87	0.046022	0.250687	0.088131	0.450907	-0.129819	0.179611	DHFR;FH;GCLC;ATIC;MTHFD1;AADAT;ME1;KMO;SLC19A1		.	palmitoyl-CoA hydrolase activity (GO:0016290)	2017-01-11	0.458659	0.864456	0.488756	0.915655	32.9147	-4.79417	ACOT7
glycosphingolipid metabolic process (GO:0006687)	7/61	0.0463513	0.252125	0.0847565	0.450907	0.211421	-0.291302	GALC;NEU3;UGCG;ARSJ;HEXB;ST3GAL5;GLA		.	proton-transporting ATP synthase activity, rotational mechanism (GO:0046933)	2017-03-12	0.0242348	0.2295	0.0446077	0.42243	3.26581	-4.80679	ATP5A1;ATP5C1;ATP5O
male gamete generation (GO:0048232)	27/354	0.0473166	0.256653	0.122353	0.450907	-0.697708	0.948905	MCM8;CETN2;BRCA2;CCT6B;HOXA10;KIAA1524;CCNB1;RACGAP1;RUVBL1;E2F1;PATZ1;NDC1;KDM2B;CADM1;DNMT3A;HMGA2;LIG3;CDC25C;MLH1;ELL3;ASPM;CCNA1;DIAPH3;RAD51C;RARA;TRIP13;RAD18		.	misfolded protein binding (GO:0051787)	2017-01-09	0.39474	0.864456	0.428247	0.915655	33.5007	-4.87953	DNAJC10
regulation of embryonic development (GO:0045995)	10/101	0.0473011	0.256653	0.0920748	0.450907	-0.195514	0.265905	SFRP1;SIX4;TENM4;LAMA1;LAMA4;SUFU;WNT5A;CDK1;PPP2R3A;BMPR1A		.	RNA polymerase I activity (GO:0001054)	2017-01-11	0.458659	0.864456	0.488756	0.915655	33.5208	-4.88245	POLR1C
regulation of epidermal cell differentiation (GO:0045604)	5/37	0.0480994	0.259804	0.0834797	0.450907	0.896344	-1.20812	MED1;REG3A;SFRP4;GDF3;EZH2		.	hedgehog receptor activity (GO:0008158)	2017-01-10	0.42759	0.864456	0.459346	0.915655	33.6986	-4.90835	PTCH1
regulation of nitric-oxide synthase activity (GO:0050999)	5/37	0.0480994	0.259804	0.0834797	0.450907	0.910362	-1.22701	DHFR;HSP90AA1;ESR1;GLA;EGFR		.	tumor necrosis factor-activated receptor activity (GO:0005031)	2017-01-09	0.39474	0.864456	0.428247	0.915655	33.9663	-4.94734	TNFRSF19
female gamete generation (GO:0007292)	5/37	0.0480994	0.259804	0.0834797	0.450907	1.02537	-1.38202	ASPM;MCM8;HEXB;TRIP13;MLH1		.	GDP-dissociation inhibitor activity (GO:0005092)	2017-03-12	0.0242348	0.2295	0.0446077	0.42243	3.36151	-4.94765	RANBP1;GPSM2;GDI2
antigen processing and presentation of exogenous antigen (GO:0019884)	15/173	0.0495243	0.267021	0.105315	0.451297	-0.48021	0.634082	PSMD11;CLTC;KIF23;AP3B1;KIF22;KIF11;KIF15;CENPE;KIF18A;RACGAP1;PSMA2;KIF4A;AP2S1;PSMD1;KIF2C		.	alpha-(1->3)-fucosyltransferase activity (GO:0046920)	2017-01-08	0.360006	0.863546	0.395361	0.915655	33.7864	-4.95672	FUT9
[truncated: 3,146 more rows]

## Sheet: Greenyellow
Term	Overlap	P-value	Adjusted P-value	Old P-value	Old Adjusted P-value	Z-score	Combined Score	Genes		MF	Term	Overlap	P-value	Adjusted P-value	Old P-value	Old Adjusted P-value	Z-score	Combined Score	Genes		KEGG	Term	Overlap	P-value	Adjusted P-value	Old P-value	Old Adjusted P-value	Z-score	Combined Score	Genes		TF	Term	Overlap	P-value	Adjusted P-value	Old P-value	Old Adjusted P-value	Z-score	Combined Score	Genes
[truncated: 1,929 more rows]

[truncated: 7 more sheets: Lightcyan, Magenta, Pink, Purple, Salmon, Turquoise, Yellow]
