# Supplementary material for: Weighted Gene Co-expression Network Analysis of Endometriosis and Identification of Functional Modules Associated With Its Main Hallmarks
Source: Front Genet. 2018 Oct 12;9:453. doi: 10.3389/fgene.2018.00453 (PMC6194152; doi:10.3389/fgene.2018.00453)
Supplement: FILE S7 — Gene ontology and KEGG pathway enrichment analyses of identified preserved modules and prediction of common TF binding sites on their hub genes. [file Data_Sheet_7.xlsx]

## Sheet: Black
Supplementary File S7
BP	Term	Overlap	P-value	Adjusted P-value	Old P-value	Old Adjusted P-value	Z-score	Combined Score	Genes		MF	Term	Overlap	P-value	Adjusted P-value	Old P-value	Old Adjusted P-value	Z-score	Combined Score	Genes		KEGG	Term	Overlap	P-value	Adjusted P-value	Old P-value	Old Adjusted P-value	Z-score	Combined Score	Genes		TF	Term	Overlap	P-value	Adjusted P-value	Old P-value	Old Adjusted P-value	Z-score	Combined Score	Genes
	endosomal transport (GO:0016197)	12/187	5.28485e-06	0.00809639	3.43965e-06	0.00526954	-2.23231	10.7515	SPAG9;MON2;SNX1;ZFYVE16;ALMS1;FAM21C;VPS13A;VPS54;EPG5;GPRASP1;ATG14;PICALM		.	zinc ion binding (GO:0008270)	40/1256	7.72519e-08	2.71927e-05	2.67165e-09	9.40422e-07	-2.31933	24.3821	TRIM52;TNKS;KMT2C;MYCBP2;AKAP8;LTN1;XIAP;CBL;NR2C2;MBTD1;RBM4;ZMYM1;DZANK1;ZNF84;UBR5;ZSWIM6;RBBP6;ZNF326;WHSC1L1;RNF44;USP45;RC3H1;LNPEP;ZDHHC11;BAZ1A;ASH1L;FBXO11;ZDHHC17;CA5BP1;PHC3;PIAS1;RNF146;MLLT10;ACAP2;TRAF5;ZNF117;XAF1;RBAK;DZIP3;KDM7A		.	Ubiquitin mediated proteolysis_Homo sapiens_hsa04120	7/137	0.00190386	0.169443	8.90168e-05	0.0079225	-1.64503	2.92031	HERC4;HERC1;UBA6;UBR5;XIAP;CBL;PIAS1		.	STAT5B (human)	35/1379	7.53229e-05	0.0199606	2.80567e-09	7.43503e-07	-1.75518	6.86977	NOTCH2;RABGAP1;BMPR2;CELF1;DOCK7;AKAP8;LRP6;TIAL1;DFNB59;ENOSF1;KIAA0753;RBBP6;ZNF621;MPDZ;CEP290;SPTBN1;FBXO9;KLHDC10;USP45;VPS13A;CTPS2;VPS13B;KCNAB1;BAZ1A;ATG14;PHC3;RNF146;INPP4A;FAM179B;RALGAPB;SLTM;DMXL2;ZNF655;ARHGEF7;MPHOSPH8
	regulation of translation, ncRNA-mediated (GO:0045974)	3/9	0.00016257	0.0482182	0.000310126	0.058281	-2.78939	8.45749	RBM4;AGO3;AGO4		.	ubiquitin-protein transferase activity (GO:0004842)	15/279	3.20845e-06	0.000564687	1.28881e-06	0.000226831	-2.39707	17.9283	MYCBP2;XIAP;RC3H1;CBL;FBXO11;RNF146;HERC4;HECTD1;HECTD2;HERC1;UBR5;TRAF5;RBBP6;DZIP3;FBXO9		.	Lysine degradation_Homo sapiens_hsa00310	3/52	0.0286281	0.85231	0.00795154	0.10957	-1.9022	0.30398	KMT2C;ASH1L;WHSC1L1		.	EGR1 (mouse)	32/1617	0.00863553	0.762805	3.22386e-06	2.10343e-06	-1.68221	0.455464	APP;BMPR2;SATB1;DOCK7;HP1BP3;AKAP8;CBL;CHD1;LRP6;MED14;HECTD2;FGFR1OP2;UBR5;ZSWIM6;RBBP6;MPDZ;S100PBP;SS18L1;USP45;DYRK1A;DDHD1;CDC42BPA;FBXO11;IGF2R;PTBP2;NIN;FMNL2;PAPD7;TAOK1;DMXL2;CDK13;ARHGEF7
	negative regulation of translation, ncRNA-mediated (GO:0040033)	3/9	0.00016257	0.0482182	0.000310126	0.058281	-2.765	8.38353	RBM4;AGO3;AGO4		.	miRNA binding (GO:0035198)	3/13	0.000532973	0.0375213	0.000728157	0.0512623	-2.57755	8.46171	RBM4;AGO3;AGO4		.	Spliceosome_Homo sapiens_hsa03040	5/134	0.0287296	0.85231	0.00369336	0.10957	-1.74732	0.27923	TCERG1;PRPF38B;RBM25;THOC2;U2SURP		.	SMAD4 (mouse)	32/1580	0.00622575	0.762805	2.00416e-06	2.10343e-06	-1.66954	0.452033	ITSN2;NOTCH2;USP31;SATB1;YTHDC1;YTHDC2;LRRK1;ANKRD12;MYCBP2;CHD1;LRP6;MBTD1;MED14;UBR5;ZSWIM6;RBBP6;BBS4;S100PBP;SPAG9;MON2;VPS13A;DYRK1A;UPF3A;CDC42BPA;FBXO11;PTBP2;PAPD7;FUBP1;DMXL2;SOS1;ARHGEF7;PICALM
	mRNA splice site selection (GO:0006376)	4/23	0.000188844	0.0482182	0.000246637	0.058281	-2.73613	8.29599	CELF1;YTHDC1;LUC7L;PTBP2		.	ligase activity (GO:0016874)	15/431	0.000450841	0.0375213	0.000172431	0.015174	-2.3991	7.87588	UBA6;MYCBP2;LTN1;XIAP;CTPS2;CBL;PIAS1;RNF146;HERC4;HECTD1;HERC1;HECTD2;UBR5;RBBP6;DZIP3		.	Endocytosis_Homo sapiens_hsa04144	6/259	0.114736	0.972649	0.0137951	0.245553	-1.86335	0.0516745	SNX1;ACAP2;ZFYVE16;FAM21C;CBL;IGF2R		.	POU2F1 (human)	28/1399	0.0119803	0.793695	1.15383e-05	2.10343e-06	-1.69946	0.392672	SETD4;YTHDC2;ZNF26;DCAF16;KIAA0753;EPG5;ZNF800;ZNF700;BRD8;PLEKHH1;FBXO9;SEC31A;ZNF440;CEP135;MTX3;USP45;FBXO11;PHC3;PTBP2;ZNF33A;RNF146;ARHGAP32;NEMF;FUBP1;ALMS1;ZNF337;RBAK;ARHGEF7
	negative regulation of translation involved in gene silencing by miRNA (GO:0035278)	3/9	0.00016257	0.0482182	0.000310126	0.058281	-2.72762	8.27018	RBM4;AGO3;AGO4		.	methylated histone binding (GO:0035064)	5/50	0.000429771	0.0375213	0.000394806	0.015174	-2.24272	7.36249	TP53BP1;CHD1;MPHOSPH8;TDRD3;KDM7A		.	Chronic myeloid leukemia_Homo sapiens_hsa05220	2/73	0.238562	0.972649	0.108509	0.501158	-1.70844	0.0473785	SOS1;CBL		.	ZBTB16 (human)	30/1572	0.0173207	0.917997	1.3438e-05	2.10343e-06	-1.69395	0.144937	BMPR2;CELF1;UBA6;MYCBP2;NR2C2;ZNF26;SNX1;DPP8;ZNF84;KPNA5;MPDZ;ZNF189;BTN2A1;MTX3;ZNF182;WDR19;RC3H1;KCNAB1;DDHD1;ZDHHC11;FBXO11;ARHGAP32;NIN;BDH2;DMXL2;ZNF337;MZF1;ZNF334;ATR;PICALM
	protein ubiquitination involved in ubiquitin-dependent protein catabolic process (GO:0042787)	6/57	8.52803e-05	0.0482182	8.64412e-05	0.058281	-2.14395	6.50051	RNF146;HERC4;HECTD1;HECTD2;UBR5;RBBP6		.	mRNA binding (GO:0003729)	6/112	0.00314511	0.184513	0.00228826	0.117185	-2.28645	3.86418	RBM4;RBM25;CELF1;RC3H1;LUC7L;PTBP2		.	RNA degradation_Homo sapiens_hsa03018	2/77	0.257457	0.972649	0.118261	0.501158	-1.54949	0.0429707	PAPD7;PABPC1L		.	SOX10 (human)	4/139	0.102363	1	0.0282017	2.10343e-06	-1.88154	1.03056e-07	DCAF17;ARMCX1;ZNF559;BBS4
	regulation of RNA splicing (GO:0043484)	6/73	0.000337603	0.0738868	0.000303682	0.058281	-2.12891	5.54627	RBM4;RBM25;SON;HNRNPH1;CELF1;PTBP2		.	guanyl-nucleotide exchange factor activity (GO:0005085)	8/196	0.00375092	0.188618	0.00233038	0.117185	-2.41713	4.03185	ITSN2;MON2;HERC1;DOCK7;DENND4C;ARHGEF7;FNIP1;SOS1		.	TGF-beta signaling pathway_Homo sapiens_hsa04350	2/84	0.290547	0.972649	0.135828	0.501158	-1.5109	0.0419003	ZFYVE16;BMPR2		.	FOXA3 (human)	5/207	0.125887	1	0.0282925	2.10343e-06	-1.82874	1.00164e-07	CCDC88A;KIDINS220;DDHD1;ZNF585B;GPRASP1
	mRNA processing (GO:0006397)	14/397	0.00061107	0.11702	0.000304339	0.058281	-2.37017	5.08498	APP;RBM25;PRPF38B;RBM26;CELF1;PPWD1;THOC2;CCAR1;RBM4;SON;HNRNPH1;ZNF326;PABPC1L;CDK13		.	histone binding (GO:0042393)	6/132	0.00698132	0.307178	0.00496006	0.205937	-2.18635	2.58061	TP53BP1;CHD1;MPHOSPH8;TDRD3;KDM7A;TAF1		.	Small cell lung cancer_Homo sapiens_hsa05222	2/86	0.299978	0.972649	0.140952	0.501158	-1.47921	0.0410216	TRAF5;XIAP		.	ATF1 (human)	6/264	0.122527	1	0.0219866	2.10343e-06	-1.80755	9.90033e-08	EPM2AIP1;MTRF1;RALGAPB;TRPC1;RBBP6;KPNA5
	positive regulation of canonical Wnt signaling pathway (GO:0090263)	5/59	0.000925329	0.157511	0.000859041	0.08777	-2.1921	4.05157	RNF146;TNKS;UBR5;XIAP;LRP6		.	phosphatidylinositol binding (GO:0035091)	7/178	0.00797417	0.311879	0.00526544	0.205937	-2.30993	2.6914	CCDC88A;ARHGAP32;SNX1;ZFYVE26;ZFYVE16;TECPR1;PICALM		.	ErbB signaling pathway_Homo sapiens_hsa04012	2/87	0.304686	0.972649	0.14353	0.501158	-1.45438	0.040333	SOS1;CBL		.	Pax6 (human)	4/169	0.170062	1	0.0507539	2.10343e-06	-1.76543	9.66962e-08	MTRF1;CELF1;ZNF529;RC3H1
	chromatin modification (GO:0016568)	15/475	0.00120884	0.185194	0.000572911	0.08777	-2.38198	4.01686	SATB1;SS18L1;KMT2C;ARID4B;BAZ1A;ASH1L;CHD1;TDRD3;MSL1;MBTD1;EP400;BRD8;KDM7A;WHSC1L1;TAF1		.	histone-lysine N-methyltransferase activity (GO:0018024)	3/41	0.015286	0.406917	0.0136524	0.329833	-2.43585	2.19018	KMT2C;ASH1L;WHSC1L1		.	Dorso-ventral axis formation_Homo sapiens_hsa04320	2/27	0.0461142	0.972649	0.0197089	0.245553	-1.44275	0.0400105	NOTCH2;SOS1		.	FOXO3A (human)	15/813	0.0980081	1	0.00290015	2.10343e-06	-1.7523	9.59774e-08	TCERG1;BMPR2;KLHL36;LRRK1;XIAP;CBL;NR2C2;FBXO11;HERC4;SON;TRAF5;NFATC2IP;LUC7L;SEC61B;TP53BP1
	protein alkylation (GO:0008213)	6/101	0.00187022	0.238765	0.00151418	0.185261	-2.2937	3.28521	SATB1;KMT2C;ARID4B;ASH1L;FBXO11;WHSC1L1		.	phospholipid binding (GO:0005543)	9/296	0.0140279	0.406917	0.00821589	0.240999	-2.38622	2.14556	CCDC88A;ARHGAP32;ZFYVE26;C2CD5;SNX1;ZFYVE16;SPTBN1;TECPR1;PICALM		.	Tight junction_Homo sapiens_hsa04530	3/139	0.261338	0.972649	0.0901724	0.501158	-1.43525	0.0398024	ZAK;ASH1L;MPDZ		.	TFAP2D (human)	24/1324	0.0521159	1	0.000222088	2.10343e-06	-1.68705	9.24036e-08	SPAG9;ITSN2;RBM25;USP4;LTN1;XIAP;C10ORF12;GPATCH8;CCAR1;SENP6;INPP4A;HERC4;MTRF1;ZFYVE16;PDPR;DPP8;FUBP1;UBR5;NFATC2IP;EPG5;ZNF789;ZNF585B;PLEKHH1;WHSC1L1
	protein methylation (GO:0006479)	6/101	0.00187022	0.238765	0.00151418	0.185261	-2.2909	3.2812	SATB1;KMT2C;ARID4B;ASH1L;FBXO11;WHSC1L1		.	protein methyltransferase activity (GO:0008276)	4/72	0.0134966	0.406917	0.0110179	0.240999	-2.33627	2.10064	KMT2C;ASH1L;FBXO11;WHSC1L1		.	RNA transport_Homo sapiens_hsa03013	3/172	0.375948	0.972649	0.143282	0.501158	-1.38207	0.0383277	UPF3A;THOC2;PABPC1L		.	NRF1 (human)	24/1356	0.0647755	1	0.000312717	2.10343e-06	-1.65407	9.0597e-08	BMPR2;RABGAP1;ZNF182;ANKRD11;USP45;HP1BP3;DCUN1D2;ZDHHC17;ZNF26;MBTD1;HERC4;ZFYVE16;RALGAPB;SLTM;PAPD7;NEMF;HEATR5B;HNRNPH1;ZNF529;ZNF84;FGFR1OP2;ZNF559;ZNF800;ZNF711
	regulation of epidermal growth factor receptor signaling pathway (GO:0042058)	5/71	0.0021267	0.250623	0.00186257	0.185261	-2.24669	3.10898	APP;FER;ARHGEF7;SOS1;CBL		.	N-methyltransferase activity (GO:0008170)	4/72	0.0134966	0.406917	0.0110179	0.240999	-2.29763	2.0659	KMT2C;ASH1L;FBXO11;WHSC1L1		.	Protein processing in endoplasmic reticulum_Homo sapiens_hsa04141	3/169	0.365556	0.972649	0.138077	0.501158	-1.36072	0.0377355	SEC61B;UGGT2;SEC31A		.	GTF2I (human)	5/237	0.18633	1	0.0457062	2.10343e-06	-1.65007	9.0378e-08	FER;DOCK7;FAM21C;ZNF326;PLEKHH1
	regulation of ERBB signaling pathway (GO:1901184)	5/74	0.00255137	0.26058	0.00221001	0.185261	-2.24261	3.01596	APP;FER;ARHGEF7;SOS1;CBL		.	small conjugating protein-specific protease activity (GO:0019783)	4/76	0.0161842	0.406917	0.0131184	0.329833	-2.12264	1.90856	SENP6;USP31;USP4;USP45		.	NF-kappa B signaling pathway_Homo sapiens_hsa04064	2/93	0.332792	0.972649	0.159202	0.501158	-1.28399	0.0356077	TRAF5;XIAP		.	CRTC3 (human)	17/1008	0.146937	1	0.00383817	2.10343e-06	-1.60043	8.76589e-08	NOTCH2;SPAG9;RNF44;CELF1;UBA6;FBXO11;IGF2R;CCAR1;EPM2AIP1;DFNB59;SNX1;NEMF;DMXL2;ZNF326;LRIG2;PLA2R1;ZNF585B
	histone methylation (GO:0016571)	5/74	0.00255137	0.26058	0.00221001	0.185261	-2.21204	2.97485	SATB1;KMT2C;ARID4B;ASH1L;WHSC1L1		.	endodeoxyribonuclease activity (GO:0004520)	3/45	0.0196079	0.440189	0.0172526	0.349558	-2.33142	1.91305	DCLRE1C;ERCC5;DNASE1		.	mRNA surveillance pathway_Homo sapiens_hsa03015	2/91	0.323454	0.972649	0.153941	0.501158	-1.28048	0.0355103	UPF3A;PABPC1L		.	PRDM1 (human)	24/1468	0.125576	1	0.000937456	2.10343e-06	-1.59829	8.75419e-08	WDR37;SATB1;ANKRD12;CTPS2;RC3H1;XIAP;LNPEP;KCNAB1;ARID4B;CBL;PHC3;PTBP2;PIAS1;WDR11;INPP4A;DCAF17;PTAR1;DPP8;TRAF5;RPL37A;PPFIA1;DNASE1;ARHGEF7;ZNF189
	organelle assembly (GO:0070925)	10/278	0.0031285	0.299554	0.00193484	0.185261	-2.39676	2.8892	CEP135;TNKS;CENPJ;WDR19;RC3H1;RFX3;IFT80;ATG14;CEP290;BBS4		.	lysine N-methyltransferase activity (GO:0016278)	3/47	0.0219957	0.440189	0.0192325	0.349558	-2.31802	1.90205	KMT2C;ASH1L;WHSC1L1		.	T cell receptor signaling pathway_Homo sapiens_hsa04660	2/104	0.383384	0.972649	0.188693	0.501158	-1.27237	0.0352854	SOS1;CBL		.	ELK1 (mouse)	30/1727	0.0512849	1	7.41543e-05	2.10343e-06	-1.58768	8.69607e-08	RBM26;CELF1;DCUN1D2;CBL;SBNO1;MED14;SNX1;PTAR1;CSPP1;GPRASP1;WHSC1L1;S100PBP;ZKSCAN1;TRPC1;MTX3;ZBTB37;LNPEP;DDHD1;THOC2;CDC42BPA;WDR11;FAM179B;ACAP2;RALGAPB;PABPC1L;CDK13;XAF1;TECPR1;EXOC1;ATR
	histone modification (GO:0016570)	10/293	0.00452674	0.361376	0.00279634	0.238	-2.35845	2.40052	SATB1;KMT2C;EP400;ARID4B;BRD8;ASH1L;KDM7A;WHSC1L1;MSL1;TAF1		.	protein-lysine N-methyltransferase activity (GO:0016279)	3/47	0.0219957	0.440189	0.0192325	0.349558	-2.2979	1.88554	KMT2C;ASH1L;WHSC1L1		.	Serotonergic synapse_Homo sapiens_hsa04726	2/112	0.419136	0.972649	0.210598	0.501158	-1.22251	0.0339029	APP;TRPC1		.	FOXF1 (human)	22/1352	0.14294	1	0.00162281	2.10343e-06	-1.57126	8.60611e-08	TCERG1;BMPR2;KLHL36;DOCK7;RC3H1;XIAP;BAZ1A;CBL;FBXO11;CCAR1;INPP4A;ARHGAP32;HERC4;DCAF17;SON;PAPD7;CENPJ;TRAF5;NFATC2IP;LUC7L;SEC61B;ZNF334
	covalent chromatin modification (GO:0016569)	10/296	0.00485781	0.361376	0.00300078	0.241958	-2.35753	2.39957	SATB1;KMT2C;EP400;ARID4B;BRD8;ASH1L;KDM7A;WHSC1L1;MSL1;TAF1		.	Rab GTPase binding (GO:0017137)	4/84	0.0225097	0.440189	0.0180461	0.349558	-2.02022	1.65769	ACAP2;FER;RABGAP1;DMXL2		.	Thyroid hormone signaling pathway_Homo sapiens_hsa04919	2/118	0.445251	0.972649	0.227201	0.501158	-1.16392	0.032278	NOTCH2;MED14		.	FOXL1 (human)	80/5755	0.196233	1	1.90499e-07	2.10343e-06	-1.56347	8.56346e-08	ITSN2;SETD4;RBM26;DCLRE1C;ZAK;DOCK7;HP1BP3;LRRK1;TIAL1;EPM2AIP1;HERC4;MED14;MTRF1;ZNF529;ENOSF1;NFATC2IP;FAM21C;PPFIA1;ZNF800;ZNF326;CEP290;FBXO9;RNF44;CEP135;ZBTB37;USP45;RFX3;CTPS2;VPS13B;RC3H1;C10ORF12;KCNAB1;ASH1L;FBXO11;ZDHHC17;CA5BP1;ZNF75A;MSL1;BDH2;ZFYVE16;NEMF;HEATR5B;TRAF5;SOS1;NAIP;NAPB;RABGAP1;UBA6;TNKS;YTHDC1;ZNF518A;XIAP;ZNF26;LRP6;ZNF137P;DCAF16;HECTD1;HECTD2;DPP8;BRD8;TP53BP1;FNIP…
	positive regulation of Wnt signaling pathway (GO:0030177)	5/86	0.0048775	0.361376	0.00408227	0.269387	-2.21669	2.25622	RNF146;TNKS;UBR5;XIAP;LRP6		.	ARF guanyl-nucleotide exchange factor activity (GO:0005086)	2/19	0.0240059	0.444741	0.0235055	0.349558	-2.29895	1.86275	MON2;HERC1		.	Neurotrophin signaling pathway_Homo sapiens_hsa04722	2/120	0.45381	0.972649	0.23276	0.501158	-1.14165	0.0316604	KIDINS220;SOS1		.	FOXJ1 (human)	24/1484	0.136448	1	0.00108382	2.10343e-06	-1.5569	8.52746e-08	APP;RABGAP1;CELF1;MRPS25;RC3H1;C10ORF12;CCAR1;SENP6;MLLT10;FAM179B;ZFYVE26;ZNF529;FUBP1;CENPJ;ZNF337;LRIG2;ZNF655;PABPC1L;ZNF621;ZNF585B;UGGT2;DZIP3;ZNF189;TAF1
	retrograde transport, endosome to Golgi (GO:0042147)	4/54	0.00495359	0.361376	0.00451612	0.269387	-2.06903	2.10593	SPAG9;SNX1;FAM21C;VPS54		.	RNA polymerase binding (GO:0070063)	2/22	0.0316306	0.463915	0.0302159	0.349558	-2.25533	1.73221	YTHDC2;ZNF326		.	Renin-angiotensin system_Homo sapiens_hsa04614	1/23	0.255691	0.972649	0.165622	0.501158	-1.02198	0.0283416	LNPEP		.	E2F4 (human)	5/270	0.262336	1	0.070891	2.59333e-05	-1.52111	8.33143e-08	KLHL36;ZAK;VPS13A;GPRASP1;ZDHHC17
	regulation of protein polyubiquitination (GO:1902914)	2/8	0.00431003	0.361376	0.005636	0.238	-2.01836	2.05436	UBR5;XIAP		.	cysteine-type endopeptidase inhibitor activity involved in apoptotic process (GO:0043027)	2/20	0.0264523	0.463915	0.0256656	0.349558	-2.23877	1.7195	XIAP;NAIP		.	Protein export_Homo sapiens_hsa03060	1/23	0.255691	0.972649	0.165622	0.501158	-1.0064	0.0279097	SEC61B		.	CRTC1 (human)	18/1086	0.154501	1	0.00353602	2.10343e-06	-1.51048	8.27321e-08	SETD4;SPAG9;TRPC1;USP45;DYRK1A;AKAP8;SMC5;KCNAB1;U2SURP;TDRD3;MBTD1;RBM4;FMNL2;PDPR;ZNF529;ZNF84;ARHGEF7;MPDZ
	regulation of DNA damage response, signal transduction by p53 class mediator (GO:0043516)	3/28	0.00530229	0.369232	0.00539354	0.269387	-2.55149	2.54212	DYRK1A;PLA2R1;ATR		.	histone methyltransferase activity (GO:0042054)	3/52	0.0286281	0.463915	0.0247103	0.349558	-2.1696	1.66637	KMT2C;ASH1L;WHSC1L1		.	Hepatitis C_Homo sapiens_hsa05160	2/133	0.507536	0.972649	0.269058	0.501158	-0.965443	0.0267738	SOS1;PIAS1		.	CBEPA (human)	22/1366	0.153687	1	0.00184072	2.10343e-06	-1.50947	8.26767e-08	DCLRE1C;CELF1;UBA6;SATB1;BTN2A1;YTHDC2;USP45;DYRK1A;KCNAB1;THOC2;ZDHHC11;C1ORF52;MSL1;RNF146;RALGAPB;ZNF529;FGFR1OP2;ZNF559;RBBP6;SPTBN1;ZNF189;FBXO9
	histone lysine methylation (GO:0034968)	4/58	0.00638803	0.425498	0.00573018	0.269387	-2.1251	1.81589	KMT2C;ARID4B;ASH1L;WHSC1L1		.	phosphatidylinositol-3-phosphate binding (GO:0032266)	2/22	0.0316306	0.463915	0.0302159	0.349558	-2.06665	1.5873	ZFYVE26;TECPR1		.	Insulin signaling pathway_Homo sapiens_hsa04910	2/139	0.531152	0.972649	0.285841	0.501158	-0.837904	0.0232368	SOS1;CBL		.	Evi1 (mouse)	1/11	0.131673	1	0.0919539	2.10343e-06	-1.4908	8.16543e-08	SLTM
	centriole replication (GO:0007099)	2/10	0.00681125	0.434785	0.00814155	0.269387	-2.06248	1.71785	CEP135;CENPJ		.	1-phosphatidylinositol binding (GO:0005545)	2/21	0.0289947	0.463915	0.0279031	0.349558	-2.0165	1.54878	ZFYVE16;PICALM		.	Jak-STAT signaling pathway_Homo sapiens_hsa04630	2/158	0.600728	0.972649	0.338664	0.501158	-0.786756	0.0218184	SOS1;PIAS1		.	HIF1A (human)	24/1586	0.218192	1	0.00256792	2.59333e-05	-1.45511	7.96995e-08	TRIM52;YTHDC1;LTN1;DCUN1D2;UPF3A;ZDHHC17;MSL1;CCAR1;RBM4;SNX1;ZSCAN30;ENOSF1;TAOK1;CENPJ;NFATC2IP;EP400;LUC7L;LRIG2;SEC61B;MZF1;SPG11;MPDZ;NAIP;TAF1
	RNA splicing (GO:0008380)	10/313	0.00710916	0.435649	0.00439601	0.269387	-2.28126	1.89554	RBM4;RBM25;PRPF38B;SON;HNRNPH1;PPWD1;ZNF326;THOC2;CDK13;CCAR1		.	protein-cysteine S-palmitoyltransferase activity (GO:0019706)	2/25	0.0400704	0.503743	0.0375869	0.349558	-2.19845	1.50745	ZDHHC11;ZDHHC17		.	Synthesis and degradation of ketone bodies_Homo sapiens_hsa00072	1/10	0.120454	0.972649	0.0795688	0.501158	-0.725369	0.020116	BDH2		.	RARA (human)	21/1379	0.228864	1	0.00440881	2.59333e-05	-1.44579	7.91889e-08	SETD4;ITSN2;RBM25;ZNF182;ZBTB37;LTN1;CTPS2;DCUN1D2;CCAR1;INPP4A;CCDC88A;HERC4;ZMYM1;SNX1;ZFYVE16;DPP8;TAOK1;UBR5;NFATC2IP;EPG5;ZNF789
	histone H2A acetylation (GO:0043968)	2/12	0.0098235	0.452242	0.0110566	0.293365	-2.4812	1.96893	EP400;BRD8		.	protein-cysteine S-acyltransferase activity (GO:0019707)	2/25	0.0400704	0.503743	0.0375869	0.349558	-2.15999	1.48108	ZDHHC11;ZDHHC17		.	MAPK signaling pathway_Homo sapiens_hsa04010	3/255	0.633969	0.972649	0.305545	0.501158	-0.724801	0.0201002	ZAK;TAOK1;SOS1		.	PITX1 (human)	22/1448	0.225267	1	0.00368397	2.59333e-05	-1.43938	7.88378e-08	APP;CELF1;YTHDC1;CTPS2;RC3H1;BAZ1A;CCAR1;ZMYM1;PTAR1;SNX1;GON4L;UBR5;NFATC2IP;EP400;PPFIA1;NAA16;KPNA5;ZNF585B;XAF1;MPDZ;FBXO9;KLHDC10
	response to nerve growth factor (GO:1990089)	2/13	0.0115127	0.452242	0.0126614	0.293365	-2.4763	1.96504	ACAP2;KIDINS220		.	Ras GTPase binding (GO:0017016)	6/193	0.0376282	0.503743	0.0263879	0.349558	-2.09601	1.43721	FER;ACAP2;FMNL2;RABGAP1;DMXL2;DOCK7		.	Butanoate metabolism_Homo sapiens_hsa00650	1/28	0.302002	0.972649	0.196573	0.501158	-0.715099	0.0198312	BDH2		.	FOXA2 (human)	2/83	0.285826	1	0.148399	2.59333e-05	-1.42924	7.82825e-08	MTRF1;IFT80
	cellular response to nerve growth factor stimulus (GO:1990090)	2/13	0.0115127	0.452242	0.0126614	0.293365	-2.44926	1.94358	ACAP2;KIDINS220		.	deoxyribonuclease activity (GO:0004536)	3/57	0.0362012	0.503743	0.0309417	0.349558	-2.07616	1.4236	DCLRE1C;ERCC5;DNASE1		.	Non-homologous end-joining_Homo sapiens_hsa03450	1/13	0.153687	0.972649	0.100169	0.501158	-0.711042	0.0197187	DCLRE1C		.	JUND (human)	21/1380	0.229852	1	0.00444448	2.59333e-05	-1.42229	7.79019e-08	NOTCH2;RBM25;YTHDC1;DENND4C;VPS13A;ZNF518A;KCNAB1;ATG14;CDC42BPA;U2SURP;RBM4;MLLT10;MTRF1;GON4L;PAPD7;FGFR1OP2;DMXL2;SPTBN1;WHSC1L1;ATR;FBXO9
	microtubule-based process (GO:0007017)	12/437	0.0106516	0.452242	0.00604592	0.293365	-2.35745	1.87072	APP;NIN;FER;CEP135;SON;TNKS;CENPJ;DOCK7;WDR19;RFX3;CDC42BPA;BBS4		.	methyltransferase activity (GO:0008168)	6/210	0.0528082	0.522466	0.0372026	0.349558	-2.10049	1.36363	SETD4;PDPR;KMT2C;ASH1L;FBXO11;WHSC1L1		.	Phagosome_Homo sapiens_hsa04145	2/154	0.586748	0.972649	0.327611	0.501158	-0.69834	0.0193664	SEC61B;PLA2R1		.	CBFB (human)	12/774	0.284969	1	0.0251158	2.59333e-05	-1.40991	7.72236e-08	ARMCX1;NHLRC3;ZSCAN30;ZAK;ZNF529;ZNF84;YTHDC2;TRAF5;VPS13A;DDHD1;TP53BP1;SEC31A
	cell projection morphogenesis (GO:0048858)	8/228	0.00909877	0.452242	0.00622104	0.293365	-2.31326	1.83566	APP;KIDINS220;DOCK7;MYCBP2;ZSWIM6;CEP290;BBS4;PICALM		.	small GTPase binding (GO:0031267)	6/209	0.0518258	0.522466	0.0364985	0.349558	-2.08221	1.35176	FER;ACAP2;FMNL2;RABGAP1;DMXL2;DOCK7		.	Endometrial cancer_Homo sapiens_hsa05213	1/52	0.487329	0.972649	0.330141	0.501158	-0.675019	0.0187197	SOS1		.	NCOA1 (human)	2/79	0.266916	1	0.137412	2.59333e-05	-1.38625	7.59279e-08	NHLRC3;PLA2R1
	DNA packaging (GO:0006323)	3/36	0.0107252	0.452242	0.0102518	0.293365	-2.30555	1.82954	PAPD7;AKAP8;ASH1L		.	S-acyltransferase activity (GO:0016417)	2/29	0.052468	0.522466	0.0483536	0.349558	-2.07612	1.34781	ZDHHC11;ZDHHC17		.	Basal transcription factors_Homo sapiens_hsa03022	1/45	0.439025	0.972649	0.293614	0.501158	-0.639577	0.0177368	TAF1		.	MYB (human)	21/1409	0.259333	1	0.0055884	2.59333e-05	-1.37635	7.53856e-08	APP;CELF1;SATB1;ZAK;DENND4C;DYRK1A;VPS13B;TDRD3;ARHGAP32;MTRF1;SNX1;FER;FMNL2;RALGAPB;ZSCAN30;ZNF529;ZNF84;CENPJ;EP400;PABPC1L;MPHOSPH8
	Golgi to endosome transport (GO:0006895)	2/13	0.0115127	0.452242	0.0126614	0.293365	-2.30142	1.82626	MON2;VPS13A		.	transferase activity, transferring one-carbon groups (GO:0016741)	6/218	0.061075	0.522466	0.0431491	0.349558	-2.0316	1.31891	SETD4;PDPR;KMT2C;ASH1L;FBXO11;WHSC1L1		.	Glioma_Homo sapiens_hsa05214	1/65	0.56631	0.972649	0.393127	0.501158	-0.617629	0.0171281	SOS1		.	POU3F1 (human)	3/162	0.341214	1	0.146581	2.59333e-05	-1.34028	7.341e-08	YTHDC2;ZNF337;EXOC1
	positive regulation of DNA damage response, signal transduction by p53 class mediator (GO:0043517)	2/13	0.0115127	0.452242	0.0126614	0.293365	-2.29734	1.82303	PLA2R1;ATR		.	GTPase binding (GO:0051020)	6/221	0.0643624	0.522466	0.0455247	0.349558	-1.98147	1.28636	ACAP2;FER;FMNL2;RABGAP1;DOCK7;DMXL2		.	Vibrio cholerae infection_Homo sapiens_hsa05110	1/51	0.480691	0.972649	0.325039	0.501158	-0.615307	0.0170637	SEC61B		.	TBP (human)	37/2486	0.178309	1	0.000233992	2.10343e-06	-1.33519	7.3131e-08	RBM25;RABGAP1;DCLRE1C;DOCK7;MYCBP2;NR2C2;ZNF26;NYNRIN;RBM4;DCAF16;HERC4;DFNB59;HECTD2;KIAA0753;ZNF800;VPS54;RBBP6;FBXO9;DENND4C;VPS13A;RFX3;RC3H1;IFT80;KCNAB1;UPF3A;C10ORF12;CDC42BPA;FBXO11;PHC3;PIAS1;CCDC88A;MLLT10;FMNL2;PAPD7;ZNF711;ARHGEF7;EXOC1
	replicative senescence (GO:0090399)	2/11	0.00825523	0.452242	0.00954916	0.293365	-2.29369	1.82013	PLA2R1;ATR		.	epidermal growth factor receptor binding (GO:0005154)	2/27	0.0461142	0.522466	0.0428423	0.349558	-1.97906	1.2848	SNX1;FER		.	Non-small cell lung cancer_Homo sapiens_hsa05223	1/56	0.513047	0.972649	0.350175	0.501158	-0.610758	0.0169376	SOS1		.	BCL6 (human)	21/1399	0.248996	1	0.00516921	2.59333e-05	-1.32975	7.28332e-08	PRPF38B;WDR19;RFX3;ZNF518A;FBXO11;TDRD3;ZNF33A;NYNRIN;EPM2AIP1;DCAF17;RALGAPB;KIAA0753;FAM21C;ZNF559;VPS54;ZNF337;MZF1;ARHGEF7;MPHOSPH8;CEP290;DZIP3
	negative regulation of systemic arterial blood pressure (GO:0003085)	2/13	0.0115127	0.452242	0.0126614	0.293365	-2.21359	1.75656	BMPR2;BBS4		.	S-adenosylmethionine-dependent methyltransferase activity (GO:0008757)	4/113	0.0567252	0.522466	0.0447056	0.349558	-1.95939	1.27202	KMT2C;ASH1L;FBXO11;WHSC1L1		.	Fc epsilon RI signaling pathway_Homo sapiens_hsa04664	1/68	0.582741	0.972649	0.406815	0.501158	-0.599948	0.0166378	SOS1		.	CREM (human)	10/662	0.337569	1	0.0449748	2.59333e-05	-1.32648	7.26545e-08	PTAR1;TRIM52;UBA6;HNRNPH1;LTN1;ZNF512;ATG14;FBXO11;CHD1;WHSC1L1
	ribonucleoprotein complex assembly (GO:0022618)	6/138	0.00860575	0.452242	0.00658879	0.293365	-2.19854	1.74462	CELF1;YTHDC1;USP4;LUC7L;RC3H1;PTBP2		.	RNA polymerase II transcription factor binding transcription factor activity (GO:0001076)	4/112	0.0552458	0.522466	0.043548	0.349558	-1.91571	1.24367	NOTCH2;TCERG1;MED14;TP53BP1		.	Primary immunodeficiency_Homo sapiens_hsa05340	1/37	0.378248	0.972649	0.249472	0.501158	-0.590147	0.016366	DCLRE1C		.	HNF1B (human)	2/90	0.318773	1	0.168024	2.59333e-05	-1.32497	7.25714e-08	KCNAB1;FBXO11
	ribonucleoprotein complex subunit organization (GO:0071826)	6/145	0.0108243	0.452242	0.00824394	0.293365	-2.18404	1.73312	CELF1;YTHDC1;USP4;LUC7L;RC3H1;PTBP2		.	transcription coactivator activity (GO:0003713)	7/291	0.0799244	0.522466	0.0543351	0.349558	-1.87609	1.21795	TCERG1;MED14;NR2C2;TDRD3;CCAR1;TAF1;PIAS1		.	Nucleotide excision repair_Homo sapiens_hsa03420	1/47	0.453271	0.972649	0.304245	0.501158	-0.566569	0.0157121	ERCC5		.	SOX10 (mouse)	7/451	0.352902	1	0.0763912	2.59333e-05	-1.31612	7.2087e-08	MBTD1;ARHGAP32;RBM25;NIN;ZBTB37;AKAP8;RBBP6
	dendrite development (GO:0016358)	3/35	0.00992338	0.452242	0.00954306	0.293365	-2.17981	1.72976	APP;SS18L1;BBS4		.	ribosome binding (GO:0043022)	2/32	0.0625376	0.522466	0.0570697	0.349558	-1.85759	1.20594	NAA16;SEC61B		.	Acute myeloid leukemia_Homo sapiens_hsa05221	1/57	0.519273	0.972649	0.355091	0.501158	-0.557511	0.0154609	SOS1		.	FOXO3A (mouse)	9/597	0.352222	1	0.0560079	2.59333e-05	-1.31267	7.18977e-08	MTRF1;NHLRC3;SATB1;CELF1;WDR19;XIAP;CBL;ARHGEF7;CCAR1
	mitotic chromosome condensation (GO:0007076)	2/13	0.0115127	0.452242	0.0126614	0.293365	-2.05376	1.62974	PAPD7;AKAP8		.	small GTPase regulator activity (GO:0005083)	5/195	0.104712	0.522466	0.0786345	0.349558	-1.80185	1.16976	ACAP2;RABGAP1;RALGAPB;CDC42BPA;SOS1		.	Regulation of autophagy_Homo sapiens_hsa04140	1/39	0.394031	0.972649	0.260755	0.501158	-0.552356	0.015318	ATG14		.	LEF1 (human)	67/4658	0.1448	1	9.45296e-07	2.10343e-06	-1.2868	7.0481e-08	TCERG1;CELF1;ZAK;DOCK7;HP1BP3;ARID4B;CHD1;GPATCH8;TIAL1;NYNRIN;ZFYVE26;ZNF529;CSPP1;FGFR1OP2;NFATC2IP;ZNF800;GPRASP1;FBXO9;USP4;USP45;VPS13B;KCNAB1;THOC2;FBXO11;TTI1;INPP4A;HNRNPH1;TRAF5;ZNF559;ZNF711;PLA2R1;RABGAP1;MYCBP2;DCUN1D2;XIAP;CBL;DCAF16;SNX1;DPP8;KIAA0753;EP400;VPS54;ZNF700;BRD8;LRIG2;TP53BP1;MPDZ;S100PBP;SEC31A;SPAG9;KIDINS220;MTX3;DENND4C;LNPEP;UPF3A;IGF2R;U2SURP;WDR11;RNF146;CCDC88A;…
	DNA repair (GO:0006281)	11/403	0.0147562	0.464399	0.00880861	0.293365	-2.35003	1.8025	ZFYVE26;DCLRE1C;PAPD7;ERCC6L2;TAOK1;UBR5;SMC5;ERCC5;TP53BP1;ATR;PRIMPOL		.	Ras guanyl-nucleotide exchange factor activity (GO:0005088)	4/125	0.0761079	0.522466	0.0599294	0.349558	-1.76103	1.14325	ITSN2;DENND4C;ARHGEF7;SOS1		.	Legionellosis_Homo sapiens_hsa05134	1/55	0.50674	0.972649	0.345223	0.501158	-0.530491	0.0147116	NAIP		.	SP1 (mouse)	34/2360	0.248356	1	0.000761999	2.59333e-05	-1.28168	7.02002e-08	BMPR2;USP31;SATB1;CELF1;HP1BP3;AKAP8;CHD1;MBTD1;SBNO1;HECTD2;UBR5;ZSWIM6;FNIP1;S100PBP;SPAG9;MON2;RNF44;SS18L1;TRPC1;ZBTB37;DYRK1A;RC3H1;LNPEP;CDC42BPA;FBXO11;TDRD3;PTBP2;MSL1;PIAS1;SLTM;PAPD7;DMXL2;ARHGEF7;PICALM
	copper ion homeostasis (GO:0055070)	2/15	0.0152406	0.464399	0.0161536	0.300418	-2.31387	1.77476	APP;XIAP		.	ubiquitin-specific protease activity (GO:0004843)	3/70	0.0601459	0.522466	0.0506022	0.349558	-1.72474	1.1197	USP31;USP4;USP45		.	Fructose and mannose metabolism_Homo sapiens_hsa00051	1/32	0.336976	0.972649	0.220521	0.501158	-0.524488	0.0145452	ENOSF1		.	NKX3-1 (human)	4/264	0.435227	1	0.168522	2.59333e-05	-1.27457	6.98112e-08	RNF146;FAM179B;ZNF518A;THOC2
	cell part morphogenesis (GO:0032990)	8/248	0.0145376	0.464399	0.00993041	0.293365	-2.2925	1.75837	APP;KIDINS220;DOCK7;MYCBP2;ZSWIM6;CEP290;BBS4;PICALM		.	RNA polymerase II repressing transcription factor binding (GO:0001103)	2/27	0.0461142	0.522466	0.0428423	0.349558	-1.71746	1.11496	TCERG1;BBS4		.	Renal cell carcinoma_Homo sapiens_hsa05211	1/66	0.571857	0.972649	0.397723	0.501158	-0.487181	0.0135105	SOS1		.	IRF2 (mouse)	25/1706	0.26146	1	0.00317279	2.59333e-05	-1.26535	6.93062e-08	DCLRE1C;LTN1;ARID4B;CHD1;SENP6;DCAF17;DPP8;UGGT2;MPDZ;BBS4;SPAG9;MON2;USP45;RFX3;ATG14;ZDHHC17;FBXO11;GON4L;RALGAPB;TAOK1;RPL37A;PABPC1L;XAF1;EXOC1;TAF1
	microtubule cytoskeleton organization (GO:0000226)	8/245	0.0135996	0.464399	0.00928896	0.293365	-2.28982	1.75632	NIN;FER;SON;TNKS;CENPJ;DOCK7;CDC42BPA;BBS4		.	DNA-directed DNA polymerase activity (GO:0003887)	2/31	0.0591123	0.522466	0.0541067	0.349558	-1.71564	1.11378	PAPD7;PRIMPOL		.	MicroRNAs in cancer_Homo sapiens_hsa05206	3/297	0.732983	0.972649	0.392618	0.501158	-0.483328	0.0134037	NOTCH2;BMPR2;SOS1		.	ATF2 (human)	22/1517	0.295364	1	0.00625759	2.59333e-05	-1.26217	6.91318e-08	SPAG9;WDR37;MTX3;ZNF182;VPS13A;LTN1;CTPS2;LNPEP;TDRD3;ZNF26;PIAS1;DCAF16;HERC4;DCAF17;DFNB59;FMNL2;SON;HEATR5B;CDK13;ARHGEF7;SPTBN1;PICALM
	convergent extension (GO:0060026)	2/15	0.0152406	0.464399	0.0161536	0.300418	-2.2349	1.7142	BBS4;LRP6		.	Rho guanyl-nucleotide exchange factor activity (GO:0005089)	3/77	0.0754326	0.522466	0.063172	0.349558	-1.71521	1.11351	ITSN2;ARHGEF7;SOS1		.	Focal adhesion_Homo sapiens_hsa04510	2/202	0.731388	0.972649	0.455639	0.501158	-0.463568	0.0128557	XIAP;SOS1		.	KLF5 (human)	21/1445	0.29789	1	0.00733703	2.59333e-05	-1.25781	6.88931e-08	ITSN2;KIDINS220;USP4;ANKRD12;AKAP8;DYRK1A;VPS13A;RFX3;ASH1L;DDHD1;FBXO11;IGF2R;MSL1;CCAR1;PTAR1;DPP8;CENPJ;EP400;ZNF789;WHSC1L1;PICALM
	regulation of non-canonical Wnt signaling pathway (GO:2000050)	2/14	0.0133195	0.464399	0.0143612	0.293365	-2.22576	1.70718	IFT80;LRP6		.	palmitoyltransferase activity (GO:0016409)	2/35	0.0731987	0.522466	0.0662845	0.349558	-1.6441	1.06734	ZDHHC11;ZDHHC17		.	Proteoglycans in cancer_Homo sapiens_hsa05205	2/203	0.733886	0.972649	0.458171	0.501158	-0.460348	0.0127664	SOS1;CBL		.	CREB1 (human)	39/2749	0.259644	1	0.000402458	2.59333e-05	-1.24036	6.79371e-08	RBM25;CELF1;YTHDC1;ANKRD11;MYCBP2;SMC5;CCAR1;MTRF1;PTAR1;MED14;HERC1;NFATC2IP;PPFIA1;ZNF789;ZNF326;RBBP6;TP53BP1;MPDZ;WHSC1L1;ZKSCAN1;ZNF189;RNF44;MTX3;ZNF182;SS18L1;RFX3;IFT80;KCNAB1;ZNF75A;FAM179B;BDH2;SON;PAPD7;TAOK1;TRAF5;NAA16;ARHGEF7;CDK13;TECPR1
	microtubule nucleation (GO:0007020)	2/15	0.0152406	0.464399	0.0161536	0.300418	-2.21938	1.70229	NIN;CENPJ		.	RNA polymerase II transcription cofactor activity (GO:0001104)	3/78	0.0777442	0.522466	0.0650755	0.349558	-1.64196	1.06596	TCERG1;MED14;TP53BP1		.	Notch signaling pathway_Homo sapiens_hsa04330	1/48	0.460258	0.972649	0.309502	0.501158	-0.458218	0.0127073	NOTCH2		.	HOXD9 (human)	22/1543	0.32358	1	0.00755064	2.59333e-05	-1.2236	6.70192e-08	WDR37;BMPR2;CELF1;DYRK1A;UPF3A;U2SURP;INPP4A;RBM4;MLLT10;PDPR;SLTM;TRAF5;VPS54;ZNF326;ZNF711;KPNA5;PABPC1L;ARHGEF7;SPTBN1;ZNF189;TAF1;SEC31A
	TOR signaling (GO:0031929)	2/15	0.0152406	0.464399	0.0161536	0.300418	-2.19962	1.68713	CCDC88A;FNIP1		.	cysteine-type endopeptidase regulator activity involved in apoptotic process (GO:0043028)	2/39	0.0882328	0.522466	0.0792721	0.349558	-1.61561	1.04885	XIAP;NAIP		.	Pathways in cancer_Homo sapiens_hsa05200	4/397	0.748166	0.972649	0.354752	0.501158	-0.454788	0.0126122	TRAF5;XIAP;SOS1;CBL		.	PLAU (human)	19/1362	0.376012	1	0.0155842	2.59333e-05	-1.19763	6.55969e-08	RNF44;YTHDC1;ZNF182;MTX3;YTHDC2;ZBTB37;DYRK1A;SMC5;ZNF75A;CCAR1;EPM2AIP1;SON;RBBP6;CDK13;MZF1;ARHGEF7;MPDZ;S100PBP;WHSC1L1
	centriole assembly (GO:0098534)	2/14	0.0133195	0.464399	0.0143612	0.293365	-2.19581	1.68421	CEP135;CENPJ		.	mRNA 3'-UTR binding (GO:0003730)	2/35	0.0731987	0.522466	0.0662845	0.349558	-1.59462	1.03522	RBM4;RC3H1		.	Prolactin signaling pathway_Homo sapiens_hsa04917	1/72	0.603689	0.972649	0.424596	0.501158	-0.41821	0.0115978	SOS1		.	CREB1 (mouse)	12/849	0.399173	1	0.0452479	2.59333e-05	-1.14329	6.26205e-08	EPM2AIP1;ZMYM1;MON2;GON4L;RPL37A;PPWD1;DCUN1D2;CDK13;MPDZ;WHSC1L1;PIAS1;EXOC1
	negative regulation of translation (GO:0017148)	4/72	0.0134966	0.464399	0.0116391	0.293365	-2.13157	1.63494	RBM4;AGO3;CELF1;AGO4		.	N-acetyltransferase activity (GO:0008080)	3/85	0.094766	0.522466	0.0791216	0.349558	-1.57805	1.02446	NAA16;BAZ1A;TAF1		.	Inositol phosphate metabolism_Homo sapiens_hsa00562	1/71	0.598553	0.972649	0.4202	0.501158	-0.416245	0.0115433	INPP4A		.	FOXA1 (human)	20/1457	0.399061	1	0.0154917	2.59333e-05	-1.12972	6.18774e-08	TCERG1;BMPR2;KLHL36;USP4;DOCK7;RC3H1;XIAP;CBL;FBXO11;INPP4A;EPM2AIP1;HERC4;SON;DPP8;ENOSF1;TRAF5;NFATC2IP;LUC7L;ERCC5;SEC61B
	protein acylation (GO:0043543)	6/154	0.014236	0.464399	0.0107867	0.293365	-2.12161	1.6273	EP400;NAA16;BRD8;ZDHHC17;MSL1;TAF1		.	protein serine/threonine kinase activity (GO:0004674)	9/449	0.121887	0.522466	0.078452	0.349558	-1.54189	1.00098	BMPR2;ZAK;TAOK1;LRRK1;DYRK1A;CDK13;CDC42BPA;ATR;TAF1		.	B cell receptor signaling pathway_Homo sapiens_hsa04662	1/73	0.608761	0.972649	0.428959	0.501158	-0.414868	0.0115052	SOS1		.	THRB (human)	28/2034	0.362944	1	0.00428325	2.59333e-05	-1.12713	6.17353e-08	YTHDC1;XIAP;GPATCH8;CCAR1;MED14;DCAF17;HECTD2;FAM21C;EP400;ZNF800;ZNF326;UGGT2;FNIP1;ZKSCAN1;FBXO9;ZNF440;RNF44;CEP135;KIDINS220;USP4;VPS13A;PHC3;ZNF75A;MLLT10;TAOK1;CDK13;ARHGEF7;MZF1
	double-strand break repair (GO:0006302)	5/114	0.0154598	0.464399	0.0124001	0.300418	-2.0787	1.59439	ZFYVE26;DCLRE1C;PAPD7;SMC5;TP53BP1		.	aminopeptidase activity (GO:0004177)	2/41	0.0960645	0.522466	0.0860395	0.349558	-1.53587	0.99708	DPP8;LNPEP		.	Prostate cancer_Homo sapiens_hsa05215	1/89	0.681643	0.972649	0.494507	0.501158	-0.39992	0.0110906	SOS1		.	SPI1 (human)	22/1638	0.431694	1	0.0142602	2.59333e-05	-1.12618	6.16835e-08	TCERG1;RBM25;PRPF38B;CELF1;SATB1;BTN2A1;LRRK1;CTPS2;VPS13B;PPWD1;KCNAB1;GPATCH8;MBTD1;FMNL2;DPP8;PAPD7;ZNF84;UBR5;TRAF5;ZSWIM6;DNASE1;MPDZ
	methylation (GO:0032259)	8/269	0.0224649	0.49978	0.0153814	0.346533	-2.32274	1.61102	SETD4;PDPR;SATB1;KMT2C;ARID4B;ASH1L;FBXO11;WHSC1L1		.	transferase activity, transferring acyl groups other than amino-acyl groups (GO:0016747)	5/203	0.118621	0.522466	0.0893857	0.349558	-1.49617	0.971308	NAA16;ZDHHC11;BAZ1A;ZDHHC17;TAF1		.	GnRH signaling pathway_Homo sapiens_hsa04912	1/91	0.689746	0.972649	0.502163	0.501158	-0.386791	0.0107265	SOS1		.	TEAD2 (mouse)	22/1591	0.377495	1	0.0105117	2.59333e-05	-1.12481	6.16083e-08	BMPR2;SATB1;KIDINS220;ZBTB37;DYRK1A;RFX3;CTPS2;UPF3A;IFT80;ARID4B;GPATCH8;PTBP2;MSL1;LRP6;MBTD1;TIAL1;HERC4;SBNO1;ALMS1;ZSWIM6;PLEKHH1;ZKSCAN1
	bone remodeling (GO:0046849)	2/17	0.0194133	0.49978	0.0200066	0.300418	-2.31437	1.60522	NOTCH2;LRP6		.	RNA polymerase II transcription factor binding (GO:0001085)	3/90	0.107774	0.522466	0.0898939	0.349558	-1.41993	0.921813	TCERG1;TP53BP1;BBS4		.	Fanconi anemia pathway_Homo sapiens_hsa03460	1/53	0.493882	0.972649	0.335206	0.501158	-0.36816	0.0102098	ATR		.	NFAT2 (human)	19/1376	0.393251	1	0.017133	2.59333e-05	-1.12085	6.13914e-08	CELF1;UBA6;SATB1;MTX3;TRPC1;DYRK1A;ZNF518A;XIAP;KCNAB1;THOC2;KLHL24;C1ORF52;ARHGAP32;HERC4;RPL37A;ZNF711;RBAK;MPHOSPH8;ZNF189
	positive regulation of GTPase activity (GO:0043547)	12/482	0.0213411	0.49978	0.0123671	0.300418	-2.25606	1.56478	ITSN2;ARHGAP32;MON2;ACAP2;RABGAP1;RALGAPB;HERC1;DENND4C;DOCK7;ARHGEF7;FNIP1;SOS1		.	phosphatidylinositol phosphate binding (GO:1901981)	3/91	0.110455	0.522466	0.0921187	0.349558	-1.39856	0.907937	ZFYVE26;ZFYVE16;TECPR1		.	Estrogen signaling pathway_Homo sapiens_hsa04915	1/99	0.720152	0.972649	0.531663	0.501158	-0.346479	0.00960857	SOS1		.	STAT1 (human)	23/1667	0.377411	1	0.00919104	2.59333e-05	-1.11465	6.10516e-08	DCLRE1C;WDR37;CELF1;ZAK;BTN2A1;YTHDC2;DYRK1A;ZNF518A;CBL;FBXO11;PHC3;ZDHHC17;SENP6;NYNRIN;TIAL1;CCDC88A;MLLT10;FMNL2;CENPJ;ZNF326;LRIG2;MPDZ;KLHDC10
	positive regulation of GTP catabolic process (GO:0033126)	12/483	0.0216457	0.49978	0.0125501	0.300418	-2.25282	1.56252	ITSN2;ARHGAP32;MON2;ACAP2;RABGAP1;RALGAPB;HERC1;DENND4C;DOCK7;ARHGEF7;FNIP1;SOS1		.	helicase activity (GO:0004386)	4/150	0.125521	0.522466	0.099279	0.406596	-1.31627	0.854515	ERCC6L2;YTHDC2;EP400;CHD1		.	NOD-like receptor signaling pathway_Homo sapiens_hsa04621	1/57	0.519273	0.972649	0.355091	0.501158	-0.338144	0.00937743	NAIP		.	Nobox (mouse)	3/201	0.473801	1	0.22444	2.59333e-05	-1.10733	6.0651e-08	DCAF17;CTPS2;ARHGEF7
	macromolecule methylation (GO:0043414)	6/169	0.0214758	0.49978	0.0161862	0.300418	-2.2076	1.53116	SATB1;KMT2C;ARID4B;ASH1L;FBXO11;WHSC1L1		.	ubiquitinyl hydrolase activity (GO:0036459)	3/105	0.15048	0.522466	0.125527	0.406596	-1.23817	0.803817	USP31;USP4;USP45		.	Regulation of actin cytoskeleton_Homo sapiens_hsa04810	2/214	0.760087	0.972649	0.48559	0.664884	-0.33804	0.00937456	ARHGEF7;SOS1		.	SRY (human)	6/469	0.55394	1	0.18252	2.59333e-05	-1.06407	5.82813e-08	MON2;SNX1;BMPR2;UBA6;ENOSF1;FGFR1OP2
	regulation of signal transduction by p53 class mediator (GO:1901796)	3/44	0.0184708	0.49978	0.0170104	0.300418	-2.18229	1.51361	DYRK1A;PLA2R1;ATR		.	acetyltransferase activity (GO:0016407)	3/98	0.129915	0.522466	0.108315	0.406596	-1.14207	0.741423	NAA16;BAZ1A;TAF1		.	Choline metabolism in cancer_Homo sapiens_hsa05231	1/101	0.727278	0.972649	0.538766	0.501158	-0.327992	0.00909591	SOS1		.	UBTF (human)	20/1493	0.442709	1	0.0195369	2.59333e-05	-1.03794	5.68504e-08	SETD4;TCERG1;ANKRD11;ZBTB37;HP1BP3;CTPS2;ZDHHC17;CCAR1;RBM4;MLLT10;BDH2;ZFYVE16;PAPD7;ZNF559;ZNF789;ZNF326;SEC61B;PLEKHH1;SPTBN1;KLHDC10
	cell projection assembly (GO:0030031)	7/213	0.0197438	0.49978	0.0141578	0.300418	-2.15715	1.49617	CCDC88A;WDR19;RFX3;IFT80;ARHGEF7;CEP290;BBS4		.	hydro-lyase activity (GO:0016836)	2/45	0.112281	0.522466	0.100064	0.349558	-1.05643	0.685832	ENOSF1;CA5BP1		.	Phosphatidylinositol signaling system_Homo sapiens_hsa04070	1/98	0.71652	0.972649	0.528072	0.501158	-0.298294	0.00827233	INPP4A		.	CEBPD (human)	20/1495	0.44514	1	0.0197837	2.59333e-05	-1.02758	5.62826e-08	ITSN2;MRPS25;YTHDC1;USP4;XIAP;UPF3A;BAZ1A;ZDHHC11;GPATCH8;FBXL12;CCAR1;PTAR1;LUC7L;ZNF789;NAA16;KPNA5;XAF1;S100PBP;DZIP3;FBXO9
	positive regulation of signal transduction by p53 class mediator (GO:1901798)	2/16	0.0172729	0.49978	0.0180361	0.300418	-2.14577	1.48828	PLA2R1;ATR		.	non-membrane spanning protein tyrosine kinase activity (GO:0004715)	2/46	0.11644	0.522466	0.103665	0.349558	-1.04787	0.680275	FER;DYRK1A		.	Gap junction_Homo sapiens_hsa04540	1/88	0.677513	0.972649	0.490636	0.501158	-0.287162	0.00796359	SOS1		.	ESR1 (human)	20/1513	0.467011	1	0.0221155	2.59333e-05	-1.0102	5.53307e-08	SPAG9;APP;YTHDC1;USP4;DENND4C;RC3H1;PTBP2;INPP4A;HERC4;ZFYVE16;HERC1;ZNF529;ENOSF1;TRAF5;NFATC2IP;VPS54;LRIG2;ZNF585B;DZIP3;FBXO9
	peptidyl-threonine phosphorylation (GO:0018107)	3/44	0.0184708	0.49978	0.0170104	0.300418	-2.12406	1.47322	TNKS;DYRK1A;TAF1		.	DNA polymerase activity (GO:0034061)	2/45	0.112281	0.522466	0.100064	0.349558	-1.03707	0.673259	PAPD7;PRIMPOL		.	p53 signaling pathway_Homo sapiens_hsa04115	1/69	0.58808	0.972649	0.41131	0.501158	-0.28238	0.00783099	ATR		.	FOXF1 (mouse)	3/206	0.490003	1	0.234975	2.59333e-05	-0.981349	5.37506e-08	SATB1;UPF3A;GPATCH8
	regulation of TOR signaling (GO:0032006)	3/46	0.0207829	0.49978	0.0190075	0.300418	-2.11831	1.46923	FNIP1;FBXO9;TTI1		.	N-acyltransferase activity (GO:0016410)	3/103	0.1445	0.522466	0.120512	0.406596	-1.02014	0.662267	NAA16;BAZ1A;TAF1		.	Bacterial invasion of epithelial cells_Homo sapiens_hsa05100	1/78	0.633163	0.972649	0.450291	0.501158	-0.256803	0.00712168	CBL		.	E2F6 (human)	18/1358	0.467428	1	0.0284884	2.59333e-05	-0.942822	5.16404e-08	TCERG1;TRPC1;ANKRD12;DYRK1A;RFX3;UPF3A;ZDHHC11;ZDHHC17;GPATCH8;MSL1;CCAR1;TIAL1;PAPD7;PPFIA1;ARHGEF7;UGGT2;ATR;KLHDC10
	cilium assembly (GO:0042384)	5/118	0.0176939	0.49978	0.0141438	0.300418	-2.1181	1.46909	WDR19;RFX3;IFT80;CEP290;BBS4		.	ligand-dependent nuclear receptor transcription coactivator activity (GO:0030374)	2/46	0.11644	0.522466	0.103665	0.349558	-1.00567	0.652873	MED14;CCAR1		.	Adherens junction_Homo sapiens_hsa04520	1/74	0.613767	0.972649	0.433289	0.501158	-0.256783	0.00712113	FER		.	SMARCA2 (human)	20/1536	0.494861	1	0.025398	2.59333e-05	-0.925122	5.06709e-08	ITSN2;PRPF38B;MON2;KIDINS220;WDR19;VPS13A;WDR11;SENP6;RBM4;ZMYM1;MED14;SON;SLTM;FAM21C;ZNF559;PPFIA1;BRD8;LRIG2;CDK13;FBXO9
	cilium organization (GO:0044782)	5/125	0.022098	0.49978	0.0175786	0.346533	-2.09494	1.45302	WDR19;RFX3;IFT80;CEP290;BBS4		.	double-stranded DNA binding (GO:0003690)	3/109	0.16267	0.522466	0.13578	0.406596	-0.934469	0.606653	SATB1;AKAP8;ERCC5		.	Pancreatic secretion_Homo sapiens_hsa04972	1/96	0.709114	0.972649	0.520807	0.501158	-0.239191	0.00663325	TRPC1		.	FOXO3 (human)	2/132	0.503526	1	0.291092	2.59333e-05	-0.921023	5.04464e-08	ATG14;FBXO9
	histone H4 acetylation (GO:0043967)	3/47	0.0219957	0.49978	0.0200527	0.346533	-2.09177	1.45083	EP400;BRD8;MSL1		.	cysteine-type endopeptidase inhibitor activity (GO:0004869)	2/49	0.129142	0.522466	0.114672	0.406596	-0.774235	0.50263	XIAP;NAIP		.	TNF signaling pathway_Homo sapiens_hsa04668	1/110	0.757172	0.972649	0.569444	0.664884	-0.218419	0.00605721	TRAF5		.	MYC (human)	17/1302	0.495728	1	0.0368815	2.59333e-05	-0.888446	4.86621e-08	SETD4;BMPR2;ZBTB37;ANKRD12;IGF2R;MBTD1;SENP6;RBM4;ZFYVE26;HERC1;HEATR5B;ZNF84;FAM21C;ZNF789;DNASE1;FNIP1;PICALM
	morphogenesis of an epithelial sheet (GO:0002011)	2/18	0.0216586	0.49978	0.0220628	0.346533	-2.07926	1.44215	NOTCH2;LRP6		.	phosphoprotein binding (GO:0051219)	2/52	0.142147	0.522466	0.125962	0.406596	-0.730373	0.474155	CBL;IGF2R		.	Glutamatergic synapse_Homo sapiens_hsa04724	1/114	0.769388	0.972649	0.582427	0.677893	-0.155451	0.00431099	TRPC1		.	AHR (human)	18/1391	0.509342	1	0.0347589	2.59333e-05	-0.87248	4.77876e-08	ZNF440;RABGAP1;KIDINS220;ZBTB37;CTPS2;PPWD1;IGF2R;U2SURP;ZNF26;DCAF17;GON4L;DPP8;FGFR1OP2;TRAF5;ZNF326;CDK13;SPG11;S100PBP
	regulation of organelle assembly (GO:1902115)	4/80	0.0191855	0.49978	0.0163098	0.300418	-2.04613	1.41917	SENP6;RABGAP1;CENPJ;BBS4		.	receptor signaling protein serine/threonine kinase activity (GO:0004702)	2/57	0.164386	0.522466	0.145324	0.406596	-0.593432	0.385253	BMPR2;ZAK		.	Pyrimidine metabolism_Homo sapiens_hsa00240	1/105	0.740992	0.972649	0.552657	0.501158	-0.124401	0.0034499	CTPS2		.	NRF1 (mouse)	22/1676	0.475813	1	0.0180127	2.59333e-05	-0.857098	4.69451e-08	SETD4;WDR19;DCUN1D2;CBL;ZDHHC17;TDRD3;TIAL1;HERC4;NIN;MTRF1;SLTM;PAPD7;HNRNPH1;DMXL2;EP400;VPS54;NAA16;MZF1;UGGT2;BBS4;TECPR1;SEC31A
	peptidyl-serine phosphorylation (GO:0018105)	4/84	0.0225097	0.49978	0.0190284	0.394379	-2.03537	1.41171	TNKS;DYRK1A;ATR;TAF1		.	repressing transcription factor binding (GO:0070491)	2/55	0.155414	0.522466	0.137504	0.406596	-0.518099	0.336348	TCERG1;BBS4		.	Apoptosis_Homo sapiens_hsa04210	1/140	0.835162	0.972649	0.657932	0.677893	-0.110622	0.00306777	XIAP		.	NFYA (human)	33/2549	0.49082	1	0.00492434	2.59333e-05	-0.816149	4.47022e-08	APP;TCERG1;RBM25;RABGAP1;CELF1;ANKRD11;LTN1;PPWD1;ARID4B;NR2C2;LRP6;NYNRIN;RBM4;ZNF84;FAM21C;ZNF326;RBBP6;KLHDC10;SEC31A;RNF44;CEP135;BTN2A1;ZNF182;IFT80;TDRD3;PIAS1;SON;HEATR5B;ALMS1;ZNF559;ZNF117;ARHGEF7;EXOC1
	protein acetylation (GO:0006473)	5/122	0.0201319	0.49978	0.0160454	0.300418	-2.03319	1.4102	EP400;NAA16;BRD8;MSL1;TAF1		.	p53 binding (GO:0002039)	2/56	0.159888	0.522466	0.141402	0.406596	-0.494792	0.321216	TP53BP1;TAF1		.	Toxoplasmosis_Homo sapiens_hsa05145	1/118	0.780992	0.972649	0.595026	0.677893	-0.0930094	0.00257934	XIAP		.	STAT3 (human)	36/2759	0.467943	1	0.00290324	2.59333e-05	-0.810324	4.43832e-08	CELF1;SATB1;LRRK1;MYCBP2;NR2C2;ZNF26;SENP6;TIAL1;MBTD1;ZFYVE26;DCAF17;DPP8;ZNF84;EPG5;BRD8;TP53BP1;KPNA5;CEP290;MPDZ;S100PBP;KIDINS220;USP4;MTX3;DENND4C;C10ORF12;THOC2;MLLT10;TRAF5;ZNF337;DNASE1;ZNF655;ARHGEF7;PLA2R1;ZNF334;MPHOSPH8;TAF1
	cytokinesis (GO:0000910)	4/79	0.0184053	0.49978	0.0156708	0.300418	-1.98329	1.37559	ZFYVE26;SON;SPTBN1;BBS4		.	calcium-dependent protein binding (GO:0048306)	2/56	0.159888	0.522466	0.141402	0.406596	-0.483282	0.313745	S100PBP;SEC31A		.	Lysosome_Homo sapiens_hsa04142	1/123	0.794683	0.972649	0.610251	0.677893	-0.0914505	0.00253611	IGF2R		.	RXRA (human)	18/1422	0.548075	1	0.0415305	2.59333e-05	-0.808242	4.42691e-08	CELF1;YTHDC1;USP4;TRPC1;RC3H1;PTBP2;MSL1;INPP4A;HERC4;ZNF529;TRAF5;NFATC2IP;NAA16;LRIG2;ZNF585B;FNIP1;DZIP3;KLHDC10
	lysosomal transport (GO:0007041)	3/48	0.0232465	0.501601	0.021129	0.394379	-2.10064	1.44934	ZFYVE16;GPRASP1;ATG14		.	histone acetyltransferase activity (GO:0004402)	2/58	0.168906	0.522466	0.149268	0.406596	-0.447824	0.290725	BAZ1A;TAF1		.	FoxO signaling pathway_Homo sapiens_hsa04068	1/133	0.819558	0.972649	0.639035	0.677893	-0.0726757	0.00201545	SOS1		.	ETS2 (human)	17/1341	0.54597	1	0.0462936	2.59333e-05	-0.751994	4.11884e-08	WDR37;MRPS25;DCUN1D2;KCNAB1;ARID4B;KLHL24;CHD1;U2SURP;NYNRIN;EPM2AIP1;ARMCX1;ACAP2;FMNL2;HECTD2;FGFR1OP2;DNASE1;RBAK
	peptidyl-threonine modification (GO:0018210)	3/48	0.0232465	0.501601	0.021129	0.394379	-2.00444	1.38297	TNKS;DYRK1A;TAF1		.	acetyl-CoA:L-lysine N6-acetyltransferase (GO:0090595)	2/58	0.168906	0.522466	0.149268	0.406596	-0.430762	0.279649	BAZ1A;TAF1		.	Natural killer cell mediated cytotoxicity_Homo sapiens_hsa04650	1/135	0.824161	0.972649	0.644536	0.677893	-0.067308	0.00186659	SOS1		.	USF1 (human)	18/1441	0.571359	1	0.0461288	2.59333e-05	-0.744485	4.07771e-08	BMPR2;KIDINS220;MTX3;ZNF182;ANKRD12;ZBTB37;KLHL24;IGF2R;U2SURP;CCAR1;MBTD1;RBM4;HERC1;FAM21C;ZNF789;DNASE1;FNIP1;PICALM
	regulation of fibroblast migration (GO:0010762)	2/19	0.0240059	0.510793	0.0242023	0.394379	-2.18336	1.46676	FER;ARHGEF7		.	pre-mRNA binding (GO:0036002)	1/13	0.153687	0.522466	0.14831	0.406596	3.42549	-2.22381	RBM4		.	HTLV-I infection_Homo sapiens_hsa05166	2/258	0.843723	0.972649	0.586492	0.677893	-0.0445217	0.00123468	XIAP;ATR		.	HOXA5 (human)	37/3000	0.61427	1	0.00629482	2.59333e-05	-0.713714	3.90917e-08	RABGAP1;BMPR2;SATB1;HP1BP3;XIAP;ZNF26;SENP6;RBM4;ZFYVE26;MED14;DFNB59;ENOSF1;CSPP1;FBXO9;SPAG9;MON2;RNF44;CEP135;WDR19;VPS13B;UPF3A;BAZ1A;ZDHHC17;TDRD3;ZNF75A;FBXL12;INPP4A;MLLT10;ACAP2;TRAF5;RPL37A;ZNF337;ZNF655;CDK13;ARHGEF7;PLA2R1;ZNF334
	neuron projection morphogenesis (GO:0048812)	6/175	0.0249631	0.523882	0.0187922	0.394379	-2.09676	1.35553	APP;KIDINS220;MYCBP2;DOCK7;ZSWIM6;PICALM		.	histone methyltransferase activity (H3-K4 specific) (GO:0042800)	1/13	0.153687	0.522466	0.14831	0.406596	3.59599	-2.3345	KMT2C		.	Wnt signaling pathway_Homo sapiens_hsa04310	1/142	0.839368	0.972649	0.663151	0.677893	-0.0257169	0.000713183	LRP6		.	CBEPB (human)	33/2598	0.537705	1	0.00650305	2.59333e-05	-0.704853	3.86063e-08	APP;CELF1;NR2C2;ZNF26;SENP6;EPM2AIP1;FAM21C;PPFIA1;VPS54;ZNF800;TP53BP1;CEP290;SPTBN1;FBXO9;SEC31A;PRPF38B;DENND4C;USP45;DYRK1A;LNPEP;KCNAB1;UPF3A;FBXO11;PIAS1;ZNF33A;FER;BDH2;NEMF;ALMS1;DMXL2;ZNF334;DZIP3;TAF1
	vacuolar transport (GO:0007034)	3/50	0.0258617	0.535407	0.0233752	0.436511	-2.07614	1.29702	ZFYVE16;GPRASP1;ATG14		.	lipoprotein particle receptor activity (GO:0030228)	1/14	0.164485	0.522466	0.158025	0.406596	3.60653	-2.34134	LRP6		.	Ribosome_Homo sapiens_hsa03010	1/137	0.828646	0.972649	0.649955	0.677893	-0.0250775	0.000695452	RPL37A		.	TCFAP2A (human)	17/1367	0.578614	1	0.0534547	2.59333e-05	-0.700925	3.83912e-08	SS18L1;ANKRD12;HP1BP3;DYRK1A;DCUN1D2;NR2C2;FBXO11;IGF2R;MSL1;MBTD1;PTAR1;PAPD7;HECTD2;TAOK1;SOS1;ARHGEF7;WHSC1L1
	cell surface receptor signaling pathway involved in heart development (GO:0061311)	2/21	0.0289947	0.576883	0.0287231	0.436511	-2.22976	1.22663	NOTCH2;LRP6		.	nucleocytoplasmic transporter activity (GO:0005487)	1/14	0.164485	0.522466	0.158025	0.406596	3.61533	-2.34705	UPF3A		.	Cell cycle_Homo sapiens_hsa04110	1/124	0.797317	0.972649	0.613228	0.677893	-0.0141707	0.000392983	ATR		.	RUNX2 (human)	18/1458	0.591828	1	0.0505442	2.59333e-05	-0.6681	3.65933e-08	RNF44;YTHDC1;ZNF182;RC3H1;XIAP;KCNAB1;ZDHHC11;TDRD3;ZNF26;ZFYVE16;DPP8;PAPD7;CSPP1;NAA16;ZNF655;PICALM;TAF1;SEC31A
	nucleus localization (GO:0051647)	2/21	0.0289947	0.576883	0.0287231	0.436511	-2.02512	1.11405	DOCK7;CDC42BPA		.	protein-arginine N-methyltransferase activity (GO:0016274)	1/9	0.109089	0.522466	0.10832	0.349558	3.72472	-2.41807	FBXO11		.	Phospholipase D signaling pathway_Homo sapiens_hsa04072	1/144	0.843467	0.972649	0.668291	0.677893	0.0147975	-0.000410366	SOS1		.	FOXF2 (human)	17/1379	0.593387	1	0.0570098	2.59333e-05	-0.667688	3.65708e-08	ZNF440;USP4;CTPS2;C10ORF12;PTBP2;CCAR1;HERC4;PTAR1;PDPR;ZFYVE16;EP400;NFATC2IP;LUC7L;ZNF789;NAA16;KPNA5;FBXO9
	positive regulation of proteasomal ubiquitin-dependent protein catabolic process (GO:0032436)	3/52	0.0286281	0.576883	0.0257459	0.436511	-1.97009	1.08378	SMC5;TAF1;PIAS1		.	phospholipase binding (GO:0043274)	1/15	0.175145	0.522466	0.167631	0.406596	3.72598	-2.41889	PLA2R1		.	Signaling pathways regulating pluripotency of stem cells_Homo sapiens_hsa04550	1/142	0.839368	0.972649	0.663151	0.677893	0.0170547	-0.000472963	BMPR2		.	YY1 (human)	76/6042	0.580132	1	2.10025e-05	2.59333e-05	-0.600103	3.28689e-08	SETD4;APP;TCERG1;RBM25;BMPR2;CELF1;HP1BP3;LTN1;PPWD1;GPATCH8;TIAL1;SENP6;ZFYVE26;HERC1;CSPP1;ZNF84;NFATC2IP;CEP290;FBXO9;RNF44;CEP135;ZBTB37;USP45;DYRK1A;RFX3;VPS13B;CTPS2;KCNAB1;ZDHHC17;CA5BP1;PTBP2;PIAS1;BDH2;ZFYVE16;SLTM;HEATR5B;DNASE1;NAIP;EXOC1;SATB1;YTHDC1;YTHDC2;AKAP8;XIAP;LRP6;DCAF17;DPP8;ZNF789;VPS54;ZNF700;RBBP6;BRD8;TP53BP1;FNIP1;S100PBP;SPTBN1;SEC31A;KLHDC10;SPAG9;ZNF182;SS18L1;DDHD1;…
	neuron projection development (GO:0031175)	5/137	0.0311913	0.60515	0.0246725	0.436511	-2.00637	1.00775	APP;HERC1;SS18L1;DOCK7;BBS4		.	basal RNA polymerase II transcription machinery binding (GO:0001099)	1/14	0.164485	0.522466	0.158025	0.406596	3.73742	-2.42632	ZNF326		.	Epstein-Barr virus infection_Homo sapiens_hsa05169	1/202	0.926116	0.972649	0.788052	0.830241	0.102121	-0.00283203	TRAF5		.	MEF2A (human)	35/2800	0.578278	1	0.00646182	2.59333e-05	-0.575021	3.14951e-08	RABGAP1;UBA6;SATB1;YTHDC2;XIAP;ZNF518A;CHD1;SENP6;PTAR1;DPP8;ZNF529;FGFR1OP2;EP400;GPRASP1;MPDZ;ZNF189;FBXO9;DYRK1A;VPS13B;RC3H1;IFT80;KLHL24;FBXO11;U2SURP;ZNF33A;RNF146;INPP4A;ARHGAP32;CCDC88A;FER;SON;HEATR5B;ZNF334;DZIP3;NAIP
	protein modification by small protein removal (GO:0070646)	4/93	0.0312055	0.60515	0.0261228	0.436511	-1.9239	0.966334	SENP6;USP31;USP4;USP45		.	UDP-glucosyltransferase activity (GO:0035251)	1/9	0.109089	0.522466	0.10832	0.349558	3.74063	-2.4284	UGGT2		.	Alcoholism_Homo sapiens_hsa05034	1/179	0.900468	0.972649	0.74674	0.817014	0.102503	-0.00284262	SOS1		.	PPARG (human)	45/3580	0.568102	1	0.00172531	2.59333e-05	-0.553766	3.03309e-08	ITSN2;APP;TCERG1;SATB1;LRRK1;GPATCH8;CCAR1;TIAL1;MBTD1;HERC4;ZFYVE26;SNX1;DPP8;ZNF84;UBR5;NFATC2IP;PPFIA1;EPG5;ZNF789;LUC7L;BRD8;LRIG2;KPNA5;FNIP1;MPDZ;CEP290;S100PBP;SPAG9;MTX3;ZNF182;DENND4C;CTPS2;RC3H1;THOC2;ASH1L;ZDHHC11;FBXO11;PTBP2;INPP4A;SON;SLTM;ZNF337;PLA2R1;ZNF334;MPHOSPH8
	mitotic cytokinesis (GO:0000281)	2/22	0.0316306	0.605725	0.0311001	0.436511	-2.19682	1.10133	SPTBN1;BBS4		.	apolipoprotein binding (GO:0034185)	1/15	0.175145	0.522466	0.167631	0.406596	3.74343	-2.43021	LRP6		.	Alzheimer's disease_Homo sapiens_hsa05010	1/168	0.885237	0.972649	0.724284	0.815965	0.110535	-0.00306537	APP		.	POU1F1 (human)	17/1408	0.628189	1	0.0662745	2.59333e-05	-0.546627	2.99399e-08	APP;UBA6;SATB1;DENND4C;ZNF518A;PPWD1;IFT80;KCNAB1;BAZ1A;FBXO11;PHC3;INPP4A;ARHGAP32;ZNF337;RBBP6;NAIP;FBXO9
	intracellular receptor signaling pathway (GO:0030522)	6/186	0.0322986	0.610882	0.0242891	0.436511	-2.09542	1.03273	NOTCH2;APP;MED14;UBR5;BRD8;PIAS1		.	poly(U) RNA binding (GO:0008266)	1/13	0.153687	0.522466	0.14831	0.406596	3.74913	-2.43392	HNRNPH1		.	Hippo signaling pathway_Homo sapiens_hsa04390	1/153	0.86066	0.972649	0.690487	0.787863	0.115735	-0.00320959	BMPR2		.	RORB (human)	12/1035	0.673592	1	0.136357	2.59333e-05	-0.541072	2.96357e-08	SETD4;APP;DFNB59;CELF1;SS18L1;DYRK1A;ZNF800;KCNAB1;NR2C2;ZNF585B;U2SURP;CCAR1
	CD4-positive, alpha-beta T cell differentiation (GO:0043367)	2/23	0.0343569	0.641888	0.033552	0.436511	-2.21376	0.981452	SATB1;RC3H1		.	phosphotyrosine binding (GO:0001784)	1/13	0.153687	0.522466	0.14831	0.406596	3.75631	-2.43858	CBL		.	Tuberculosis_Homo sapiens_hsa05152	1/178	0.899171	0.972649	0.744775	0.817014	0.120226	-0.00333413	PLA2R1		.	CEBPB (human)	17/1420	0.642181	1	0.070393	2.59333e-05	-0.536581	2.93897e-08	RBM25;BMPR2;DCLRE1C;CEP135;CELF1;ANKRD11;SS18L1;DOCK7;KLHL24;CBL;ZNF26;SNX1;SLTM;ALMS1;SEC61B;ZNF655;BBS4
	peptidyl-serine modification (GO:0018209)	4/97	0.0356222	0.657508	0.029722	0.436511	-2.02515	0.849143	TNKS;DYRK1A;ATR;TAF1		.	magnesium ion transmembrane transporter activity (GO:0015095)	1/13	0.153687	0.522466	0.14831	0.406596	3.7688	-2.44669	ZDHHC17		.	Herpes simplex infection_Homo sapiens_hsa05168	1/185	0.907909	0.972649	0.758222	0.817014	0.153554	-0.00425837	TRAF5		.	FOXD1 (human)	2/192	0.7053	1	0.461069	2.59333e-05	-0.52483	2.87461e-08	ATG14;FBXO9
	regulation of cytoskeleton organization (GO:0051493)	9/350	0.0361499	0.659306	0.023934	0.436511	-2.28797	0.953095	SENP6;CCDC88A;FER;CENPJ;TAOK1;ALMS1;MYCBP2;PPFIA1;SPTBN1		.	tau protein binding (GO:0048156)	1/10	0.120454	0.522466	0.118489	0.349558	3.7855	-2.45753	DYRK1A		.	Viral carcinogenesis_Homo sapiens_hsa05203	1/205	0.928934	0.972649	0.792927	0.830241	0.154465	-0.00428362	TRAF5		.	SREBF1 (human)	32/2587	0.60164	1	0.0106005	2.59333e-05	-0.52035	2.85007e-08	ITSN2;APP;DCLRE1C;TRIM52;CELF1;YTHDC1;SATB1;HP1BP3;SMC5;SENP6;MBTD1;NYNRIN;RBM4;DCAF17;NFATC2IP;PPFIA1;LUC7L;RBBP6;ZKSCAN1;SEC31A;USP4;ZNF182;IFT80;THOC2;ZDHHC11;MSL1;ARMCX1;FAM179B;DMXL2;ZNF117;DNASE1;CDK13
	regulation of protein complex assembly (GO:0043254)	7/244	0.0374022	0.668432	0.0268972	0.450331	-2.26895	0.913981	SENP6;NAPB;FER;ICE1;XAF1;SPTBN1;TAF1		.	prenyltransferase activity (GO:0004659)	1/15	0.175145	0.522466	0.167631	0.406596	3.78935	-2.46003	PTAR1		.	Chemokine signaling pathway_Homo sapiens_hsa04062	1/187	0.910264	0.972649	0.761934	0.817014	0.198778	-0.00551254	SOS1		.	TP53 (mouse)	15/1266	0.653207	1	0.0914804	2.59333e-05	-0.509991	2.79333e-08	YTHDC1;USP45;DENND4C;BAZ1A;CBL;TTI1;CCAR1;SBNO1;NIN;ZMYM1;RPL37A;NAA16;MZF1;WHSC1L1;SEC31A
	DNA conformation change (GO:0071103)	4/99	0.0379592	0.668432	0.0316264	0.450331	-1.98614	0.800057	PAPD7;AKAP8;ASH1L;CHD1		.	basal transcription machinery binding (GO:0001098)	1/14	0.164485	0.522466	0.158025	0.406596	3.80173	-2.46807	ZNF326		.	Ras signaling pathway_Homo sapiens_hsa04014	1/227	0.946579	0.979599	0.825469	0.854264	0.189987	-0.003916	SOS1		.	GATA1 (human)	33/2679	0.612724	1	0.0100383	2.59333e-05	-0.498344	2.72954e-08	ITSN2;APP;SATB1;CELF1;YTHDC2;PPWD1;CBL;HERC4;ZFYVE26;MTRF1;DCAF17;SNX1;HECTD2;ZSCAN30;ENOSF1;ZNF84;S100PBP;BTN2A1;DENND4C;USP45;VPS13A;RC3H1;KCNAB1;UPF3A;KLHL24;TDRD3;PIAS1;ZNF33A;CCDC88A;FAM179B;ARMCX1;TRAF5;DMXL2
	positive regulation of proteasomal protein catabolic process (GO:1901800)	3/58	0.0378273	0.668432	0.0336026	0.450331	-1.9026	0.766407	SMC5;PIAS1;TAF1		.	vitamin D receptor binding (GO:0042809)	1/15	0.175145	0.522466	0.167631	0.406596	3.81569	-2.47713	MED14		.	Cytokine-cytokine receptor interaction_Homo sapiens_hsa04060	1/265	0.967394	0.989633	0.870266	0.890272	0.194575	-0.00202766	BMPR2		.	TCF4 (human)	53/4210	0.56665	1	0.000587298	2.59333e-05	-0.49093	2.68893e-08	ITSN2;APP;BMPR2;DCLRE1C;ZAK;HP1BP3;ARID4B;CHD1;CCAR1;ZFYVE26;CSPP1;GPRASP1;SPG11;CEP135;NHLRC3;USP45;VPS13A;IFT80;KCNAB1;FBXO11;PTBP2;PIAS1;ARMCX1;ACAP2;BDH2;RPL37A;ZNF559;PLA2R1;EXOC1;RABGAP1;TNKS;C1ORF52;DCAF16;HECTD2;VPS54;ZNF700;ZKSCAN1;ZNF189;KLHDC10;PRPF38B;BTN2A1;LNPEP;UPF3A;KLHL24;IGF2R;TDRD3;WDR11;ZNF33A;CCDC88A;PABPC1L;RBAK;DZIP3;ATR
	ubiquitin-dependent protein catabolic process (GO:0006511)	9/355	0.0389905	0.669816	0.0258676	0.450331	-2.23694	0.896462	USP31;UBA6;USP4;USP45;UBR5;SEC61B;FBXO11;FBXL12;FBXO9		.	G-protein alpha-subunit binding (GO:0001965)	1/14	0.164485	0.522466	0.158025	0.406596	3.8197	-2.47973	IGF2R		.	PI3K-Akt signaling pathway_Homo sapiens_hsa04151	1/341	0.987888	0.999114	0.928676	0.939229	0.188583	-0.00016713	SOS1		.	Pdx1 (mouse)	10/907	0.724832	1	0.20177	2.59333e-05	-0.488416	2.67516e-08	INPP4A;SPAG9;SETD4;ACAP2;DCAF17;SON;SATB1;RFX3;CTPS2;IFT80
	modification-dependent protein catabolic process (GO:0019941)	9/364	0.0444796	0.669816	0.0296234	0.452915	-2.2257	0.891954	USP31;USP4;UBA6;USP45;UBR5;SEC61B;FBXO11;FBXL12;FBXO9		.	translation repressor activity, nucleic acid binding (GO:0000900)	1/9	0.109089	0.522466	0.10832	0.349558	3.82027	-2.4801	CELF1		.	Metabolic pathways_Homo sapiens_hsa01100	3/1239	0.999988	0.999988	0.997416	0.997416	0.173706	-2.10398e-06	INPP4A;BDH2;CTPS2		.	CPEB1 (human)	1/47	0.453271	1	0.32029	2.59333e-05	-0.470826	2.57882e-08	FBXO11
	modification-dependent macromolecule catabolic process (GO:0043632)	9/368	0.0470777	0.669816	0.0314097	0.452915	-2.20855	0.885084	USP31;UBA6;USP4;USP45;UBR5;SEC61B;FBXO11;FBXL12;FBXO9		.	gamma-catenin binding (GO:0045295)	1/12	0.142751	0.522466	0.138482	0.406596	3.82515	-2.48327	FER		.											.	NR1H2 (human)	5/479	0.734076	1	0.34627	2.59333e-05	-0.466256	2.55378e-08	DPP8;UBR5;LTN1;ZNF789;CCAR1
	CD4-positive, alpha-beta T cell activation (GO:0035710)	2/25	0.0400704	0.669816	0.0386725	0.452915	-2.20082	0.881985	SATB1;RC3H1		.	histone demethylase activity (H3-K36 specific) (GO:0051864)	1/8	0.0975788	0.522466	0.0980346	0.349558	3.8277	-2.48492	KDM7A		.											.	SMAD4 (human)	18/1542	0.686477	1	0.0768036	2.59333e-05	-0.451143	2.47101e-08	ITSN2;RBM25;DCLRE1C;WDR37;BTN2A1;MTX3;DYRK1A;ZNF518A;ZDHHC11;SNX1;ZFYVE16;SON;GON4L;SLTM;EP400;NAA16;SEC61B;TP53BP1
	regulation of translation (GO:0006417)	7/264	0.0530629	0.669816	0.0383534	0.452915	-2.18804	0.876865	RBM4;APP;MTRF1;AGO3;CELF1;AGO4;UPF3A		.	protein kinase A regulatory subunit binding (GO:0034237)	1/10	0.120454	0.522466	0.118489	0.349558	3.87999	-2.51887	AKAP8		.											.	FOXA1 (mouse)	20/1705	0.685136	1	0.0619654	2.59333e-05	-0.450129	2.46546e-08	SPAG9;NHLRC3;SATB1;DENND4C;XIAP;RC3H1;ATG14;TTI1;HERC4;CCDC88A;DFNB59;ZMYM1;MTRF1;PDPR;TAOK1;NAA16;MZF1;BBS4;WHSC1L1;KLHDC10
	posttranscriptional regulation of gene expression (GO:0010608)	10/438	0.0550376	0.669816	0.0356371	0.454968	-2.16563	0.867884	RBM4;APP;MTRF1;AGO3;CELF1;AGO4;USP4;RC3H1;NAA16;UPF3A		.	mismatch repair complex binding (GO:0032404)	1/8	0.0975788	0.522466	0.0980346	0.349558	3.88319	-2.52095	ATR		.											.	GATA3 (human)	30/2505	0.672138	1	0.0197835	2.59333e-05	-0.433777	2.37589e-08	RBM26;KLHL36;YTHDC2;NR2C2;ZNF26;MBTD1;MTRF1;PTAR1;HECTD1;ZNF529;LRIG2;ZNF621;FNIP1;CEP290;ZNF189;FBXO9;PRPF38B;BTN2A1;WDR19;VPS13B;BAZ1A;TDRD3;WDR11;ZNF33A;FER;HNRNPH1;HEATR5B;SOS1;MZF1;ZNF334
	proteolysis involved in cellular protein catabolic process (GO:0051603)	9/391	0.0639721	0.669816	0.0431542	0.480707	-2.14339	0.858968	USP31;USP4;UBA6;USP45;UBR5;SEC61B;FBXO11;FBXL12;FBXO9		.	protein prenyltransferase activity (GO:0008318)	1/9	0.109089	0.522466	0.10832	0.349558	3.88905	-2.52475	PTAR1		.											.	WT1 (human)	33/2689	0.621671	1	0.0105684	2.59333e-05	-0.429328	2.35153e-08	BMPR2;CELF1;SATB1;ANKRD12;HP1BP3;AKAP8;NR2C2;DFNB59;PDPR;HECTD2;ENOSF1;EP400;PPFIA1;ZNF789;KPNA5;ZNF621;FNIP1;PLEKHH1;WHSC1L1;ZKSCAN1;ZNF440;SS18L1;DYRK1A;CDC42BPA;FBXO11;MSL1;MLLT10;PAPD7;FUBP1;ZNF559;CDK13;MZF1;DZIP3
	cellular component morphogenesis (GO:0032989)	10/437	0.0543618	0.669816	0.0351807	0.452915	-2.12717	0.852471	APP;FER;KIDINS220;DOCK7;MYCBP2;ZSWIM6;CEP290;BBS4;LRP6;PICALM		.	RNA polymerase core enzyme binding (GO:0043175)	1/13	0.153687	0.522466	0.14831	0.406596	3.90247	-2.53347	ZNF326		.											.	MYCN (human)	1/42	0.41696	1	0.292374	2.59333e-05	-0.426847	2.33793e-08	SS18L1
	positive regulation of BMP signaling pathway (GO:0030513)	2/28	0.0492536	0.669816	0.0468658	0.452915	-2.10107	0.842011	NOTCH2;BMPR2		.	acetylcholine receptor binding (GO:0033130)	1/8	0.0975788	0.522466	0.0980346	0.349558	3.90418	-2.53458	APP		.											.	NR2F1 (human)	12/1073	0.720336	1	0.162557	2.59333e-05	-0.420703	2.30428e-08	SETD4;APP;DFNB59;CELF1;SS18L1;DYRK1A;ZNF800;KCNAB1;NR2C2;ZNF585B;U2SURP;CCAR1
	cytoskeleton-dependent cytokinesis (GO:0061640)	2/27	0.0461142	0.669816	0.0440689	0.452915	-2.09971	0.841464	SPTBN1;BBS4		.	poly-pyrimidine tract binding (GO:0008187)	1/15	0.175145	0.522466	0.167631	0.406596	3.90831	-2.53726	HNRNPH1		.											.	NR5A1 (human)	16/1389	0.699502	1	0.0998655	2.59333e-05	-0.409224	2.24141e-08	SPAG9;DCLRE1C;VPS13A;DYRK1A;BAZ1A;DCAF16;HERC1;ZNF529;UBR5;TRAF5;ALMS1;BRD8;LRIG2;TP53BP1;EXOC1;PICALM
	mRNA polyadenylation (GO:0006378)	2/26	0.0430523	0.669816	0.0413372	0.452915	-2.09244	0.838551	APP;PABPC1L		.	ubiquitin-ubiquitin ligase activity (GO:0034450)	1/8	0.0975788	0.522466	0.0980346	0.349558	3.93567	-2.55502	UBR5		.											.	SMAD3 (human)	1/43	0.42441	1	0.298047	2.59333e-05	-0.40582	2.22276e-08	ENOSF1
	regulation of Wnt signaling pathway (GO:0030111)	6/214	0.0568509	0.669816	0.0428594	0.480707	-2.05451	0.823351	RNF146;TNKS;UBR5;XIAP;IFT80;LRP6		.	arginine N-methyltransferase activity (GO:0016273)	1/9	0.109089	0.522466	0.10832	0.349558	3.9737	-2.5797	FBXO11		.											.	TEAD2 (human)	17/1486	0.714201	1	0.0961232	2.59333e-05	-0.375551	2.05697e-08	TRIM52;KIDINS220;SS18L1;KCNAB1;THOC2;FBXO11;GPATCH8;MSL1;MED14;NIN;FAM21C;ZNF800;ZNF326;SEC61B;S100PBP;WHSC1L1;SPTBN1
	regulation of canonical Wnt signaling pathway (GO:0060828)	5/152	0.0454538	0.669816	0.0358321	0.452915	-2.03499	0.815528	RNF146;TNKS;UBR5;XIAP;LRP6		.	5'-3' exonuclease activity (GO:0008409)	1/11	0.131673	0.522466	0.128543	0.406596	4.02301	-2.61172	DCLRE1C		.											.	MYOG (human)	16/1404	0.715467	1	0.10687	2.59333e-05	-0.360503	1.97455e-08	NAPB;ZNF440;RABGAP1;RBM26;KLHL36;CELF1;KIDINS220;CTPS2;FBXO11;ARMCX1;BDH2;PDPR;ZFYVE16;DPP8;PPFIA1;TP53BP1
	DNA-dependent DNA replication (GO:0006261)	2/26	0.0430523	0.669816	0.0413372	0.452915	-2.01876	0.809024	BAZ1A;PRIMPOL		.	protein phosphatase 1 binding (GO:0008157)	1/10	0.120454	0.522466	0.118489	0.349558	4.03453	-2.6192	FER		.											.	E2F1 (human)	52/4207	0.624632	1	0.0010194	2.59333e-05	-0.34619	1.89616e-08	TCERG1;LRRK1;DOCK7;LTN1;SMC5;CHD1;EPM2AIP1;RBM4;MTRF1;ZNF529;CSPP1;NFATC2IP;PPFIA1;SEC61B;CEP290;WHSC1L1;FBXO9;WDR37;DYRK1A;VPS13A;RFX3;IFT80;THOC2;ZDHHC17;TTI1;PAPD7;ZNF559;ZNF512;SOS1;PLA2R1;NOTCH2;ANKRD12;NR2C2;ZNF26;MBTD1;SNX1;HECTD1;EP400;ZNF700;BRD8;PLEKHH1;SEC31A;SPAG9;SS18L1;LNPEP;SON;FUBP1;CENPJ;DMXL2;NAA16;DZIP3;PICALM
	regulation of Ras GTPase activity (GO:0032318)	8/349	0.0794005	0.669816	0.0559165	0.480707	-2.01195	0.806295	ITSN2;ACAP2;RABGAP1;RALGAPB;DENND4C;DOCK7;ARHGEF7;SOS1		.	SUMO ligase activity (GO:0019789)	1/10	0.120454	0.522466	0.118489	0.349558	4.0348	-2.61937	PIAS1		.											.	RUNX1 (mouse)	1/53	0.493882	1	0.352345	2.59333e-05	-0.336946	1.84553e-08	MED14
	regulation of chromosome organization (GO:0033044)	5/172	0.0696544	0.669816	0.0549076	0.480707	-2.00804	0.804728	SENP6;TNKS;UBR5;SMC5;PAXBP1		.	ubiquitin protein ligase activity (GO:0061630)	1/15	0.175145	0.522466	0.167631	0.406596	4.08253	-2.65036	UBR5		.											.	IRF2 (human)	16/1412	0.723771	1	0.110727	2.59333e-05	-0.335814	1.83932e-08	CELF1;ZNF518A;IFT80;THOC2;PIAS1;EPM2AIP1;PTAR1;ACAP2;BDH2;RALGAPB;SLTM;ZNF529;VPS54;ARHGEF7;EXOC1;SEC31A
	peptidyl-lysine modification (GO:0018205)	5/153	0.0465224	0.669816	0.0366704	0.452915	-2.00679	0.804226	EP400;ARID4B;BRD8;MSL1;TAF1		.	endodeoxyribonuclease activity, producing 5'-phosphomonoesters (GO:0016888)	1/15	0.175145	0.522466	0.167631	0.406596	4.0856	-2.65235	DNASE1		.											.	HINFP (human)	37/3047	0.653684	1	0.00800007	2.59333e-05	-0.335786	1.83917e-08	ITSN2;APP;CELF1;UBA6;SATB1;ANKRD11;HP1BP3;ANKRD12;AKAP8;ZNF518A;CBL;CHD1;ZMYM1;DCAF17;HECTD2;TP53BP1;GPRASP1;MPDZ;SPTBN1;ZNF189;FBXO9;SPAG9;MTX3;SS18L1;USP45;DYRK1A;VPS13B;LNPEP;ZDHHC11;FBXO11;IGF2R;FBXL12;MSL1;WDR11;ARMCX1;PAPD7;ZNF559
	RNA polyadenylation (GO:0043631)	2/28	0.0492536	0.669816	0.0468658	0.452915	-1.98909	0.797132	APP;PABPC1L		.	toxin transporter activity (GO:0019534)	1/9	0.109089	0.522466	0.10832	0.349558	4.10578	-2.66545	LRP6		.											.	MXI1 (human)	1/46	0.446194	1	0.314796	2.59333e-05	-0.312606	1.71221e-08	SS18L1
	positive regulation of Ras GTPase activity (GO:0032320)	7/292	0.0810474	0.669816	0.0591712	0.480707	-1.9878	0.796615	ITSN2;RABGAP1;RALGAPB;DOCK7;DENND4C;ARHGEF7;SOS1		.	thioesterase binding (GO:0031996)	1/12	0.142751	0.522466	0.138482	0.406596	4.12726	-2.6794	TRAF5		.											.	BRCA1 (human)	20/1809	0.779972	1	0.0974384	2.59333e-05	-0.31241	1.71113e-08	SETD4;KLHL36;USP31;KIDINS220;USP4;ZNF182;DOCK7;AKAP8;UPF3A;C1ORF52;ATG14;ARMCX1;ZSCAN30;ZNF700;RBBP6;TP53BP1;GPRASP1;ARHGEF7;PLA2R1;SEC31A
	nervous system development (GO:0007399)	7/277	0.0651642	0.669816	0.0473029	0.480707	-1.97343	0.790859	NOTCH2;APP;DYRK1A;VPS13A;NR2C2;ARHGEF7;NAIP		.	protein kinase B binding (GO:0043422)	1/12	0.142751	0.522466	0.138482	0.406596	4.17424	-2.7099	CCDC88A		.											.	Nkx2-5 (mouse)	5/515	0.789067	1	0.403254	2.59333e-05	-0.286927	1.57156e-08	PDPR;ZFYVE16;HECTD2;KIDINS220;AKAP8
	regulation of lamellipodium organization (GO:1902743)	2/28	0.0492536	0.669816	0.0468658	0.452915	-1.97268	0.790558	FER;ARHGEF7		.	RNA polymerase II core binding (GO:0000993)	1/11	0.131673	0.522466	0.128543	0.406596	4.17432	-2.70995	ZNF326		.											.	POU2F2 (human)	33/2792	0.708352	1	0.0174976	2.59333e-05	-0.281173	1.54004e-08	SETD4;APP;CELF1;YTHDC2;ZNF26;HERC4;FAM21C;EPG5;ZNF800;ZNF326;BRD8;LRIG2;SEC61B;KPNA5;SPTBN1;FBXO9;SEC31A;ZNF440;CEP135;MTX3;VPS13A;DYRK1A;BAZ1A;PHC3;TDRD3;PTBP2;ZNF33A;RNF146;BDH2;DMXL2;ZNF559;ZNF337;ZNF334
	negative regulation of striated muscle tissue development (GO:0045843)	2/32	0.0625376	0.669816	0.0586681	0.480707	-1.97007	0.789509	LUC7L;LRP6		.	carbonate dehydratase activity (GO:0004089)	1/15	0.175145	0.522466	0.167631	0.406596	4.23346	-2.74834	CA5BP1		.											.	MAX (human)	22/1934	0.744751	1	0.0673367	2.59333e-05	-0.280563	1.5367e-08	BMPR2;KIDINS220;MTX3;ANKRD12;ZBTB37;KLHL24;IGF2R;CCAR1;MBTD1;RBM4;PAPD7;HERC1;HNRNPH1;HEATR5B;ZNF84;TRAF5;FAM21C;ZNF800;ZNF789;DNASE1;FNIP1;PICALM
	axonogenesis (GO:0007409)	4/109	0.0509351	0.669816	0.0422065	0.452915	-1.95581	0.783795	APP;MYCBP2;DOCK7;PICALM		.	peptide N-acetyltransferase activity (GO:0034212)	1/8	0.0975788	0.522466	0.0980346	0.349558	4.31446	-2.80092	NAA16		.											.	MTF1 (human)	16/1440	0.751654	1	0.124887	2.59333e-05	-0.277144	1.51798e-08	SPAG9;APP;CELF1;MRPS25;USP4;ZNF182;DYRK1A;U2SURP;CCAR1;DFNB59;HECTD2;HNRNPH1;FGFR1OP2;EPG5;CDK13;RBAK
	bone morphogenesis (GO:0060349)	2/27	0.0461142	0.669816	0.0440689	0.452915	-1.9528	0.782589	IFT80;LRP6		.	store-operated calcium channel activity (GO:0015279)	1/10	0.120454	0.522466	0.118489	0.349558	4.34309	-2.81951	TRPC1		.											.	EIF4EBP1 (human)	2/212	0.755495	1	0.512494	2.59333e-05	-0.268821	1.47239e-08	FUBP1;DOCK7
	microtubule anchoring (GO:0034453)	2/29	0.052468	0.669816	0.0497259	0.452915	-1.94617	0.779934	NIN;BBS4		.	thyroid hormone receptor activity (GO:0004887)	1/8	0.0975788	0.522466	0.0980346	0.349558	4.42574	-2.87317	BRD8		.											.	FOXM1 (human)	1/58	0.52542	1	0.377904	2.59333e-05	-0.255073	1.39709e-08	ZDHHC11
	recombinational repair (GO:0000725)	3/62	0.0446979	0.669816	0.0394542	0.452915	-1.94382	0.778992	ZFYVE26;SMC5;TP53BP1		.	inositol 1,4,5 trisphosphate binding (GO:0070679)	1/9	0.109089	0.522466	0.10832	0.349558	4.44986	-2.88883	TRPC1		.											.	RORB (mouse)	11/1020	0.757146	1	0.205729	2.59333e-05	-0.249901	1.36876e-08	RBM25;HERC1;NHLRC3;KLHL36;ZSCAN30;ANKRD11;USP45;ALMS1;UBR5;VPS54;ZKSCAN1
	positive regulation of intracellular protein transport (GO:0090316)	4/131	0.0868966	0.669816	0.0716783	0.480707	-1.93989	0.777415	C2CD5;ICE1;UBR5;CEP290		.	low-density lipoprotein receptor activity (GO:0005041)	1/10	0.120454	0.522466	0.118489	0.349558	4.48074	-2.90888	LRP6		.											.	HNF1A (human)	21/1855	0.748313	1	0.0756591	2.59333e-05	-0.236837	1.29721e-08	APP;CEP135;CELF1;YTHDC1;CTPS2;XIAP;KCNAB1;THOC2;CCAR1;ZFYVE26;BDH2;RALGAPB;ENOSF1;UBR5;ALMS1;ZNF559;NAA16;TP53BP1;EXOC1;FBXO9;SEC31A
	double-strand break repair via homologous recombination (GO:0000724)	3/61	0.0429258	0.669816	0.0379457	0.452915	-1.93717	0.776326	ZFYVE26;SMC5;TP53BP1		.	glucosyltransferase activity (GO:0046527)	1/11	0.131673	0.522466	0.128543	0.406596	4.59359	-2.98214	UGGT2		.											.	NR2F1 (mouse)	11/1021	0.758255	1	0.206581	2.59333e-05	-0.236109	1.29322e-08	RBM25;HERC1;NHLRC3;KLHL36;ZSCAN30;ANKRD11;USP45;ALMS1;UBR5;VPS54;ZKSCAN1
	cell aging (GO:0007569)	3/62	0.0446979	0.669816	0.0394542	0.452915	-1.93461	0.775302	SMC5;PLA2R1;ATR		.	small protein activating enzyme activity (GO:0008641)	1/10	0.120454	0.522466	0.118489	0.349558	4.60356	-2.98861	UBA6		.											.	CRX (human)	15/1362	0.757938	1	0.141181	2.59333e-05	-0.219587	1.20273e-08	CTPS2;BAZ1A;GPATCH8;PTAR1;PDPR;ZFYVE16;ZNF84;UBR5;PPFIA1;NFATC2IP;EP400;ZNF789;NAA16;SPG11;NAIP
	cellular senescence (GO:0090398)	2/28	0.0492536	0.669816	0.0468658	0.452915	-1.9266	0.772091	SMC5;PLA2R1		.	dipeptidyl-peptidase activity (GO:0008239)	1/11	0.131673	0.522466	0.128543	0.406596	4.72108	-3.0649	DPP8		.											.	NFE2L1 (human)	1/65	0.56631	1	0.412009	2.59333e-05	-0.190474	1.04327e-08	DCAF17
	protein sumoylation (GO:0016925)	2/27	0.0461142	0.669816	0.0440689	0.452915	-1.92577	0.771757	SENP6;PIAS1		.	polynucleotide adenylyltransferase activity (GO:0004652)	1/8	0.0975788	0.522466	0.0980346	0.349558	5.18331	-3.36498	PAPD7		.											.	LTF (human)	15/1363	0.758909	1	0.141766	2.59333e-05	-0.181877	9.96182e-09	SPAG9;LRRK1;XIAP;IGF2R;TTI1;CCDC88A;PTAR1;PDPR;TRAF5;ZNF117;DNASE1;CDK13;XAF1;ARHGEF7;SPTBN1
	cellular component assembly involved in morphogenesis (GO:0010927)	5/186	0.0901001	0.669816	0.0711778	0.480707	-1.92021	0.769528	WDR19;RFX3;IFT80;CEP290;BBS4		.	cysteine-type peptidase activity (GO:0008234)	4/172	0.177552	0.525197	0.141592	0.406596	-1.00309	0.645973	SENP6;USP31;USP4;USP45		.											.	MAFB (human)	1/63	0.554999	1	0.402459	2.59333e-05	-0.181876	9.96173e-09	SNX1
	histone acetylation (GO:0016573)	4/101	0.0403824	0.669816	0.0336011	0.452915	-1.90999	0.765435	EP400;BRD8;MSL1;TAF1		.	GTPase regulator activity (GO:0030695)	6/310	0.205157	0.529018	0.152474	0.406596	-0.869185	0.553439	ARHGAP32;ACAP2;RABGAP1;RALGAPB;CDC42BPA;SOS1		.											.	RBPJ (human)	17/1535	0.761682	1	0.118668	2.59333e-05	-0.180424	9.88219e-09	SPAG9;ZNF182;YTHDC2;LTN1;KCNAB1;ZDHHC11;BAZ1A;FBXO11;U2SURP;TIAL1;SON;ZNF529;DNASE1;RBAK;PLA2R1;KLHDC10;SEC31A
	negative regulation of muscle organ development (GO:0048635)	2/34	0.069583	0.669816	0.0649135	0.480707	-1.90312	0.762679	LUC7L;LRP6		.	tubulin binding (GO:0015631)	5/241	0.195089	0.529018	0.149931	0.406596	-0.86013	0.547673	CCDC88A;RABGAP1;CENPJ;CEP290;BBS4		.											.	ELK4 (human)	16/1453	0.763964	1	0.131809	2.59333e-05	-0.17735	9.71387e-09	SETD4;MON2;RBM26;CELF1;UBA6;C1ORF52;MBTD1;RALGAPB;ZNF529;TRAF5;ZNF655;ZNF334;DZIP3;ZKSCAN1;TAF1;SEC31A
	endosome to lysosome transport (GO:0008333)	2/31	0.0591123	0.669816	0.0556289	0.480707	-1.89367	0.758895	GPRASP1;ATG14		.	transferase activity, transferring acyl groups (GO:0016746)	5/243	0.199523	0.529018	0.153514	0.406596	-0.776057	0.494141	NAA16;ZDHHC11;BAZ1A;ZDHHC17;TAF1		.											.	ESR2 (human)	1/80	0.642494	1	0.47895	2.59333e-05	-0.157151	8.60749e-09	ITSN2
	internal peptidyl-lysine acetylation (GO:0018393)	4/106	0.0468168	0.669816	0.0388467	0.452915	-1.89146	0.758009	EP400;BRD8;MSL1;TAF1		.	endonuclease activity (GO:0004519)	3/121	0.200839	0.529018	0.168127	0.406596	-0.640616	0.407901	DCLRE1C;ERCC5;DNASE1		.											.	REL (human)	3/353	0.830792	1	0.544358	2.59333e-05	-0.147823	8.09659e-09	EPM2AIP1;BTN2A1;SS18L1
	negative regulation of muscle tissue development (GO:1901862)	2/33	0.0660286	0.669816	0.0617636	0.480707	-1.88778	0.756534	LUC7L;LRP6		.	growth factor receptor binding (GO:0070851)	3/121	0.200839	0.529018	0.168127	0.406596	-0.571019	0.363586	APP;FER;SNX1		.											.	ELF5 (mouse)	5/556	0.840502	1	0.467404	2.59333e-05	-0.140475	7.6941e-09	HERC1;HECTD2;DENND4C;SPG11;LRP6
	transition metal ion homeostasis (GO:0055076)	4/120	0.0676698	0.669816	0.0558874	0.480707	-1.88745	0.756402	APP;BDH2;XIAP;PICALM		.	growth factor binding (GO:0019838)	3/123	0.207399	0.529018	0.173725	0.432111	-0.502856	0.320185	BMPR2;SEC61B;IGF2R		.											.	SP1 (human)	15/1406	0.798247	1	0.168199	2.59333e-05	-0.129896	7.11467e-09	SS18L1;ANKRD12;HP1BP3;AKAP8;DYRK1A;DCUN1D2;CBL;FBXO11;IGF2R;FBXL12;MSL1;DFNB59;PAPD7;SPTBN1;PICALM
	peptidyl-lysine acetylation (GO:0018394)	4/108	0.0495409	0.669816	0.0410688	0.452915	-1.88636	0.755966	EP400;BRD8;MSL1;TAF1		.	carbon-oxygen lyase activity (GO:0016835)	2/62	0.187183	0.529018	0.165251	0.406596	-0.235221	0.149773	ENOSF1;CA5BP1		.											.	AHR (mouse)	4/454	0.833815	1	0.500448	2.59333e-05	-0.119755	6.55925e-09	NIN;ZMYM1;RPL37A;PABPC1L
	regulation of response to DNA damage stimulus (GO:2001020)	4/124	0.0743796	0.669816	0.0613885	0.480707	-1.87773	0.752504	UBR5;DYRK1A;PLA2R1;ATR		.	mannose binding (GO:0005537)	1/18	0.20632	0.529018	0.1958	0.432111	3.32194	-2.11519	IGF2R		.											.	ATF4 (human)	15/1398	0.791288	1	0.163097	2.59333e-05	-0.114298	6.26037e-09	RNF44;YTHDC1;ZNF182;YTHDC2;ZBTB37;FBXO11;WDR11;SON;GON4L;HNRNPH1;RBBP6;SEC61B;ARHGEF7;ZNF334;MPDZ
	positive regulation of protein catabolic process (GO:0045732)	4/130	0.0850492	0.669816	0.0701573	0.480707	-1.87373	0.750904	SNX1;SMC5;TAF1;PIAS1		.	DNA secondary structure binding (GO:0000217)	1/18	0.20632	0.529018	0.1958	0.432111	3.39618	-2.16246	ERCC5		.											.	SAMD9L (human)	15/1415	0.805879	1	0.174038	2.59333e-05	-0.108225	5.92774e-09	NOTCH2;WDR37;BTN2A1;MTX3;RFX3;IGF2R;HERC1;HEATR5B;CSPP1;ZNF326;LRIG2;SEC61B;KPNA5;ARHGEF7;S100PBP
	internal protein amino acid acetylation (GO:0006475)	4/111	0.0537876	0.669816	0.0445349	0.452915	-1.86851	0.748809	EP400;BRD8;MSL1;TAF1		.	transforming growth factor beta-activated receptor activity (GO:0005024)	1/17	0.196061	0.529018	0.186517	0.406596	3.40871	-2.17044	BMPR2		.											.	LOC135440 (human)	2/247	0.825711	1	0.594412	2.59333e-05	-0.105472	5.77695e-09	ARHGEF7;XAF1
	regulation of alternative mRNA splicing, via spliceosome (GO:0000381)	2/28	0.0492536	0.669816	0.0468658	0.452915	-1.86643	0.747978	RBM4;RBM25		.	AU-rich element binding (GO:0017091)	1/18	0.20632	0.529018	0.1958	0.432111	3.4396	-2.19011	TIAL1		.											.	SMAD3 (mouse)	1/72	0.603689	1	0.444251	2.59333e-05	-0.0692712	3.79413e-09	SEC31A
	positive regulation of muscle cell differentiation (GO:0051149)	3/70	0.0601459	0.669816	0.0525919	0.480707	-1.86578	0.747716	SPAG9;RBM4;PIAS1		.	TBP-class protein binding (GO:0017025)	1/18	0.20632	0.529018	0.1958	0.432111	3.46226	-2.20454	TAF1		.											.	TP63 (human)	15/1443	0.828306	1	0.192851	2.59333e-05	-0.0654862	3.58682e-09	APP;DENND4C;XIAP;ZDHHC17;IGF2R;LRP6;MED14;PDPR;GON4L;ZNF529;TRAF5;LUC7L;KPNA5;SPG11;ZKSCAN1
	eye photoreceptor cell development (GO:0042462)	2/32	0.0625376	0.669816	0.0586681	0.480707	-1.86259	0.746437	CEP290;BBS4		.	transmembrane receptor protein serine/threonine kinase activity (GO:0004675)	1/17	0.196061	0.529018	0.186517	0.406596	3.49242	-2.22374	BMPR2		.											.	NR3C1 (human)	17/1590	0.808478	1	0.147466	2.59333e-05	-0.0355625	1.94783e-09	APP;KIDINS220;DOCK7;KCNAB1;ZDHHC11;PIAS1;CCAR1;RALGAPB;ALMS1;ZNF700;BRD8;ZNF655;ZNF621;XAF1;ARHGEF7;PLA2R1;EXOC1
	DNA catabolic process, endonucleolytic (GO:0000737)	3/65	0.0502288	0.669816	0.0441596	0.452915	-1.84772	0.740481	DCLRE1C;ERCC5;DNASE1		.	telomeric DNA binding (GO:0042162)	1/16	0.18567	0.529018	0.177128	0.406596	3.53731	-2.25232	TP53BP1		.											.	STAT1 (mouse)	1/68	0.582741	1	0.426049	2.59333e-05	-0.0277693	1.52099e-09	ARHGAP32
	Notch signaling pathway (GO:0007219)	4/131	0.0868966	0.669816	0.0716783	0.480707	-1.84537	0.739536	NOTCH2;APP;AGO3;AGO4		.	lysine-acetylated histone binding (GO:0070577)	1/17	0.196061	0.529018	0.186517	0.406596	3.66119	-2.3312	TAF1		.											.	SND1 (mouse)	1/90	0.68572	1	0.519306	2.59333e-05	-0.000663393	3.63355e-11	PLA2R1
	positive regulation of cellular protein catabolic process (GO:1903364)	3/67	0.0540922	0.669816	0.0474449	0.452915	-1.84517	0.739457	SMC5;PIAS1;TAF1		.	translation regulator activity, nucleic acid binding (GO:0090079)	1/18	0.20632	0.529018	0.1958	0.432111	3.67631	-2.34083	CELF1		.											.	GATA6 (human)	15/1447	0.831348	1	0.195617	2.59333e-05	0.00493225	-2.7015e-10	YTHDC2;ZBTB37;MYCBP2;DYRK1A;RC3H1;KCNAB1;FBXO11;HERC4;SNX1;ZNF529;HEATR5B;FGFR1OP2;ALMS1;ZNF711;MPDZ
	protein polyubiquitination (GO:0000209)	5/186	0.0901001	0.669816	0.0711778	0.480707	-1.84117	0.737854	RNF146;TNKS;UBR5;LNPEP;DZIP3		.	RNA polymerase II carboxy-terminal domain kinase activity (GO:0008353)	1/16	0.18567	0.529018	0.177128	0.406596	3.68332	-2.34529	CDK13		.											.	PCBP1 (human)	14/1360	0.831509	1	0.213068	2.59333e-05	0.00580035	-3.17698e-10	SS18L1;HP1BP3;ANKRD12;AKAP8;DYRK1A;DCUN1D2;THOC2;CBL;FBXO11;MSL1;DFNB59;PAPD7;SPTBN1;PICALM
	negative regulation of cysteine-type endopeptidase activity involved in apoptotic process (GO:0043154)	3/69	0.0580939	0.669816	0.0508473	0.480707	-1.83985	0.737324	XIAP;FNIP1;NAIP		.	phosphatidylinositol bisphosphate phosphatase activity (GO:0034593)	1/16	0.18567	0.529018	0.177128	0.406596	3.70235	-2.35741	INPP4A		.											.	MYC (mouse)	18/1699	0.825966	1	0.147188	2.59333e-05	0.00679518	-3.72187e-10	SETD4;USP31;NHLRC3;USP4;MTX3;WDR19;ANKRD12;UPF3A;ZDHHC11;ZDHHC17;CHD1;IGF2R;FBXL12;MBTD1;INPP4A;SBNO1;SON;PICALM
	activation of Ras GTPase activity (GO:0032856)	2/32	0.0625376	0.669816	0.0586681	0.480707	-1.83957	0.737215	RALGAPB;DOCK7		.	translation repressor activity (GO:0030371)	1/16	0.18567	0.529018	0.177128	0.406596	3.7381	-2.38017	CELF1		.											.	MAPK14 (human)	12/1190	0.836144	1	0.257135	2.59333e-05	0.0105039	-5.75321e-10	EPM2AIP1;KLHL36;CELF1;MTX3;MYCBP2;EP400;SMC5;IFT80;LRIG2;DNASE1;GPRASP1;ARHGEF7
	positive regulation of proteolysis involved in cellular protein catabolic process (GO:1903052)	3/65	0.0502288	0.669816	0.0441596	0.452915	-1.83186	0.734124	SMC5;PIAS1;TAF1		.	Ras GTPase activator activity (GO:0005099)	3/124	0.210697	0.529753	0.176544	0.432111	-0.5062	0.321612	RABGAP1;RALGAPB;SOS1		.											.	NKX2-8 (human)	2/256	0.840579	1	0.61375	2.59333e-05	0.0294001	-1.61031e-09	FAM21C;ZNF189
	epidermal growth factor receptor signaling pathway (GO:0007173)	5/193	0.101369	0.669816	0.0802071	0.480707	-1.83101	0.733781	AGO3;AGO4;CBL;ARHGEF7;SOS1		.	Rho GTPase binding (GO:0017048)	2/67	0.210382	0.529753	0.185621	0.432111	-0.0347016	0.0220475	FMNL2;DOCK7		.											.	HNF4A (human)	23/2127	0.826963	1	0.0950184	2.59333e-05	0.038988	-2.13546e-09	TCERG1;CELF1;MTX3;USP45;RC3H1;ZNF26;CCDC88A;HERC4;MTRF1;DFNB59;RPL37A;NFATC2IP;ZNF326;LRIG2;GPRASP1;ZNF621;CDK13;XAF1;PLA2R1;ZNF334;S100PBP;DZIP3;FBXO9
	ERBB signaling pathway (GO:0038127)	5/196	0.106404	0.669816	0.0842564	0.480707	-1.82031	0.729496	AGO3;AGO4;CBL;ARHGEF7;SOS1		.	proline-rich region binding (GO:0070064)	1/19	0.216448	0.532796	0.204978	0.432111	3.35588	-2.11292	TCERG1		.											.	IRF7 (human)	1/99	0.720152	1	0.552957	2.59333e-05	0.0403894	-2.21221e-09	ASH1L
	negative regulation of cysteine-type endopeptidase activity (GO:2000117)	3/71	0.0622315	0.669816	0.0543652	0.480707	-1.81862	0.728817	XIAP;FNIP1;NAIP		.	mitogen-activated protein kinase binding (GO:0051019)	1/19	0.216448	0.532796	0.204978	0.432111	3.43415	-2.1622	SPAG9		.											.	APEX1 (human)	14/1373	0.841376	1	0.222929	2.59333e-05	0.0738412	-4.04444e-09	ZNF440;ZAK;USP4;ANKRD11;IFT80;SMC5;BAZ1A;ZNF26;ZNF33A;DPP8;RPL37A;NFATC2IP;ZNF585B;SPG11
	regulation of multicellular organism growth (GO:0040014)	3/72	0.0643504	0.669816	0.0561669	0.480707	-1.81576	0.72767	APP;CELF1;BBS4		.	cyclin binding (GO:0030332)	1/19	0.216448	0.532796	0.204978	0.432111	3.5945	-2.26316	CDK13		.											.	HMGA1 (human)	14/1379	0.845781	1	0.227546	2.59333e-05	0.0951129	-5.20954e-09	MTX3;IFT80;LNPEP;ARID4B;PHC3;ZNF33A;RNF146;INPP4A;ARHGAP32;CSPP1;EPG5;ZNF337;RBAK;MPDZ
	positive regulation of chromosome organization (GO:2001252)	3/72	0.0643504	0.669816	0.0561669	0.480707	-1.81565	0.727629	TNKS;SMC5;PAXBP1		.	ribonucleoprotein complex binding (GO:0043021)	2/69	0.219744	0.537152	0.193868	0.432111	-0.00558945	0.00347371	NAA16;SEC61B		.											.	NR1I2 (human)	14/1387	0.85151	1	0.233763	2.59333e-05	0.110722	-6.06447e-09	ITSN2;ZNF182;UPF3A;SMC5;CCDC88A;RBM4;SNX1;DPP8;ZNF529;ENOSF1;TAOK1;NFATC2IP;PPFIA1;ZNF789
	positive regulation of multicellular organism growth (GO:0040018)	2/34	0.069583	0.669816	0.0649135	0.480707	-1.81156	0.725989	CELF1;BBS4		.	Wnt-activated receptor activity (GO:0042813)	1/20	0.226448	0.545957	0.214052	0.432111	3.34096	-2.022	LRP6		.											.	GABPA (human)	1/108	0.750825	1	0.584262	2.59333e-05	0.111143	-6.08755e-09	ZNF585B
	dendrite morphogenesis (GO:0048813)	2/34	0.069583	0.669816	0.0649135	0.480707	-1.80461	0.723201	KIDINS220;PICALM		.	protein phosphorylated amino acid binding (GO:0045309)	1/20	0.226448	0.545957	0.214052	0.432111	3.46925	-2.09965	CBL		.											.	TEAD1 (human)	16/1547	0.840835	1	0.188182	2.59333e-05	0.112008	-6.13491e-09	SETD4;SATB1;TNKS;YTHDC2;KCNAB1;THOC2;C1ORF52;CCAR1;PIAS1;SENP6;ZNF529;VPS54;ZNF117;DNASE1;ARHGEF7;NAIP
	midbrain development (GO:0030901)	2/32	0.0625376	0.669816	0.0586681	0.480707	-1.79888	0.720906	KDM7A;LRP6		.	ankyrin binding (GO:0030506)	1/21	0.236321	0.56206	0.223022	0.432111	3.13128	-1.80407	SPTBN1		.											.	PPARA (human)	2/271	0.86283	1	0.644405	2.59333e-05	0.127817	-7.0008e-09	HERC1;TTI1
	photoreceptor cell development (GO:0042461)	2/34	0.069583	0.669816	0.0649135	0.480707	-1.79775	0.720453	CEP290;BBS4		.	MAP kinase kinase kinase activity (GO:0004709)	1/21	0.236321	0.56206	0.223022	0.432111	3.21531	-1.85249	ZAK		.											.	RXRA (mouse)	4/507	0.890299	1	0.586715	2.59333e-05	0.140678	-7.70526e-09	ARHGAP32;WDR19;NFATC2IP;PIAS1
	regulation of BMP signaling pathway (GO:0030510)	3/73	0.0665023	0.669816	0.0579968	0.480707	-1.79731	0.720278	NOTCH2;BMPR2;XIAP		.	nucleoside-triphosphatase regulator activity (GO:0060589)	6/330	0.246137	0.569641	0.185366	0.432111	-0.627664	0.353218	ARHGAP32;ACAP2;RABGAP1;RALGAPB;CDC42BPA;SOS1		.											.	EGR1 (human)	6/681	0.86968	1	0.47232	2.59333e-05	0.153373	-8.40059e-09	ZFYVE16;TRAF5;NAA16;CDC42BPA;ARHGEF7;LRP6
	chromosome condensation (GO:0030261)	2/29	0.052468	0.669816	0.0497259	0.452915	-1.78872	0.716833	PAPD7;AKAP8		.	GTPase activator activity (GO:0005096)	5/265	0.250342	0.569641	0.195156	0.45194	-0.575662	0.323954	ARHGAP32;ACAP2;RABGAP1;RALGAPB;SOS1		.											.	SP3 (mouse)	11/1129	0.858135	1	0.306289	2.59333e-05	0.15368	-8.41738e-09	ARHGAP32;SNX1;ACAP2;MED14;SON;UBA6;FGFR1OP2;AKAP8;XIAP;RBBP6;CDC42BPA
	tissue remodeling (GO:0048771)	3/71	0.0622315	0.669816	0.0543652	0.480707	-1.78478	0.715257	NOTCH2;BMPR2;LRP6		.	single-stranded DNA binding (GO:0003697)	2/76	0.252729	0.569641	0.22306	0.49798	0.0594375	-0.0334484	FUBP1;ERCC5		.											.	E2F1 (mouse)	34/3056	0.830439	1	0.0345651	2.59333e-05	0.155715	-8.52885e-09	ITSN2;NOTCH2;BMPR2;TNKS;SATB1;LRRK1;CBL;SBNO1;EPM2AIP1;MED14;DCAF17;LUC7L;S100PBP;PRPF38B;WDR37;USP45;VPS13A;DYRK1A;VPS13B;CTPS2;LNPEP;DDHD1;CDC42BPA;FBXO11;MSL1;INPP4A;RNF146;CCDC88A;ARMCX4;FAM179B;PAPD7;NEMF;NAA16;TAF1
	lamellipodium assembly (GO:0030032)	2/33	0.0660286	0.669816	0.0617636	0.480707	-1.78259	0.714379	CCDC88A;ARHGEF7		.	RNA polymerase II distal enhancer sequence-specific DNA binding transcription factor activity involved in positive regulation of transcription (GO:0001205)	1/23	0.255691	0.569641	0.24066	0.49798	2.73865	-1.54117	FUBP1		.											.	CEBPE (human)	1/127	0.805018	1	0.643366	2.59333e-05	0.161113	-8.82453e-09	HEATR5B
	organelle localization (GO:0051640)	4/129	0.0832214	0.669816	0.0686532	0.480707	-1.77853	0.71275	NIN;DOCK7;CDC42BPA;BBS4		.	retinoic acid binding (GO:0001972)	1/23	0.255691	0.569641	0.24066	0.49798	2.86657	-1.61316	IGF2R		.											.	THRA (human)	2/271	0.86283	1	0.644405	2.59333e-05	0.163808	-8.97214e-09	NR2C2;U2SURP
	centrosome organization (GO:0051297)	3/64	0.0483497	0.669816	0.0425612	0.452915	-1.77412	0.710983	CEP135;CENPJ;BBS4		.	translation initiation factor binding (GO:0031369)	1/23	0.255691	0.569641	0.24066	0.49798	2.88103	-1.6213	CELF1		.											.	USF1 (mouse)	12/1219	0.858336	1	0.283231	2.59333e-05	0.170613	-9.34487e-09	ARMCX4;ARHGAP32;SNX1;ZSCAN30;FUBP1;ADAM1A;PPFIA1;IFT80;UPF3A;KLHDC10;FBXL12;MSL1
	embryonic limb morphogenesis (GO:0030326)	3/86	0.0973131	0.669816	0.0842414	0.480707	-1.76887	0.708879	NOTCH2;WDR19;LRP6		.	phosphatidylinositol phosphate phosphatase activity (GO:0052866)	1/22	0.246068	0.569641	0.231891	0.432111	2.89937	-1.63162	INPP4A		.											.	RELA (mouse)	17/1656	0.855576	1	0.186718	2.59333e-05	0.220889	-1.20986e-08	APP;RNF44;KLHL36;SATB1;ANKRD11;TRPC1;ZBTB37;DYRK1A;RFX3;IGF2R;LRP6;NIN;GON4L;RALGAPB;FUBP1;FGFR1OP2;PLEKHH1
	alpha-beta T cell differentiation (GO:0046632)	2/34	0.069583	0.669816	0.0649135	0.480707	-1.76823	0.708623	SATB1;RC3H1		.	oxidoreductase activity, acting on the CH-CH group of donors, NAD or NADP as acceptor (GO:0016628)	1/23	0.255691	0.569641	0.24066	0.49798	2.96538	-1.66877	BDH2		.											.	POU2F2 (mouse)	18/1754	0.86234	1	0.178438	2.59333e-05	0.2499	-1.36876e-08	SPAG9;RNF44;DCLRE1C;SATB1;HP1BP3;LRP6;SENP6;ARHGAP32;DFNB59;ZFYVE26;ACAP2;DCAF17;ZFYVE16;ZSWIM6;PABPC1L;SOS1;XAF1;EXOC1
	embryonic appendage morphogenesis (GO:0035113)	3/86	0.0973131	0.669816	0.0842414	0.480707	-1.76297	0.706516	NOTCH2;WDR19;LRP6		.	RNA-dependent ATPase activity (GO:0008186)	1/23	0.255691	0.569641	0.24066	0.49798	3.03749	-1.70935	YTHDC2		.											.	ZFHX3 (human)	15/1504	0.870466	1	0.236998	2.59333e-05	0.252956	-1.3855e-08	ITSN2;MRPS25;DENND4C;ANKRD12;RC3H1;BAZ1A;CCAR1;SON;HERC1;ENOSF1;UBR5;ZNF789;RBAK;TAF1;SEC31A
	activation of JUN kinase activity (GO:0007257)	2/36	0.0768736	0.669816	0.0713705	0.480707	-1.76277	0.706435	SPAG9;ZAK		.	histone demethylase activity (GO:0032452)	1/22	0.246068	0.569641	0.231891	0.432111	3.10932	-1.74977	KDM7A		.											.	MZF1_5-13 (human)	2/316	0.913615	1	0.724891	2.59333e-05	0.26399	-1.44593e-08	NYNRIN;ARHGEF7
	face morphogenesis (GO:0060325)	2/34	0.069583	0.669816	0.0649135	0.480707	-1.75595	0.7037	ANKRD11;LRP6		.	ubiquitin binding (GO:0043130)	2/77	0.257457	0.569967	0.227261	0.49798	0.0891554	-0.0501211	UBR5;DZIP3		.											.	TBP (mouse)	35/3182	0.852795	1	0.0370638	2.59333e-05	0.307878	-1.68632e-08	TCERG1;RABGAP1;SATB1;ANKRD12;PPWD1;CCAR1;HERC4;SNX1;ZSCAN30;CSPP1;EP400;LUC7L;RBBP6;WHSC1L1;SPAG9;MTX3;USP45;VPS13B;KCNAB1;ASH1L;BAZ1A;ATG14;WDR11;RNF146;CCDC88A;MLLT10;ARMCX1;FMNL2;SLTM;CENPJ;ERCC5;SOS1;DZIP3;ATR;TAF1
	regulation of DNA metabolic process (GO:0051052)	6/265	0.124116	0.669816	0.0951121	0.480707	-1.75553	0.703534	CCDC88A;BMPR2;TNKS;UBR5;MPHOSPH8;ATR		.	RNA polymerase II transcription corepressor activity (GO:0001106)	1/24	0.265192	0.579798	0.249329	0.49798	2.87478	-1.56697	TCERG1		.											.	SREBF2 (human)	13/1361	0.891755	1	0.307836	2.59333e-05	0.31891	-1.74674e-08	TRIM52;KLHL36;KIDINS220;ZNF182;WDR19;DENND4C;HP1BP3;ZNF518A;VPS13B;GPATCH8;NYNRIN;SON;SLTM
	negative regulation of DNA metabolic process (GO:0051053)	3/80	0.0824592	0.669816	0.0715762	0.480707	-1.75215	0.70218	BMPR2;UBR5;ATR		.	adenylyltransferase activity (GO:0070566)	1/24	0.265192	0.579798	0.249329	0.49798	2.92754	-1.59573	PAPD7		.											.	Nkx3-2 (mouse)	10/1122	0.912066	1	0.420808	2.59333e-05	0.330135	-1.80822e-08	MBTD1;EPM2AIP1;MON2;BMPR2;PDPR;HECTD2;AKAP8;NFATC2IP;LRIG2;WHSC1L1
	neuron apoptotic process (GO:0051402)	2/38	0.0843927	0.669816	0.0780259	0.480707	-1.75079	0.701632	APP;XIAP		.	protein tyrosine kinase activity (GO:0004713)	3/142	0.271665	0.590285	0.229184	0.49798	-0.237525	0.125211	FER;DYRK1A;IGF2R		.											.	SPIB (human)	6/760	0.925472	1	0.578366	2.59333e-05	0.331289	-1.81454e-08	DPP8;KIDINS220;ZSWIM6;TDRD3;TTI1;WDR11
	microtubule organizing center organization (GO:0031023)	3/70	0.0601459	0.669816	0.0525919	0.480707	-1.74685	0.700053	CEP135;CENPJ;BBS4		.	protein transporter activity (GO:0008565)	2/81	0.276374	0.596833	0.244119	0.527177	0.139625	-0.0720631	ZFYVE16;KPNA5		.											.	ETS1 (mouse)	17/1681	0.870935	1	0.202843	2.59333e-05	0.331887	-1.81782e-08	NOTCH2;RABGAP1;KCNAB1;SMC5;CHD1;WDR11;CCDC88A;ARMCX1;NIN;MTRF1;TRAF5;ALMS1;EP400;NAA16;GPRASP1;RBAK;FNIP1
	intracellular steroid hormone receptor signaling pathway (GO:0030518)	3/73	0.0665023	0.669816	0.0579968	0.480707	-1.74585	0.699655	MED14;UBR5;PIAS1		.	RNA polymerase II distal enhancer sequence-specific DNA binding transcription factor activity (GO:0003705)	2/84	0.290547	0.599578	0.256797	0.543542	0.156957	-0.0802882	FUBP1;RFX3		.											.	NR1H3 (human)	13/1385	0.904686	1	0.329561	2.59333e-05	0.341389	-1.86986e-08	ITSN2;DCUN1D2;CCAR1;INPP4A;MTRF1;PDPR;DPP8;UBR5;NFATC2IP;EPG5;ZNF789;LRIG2;SOS1
	regulation of cell projection organization (GO:0031344)	8/391	0.128408	0.669816	0.0924113	0.480707	-1.74286	0.698458	CCDC88A;FER;BMPR2;RABGAP1;KIDINS220;SS18L1;ARHGEF7;BBS4		.	transmembrane receptor protein kinase activity (GO:0019199)	2/82	0.281101	0.599578	0.248343	0.533028	0.162694	-0.0832225	BMPR2;IGF2R		.											.	NR5A1 (mouse)	9/1020	0.907783	1	0.44117	2.59333e-05	0.349026	-1.91169e-08	ARMCX4;RNF44;MTRF1;DFNB59;ASH1L;BRD8;RBAK;TECPR1;FBXL12
	negative regulation of blood pressure (GO:0045776)	2/39	0.0882328	0.669816	0.0814242	0.480707	-1.73979	0.697224	BMPR2;BBS4		.	small conjugating protein ligase activity (GO:0019787)	1/27	0.292976	0.599578	0.274751	0.543542	2.48388	-1.27058	PIAS1													.	ARNT (human)	12/1303	0.909566	1	0.362708	2.59333e-05	0.349675	-1.91525e-08	CCDC88A;BMPR2;SON;HECTD1;KIDINS220;LRRK1;CTPS2;ASH1L;RBAK;FBXO11;ZNF26;TECPR1
	mRNA catabolic process (GO:0006402)	5/193	0.101369	0.669816	0.0802071	0.480707	-1.73206	0.694129	AGO3;AGO4;RPL37A;RC3H1;UPF3A		.	coreceptor activity (GO:0015026)	1/27	0.292976	0.599578	0.274751	0.543542	2.52249	-1.29033	LRP6													.	IRF8 (human)	15/1550	0.896574	1	0.272802	2.59333e-05	0.351212	-1.92366e-08	USP4;C1ORF52;CBL;FBXO11;MSL1;CCAR1;TIAL1;MED14;HECTD2;VPS54;LRIG2;DNASE1;CDK13;DZIP3;BBS4
	neural tube closure (GO:0001843)	3/76	0.0731523	0.669816	0.0636535	0.480707	-1.71502	0.6873	HECTD1;BBS4;LRP6		.	insulin-like growth factor binding (GO:0005520)	1/27	0.292976	0.599578	0.274751	0.543542	2.5937	-1.32675	IGF2R													.	Pax2 (mouse)	14/1516	0.923012	1	0.342098	2.59333e-05	0.355548	-1.94741e-08	SETD4;RBM25;PRPF38B;YTHDC1;MRPS25;TNKS;YTHDC2;ARID4B;CDC42BPA;FBXL12;ARHGAP32;BDH2;ZSWIM6;SPG11
	vesicle coating (GO:0006901)	2/41	0.0960645	0.669816	0.0883544	0.480707	-1.71355	0.686712	SEC31A;PICALM		.	Wnt-protein binding (GO:0017147)	1/27	0.292976	0.599578	0.274751	0.543542	2.59827	-1.32909	LRP6													.	ZBTB7A (human)	13/1373	0.898387	1	0.318651	2.59333e-05	0.366898	-2.00958e-08	RBM26;ANKRD11;SS18L1;DCUN1D2;THOC2;ZDHHC17;MBTD1;SON;PAPD7;TAOK1;ZNF655;FNIP1;ZNF189
	lamellipodium organization (GO:0097581)	2/36	0.0768736	0.669816	0.0713705	0.480707	-1.71266	0.686355	CCDC88A;ARHGEF7		.	NAD+ ADP-ribosyltransferase activity (GO:0003950)	1/26	0.283833	0.599578	0.266373	0.543542	2.63242	-1.34656	TNKS													.	FEV (human)	1/172	0.891027	1	0.75208	2.59333e-05	0.373984	-2.04839e-08	PRPF38B
	positive regulation of mitotic cell cycle phase transition (GO:1901992)	2/40	0.092124	0.669816	0.0848676	0.480707	-1.71121	0.685772	APP;SMC5		.	thyroid hormone receptor binding (GO:0046966)	1/27	0.292976	0.599578	0.274751	0.543542	2.63456	-1.34765	MED14													.	PITX2 (human)	39/3528	0.858827	1	0.0263335	2.59333e-05	0.408441	-2.23712e-08	BMPR2;CELF1;UBA6;YTHDC1;MYCBP2;CCAR1;PTAR1;MED14;PDPR;DPP8;ZNF529;UBR5;EP400;NFATC2IP;PPFIA1;EPG5;KPNA5;ZNF585B;SPG11;MPDZ;FBXO9;ZNF440;PRPF38B;CEP135;VPS13A;CTPS2;KCNAB1;DDHD1;PHC3;ZNF75A;PTBP2;FAM179B;ACAP2;GON4L;SLTM;RPL37A;NAA16;XAF1;ARHGEF7
	tube closure (GO:0060606)	3/77	0.0754326	0.669816	0.0655939	0.480707	-1.71081	0.685614	HECTD1;BBS4;LRP6		.	cadherin binding (GO:0045296)	1/27	0.292976	0.599578	0.274751	0.543542	2.65483	-1.35802	FER													.	En1 (mouse)	8/957	0.925265	1	0.510181	2.59333e-05	0.408972	-2.24003e-08	BDH2;MRPS25;MTX3;PPFIA1;XIAP;RC3H1;PTBP2;TAF1
	DNA damage checkpoint (GO:0000077)	3/77	0.0754326	0.669816	0.0655939	0.480707	-1.70036	0.681425	ZAK;TAOK1;ATR		.	Rab guanyl-nucleotide exchange factor activity (GO:0017112)	1/28	0.302002	0.610948	0.283033	0.543542	2.49907	-1.2314	DENND4C													.	Klf4 (mouse)	1/163	0.877566	1	0.733367	2.59333e-05	0.433223	-2.37286e-08	KIDINS220
	positive regulation of small GTPase mediated signal transduction (GO:0051057)	2/35	0.0731987	0.669816	0.0681164	0.480707	-1.69613	0.679728	NOTCH2;SOS1		.	alpha-tubulin binding (GO:0043014)	1/28	0.302002	0.610948	0.283033	0.543542	2.63853	-1.30012	BBS4													.	NFIC (human)	48/4403	0.90745	1	0.0173899	2.59333e-05	0.440926	-2.41505e-08	ITSN2;APP;TCERG1;CELF1;ANKRD11;MYCBP2;LTN1;PPWD1;NR2C2;CBL;ZNF26;NYNRIN;RBM4;HERC4;ZMYM1;DFNB59;PDPR;ZSCAN30;ZNF84;NFATC2IP;ZNF326;TP53BP1;KPNA5;S100PBP;ZNF189;KLHDC10;RNF44;CEP135;BTN2A1;ZNF182;ATG14;TDRD3;PTBP2;PIAS1;ARHGAP32;CCDC88A;FER;ACAP2;BDH2;FMNL2;SON;HNRNPH1;RPL37A;DMXL2;ZNF559;NAA16;ZNF655;XAF1
	regulation of cilium assembly (GO:1902017)	2/38	0.0843927	0.669816	0.0780259	0.480707	-1.69479	0.679193	RABGAP1;BBS4		.	small conjugating protein binding (GO:0032182)	2/88	0.309388	0.614209	0.273718	0.543542	0.197693	-0.0963597	UBR5;DZIP3													.	AP1 (mouse)	1/183	0.905492	1	0.773185	2.59333e-05	0.468282	-2.56488e-08	ARID4B
	alpha-beta T cell activation (GO:0046631)	2/40	0.092124	0.669816	0.0848676	0.480707	-1.68362	0.674716	SATB1;RC3H1		.	ATP-dependent helicase activity (GO:0008026)	2/89	0.314084	0.614209	0.277947	0.543542	0.291322	-0.141996	ERCC6L2;CHD1													.	SP3 (human)	12/1332	0.923245	1	0.391003	2.59333e-05	0.472444	-2.58768e-08	DFNB59;PAPD7;SS18L1;HP1BP3;ANKRD12;DYRK1A;THOC2;CBL;FBXO11;SPTBN1;FBXL12;PICALM
	protein deubiquitination (GO:0016579)	3/80	0.0824592	0.669816	0.0715762	0.480707	-1.66908	0.66889	USP31;USP4;USP45		.	purine NTP-dependent helicase activity (GO:0070035)	2/89	0.314084	0.614209	0.277947	0.543542	0.305683	-0.148996	ERCC6L2;CHD1													.	GFI1 (human)	13/1427	0.924261	1	0.368358	2.59333e-05	0.473911	-2.59571e-08	CTPS2;RC3H1;BAZ1A;PTBP2;CCAR1;HERC4;ACAP2;PDPR;NFATC2IP;LUC7L;NAA16;KPNA5;RBAK
	actin cytoskeleton reorganization (GO:0031532)	2/41	0.0960645	0.669816	0.0883544	0.480707	-1.66098	0.665642	FER;CDC42BPA		.	clathrin binding (GO:0030276)	1/29	0.310914	0.614209	0.291222	0.543542	2.52436	-1.23042	PICALM													.	ARID3A (mouse)	18/1893	0.928438	1	0.270728	2.59333e-05	0.480489	-2.63174e-08	UBA6;YTHDC1;TNKS;LTN1;DYRK1A;RFX3;DCUN1D2;DDHD1;BAZ1A;PHC3;ZMYM1;ZFYVE16;ZSCAN30;SOS1;CDK13;RBAK;WHSC1L1;PICALM
	anatomical structure homeostasis (GO:0060249)	5/208	0.127735	0.669816	0.101507	0.480707	-1.65694	0.664025	DCLRE1C;ANKRD11;VPS54;SMC5;BBS4		.	kinesin binding (GO:0019894)	1/29	0.310914	0.614209	0.291222	0.543542	2.56622	-1.25083	SPAG9													.	MYOD1 (mouse)	16/1672	0.91202	1	0.278254	2.59333e-05	0.48163	-2.63799e-08	TCERG1;PRPF38B;RNF44;SATB1;DENND4C;HP1BP3;ARID4B;INPP4A;ACAP2;FMNL2;HECTD1;HEATR5B;EP400;PABPC1L;KLHDC10;ATR
	positive regulation of intracellular transport (GO:0032388)	5/217	0.144916	0.669816	0.115517	0.480707	-1.65633	0.66378	C2CD5;ICE1;TRPC1;UBR5;CEP290		.	demethylase activity (GO:0032451)	1/29	0.310914	0.614209	0.291222	0.543542	2.60211	-1.26832	KDM7A													.	ZNF281 (human)	8/986	0.938536	1	0.543905	2.59333e-05	0.515411	-2.82302e-08	KIDINS220;DYRK1A;SMC5;DDHD1;PLA2R1;SOS1;SPTBN1;PICALM
	G2/M transition of mitotic cell cycle (GO:0000086)	4/139	0.102363	0.669816	0.0844458	0.480707	-1.65348	0.662636	CEP135;CENPJ;ALMS1;CEP290		.	Rac GTPase binding (GO:0048365)	1/30	0.319713	0.618346	0.299317	0.551473	2.37166	-1.14007	DOCK7													.	Sox17 (mouse)	3/500	0.95565	1	0.769536	2.59333e-05	0.515503	-2.82352e-08	SLTM;USP31;KCNAB1
	DNA integrity checkpoint (GO:0031570)	3/86	0.0973131	0.669816	0.0842414	0.480707	-1.65261	0.662288	ZAK;TAOK1;ATR		.	phosphatidylinositol-3,4,5-trisphosphate binding (GO:0005547)	1/30	0.319713	0.618346	0.299317	0.551473	2.40994	-1.15847	ZFYVE16													.	IRF8 (mouse)	17/1770	0.915548	1	0.26518	2.59333e-05	0.526622	-2.88443e-08	SPAG9;WDR37;SATB1;MTX3;ZBTB37;CTPS2;KCNAB1;CHD1;WDR11;NYNRIN;INPP4A;EPM2AIP1;ADAM1A;SEC61B;SPG11;BBS4;SEC31A
	embryo development (GO:0009790)	6/276	0.142249	0.669816	0.109528	0.480707	-1.65185	0.661983	NOTCH2;CELF1;KIDINS220;ANKRD11;WDR19;RBBP6		.	translation factor activity, nucleic acid binding (GO:0008135)	2/92	0.328127	0.628243	0.290625	0.551473	0.340294	-0.158178	MTRF1;AGO3													.	Sox2 (mouse)	17/1797	0.926275	1	0.285413	2.59333e-05	0.529039	-2.89766e-08	RABGAP1;USP4;CELF1;RC3H1;SMC5;ASH1L;BAZ1A;INPP4A;ARHGAP32;MED14;FAM179B;HECTD2;ZSCAN30;BRD8;PABPC1L;XAF1;PICALM
	cell cycle G2/M phase transition (GO:0044839)	4/139	0.102363	0.669816	0.0844458	0.480707	-1.65097	0.661632	CEP135;CENPJ;ALMS1;CEP290		.	ephrin receptor binding (GO:0046875)	1/31	0.3284	0.628243	0.307321	0.551473	2.41936	-1.12459	CBL													.	ZNF354C (human)	12/1430	0.957301	1	0.487141	2.59333e-05	0.541936	-2.9683e-08	APP;ZNF440;FAM179B;RALGAPB;RBM26;TRIM52;KIDINS220;EP400;DCUN1D2;VPS54;IFT80;SEC61B
	protein localization to organelle (GO:0033365)	8/396	0.135106	0.669816	0.0975006	0.480707	-1.64803	0.660454	ACAP2;ZFYVE16;TNKS;MTX3;RPL37A;SEC61B;KPNA5;BBS4		.	insulin receptor binding (GO:0005158)	1/32	0.336976	0.634308	0.315234	0.551473	2.29946	-1.04676	SNX1													.	FOXI1 (human)	1/217	0.939177	1	0.827755	2.59333e-05	0.604948	-3.31343e-08	HP1BP3
	Golgi vesicle transport (GO:0048193)	5/202	0.116836	0.669816	0.0926734	0.480707	-1.64349	0.658632	MON2;SNX1;VPS13A;SPTBN1;SEC31A		.	cyclin-dependent protein serine/threonine kinase activity (GO:0004693)	1/32	0.336976	0.634308	0.315234	0.551473	2.31129	-1.05215	CDK13													.	Arnt::Ahr (mouse)	1/207	0.930754	1	0.813226	2.59333e-05	0.606506	-3.32196e-08	XAF1
	receptor-mediated endocytosis (GO:0006898)	4/152	0.129952	0.669816	0.107375	0.480707	-1.60465	0.643067	PLA2R1;IGF2R;LRP6;PICALM		.	cyclin-dependent protein kinase activity (GO:0097472)	1/32	0.336976	0.634308	0.315234	0.551473	2.37244	-1.07999	CDK13													.	Myb (mouse)	18/1902	0.931608	1	0.277262	2.59333e-05	0.61749	-3.38213e-08	SETD4;PRPF38B;RABGAP1;UBA6;TNKS;TRPC1;ANKRD12;VPS13A;PPWD1;ARID4B;SMC5;MBTD1;ACAP2;FGFR1OP2;EP400;MZF1;XAF1;SPG11
	T cell proliferation (GO:0042098)	2/41	0.0960645	0.669816	0.0883544	0.480707	-1.60014	0.641262	SATB1;RC3H1		.	RNA polymerase II transcription factor binding transcription factor activity involved in negative regulation of transcription (GO:0001191)	1/33	0.345443	0.643365	0.323057	0.551473	2.253	-0.993671	TCERG1													.	FOS (human)	12/1394	0.946738	1	0.451935	2.59333e-05	0.648013	-3.54931e-08	SPAG9;RBM25;DCLRE1C;CELF1;DOCK7;ZNF789;KCNAB1;NAA16;ZNF621;CBL;ZNF334;MPDZ
	negative regulation of response to DNA damage stimulus (GO:2001021)	2/42	0.100052	0.669816	0.0918834	0.480707	-1.58338	0.634544	UBR5;DYRK1A		.	translation regulator activity (GO:0045182)	1/33	0.345443	0.643365	0.323057	0.551473	2.418	-1.06644	CELF1													.	JDP2 (human)	13/1488	0.946616	1	0.425731	2.59333e-05	0.648202	-3.55034e-08	RNF44;CELF1;YTHDC2;ZBTB37;PPWD1;IFT80;ARID4B;BAZ1A;DDHD1;SNX1;ZNF800;BRD8;PICALM
	post-Golgi vesicle-mediated transport (GO:0006892)	3/90	0.107774	0.669816	0.0931794	0.480707	-1.56333	0.626508	MON2;VPS13A;SPTBN1		.	structure-specific DNA binding (GO:0043566)	4/241	0.369244	0.648317	0.305504	0.551473	0.0533234	-0.0231091	SATB1;FUBP1;AKAP8;ERCC5													.	CBEPA (mouse)	16/1764	0.945747	1	0.352494	2.59333e-05	0.65553	-3.59048e-08	TRIM52;YTHDC1;PHC3;SENP6;CCDC88A;ZMYM1;DFNB59;ACAP2;HECTD2;ADAM1A;NAA16;PABPC1L;SOS1;XAF1;ZKSCAN1;TAF1
	positive regulation of Rho GTPase activity (GO:0032321)	4/149	0.12333	0.669816	0.101853	0.480707	-1.56196	0.625961	ITSN2;DOCK7;ARHGEF7;SOS1		.	endopeptidase inhibitor activity (GO:0004866)	3/166	0.355137	0.648317	0.302977	0.551473	0.0833364	-0.036116	APP;XIAP;NAIP													.	HMGA1 (mouse)	16/1748	0.940825	1	0.339247	2.59333e-05	0.674138	-3.6924e-08	ITSN2;SPAG9;NHLRC3;USP45;BAZ1A;ATG14;LRP6;ARMCX1;FMNL2;ZFYVE16;EP400;ERCC5;SOS1;XAF1;TAF1;SEC31A
	developmental maturation (GO:0021700)	4/154	0.134447	0.669816	0.11113	0.480707	-1.54329	0.618478	APP;RFX3;PABPC1L;PICALM		.	scaffold protein binding (GO:0097110)	1/35	0.362055	0.648317	0.338438	0.551473	2.17296	-0.941707	XIAP													.	HNF4A (mouse)	2/461	0.982147	1	0.887372	2.59333e-05	0.7113	-3.89594e-08	RABGAP1;DNASE1
	positive regulation of cell cycle phase transition (GO:1901989)	2/43	0.104085	0.669816	0.0954529	0.480707	-1.52098	0.609538	APP;SMC5		.	RNA polymerase II activating transcription factor binding (GO:0001102)	1/36	0.370204	0.648317	0.345998	0.555147	2.17569	-0.94289	TP53BP1													.	Gata1 (mouse)	17/1863	0.947818	1	0.336873	2.59333e-05	0.751632	-4.11685e-08	MON2;RABGAP1;MYCBP2;XIAP;CTPS2;PTBP2;ARHGAP32;SNX1;SLTM;HERC1;FUBP1;CSPP1;SEC61B;MPHOSPH8;BBS4;ZKSCAN1;EXOC1
	gastrulation (GO:0007369)	2/44	0.108162	0.669816	0.0990618	0.480707	-1.52006	0.609168	SUPT20H;LRP6		.	calcium-dependent phospholipid binding (GO:0005544)	1/36	0.370204	0.648317	0.345998	0.555147	2.21864	-0.961505	C2CD5													.	NFATC3 (mouse)	16/1801	0.955807	1	0.383502	2.59333e-05	0.75645	-4.14324e-08	USP4;SATB1;RFX3;DCUN1D2;SMC5;CBL;CDC42BPA;CCAR1;ZFYVE26;ARMCX1;SON;ADAM1A;VPS54;SEC61B;BRD8;EXOC1
	in utero embryonic development (GO:0001701)	5/222	0.15487	0.669816	0.12368	0.480707	-1.51771	0.608226	NOTCH2;KIDINS220;ANKRD11;WDR19;RBBP6		.	protein kinase A binding (GO:0051018)	1/35	0.362055	0.648317	0.338438	0.551473	2.23938	-0.970496	AKAP8													.	PGR (human)	12/1447	0.961618	1	0.503623	2.59333e-05	0.756963	-4.14605e-08	TCERG1;FER;CELF1;UBA6;RPL37A;DOCK7;ZNF518A;SMC5;PLA2R1;PLEKHH1;MPDZ;U2SURP
	chordate embryonic development (GO:0043009)	5/226	0.163032	0.669816	0.1304	0.480707	-1.51718	0.608012	NOTCH2;KIDINS220;ANKRD11;WDR19;RBBP6		.	frizzled binding (GO:0005109)	1/36	0.370204	0.648317	0.345998	0.555147	2.29915	-0.996397	LRP6													.	MZF1_1-4 (human)	24/2705	0.982411	1	0.344651	2.59333e-05	0.767466	-4.20358e-08	ITSN2;ZNF550;APP;RNF44;LOC389765;YTHDC1;USP4;YTHDC2;USP45;ZNF26;NYNRIN;ZFYVE26;ZFYVE16;ALMS1;ZNF559;EP400;RBBP6;ERCC5;GPRASP1;RBAK;ARHGEF7;MZF1;WHSC1L1;DKFZP586I1420
	positive regulation of sequence-specific DNA binding transcription factor activity (GO:0051091)	5/214	0.139081	0.669816	0.110748	0.480707	-1.5151	0.607182	FER;TRIM52;TRAF5;TP53BP1;LRP6		.	ARF GTPase activator activity (GO:0008060)	1/34	0.353802	0.648317	0.330792	0.551473	2.30359	-0.99832	ACAP2													.	XBP1 (human)	3/605	0.984416	1	0.86755	2.59333e-05	0.77349	-4.23657e-08	YTHDC1;TRAF5;ARHGEF7
	negative regulation of endopeptidase activity (GO:0010951)	5/222	0.15487	0.669816	0.12368	0.480707	-1.51354	0.606557	APP;XIAP;FNIP1;NAIP;PICALM		.	beta-tubulin binding (GO:0048487)	1/35	0.362055	0.648317	0.338438	0.551473	2.32425	-1.00728	BBS4													.	REL (mouse)	15/1752	0.965851	1	0.445329	2.59333e-05	0.809796	-4.43543e-08	SPAG9;YTHDC1;DYRK1A;SMC5;ZDHHC11;THOC2;LRP6;ARHGAP32;NIN;ACAP2;SLTM;DMXL2;XAF1;MPDZ;WHSC1L1
	RNA catabolic process (GO:0006401)	5/220	0.150855	0.669816	0.120383	0.480707	-1.49834	0.600466	AGO3;AGO4;RPL37A;RC3H1;UPF3A		.	polyubiquitin binding (GO:0031593)	1/36	0.370204	0.648317	0.345998	0.555147	2.33303	-1.01108	DZIP3													.	MIR133B (human)	12/1500	0.972711	1	0.554081	2.59333e-05	0.813307	-4.45466e-08	NYNRIN;ITSN2;DFNB59;HECTD1;SON;MRPS25;USP4;ANKRD11;RC3H1;ZNF512;S100PBP;ZKSCAN1
	negative regulation of hydrolase activity (GO:0051346)	7/354	0.167717	0.669816	0.126144	0.480707	-1.49551	0.599331	APP;RBM26;XIAP;PLA2R1;FNIP1;NAIP;PICALM		.	ubiquitin thiolesterase activity (GO:0004221)	1/36	0.370204	0.648317	0.345998	0.555147	2.36098	-1.02319	USP4													.	SRF (human)	35/3420	0.939569	1	0.0845793	2.59333e-05	0.826675	-4.52788e-08	NOTCH2;APP;TCERG1;ANKRD11;PPWD1;NR2C2;LRP6;NYNRIN;ZNF84;FGFR1OP2;ZNF621;MPDZ;FBXO9;KLHDC10;SEC31A;RNF44;USP4;MTX3;DYRK1A;KCNAB1;THOC2;DDHD1;TDRD3;PIAS1;TTI1;ARHGAP32;FAM179B;SON;GON4L;PAPD7;TRAF5;DMXL2;ZNF559;ZNF117;PICALM
	fibroblast growth factor receptor signaling pathway (GO:0008543)	4/163	0.155433	0.669816	0.128735	0.480707	-1.48681	0.595844	AGO3;AGO4;CBL;SOS1		.	ATP-dependent DNA helicase activity (GO:0004003)	1/36	0.370204	0.648317	0.345998	0.555147	2.37201	-1.02797	CHD1													.	ELF3 (human)	12/1488	0.970486	1	0.542802	2.59333e-05	0.831798	-4.55594e-08	ITSN2;SPAG9;ZFYVE26;SNX1;ACAP2;RALGAPB;SON;SATB1;TRAF5;ZNF326;DDHD1;ARHGEF7
	negative regulation of epidermal growth factor receptor signaling pathway (GO:0042059)	2/43	0.104085	0.669816	0.0954529	0.480707	-1.48403	0.594729	ARHGEF7;CBL		.	endopeptidase regulator activity (GO:0061135)	3/171	0.372487	0.649087	0.318579	0.555147	0.20109	-0.0869087	APP;XIAP;NAIP													.	SPI1 (mouse)	14/1680	0.970297	1	0.490359	2.59333e-05	0.832243	-4.55838e-08	PRPF38B;UBA6;YTHDC2;XIAP;CTPS2;FBXO11;TTI1;WDR11;PIAS1;HERC4;ZMYM1;HERC1;GPRASP1;PLEKHH1
	hemopoiesis (GO:0030097)	3/95	0.121431	0.669816	0.104875	0.480707	-1.48241	0.594082	NOTCH2;CDK13;PICALM		.	peptidase inhibitor activity (GO:0030414)	3/173	0.379404	0.654659	0.324825	0.560482	0.19626	-0.0831438	APP;XIAP;NAIP													.	ELK1 (human)	12/1511	0.974617	1	0.564332	2.59333e-05	0.8351	-4.57403e-08	MBTD1;MED14;BDH2;CENPJ;DOCK7;HP1BP3;EP400;LUC7L;THOC2;NR2C2;SPTBN1;WHSC1L1
	negative regulation of ERBB signaling pathway (GO:1901185)	2/44	0.108162	0.669816	0.0990618	0.480707	-1.46366	0.586564	ARHGEF7;CBL		.	peptidase activator activity (GO:0016504)	1/37	0.378248	0.654659	0.353472	0.560482	2.27053	-0.961889	APP													.	FOXA2 (mouse)	11/1441	0.979134	1	0.617527	2.59333e-05	0.837269	-4.58591e-08	SPAG9;ARHGAP32;PRPF38B;FMNL2;ALMS1;DDHD1;MPHOSPH8;DZIP3;WDR11;TAF1;PIAS1
	embryo development ending in birth or egg hatching (GO:0009792)	5/230	0.171364	0.669816	0.137282	0.480707	-1.44751	0.580095	NOTCH2;KIDINS220;ANKRD11;WDR19;RBBP6		.	androgen receptor binding (GO:0050681)	1/38	0.38619	0.656709	0.360861	0.575222	2.24423	-0.943727	PIAS1													.	REPIN1 (human)	11/1466	0.982476	1	0.640033	2.59333e-05	0.878366	-4.811e-08	RNF44;RBM26;PAPD7;SLTM;MRPS25;ZNF529;YTHDC2;DYRK1A;BRD8;FNIP1;PICALM
	limb morphogenesis (GO:0035108)	3/101	0.138602	0.669816	0.119627	0.480707	-1.44695	0.57987	NOTCH2;WDR19;LRP6		.	isoprenoid binding (GO:0019840)	1/38	0.38619	0.656709	0.360861	0.575222	2.25528	-0.948377	IGF2R													.	TEAD4 (human)	10/1354	0.981064	1	0.656667	2.59333e-05	0.880593	-4.8232e-08	HERC4;PAPD7;KIDINS220;TAOK1;HP1BP3;ANKRD12;DYRK1A;RFX3;FBXO11;MSL1
	appendage morphogenesis (GO:0035107)	3/101	0.138602	0.669816	0.119627	0.480707	-1.44413	0.57874	NOTCH2;WDR19;LRP6		.	retinoid binding (GO:0005501)	1/38	0.38619	0.656709	0.360861	0.575222	2.27779	-0.957841	IGF2R													.	RELA (human)	26/2775	0.968425	1	0.240823	2.59333e-05	0.914405	-5.00839e-08	ITSN2;APP;KLHL36;YTHDC1;HP1BP3;DCUN1D2;XIAP;LRP6;MBTD1;PTAR1;ZNF84;ZNF326;SPG11;CEP135;KIDINS220;MRPS25;MTX3;CTPS2;ASH1L;ZDHHC17;MSL1;GON4L;FUBP1;DMXL2;PABPC1L;XAF1
	negative regulation of peptidase activity (GO:0010466)	5/230	0.171364	0.669816	0.137282	0.480707	-1.43006	0.573099	APP;XIAP;FNIP1;NAIP;PICALM		.	Rho GTPase activator activity (GO:0005100)	1/39	0.394031	0.666822	0.368166	0.575222	2.27386	-0.921445	SOS1													.	RUNX1 (human)	39/3857	0.959095	1	0.0812172	2.59333e-05	0.940315	-5.15031e-08	APP;TCERG1;RABGAP1;CELF1;ANKRD11;YTHDC2;LTN1;PPWD1;NR2C2;LRP6;MBTD1;NYNRIN;RBM4;HECTD2;ZNF84;FAM21C;EPG5;UGGT2;CEP290;ZNF189;KLHDC10;SEC31A;SPAG9;RNF44;PRPF38B;CTPS2;LNPEP;DDHD1;PHC3;TDRD3;PIAS1;ZNF33A;ARHGAP32;RALGAPB;SON;ZNF559;ZNF117;ERCC5;ARHGEF7
	positive regulation of proteolysis (GO:0045862)	5/228	0.167177	0.669816	0.133821	0.480707	-1.42914	0.572734	APP;SMC5;PICALM;TAF1;PIAS1		.	protein self-association (GO:0043621)	1/40	0.401772	0.673447	0.375389	0.575222	2.16441	-0.855693	DYRK1A													.	GATA2 (human)	111/9985	0.983049	1	2.3956e-05	2.59333e-05	0.948576	-5.19556e-08	ITSN2;APP;DCLRE1C;KLHL36;ZAK;TIAL1;PTAR1;MTRF1;HERC1;NFATC2IP;PPFIA1;FBXO9;ZNF440;LOC389765;ZBTB37;DYRK1A;RFX3;RC3H1;THOC2;INPP4A;ARMCX1;RALGAPB;ZNF711;MCM3AP-AS1;NAIP;ZNF550;UBA6;TNKS;YTHDC1;ANKRD12;MYCBP2;ZNF26;MBTD1;SBNO1;DPP8;EP400;TP53BP1;ZKSCAN1;SEC31A;KLHDC10;PRPF38B;BTN2A1;SS18L1;DENND4C;UPF3A;PHC3;TDRD3;ARHGAP32;MLLT10;FER;GON4L;ZNF655;CDK13;TECPR1;DZIP3;SETD4;RBM26;USP31;HP1BP3;PPWD1;CH…
	autophagy (GO:0006914)	3/102	0.141541	0.669816	0.122157	0.480707	-1.42194	0.569848	EPG5;SUPT20H;TECPR1		.	potassium channel regulator activity (GO:0015459)	1/40	0.401772	0.673447	0.375389	0.575222	2.2212	-0.878143	KCNAB1													.	SND1 (human)	11/1473	0.983321	1	0.64621	2.59333e-05	0.952141	-5.21508e-08	ITSN2;FER;RALGAPB;TAOK1;ALMS1;DMXL2;RC3H1;LNPEP;PABPC1L;PLA2R1;MPDZ
	regulation of mRNA splicing, via spliceosome (GO:0048024)	2/44	0.108162	0.669816	0.0990618	0.480707	-1.42111	0.569516	RBM4;RBM25		.	peptidyl-prolyl cis-trans isomerase activity (GO:0003755)	1/41	0.409415	0.683005	0.382529	0.575222	2.13528	-0.814082	PPWD1													.	ETS1 (human)	48/4827	0.982792	1	0.0697002	2.59333e-05	0.952235	-5.2156e-08	SETD4;ITSN2;APP;BMPR2;KLHL36;CELF1;YTHDC1;HP1BP3;AKAP8;ARID4B;CCAR1;TIAL1;MTRF1;PPFIA1;EPG5;LUC7L;ZSWIM6;GPRASP1;SPG11;MPDZ;S100PBP;KLHDC10;WDR37;KIDINS220;MTX3;RFX3;CTPS2;VPS13B;ZNF300P1;THOC2;DDHD1;TDRD3;U2SURP;TTI1;WDR11;ZNF33A;RNF146;ARHGAP32;MLLT10;HEATR5B;TRAF5;ALMS1;DMXL2;ZNF117;ARHGEF7;PLA2R1;ATR;EXOC1
	cerebral cortex development (GO:0021987)	2/43	0.104085	0.669816	0.0954529	0.480707	-1.41874	0.568565	BBS4;LRP6		.	exopeptidase activity (GO:0008238)	2/111	0.414723	0.688597	0.369822	0.575222	0.57616	-0.214965	DPP8;LNPEP													.	HIF1A (mouse)	7/1124	0.990367	1	0.8047	2.59333e-05	0.99703	-5.46095e-08	SENP6;ITSN2;SPAG9;TCERG1;SMC5;XAF1;KLHDC10
	DNA catabolic process (GO:0006308)	3/102	0.141541	0.669816	0.122157	0.480707	-1.41334	0.566401	DCLRE1C;ERCC5;DNASE1		.	cis-trans isomerase activity (GO:0016859)	1/43	0.42441	0.701372	0.396568	0.575222	2.03041	-0.720222	PPWD1													.	IKZF1 (mouse)	13/1674	0.983501	1	0.596589	2.59333e-05	1.00006	-5.47753e-08	SETD4;RABGAP1;CEP135;SATB1;KIDINS220;CTPS2;KCNAB1;FBXL12;MBTD1;INPP4A;PTAR1;ADAM1A;CEP290
	androgen receptor signaling pathway (GO:0030521)	2/42	0.100052	0.669816	0.0918834	0.480707	-1.38358	0.554475	MED14;PIAS1		.	syntaxin binding (GO:0019905)	1/44	0.431764	0.706888	0.403467	0.575222	2.02272	-0.701646	NAPB													.	MIB2 (human)	11/1490	0.985219	1	0.660975	2.59333e-05	1.02062	-5.59018e-08	RBM4;MTX3;VPS13A;VPS13B;RC3H1;THOC2;DDHD1;ZDHHC11;ZNF655;GPRASP1;PLEKHH1
	neuron death (GO:0070997)	2/47	0.120638	0.669816	0.11011	0.480707	-1.35536	0.543166	APP;XIAP		.	protein serine/threonine/tyrosine kinase activity (GO:0004712)	1/44	0.431764	0.706888	0.403467	0.575222	2.07056	-0.718242	DYRK1A													.	MIR138 (human)	9/1356	0.991498	1	0.76905	2.59333e-05	1.02208	-5.59815e-08	DCAF16;CEP135;ZNF529;FGFR1OP2;TRAF5;ZNF700;ZNF326;SEC61B;ARHGEF7
	antigen processing and presentation of peptide antigen via MHC class I (GO:0002474)	3/104	0.14748	0.669816	0.127276	0.480707	-1.34955	0.540837	LNPEP;SEC61B;SEC31A		.	magnesium ion binding (GO:0000287)	3/190	0.437375	0.711981	0.377783	0.575222	0.348494	-0.118385	ZAK;ENOSF1;CDC42BPA													.	POU2F1 (mouse)	13/1735	0.989134	1	0.647875	2.59333e-05	1.03423	-5.66471e-08	SPAG9;RNF44;DCLRE1C;SATB1;HP1BP3;SENP6;DCAF17;ZFYVE16;ZSCAN30;SOS1;XAF1;PLEKHH1;EXOC1
	regulation of cytokinesis (GO:0032465)	2/48	0.124872	0.669816	0.113863	0.480707	-1.34774	0.540109	CSPP1;BBS4		.	ligase activity, forming carbon-nitrogen bonds (GO:0016879)	2/117	0.440943	0.711981	0.394173	0.575222	0.630498	-0.214183	CTPS2;PIAS1													.	STAT5B (mouse)	13/1729	0.988671	1	0.64298	2.59333e-05	1.04236	-5.70924e-08	RBM25;NHLRC3;SATB1;ANKRD11;IFT80;DDHD1;PTBP2;TIAL1;GON4L;NFATC2IP;SOS1;MZF1;BBS4
	protein autophosphorylation (GO:0046777)	4/170	0.172546	0.669816	0.143182	0.480707	-1.34524	0.539108	FER;DYRK1A;TAF1;ATR		.	manganese ion binding (GO:0030145)	1/45	0.439025	0.711981	0.410289	0.575222	1.99405	-0.677387	PRIMPOL													.	Sox5 (mouse)	3/728	0.99572	1	0.934273	2.59333e-05	1.0497	-5.74942e-08	FAM179B;SLTM;ARHGEF7
	single-organism cellular localization (GO:1902580)	9/496	0.184294	0.669816	0.132059	0.480707	-1.34349	0.538407	ZFYVE16;MTX3;WDR19;DENND4C;RPL37A;KPNA5;SEC61B;SPTBN1;BBS4		.	chromatin binding (GO:0003682)	6/420	0.447103	0.713519	0.35788	0.575222	0.268873	-0.0907572	GON4L;SATB1;EP400;ASH1L;TDRD3;PRIMPOL													.	Prrx2 (mouse)	17/2205	0.993442	1	0.613181	2.59333e-05	1.06513	-5.83397e-08	SETD4;RABGAP1;SATB1;KIDINS220;LTN1;DYRK1A;CTPS2;RFX3;IFT80;DDHD1;DCAF17;ZFYVE16;SON;ALMS1;RBBP6;ARHGEF7;CEP290
	positive regulation of Rac GTPase activity (GO:0032855)	2/46	0.11644	0.669816	0.106392	0.480707	-1.33269	0.534078	DOCK7;ARHGEF7		.	nuclease activity (GO:0004518)	3/195	0.454057	0.713519	0.393231	0.601216	0.396614	-0.133876	DCLRE1C;ERCC5;DNASE1													.	NR5A2 (mouse)	13/1748	0.990079	1	0.658361	2.59333e-05	1.06724	-5.84549e-08	SPAG9;SETD4;APP;MYCBP2;CBL;CHD1;MSL1;INPP4A;CCDC88A;MTRF1;PAPD7;DNASE1;XAF1
	regulation of actin cytoskeleton organization (GO:0032956)	5/240	0.192886	0.669816	0.155171	0.480707	-1.32604	0.531412	CCDC88A;FER;ALMS1;PPFIA1;SPTBN1		.	SH3 domain binding (GO:0017124)	2/119	0.44954	0.713519	0.402197	0.601216	0.670354	-0.226276	CBL;SOS1													.	LEF1 (mouse)	13/1730	0.98875	1	0.643799	2.59333e-05	1.06907	-5.85554e-08	RABGAP1;CELF1;TRPC1;UPF3A;ARID4B;SNX1;NIN;ACAP2;HECTD2;RBAK;XAF1;S100PBP;ATR
	neuromuscular process controlling balance (GO:0050885)	2/45	0.112281	0.669816	0.102709	0.480707	-1.3235	0.530395	APP;HERC1		.	RNA polymerase activity (GO:0034062)	1/47	0.453271	0.713519	0.4237	0.601216	1.99081	-0.671992	PRIMPOL													.	RELB (human)	10/1469	0.991965	1	0.751245	2.59333e-05	1.08656	-5.9513e-08	ITSN2;ZMYM1;SNX1;DFNB59;CEP135;ALMS1;ZNF559;PPFIA1;ZNF326;TDRD3
	positive regulation of JNK cascade (GO:0046330)	3/107	0.156537	0.669816	0.135095	0.480707	-1.32221	0.529878	SPAG9;ZAK;TAOK1		.	DNA-directed RNA polymerase activity (GO:0003899)	1/47	0.453271	0.713519	0.4237	0.601216	2.01038	-0.678597	PRIMPOL													.	GLI2 (human)	10/1465	0.991714	1	0.748277	2.59333e-05	1.08845	-5.96169e-08	ITSN2;TRPC1;ZNF559;KCNAB1;SMC5;ASH1L;GPATCH8;ZNF189;FBXO9;PICALM
	skeletal system morphogenesis (GO:0048705)	3/106	0.153499	0.669816	0.13247	0.480707	-1.31174	0.525684	ANKRD11;WDR19;LRP6		.	endonuclease activity, active with either ribo- or deoxyribonucleic acids and producing 5'-phosphomonoesters (GO:0016893)	1/47	0.453271	0.713519	0.4237	0.601216	2.04834	-0.691411	DNASE1													.	MZF1 (human)	9/1389	0.993465	1	0.79239	2.59333e-05	1.13148	-6.19736e-08	NYNRIN;ITSN2;HECTD2;ZNF529;ZNF559;ZNF518A;THOC2;ZDHHC11;FBXL12
	positive regulation of protein processing (GO:0010954)	5/240	0.192886	0.669816	0.155171	0.480707	-1.29896	0.520562	APP;SMC5;PICALM;TAF1;PIAS1		.	receptor signaling protein activity (GO:0005057)	2/124	0.470701	0.725376	0.422035	0.601216	0.688095	-0.220924	BMPR2;ZAK													.	NFIA (human)	9/1416	0.994748	1	0.810174	2.59333e-05	1.13675	-6.22621e-08	SENP6;BDH2;GON4L;PAPD7;BTN2A1;CENPJ;CTPS2;TP53BP1;GPRASP1
	positive regulation of protein maturation (GO:1903319)	5/240	0.192886	0.669816	0.155171	0.480707	-1.29376	0.518478	APP;SMC5;PIAS1;TAF1;PICALM		.	NAD binding (GO:0051287)	1/50	0.473967	0.725376	0.443252	0.601216	1.91537	-0.614961	BDH2													.	SNAI1 (human)	9/1428	0.995239	1	0.817704	2.59333e-05	1.14331	-6.26218e-08	ARMCX1;ZSCAN30;CELF1;ZNF182;ANKRD12;PPFIA1;SMC5;NAA16;FNIP1
	lymphocyte differentiation (GO:0030098)	4/172	0.177552	0.669816	0.147424	0.480707	-1.26016	0.505012	DCLRE1C;SATB1;RC3H1;FNIP1		.	ligand-activated sequence-specific DNA binding RNA polymerase II transcription factor activity (GO:0004879)	1/50	0.473967	0.725376	0.443252	0.601216	1.94884	-0.625707	BRD8													.	TP53 (human)	25/2866	0.988048	1	0.372434	2.59333e-05	1.14712	-6.28304e-08	CELF1;XIAP;ZNF26;LRP6;ZFYVE26;DFNB59;UBR5;LUC7L;ZNF789;KPNA5;SPG11;ZKSCAN1;WDR37;KIDINS220;VPS13A;VPS13B;RC3H1;THOC2;ASH1L;ZDHHC17;SON;ALMS1;DMXL2;SOS1;ZNF334
	hematopoietic or lymphoid organ development (GO:0048534)	4/175	0.185153	0.669816	0.153877	0.480707	-1.24954	0.500758	NOTCH2;RC3H1;CDK13;PICALM		.	SH3/SH2 adaptor activity (GO:0005070)	1/50	0.473967	0.725376	0.443252	0.601216	1.96669	-0.631438	ITSN2													.	ETV4 (human)	9/1403	0.994163	1	0.801758	2.59333e-05	1.15555	-6.32919e-08	NYNRIN;RALGAPB;SATB1;BTN2A1;ANKRD12;ZNF326;DNASE1;MZF1;FBXO11
	regulation of Rho GTPase activity (GO:0032319)	4/174	0.182607	0.669816	0.151714	0.480707	-1.24109	0.497372	ITSN2;DOCK7;ARHGEF7;SOS1		.	direct ligand regulated sequence-specific DNA binding transcription factor activity (GO:0098531)	1/50	0.473967	0.725376	0.443252	0.601216	1.99099	-0.639238	BRD8													.	TCF3 (human)	9/1428	0.995239	1	0.817704	2.59333e-05	1.15603	-6.33182e-08	ARMCX1;ZSCAN30;CELF1;ZNF182;ANKRD12;PPFIA1;SMC5;NAA16;FNIP1
	response to insulin (GO:0032868)	5/246	0.206237	0.669816	0.166348	0.480707	-1.23699	0.495725	EPM2AIP1;C2CD5;FER;DENND4C;SOS1		.	oxidoreductase activity, acting on paired donors, with incorporation or reduction of molecular oxygen, 2-oxoglutarate as one donor, and incorporation of one atom each of oxygen into both donors (GO:0016706)	1/49	0.467157	0.725376	0.436809	0.601216	1.99141	-0.639373	KDM7A													.	SNAI2 (human)	9/1428	0.995239	1	0.817704	2.59333e-05	1.16968	-6.40658e-08	ARMCX1;ZSCAN30;CELF1;ZNF182;ANKRD12;PPFIA1;SMC5;NAA16;FNIP1
	cilium morphogenesis (GO:0060271)	2/50	0.133445	0.669816	0.121464	0.480707	-1.22535	0.491062	CEP290;BBS4		.	DNA helicase activity (GO:0003678)	1/51	0.480691	0.732481	0.449621	0.601216	1.9306	-0.601029	CHD1													.	YY1 (mouse)	12/1700	0.993259	1	0.722797	2.59333e-05	1.17773	-6.45071e-08	INPP4A;SBNO1;MED14;RABGAP1;SATB1;CENPJ;VPS13B;KLHL24;MPDZ;CHD1;IGF2R;CCAR1
	regulation of proteasomal ubiquitin-dependent protein catabolic process (GO:0032434)	3/116	0.184671	0.669816	0.159491	0.480707	-1.21117	0.485378	SMC5;TAF1;PIAS1		.	single-stranded RNA binding (GO:0003727)	1/52	0.487329	0.739395	0.455918	0.601216	1.94841	-0.588269	HNRNPH1													.	CPEB1 (mouse)	12/1748	0.995295	1	0.756611	2.59333e-05	1.21379	-6.64818e-08	ARMCX4;TCERG1;RBM4;RBM25;RNF44;CEP135;ZFYVE16;NFATC2IP;PPWD1;DNASE1;MPHOSPH8;BBS4
	protein-DNA complex assembly (GO:0065004)	3/113	0.175144	0.669816	0.151212	0.480707	-1.20933	0.484641	HP1BP3;TAF1;PIAS1		.	activating transcription factor binding (GO:0033613)	1/53	0.493882	0.742934	0.462144	0.601216	1.86463	-0.55407	TP53BP1													.	NFYB (mouse)	12/1748	0.995295	1	0.756611	2.59333e-05	1.22472	-6.70808e-08	ARMCX4;TCERG1;RBM4;RBM25;RNF44;CEP135;ZFYVE16;NFATC2IP;PPWD1;DNASE1;MPHOSPH8;BBS4
	cellular response to fibroblast growth factor stimulus (GO:0044344)	4/183	0.205916	0.669816	0.17159	0.480707	-1.20655	0.483527	AGO3;AGO4;CBL;SOS1		.	transferase activity, transferring pentosyl groups (GO:0016763)	1/53	0.493882	0.742934	0.462144	0.601216	1.95994	-0.582393	TNKS													.	USF2 (human)	35/3792	0.989336	1	0.222191	2.59333e-05	1.27103	-6.96171e-08	SETD4;BMPR2;TNKS;ANKRD12;SMC5;CCAR1;MBTD1;RBM4;HERC1;ZSCAN30;ZNF529;CSPP1;UBR5;FAM21C;PPFIA1;ZNF800;ZNF789;SEC61B;FNIP1;WDR37;KIDINS220;MTX3;ZNF182;ZBTB37;THOC2;ZDHHC11;IGF2R;U2SURP;PIAS1;ARMCX1;ZNF559;ZNF337;DNASE1;ZNF655;PICALM
	mRNA splicing, via spliceosome (GO:0000398)	4/177	0.190278	0.669816	0.158238	0.480707	-1.18955	0.476715	HNRNPH1;PPWD1;CDK13;CCAR1		.	peptidase regulator activity (GO:0061134)	3/209	0.499608	0.74314	0.435914	0.601216	0.509866	-0.151364	APP;XIAP;NAIP													.	IKZF1 (human)	8/1373	0.997023	1	0.8677	2.59333e-05	1.27124	-6.96286e-08	PTAR1;NFATC2IP;PPFIA1;CTPS2;XIAP;BAZ1A;ZNF585B;UGGT2
	RNA splicing, via transesterification reactions with bulged adenosine as nucleophile (GO:0000377)	4/177	0.190278	0.669816	0.158238	0.480707	-1.18709	0.475729	HNRNPH1;PPWD1;CDK13;CCAR1		.	transferase activity, transferring alkyl or aryl (other than methyl) groups (GO:0016765)	1/54	0.500353	0.74314	0.468299	0.601216	1.9281	-0.572396	PTAR1													.	NFYA (mouse)	11/1748	0.997955	1	0.839091	2.59333e-05	1.30781	-7.16314e-08	ARMCX4;TCERG1;RBM4;RBM25;RNF44;CEP135;ZFYVE16;NFATC2IP;PPWD1;DNASE1;MPHOSPH8
	cellular protein complex disassembly (GO:0043624)	3/113	0.175144	0.669816	0.151212	0.480707	-1.18006	0.472914	NAPB;MTRF1;RPL37A		.	translation initiation factor activity (GO:0003743)	1/54	0.500353	0.74314	0.468299	0.601216	1.93972	-0.575846	AGO3													.	MYOG (mouse)	11/1675	0.996327	1	0.797709	2.59333e-05	1.35232	-7.40697e-08	MED14;FMNL2;HECTD1;CEP135;KLHL36;SATB1;KIDINS220;XAF1;MPHOSPH8;WDR11;ATR
	tube formation (GO:0035148)	3/114	0.178304	0.669816	0.153956	0.480707	-1.1766	0.471527	HECTD1;BBS4;LRP6		.	enzyme activator activity (GO:0008047)	6/446	0.504774	0.746557	0.411036	0.601216	0.472471	-0.138096	APP;ARHGAP32;ACAP2;RABGAP1;RALGAPB;SOS1													.	POU1F1 (mouse)	11/1754	0.998053	1	0.842185	2.59333e-05	1.35635	-7.42904e-08	ITSN2;EPM2AIP1;TRIM52;SON;USP4;VPS13A;ADAM1A;RFX3;XAF1;MPDZ;MSL1
	response to UV (GO:0009411)	3/117	0.187877	0.669816	0.162281	0.480707	-1.13753	0.455868	ERCC5;ATR;PRIMPOL		.	protein binding, bridging (GO:0030674)	2/134	0.511525	0.75244	0.460672	0.601216	0.822672	-0.233996	ITSN2;PICALM													.	ETV4 (mouse)	11/1773	0.998334	1	0.851681	2.59333e-05	1.36007	-7.44941e-08	ARHGAP32;MLLT10;DCLRE1C;UBA6;ADAM1A;RFX3;CTPS2;ARID4B;ARHGEF7;CHD1;CEP290
	positive regulation of protein complex assembly (GO:0031334)	3/122	0.204113	0.669816	0.176449	0.480707	-1.12882	0.45238	FER;ICE1;TAF1		.	phosphatase binding (GO:0019902)	2/136	0.51944	0.75244	0.468221	0.601216	0.904823	-0.257362	FER;DZIP3													.	Stat3 (mouse)	11/1762	0.998176	1	0.846238	2.59333e-05	1.37598	-7.53653e-08	RNF146;SBNO1;DFNB59;SNX1;WDR37;HECTD1;DCLRE1C;SATB1;MPHOSPH8;WHSC1L1;BBS4
	heart looping (GO:0001947)	2/55	0.155414	0.669816	0.140975	0.480707	-1.12466	0.45071	BBS4;LRP6		.	kinase inhibitor activity (GO:0019210)	1/57	0.519273	0.75244	0.486346	0.601216	1.86119	-0.529386	LRP6													.	NFE2 (human)	21/2681	0.996318	1	0.590031	2.59333e-05	1.38952	-7.61072e-08	SPAG9;DCLRE1C;USP4;ZNF182;SMC5;TDRD3;LRP6;NYNRIN;SNX1;PDPR;HECTD1;SON;ZSCAN30;HEATR5B;ENOSF1;ZNF117;DNASE1;TP53BP1;GPRASP1;CDK13;BBS4
	regulation of DNA replication (GO:0006275)	3/118	0.191097	0.669816	0.165087	0.480707	-1.11996	0.448828	CCDC88A;TNKS;ATR		.	steroid hormone receptor activity (GO:0003707)	1/57	0.519273	0.75244	0.486346	0.601216	1.87823	-0.534233	NR2C2													.	FOS (mouse)	10/1708	0.998858	1	0.886917	2.59333e-05	1.40431	-7.69169e-08	SPAG9;ARHGAP32;ARID4B;SEC61B;THOC2;XAF1;ZDHHC17;WHSC1L1;FBXL12;WDR11
	response to fibroblast growth factor (GO:0071774)	4/187	0.216543	0.669816	0.180704	0.480707	-1.10642	0.443399	AGO3;AGO4;CBL;SOS1		.	oxidoreductase activity, acting on the CH-CH group of donors (GO:0016627)	1/56	0.513047	0.75244	0.480399	0.601216	1.93271	-0.549728	BDH2													.	RUNX2 (mouse)	10/1750	0.999206	1	0.903028	2.59333e-05	1.42308	-7.79452e-08	NYNRIN;ARHGAP32;HERC4;DFNB59;ACAP2;WDR37;USP4;ALMS1;SOS1;WHSC1L1
	positive regulation of stress-activated MAPK cascade (GO:0032874)	3/118	0.191097	0.669816	0.165087	0.480707	-1.10566	0.443094	SPAG9;ZAK;TAOK1		.	nuclear hormone receptor binding (GO:0035257)	2/139	0.531152	0.760503	0.479426	0.601216	0.884807	-0.242238	MED14;PIAS1													.	CACYBP (mouse)	9/1656	0.999334	1	0.921541	2.59333e-05	1.42634	-7.8124e-08	INPP4A;SENP6;SATB1;VPS13A;DYRK1A;PPFIA1;AKAP8;ATG14;TDRD3
	regulation of cell projection assembly (GO:0060491)	3/120	0.197578	0.669816	0.17074	0.480707	-1.10399	0.442428	FER;RABGAP1;BBS4		.	monocarboxylic acid binding (GO:0033293)	1/59	0.531488	0.760503	0.498039	0.601216	1.85193	-0.507012	IGF2R													.	TBX5 (mouse)	9/1663	0.999374	1	0.923705	2.59333e-05	1.43547	-7.8624e-08	SETD4;RNF44;RALGAPB;TRIM52;SATB1;TNKS;ZSWIM6;CBL;PLA2R1
	positive regulation of stress-activated protein kinase signaling cascade (GO:0070304)	3/119	0.194331	0.669816	0.167906	0.480707	-1.09586	0.439169	SPAG9;ZAK;TAOK1		.	SNARE binding (GO:0000149)	1/59	0.531488	0.760503	0.498039	0.601216	1.87173	-0.512432	NAPB													.	SRF (mouse)	9/1782	0.999791	1	0.953399	2.59333e-05	1.43864	-7.87976e-08	TCERG1;CCDC88A;ADAM1A;RFX3;ASH1L;PLEKHH1;WDR11;TAF1;PIAS1
	regulation of muscle cell differentiation (GO:0051147)	3/122	0.204113	0.669816	0.176449	0.480707	-1.09559	0.43906	SPAG9;RBM4;PIAS1		.	nucleotidyltransferase activity (GO:0016779)	2/140	0.535012	0.762446	0.483129	0.601216	0.874515	-0.237189	PAPD7;PRIMPOL													.	JUN (human)	24/2976	0.996496	1	0.533254	2.59333e-05	1.43903	-7.88186e-08	SPAG9;RBM25;RABGAP1;DCLRE1C;WDR37;DENND4C;DOCK7;DYRK1A;ZDHHC11;ZDHHC17;TDRD3;CCDC88A;FAM179B;DPP8;SLTM;HEATR5B;KIAA0753;NAA16;TP53BP1;DNASE1;ZNF585B;UGGT2;ZNF334;TAF1
	regulation of actin filament-based process (GO:0032970)	5/257	0.231464	0.669816	0.187633	0.480707	-1.09325	0.438121	CCDC88A;FER;ALMS1;PPFIA1;SPTBN1		.	actin binding (GO:0003779)	5/386	0.548269	0.767184	0.46125	0.601216	0.674335	-0.178719	CCDC88A;FER;FMNL2;DNASE1;SPTBN1													.	SREBF1 (mouse)	9/1735	0.999676	1	0.943163	2.59333e-05	1.44098	-7.89255e-08	ARMCX4;TCERG1;RBM4;EPM2AIP1;RBM25;CEP135;ZFYVE16;DNASE1;MPHOSPH8
	cell maturation (GO:0048469)	3/118	0.191097	0.669816	0.165087	0.480707	-1.09229	0.437739	APP;RFX3;PABPC1L		.	transcription factor binding (GO:0008134)	6/464	0.543432	0.767184	0.447679	0.601216	0.702944	-0.186301	TCERG1;MED14;TP53BP1;PAXBP1;BBS4;TAF1													.	TFAP2C (human)	7/1485	0.999643	1	0.957415	2.59333e-05	1.47024	-8.05282e-08	ZNF33A;HNRNPH1;ENOSF1;KLHL24;C1ORF52;XAF1;PLEKHH1
	regulation of protein catabolic process (GO:0042176)	5/260	0.238495	0.669816	0.193604	0.480707	-1.09149	0.437416	SNX1;MYCBP2;SMC5;TAF1;PIAS1		.	cargo receptor activity (GO:0038024)	1/62	0.549234	0.767184	0.515084	0.601216	1.88	-0.498254	LRP6													.	FOXC1 (human)	137/13142	0.999973	1	2.51504e-05	2.59333e-05	1.52489	-8.35214e-08	APP;DCLRE1C;LTN1;TIAL1;NYNRIN;HERC4;MTRF1;HERC1;ZSCAN30;ZNF84;FGFR1OP2;NFATC2IP;KPNA5;WHSC1L1;FBXO9;CEP135;NHLRC3;LOC389765;USP4;ZBTB37;DYRK1A;RFX3;RC3H1;IFT80;ATG14;FBXO11;PIAS1;INPP4A;ACAP2;ZFYVE16;ZNF559;ZNF711;PLA2R1;MCM3AP-AS1;NOTCH2;UBA6;TNKS;YTHDC1;ANKRD11;ANKRD12;C1ORF52;SBNO1;DPP8;UBR5;ZNF789;TP53BP1;SPTBN1;ZKSCAN1;SEC31A;KLHDC10;PRPF38B;BTN2A1;DENND4C;LNPEP;UPF3A;IGF2R;ARHGAP32;CCDC88A;…
	DNA biosynthetic process (GO:0071897)	2/54	0.150965	0.669816	0.13702	0.480707	-1.08991	0.436786	PAPD7;PRIMPOL		.	hormone binding (GO:0042562)	1/62	0.549234	0.767184	0.515084	0.601216	1.89949	-0.503419	SEC61B													.	CACYBP (human)	4/1350	0.999979	1	0.995323	0.94251	1.53181	-8.39005e-08	ITSN2;RBM4;ASH1L;WDR11
	DNA replication (GO:0006260)	4/186	0.213872	0.669816	0.17841	0.480707	-1.08615	0.435276	CCDC88A;BAZ1A;ATR;PRIMPOL		.	Rab GTPase activator activity (GO:0005097)	1/61	0.543394	0.767184	0.509467	0.601216	1.92776	-0.510913	RABGAP1													.	RBPJ (mouse)	8/1735	0.999897	1	0.97179	2.59333e-05	1.53856	-8.42704e-08	MED14;WDR37;BMPR2;SS18L1;ZBTB37;IFT80;S100PBP;LRP6
	regulation of stress fiber assembly (GO:0051492)	2/56	0.159888	0.669816	0.144955	0.480707	-1.06634	0.427337	ALMS1;PPFIA1		.	RNA polymerase II core promoter proximal region sequence-specific DNA binding transcription factor activity involved in negative regulation of transcription (GO:0001078)	1/63	0.554999	0.772172	0.520637	0.601216	1.88742	-0.487987	MZF1													.	JUN (mouse)	8/1699	0.999854	1	0.966651	2.59333e-05	1.54235	-8.44781e-08	SPAG9;INPP4A;MED14;RNF44;ZSWIM6;ATG14;IGF2R;ATR
	endocytosis (GO:0006897)	6/323	0.231517	0.669816	0.182413	0.480707	-1.06195	0.425581	ITSN2;APP;PLA2R1;IGF2R;LRP6;PICALM		.	binding, bridging (GO:0060090)	2/146	0.557716	0.772898	0.505007	0.601216	0.967458	-0.249226	ITSN2;PICALM													.	JUND (mouse)	7/1764	0.999979	1	0.989418	0.94251	1.54907	-8.48462e-08	ARHGAP32;ZFYVE26;NIN;RBM26;HEATR5B;XAF1;EXOC1
	RNA splicing, via transesterification reactions (GO:0000375)	4/184	0.208558	0.669816	0.173853	0.480707	-1.05789	0.423951	HNRNPH1;PPWD1;CDK13;CCAR1		.	damaged DNA binding (GO:0003684)	1/64	0.560691	0.773973	0.526127	0.601216	1.9491	-0.499395	TP53BP1													.	NR3C1 (mouse)	7/1775	0.999981	1	0.990015	0.94251	1.55034	-8.49155e-08	MLLT10;USP4;TAOK1;ADAM1A;ASH1L;PABPC1L;EXOC1
	germ cell development (GO:0007281)	3/121	0.200839	0.669816	0.173588	0.480707	-1.05508	0.422825	TIAL1;CELF1;BBS4		.	transmembrane receptor protein tyrosine kinase activity (GO:0004714)	1/65	0.56631	0.775646	0.531554	0.601216	1.90878	-0.484944	IGF2R													.	TFAP2A (human)	25/3613	0.999924	1	0.820745	2.59333e-05	1.56154	-8.55287e-08	APP;NAPB;BMPR2;KLHL36;ANKRD12;HP1BP3;DCUN1D2;ZFYVE26;PTAR1;HECTD1;ZNF621;RNF44;USP4;ZNF182;SS18L1;ZBTB37;DYRK1A;UPF3A;ATG14;MSL1;CCDC88A;PAPD7;DNASE1;CDK13;RBAK
	regulation of small GTPase mediated signal transduction (GO:0051056)	5/256	0.229134	0.669816	0.185658	0.480707	-1.04889	0.420345	NOTCH2;ARHGAP32;RALGAPB;SOS1;ARHGEF7		.	thiolester hydrolase activity (GO:0016790)	1/65	0.56631	0.775646	0.531554	0.601216	1.93658	-0.492007	USP4													.	NFKB1 (human)	28/3497	0.998597	1	0.547818	2.59333e-05	1.56599	-8.57724e-08	NOTCH2;ITSN2;DCLRE1C;DCUN1D2;TIAL1;DCAF16;DPP8;ZNF529;PPFIA1;ZNF789;ZKSCAN1;ZNF189;KCNAB1;THOC2;ZDHHC17;IGF2R;TDRD3;FAM179B;FER;TAOK1;TRAF5;DMXL2;PABPC1L;ZNF655;DNASE1;PLA2R1;MPHOSPH8;TAF1
	growth (GO:0040007)	6/329	0.244032	0.669816	0.192881	0.516901	-1.0384	0.41614	NOTCH2;APP;ANKRD11;VPS54;RBBP6;LRP6		.	monosaccharide binding (GO:0048029)	1/66	0.571857	0.780208	0.536919	0.601216	1.86837	-0.463718	IGF2R													.	TFAP2A (mouse)	7/1663	0.99994	1	0.982157	2.59333e-05	1.57005	-8.59953e-08	NYNRIN;NAPB;HERC4;HP1BP3;PPFIA1;KLHDC10;MSL1
	transcription initiation from RNA polymerase II promoter (GO:0006367)	4/187	0.216543	0.669816	0.180704	0.480707	-1.0322	0.413656	NOTCH2;MED14;NR2C2;TAF1		.	steroid hormone receptor binding (GO:0035258)	1/67	0.577334	0.781622	0.542224	0.601216	1.87002	-0.460745	PIAS1													.	KLF13 (human)	4/1453	0.999994	1	0.997584	0.999936	1.58893	-8.70294e-08	MON2;SON;ZKSCAN1;TAF1
	gene expression (GO:0010467)	11/672	0.240359	0.669816	0.168499	0.480707	-1.02524	0.410869	NOTCH2;MED14;AGO3;AGO4;HNRNPH1;RPL37A;UPF3A;SEC61B;NR2C2;CCAR1;TAF1		.	signaling adaptor activity (GO:0035591)	1/67	0.577334	0.781622	0.542224	0.601216	1.89421	-0.466705	ITSN2													.	KLF11 (human)	2/1388	1	1	0.999865	0.999936	1.63032	-8.92961e-08	SPAG9;CTPS2
	regulation of microtubule-based process (GO:0032886)	3/124	0.210697	0.669816	0.18221	0.480707	-1.02257	0.409799	SENP6;CENPJ;BBS4		.	divalent inorganic cation transmembrane transporter activity (GO:0072509)	2/154	0.586748	0.791323	0.533236	0.601216	1.06911	-0.250224	TRPC1;ZDHHC17													.	ZNF148 (human)	4/1591	0.999999	1	0.999027	0.999936	1.63187	-8.9381e-08	SPAG9;ITSN2;NIN;CTPS2
	positive regulation of response to DNA damage stimulus (GO:2001022)	2/57	0.164386	0.669816	0.148959	0.480707	-1.01204	0.405576	PLA2R1;ATR		.	isomerase activity (GO:0016853)	2/159	0.604167	0.811705	0.550319	0.601216	1.06954	-0.223125	ENOSF1;PPWD1													.	KLF4 (human)	2/1485	1	1	0.999936	0.999936	1.67131	-9.15414e-08	SPAG9;CTPS2
	transcription from RNA polymerase II promoter (GO:0006366)	8/470	0.252403	0.669816	0.190218	0.516901	-1.00664	0.403415	TCERG1;BMPR2;ICE1;FUBP1;RFX3;TP53BP1;ASH1L;TAF1		.	hormone receptor binding (GO:0051427)	2/160	0.607584	0.813192	0.553683	0.601216	1.09431	-0.226289	MED14;PIAS1													.	NFKB1 (mouse)	23/3284	0.999795	1	0.792991	2.59333e-05	1.68549	-9.23181e-08	NOTCH2;TRIM52;KLHL36;SATB1;ZBTB37;LTN1;CTPS2;BAZ1A;CDC42BPA;FBXL12;NYNRIN;MBTD1;SBNO1;SNX1;NIN;ACAP2;BDH2;SEC61B;SOS1;PLA2R1;UGGT2;MPDZ;FBXO9
	sensory perception of sound (GO:0007605)	3/124	0.210697	0.669816	0.18221	0.480707	-1.00537	0.402906	DFNB59;LRIG2;FBXO11		.	protein C-terminus binding (GO:0008022)	2/162	0.61435	0.819134	0.560357	0.601216	1.09507	-0.218475	CEP135;MPDZ													.	NR5A2 (human)	28/3815	0.999846	1	0.732817	2.59333e-05	1.69819	-9.30138e-08	TCERG1;CELF1;RBM4;DCAF17;ZNF529;BRD8;LRIG2;SPAG9;KIDINS220;BTN2A1;ZNF182;CTPS2;RC3H1;C10ORF12;DDHD1;FBXL12;TTI1;NIN;BDH2;RALGAPB;SON;PAPD7;TRAF5;ALMS1;ZNF559;ZNF117;DNASE1;EXOC1
	regulation of cellular response to stress (GO:0080135)	7/404	0.25805	0.669816	0.199565	0.516901	-1.00302	0.401962	SPAG9;ZAK;TAOK1;UBR5;DYRK1A;PLA2R1;ATR		.	exonuclease activity (GO:0004527)	1/75	0.61871	0.821834	0.582544	0.601216	1.77698	-0.348675	DCLRE1C													.	CBEPB (mouse)	20/3275	0.999982	1	0.928284	0.94251	1.70869	-9.35887e-08	NAPB;TRIM52;RABGAP1;UBA6;MRPS25;MTX3;XIAP;KCNAB1;NR2C2;PHC3;GPATCH8;SBNO1;ARHGAP32;ARMCX1;ZFYVE26;FAM179B;GON4L;CENPJ;DMXL2;FBXO9
	cellular response to insulin stimulus (GO:0032869)	4/195	0.238225	0.669816	0.199399	0.480707	-0.99893	0.400324	C2CD5;FER;DENND4C;SOS1		.	enzyme inhibitor activity (GO:0004857)	4/336	0.62341	0.824963	0.544964	0.601216	0.86783	-0.166985	APP;XIAP;NAIP;LRP6													.
	sensory perception of mechanical stimulus (GO:0050954)	3/127	0.220659	0.669816	0.190946	0.480707	-0.960126	0.384773	DFNB59;LRIG2;FBXO11		.	protease binding (GO:0002020)	1/77	0.628407	0.828462	0.59206	0.601216	1.79169	-0.337168	XIAP													.
	vesicle organization (GO:0016050)	3/126	0.217327	0.669816	0.188022	0.480707	-0.956868	0.383467	ZFYVE16;SEC31A;PICALM		.	ATP binding (GO:0005524)	18/1494	0.633832	0.829401	0.459452	0.601216	0.955098	-0.178652	BMPR2;ERCC6L2;UBA6;ZAK;YTHDC2;LRRK1;DYRK1A;CTPS2;SMC5;CDC42BPA;CHD1;FER;TAOK1;EP400;CDK13;NAIP;ATR;TAF1													.
	DNA recombination (GO:0006310)	4/196	0.240971	0.669816	0.201776	0.516901	-0.953748	0.382217	ZFYVE26;DCLRE1C;SMC5;TP53BP1		.	microtubule motor activity (GO:0003777)	1/78	0.633163	0.829401	0.596737	0.601216	1.80469	-0.337569	BBS4													.
	positive regulation of cell projection organization (GO:0031346)	4/195	0.238225	0.669816	0.199399	0.480707	-0.93872	0.376195	BMPR2;KIDINS220;ARHGEF7;BBS4		.	microtubule binding (GO:0008017)	2/171	0.643697	0.831274	0.589514	0.729731	1.15479	-0.213401	CCDC88A;CEP290													.
	positive regulation of homeostatic process (GO:0032846)	3/130	0.230714	0.669816	0.199786	0.480707	-0.933702	0.374184	TNKS;TRPC1;LRP6		.	ion channel binding (GO:0044325)	1/80	0.642494	0.831274	0.605931	0.729731	1.77642	-0.328276	TRPC1													.
	positive regulation of organelle organization (GO:0010638)	6/340	0.267469	0.669816	0.21265	0.516901	-0.932818	0.37383	C2CD5;FER;TNKS;SMC5;PAXBP1;BBS4		.	DNA-dependent ATPase activity (GO:0008094)	1/80	0.642494	0.831274	0.605931	0.729731	1.7875	-0.330323	CHD1													.
	regulation of protein binding (GO:0043393)	3/128	0.224001	0.669816	0.193881	0.480707	-0.924898	0.370656	SPAG9;APP;ATR		.	glycoprotein binding (GO:0001948)	1/81	0.647071	0.831274	0.61045	0.729731	1.83924	-0.339884	IGF2R
	positive regulation of NF-kappaB transcription factor activity (GO:0051092)	3/126	0.217327	0.669816	0.188022	0.480707	-0.909108	0.364328	FER;TRIM52;TRAF5		.	acid-amino acid ligase activity (GO:0016881)	1/81	0.647071	0.831274	0.61045	0.729731	1.84225	-0.34044	PIAS1
	embryonic heart tube morphogenesis (GO:0003143)	2/62	0.187183	0.669816	0.169289	0.480707	-0.899473	0.360466	BBS4;LRP6		.	protein kinase binding (GO:0019901)	5/437	0.65774	0.841907	0.570102	0.729731	0.981885	-0.168968	SPAG9;CCDC88A;FER;CENPJ;ARHGEF7
	mitotic cell cycle (GO:0000278)	7/404	0.25805	0.669816	0.199565	0.516901	-0.898071	0.359904	FER;CEP135;CENPJ;TAOK1;ALMS1;DYRK1A;CEP290		.	lyase activity (GO:0016829)	2/177	0.662268	0.844631	0.608148	0.768959	1.15926	-0.195747	ENOSF1;CA5BP1
	tissue homeostasis (GO:0001894)	3/129	0.227353	0.669816	0.196828	0.480707	-0.892993	0.357869	ANKRD11;VPS54;BBS4		.	ATPase activity, coupled (GO:0042623)	3/272	0.676837	0.844853	0.610084	0.768959	1.06565	-0.17966	ERCC6L2;YTHDC2;CHD1
	spermatid development (GO:0007286)	2/58	0.168906	0.669816	0.152984	0.480707	-0.892011	0.357476	CELF1;BBS4		.	ubiquitin protein ligase binding (GO:0031625)	2/182	0.677145	0.844853	0.623185	0.768959	1.23623	-0.208418	TRAF5;PIAS1
	regulation of cell cycle process (GO:0010564)	8/481	0.272175	0.669816	0.20649	0.516901	-0.878485	0.352055	SENP6;APP;CENPJ;CSPP1;SMC5;ZNF655;CDK13;BBS4		.	small conjugating protein ligase binding (GO:0044389)	2/182	0.677145	0.844853	0.623185	0.768959	1.24937	-0.210634	TRAF5;PIAS1
	positive regulation of JUN kinase activity (GO:0043507)	2/61	0.182586	0.669816	0.165185	0.480707	-0.871429	0.349228	SPAG9;ZAK		.	dioxygenase activity (GO:0051213)	1/87	0.67333	0.844853	0.636503	0.768959	1.78135	-0.300322	KDM7A
	neurotrophin TRK receptor signaling pathway (GO:0048011)	5/274	0.272026	0.669816	0.222315	0.516901	-0.864122	0.346299	AGO3;AGO4;KIDINS220;SOS1;ARHGEF7		.	voltage-gated potassium channel activity (GO:0005249)	1/86	0.669093	0.844853	0.632284	0.768959	1.78978	-0.301742	KCNAB1
	mRNA transport (GO:0051028)	3/134	0.244249	0.669816	0.211722	0.516901	-0.862364	0.345595	TNKS;UPF3A;THOC2		.	alcohol binding (GO:0043178)	1/89	0.681643	0.844853	0.644797	0.768959	1.81087	-0.305298	TRPC1
	regulation of proteasomal protein catabolic process (GO:0061136)	3/135	0.247653	0.669816	0.21473	0.516901	-0.850517	0.340847	SMC5;TAF1;PIAS1		.	RNA polymerase II transcription regulatory region sequence-specific DNA binding transcription factor activity involved in negative regulation of transcription (GO:0001227)	1/88	0.677513	0.844853	0.640674	0.768959	1.81683	-0.306303	MZF1
	chromosome organization (GO:0051276)	4/204	0.263189	0.669816	0.221093	0.516901	-0.848584	0.340072	DCLRE1C;PAPD7;AKAP8;SMC5		.	protein N-terminus binding (GO:0047485)	1/89	0.681643	0.844853	0.644797	0.768959	1.83005	-0.308531	ERCC5
	regulation of actin filament bundle assembly (GO:0032231)	2/62	0.187183	0.669816	0.169289	0.480707	-0.836291	0.335146	ALMS1;PPFIA1		.	protein phosphatase binding (GO:0019903)	1/94	0.701516	0.866433	0.664718	0.768959	1.83274	-0.262761	FER
	protein complex disassembly (GO:0043241)	3/132	0.237465	0.669816	0.205734	0.480707	-0.83626	0.335134	NAPB;MTRF1;RPL37A		.	PDZ domain binding (GO:0030165)	1/96	0.709114	0.872756	0.672372	0.768959	1.82558	-0.248461	KIDINS220
	activation of MAPKK activity (GO:0000186)	2/60	0.178007	0.669816	0.161098	0.480707	-0.82968	0.332497	KIDINS220;ZAK		.	serine-type endopeptidase inhibitor activity (GO:0004867)	1/98	0.71652	0.878798	0.679853	0.768959	1.85056	-0.239094	APP
	vacuole organization (GO:0007033)	2/62	0.187183	0.669816	0.169289	0.480707	-0.825312	0.330746	EPG5;ATG14		.	structural constituent of cytoskeleton (GO:0005200)	1/100	0.723738	0.884568	0.687163	0.768959	1.81968	-0.223194	SPTBN1
	protein targeting (GO:0006605)	5/273	0.269596	0.669816	0.220221	0.516901	-0.822294	0.329537	ZFYVE16;MTX3;RPL37A;SEC61B;SPTBN1		.	protein homodimerization activity (GO:0042803)	7/653	0.730767	0.884703	0.631333	0.768959	1.1515	-0.141063	CCDC88A;ICE1;FGFR1OP2;MYCBP2;ERCC5;MZF1;LRP6
	nucleocytoplasmic transport (GO:0006913)	4/204	0.263189	0.669816	0.221093	0.516901	-0.814038	0.326228	NEMF;UPF3A;KPNA5;THOC2		.	RNA polymerase II transcription regulatory region sequence-specific DNA binding transcription factor activity involved in positive regulation of transcription (GO:0001228)	2/202	0.731388	0.884703	0.678906	0.798846	1.3142	-0.160995	FUBP1;MZF1
	protein-DNA complex subunit organization (GO:0071824)	3/136	0.251064	0.669816	0.217748	0.516901	-0.780936	0.312962	HP1BP3;TAF1;PIAS1		.	channel regulator activity (GO:0016247)	1/102	0.730773	0.884703	0.694308	0.798846	1.83975	-0.225376	KCNAB1
	regulation of receptor-mediated endocytosis (GO:0048259)	2/64	0.196422	0.669816	0.177549	0.480707	-0.766392	0.307134	CBL;PICALM		.	kinase binding (GO:0019900)	5/487	0.747123	0.895763	0.664949	0.798846	1.22436	-0.134777	SPAG9;CCDC88A;FER;CENPJ;ARHGEF7
	translational initiation (GO:0006413)	3/139	0.261338	0.669816	0.226853	0.516901	-0.721053	0.288964	RBM4;AGO3;RPL37A		.	sequence-specific DNA binding RNA polymerase II transcription factor activity (GO:0000981)	4/397	0.748166	0.895763	0.674857	0.807992	1.23448	-0.135891	FUBP1;RFX3;BRD8;MZF1
	telomere maintenance (GO:0000723)	2/62	0.187183	0.669816	0.169289	0.480707	-0.716329	0.287071	DCLRE1C;SMC5		.	transcription corepressor activity (GO:0003714)	2/208	0.746084	0.895763	0.694268	0.798846	1.28527	-0.141481	TCERG1;PIAS1
	telomere organization (GO:0032200)	2/63	0.191795	0.669816	0.173411	0.480707	-0.700112	0.280572	DCLRE1C;SMC5		.	calcium channel activity (GO:0005262)	1/108	0.750825	0.895899	0.714785	0.852897	1.82326	-0.200427	TRPC1
	cytokine production (GO:0001816)	2/68	0.215058	0.669816	0.194246	0.480707	-0.661543	0.265115	NFATC2IP;PLA2R1		.	oxidoreductase activity, acting on the CH-OH group of donors, NAD or NADP as acceptor (GO:0016616)	1/115	0.772346	0.918465	0.736959	0.876384	1.74873	-0.148732	BDH2
	macromolecular complex disassembly (GO:0032984)	3/142	0.271665	0.669816	0.236031	0.516901	-0.659609	0.26434	NAPB;MTRF1;RPL37A		.	potassium channel activity (GO:0005267)	1/118	0.780992	0.925621	0.74593	0.878041	1.77901	-0.137502	KCNAB1
	BMP signaling pathway (GO:0030509)	2/70	0.224438	0.669816	0.20267	0.480707	-0.65344	0.261868	ZFYVE16;BMPR2		.	G-protein coupled receptor binding (GO:0001664)	2/229	0.792208	0.935762	0.743341	0.878041	1.32458	-0.0879441	USP4;LRP6
	regulation of mRNA processing (GO:0050684)	2/69	0.219744	0.669816	0.198452	0.480707	-0.597864	0.239596	RBM4;RBM25		.	calcium ion transmembrane transporter activity (GO:0015085)	1/127	0.805018	0.947714	0.771059	0.907735	1.6724	-0.0898122	TRPC1
	odontogenesis of dentin-containing tooth (GO:0042475)	2/69	0.219744	0.669816	0.198452	0.480707	-0.574517	0.230239	ANKRD11;LRP6		.	oxidoreductase activity, acting on CH-OH group of donors (GO:0016614)	1/131	0.814836	0.952512	0.781419	0.913727	1.63945	-0.0797633	BDH2
	smoothened signaling pathway (GO:0007224)	2/72	0.233848	0.669816	0.211134	0.480707	-0.57226	0.229335	WDR19;IFT80		.	motor activity (GO:0003774)	1/132	0.817212	0.952512	0.783936	0.913727	1.66387	-0.0809511	BBS4
	cellular response to starvation (GO:0009267)	2/74	0.24328	0.669816	0.219634	0.516901	-0.549211	0.220098	BMPR2;FNIP1		.	UDP-glycosyltransferase activity (GO:0008194)	1/132	0.817212	0.952512	0.783936	0.913727	1.67798	-0.0816377	UGGT2
	receptor metabolic process (GO:0043112)	2/71	0.22914	0.669816	0.206897	0.480707	-0.524821	0.210323	GPRASP1;PICALM		.	potassium ion transmembrane transporter activity (GO:0015079)	1/138	0.830846	0.965207	0.798442	0.927563	1.66372	-0.0589166	KCNAB1
	positive regulation of transmembrane receptor protein serine/threonine kinase signaling pathway (GO:0090100)	2/73	0.238562	0.669816	0.21538	0.480707	-0.519291	0.208107	NOTCH2;BMPR2		.	kinase regulator activity (GO:0019207)	1/141	0.837278	0.966301	0.805328	0.929428	1.64999	-0.0565611	LRP6
	regulation of JUN kinase activity (GO:0043506)	2/75	0.248003	0.669816	0.223894	0.516901	-0.510116	0.20443	SPAG9;ZAK		.	heparin binding (GO:0008201)	1/140	0.835162	0.966301	0.803059	0.929428	1.67164	-0.0573033	APP
	positive regulation of peptidyl-serine phosphorylation (GO:0033138)	2/78	0.262186	0.669816	0.236712	0.516901	-0.479896	0.19232	DOCK7;FNIP1		.	ligand-gated ion channel activity (GO:0015276)	1/145	0.845477	0.969407	0.814148	0.932553	1.66843	-0.05184	TRPC1
	regulation of mRNA metabolic process (GO:1903311)	2/76	0.252729	0.669816	0.228162	0.516901	-0.473191	0.189633	RBM4;RBM25		.	ligand-gated channel activity (GO:0022834)	1/145	0.845477	0.969407	0.814148	0.932553	1.68112	-0.0522343	TRPC1
	multi-organism behavior (GO:0051705)	2/77	0.257457	0.669816	0.232434	0.516901	-0.44384	0.17787	APP;VPS13A		.	carbohydrate binding (GO:0030246)	2/278	0.872212	0.974128	0.832353	0.932553	1.42874	-0.0374503	PLA2R1;IGF2R
	protein localization to plasma membrane (GO:0072659)	2/77	0.257457	0.669816	0.232434	0.516901	-0.442346	0.177271	DENND4C;SPTBN1		.	transferase activity, transferring glycosyl groups (GO:0016757)	2/280	0.874782	0.974128	0.835318	0.932553	1.43518	-0.0376193	TNKS;UGGT2
	regulation of protein complex disassembly (GO:0043244)	2/80	0.271646	0.669816	0.245281	0.516901	-0.413531	0.165724	MTRF1;SPTBN1		.	ATPase activity (GO:0016887)	3/395	0.882435	0.974128	0.836298	0.932553	1.50301	-0.0393971	ERCC6L2;YTHDC2;CHD1
	developmental growth involved in morphogenesis (GO:0060560)	2/79	0.266916	0.669816	0.240995	0.516901	-0.396904	0.159061	APP;LRP6		.	cation channel activity (GO:0005261)	2/285	0.881002	0.974128	0.842526	0.932553	1.53349	-0.0401961	TRPC1;KCNAB1
	neuromuscular process (GO:0050905)	2/79	0.266916	0.669816	0.240995	0.516901	-0.391071	0.156723	APP;HERC1		.	protein heterodimerization activity (GO:0046982)	3/408	0.895313	0.974128	0.851947	0.934222	1.55593	-0.0407842	RALGAPB;NR2C2;SOS1
	antigen processing and presentation of exogenous peptide antigen via MHC class I (GO:0042590)	2/79	0.266916	0.669816	0.240995	0.516901	-0.390162	0.156359	LNPEP;SEC61B		.	metal ion transmembrane transporter activity (GO:0046873)	3/400	0.887546	0.974128	0.842477	0.932553	1.59677	-0.0418548	TRPC1;KCNAB1;ZDHHC17
	multicellular organism growth (GO:0035264)	2/79	0.266916	0.669816	0.240995	0.516901	-0.380331	0.152419	ANKRD11;RBBP6		.	oxidoreductase activity, acting on paired donors, with incorporation or reduction of molecular oxygen (GO:0016705)	1/163	0.877566	0.974128	0.849172	0.932553	1.68458	-0.0441564	KDM7A
	B cell differentiation (GO:0030183)	2/80	0.271646	0.669816	0.245281	0.516901	-0.349364	0.140009	DCLRE1C;FNIP1		.	voltage-gated cation channel activity (GO:0022843)	1/149	0.853264	0.974128	0.82257	0.932553	1.69132	-0.0443331	KCNAB1
	B cell homeostasis (GO:0001782)	1/23	0.255691	0.669816	0.243898	0.516901	1.24893	-0.500514	RC3H1		.	structural constituent of ribosome (GO:0003735)	1/160	0.872721	0.974128	0.843827	0.932553	1.71197	-0.0448745	RPL37A
	regulation of cell proliferation involved in heart morphogenesis (GO:2000136)	1/15	0.175145	0.669816	0.170004	0.480707	1.25479	-0.502859	LRP6		.	RNA polymerase II core promoter proximal region sequence-specific DNA binding transcription factor activity involved in positive regulation of transcription (GO:0001077)	1/151	0.85701	0.974128	0.826638	0.932553	1.72201	-0.0451375	MZF1
	regulation of icosanoid secretion (GO:0032303)	1/15	0.175145	0.669816	0.170004	0.480707	1.32114	-0.529452	PLA2R1		.	cell adhesion molecule binding (GO:0050839)	1/168	0.885237	0.974128	0.857679	0.932553	1.748	-0.0458188	FER
	protein import into nucleus, translocation (GO:0000060)	1/24	0.265192	0.669816	0.252663	0.516901	1.34041	-0.537173	SEC61B		.	metallopeptidase activity (GO:0008237)	1/188	0.911419	0.974128	0.887198	0.942162	1.75778	-0.0460751	LNPEP
	heart valve morphogenesis (GO:0003179)	1/24	0.265192	0.669816	0.252663	0.516901	1.34297	-0.538199	NOTCH2		.	iron ion binding (GO:0005506)	1/172	0.891027	0.974128	0.86414	0.934222	1.76665	-0.0463076	KDM7A
	regulation of response to food (GO:0032095)	1/15	0.175145	0.669816	0.170004	0.480707	1.34709	-0.539848	BBS4		.	gated channel activity (GO:0022836)	2/323	0.919721	0.974128	0.88863	0.942162	1.76989	-0.0463927	TRPC1;KCNAB1
	regulation of smooth muscle cell apoptotic process (GO:0034391)	1/15	0.175145	0.669816	0.170004	0.480707	1.34994	-0.540993	LRP6		.	RNA polymerase II core promoter proximal region sequence-specific DNA binding (GO:0000978)	1/167	0.883742	0.974128	0.856016	0.932553	1.77	-0.0463956	MZF1
	response to sterol (GO:0036314)	1/23	0.255691	0.669816	0.243898	0.516901	1.35641	-0.543587	LRP6		.	core promoter proximal region DNA binding (GO:0001159)	1/178	0.899171	0.974128	0.873289	0.942162	1.78171	-0.0467026	MZF1
	negative regulation of muscle cell apoptotic process (GO:0010656)	1/24	0.265192	0.669816	0.252663	0.516901	1.35917	-0.544691	LRP6		.	core promoter proximal region sequence-specific DNA binding (GO:0000987)	1/176	0.896526	0.974128	0.870309	0.942162	1.79063	-0.0469362	MZF1
	positive regulation of lymphocyte apoptotic process (GO:0070230)	1/15	0.175145	0.669816	0.170004	0.480707	1.36019	-0.545098	FNIP1		.	calmodulin binding (GO:0005516)	1/170	0.888169	0.974128	0.860946	0.934222	1.80229	-0.0472418	SPTBN1
	cartilage morphogenesis (GO:0060536)	1/11	0.131673	0.669816	0.130408	0.480707	1.36458	-0.546861	LRP6		.	coenzyme binding (GO:0050662)	1/188	0.911419	0.974128	0.887198	0.942162	1.803	-0.0472604	BDH2
	regulation of protein import into nucleus, translocation (GO:0033158)	1/17	0.196061	0.669816	0.189124	0.480707	1.3756	-0.551277	UBR5		.	serine-type peptidase activity (GO:0008236)	1/188	0.911419	0.974128	0.887198	0.942162	1.80501	-0.0473133	DPP8
	dorsal/ventral axis specification (GO:0009950)	1/14	0.164485	0.669816	0.160276	0.480707	1.37886	-0.552583	LRP6		.	serine hydrolase activity (GO:0017171)	1/191	0.914795	0.974128	0.891066	0.942162	1.80915	-0.0474216	DPP8
	inflammatory response to antigenic stimulus (GO:0002437)	1/20	0.226448	0.669816	0.216987	0.480707	1.41442	-0.566833	NOTCH2		.	glycosaminoglycan binding (GO:0005539)	1/190	0.913684	0.974128	0.889792	0.942162	1.81342	-0.0475337	APP
	regulation of interferon-gamma-mediated signaling pathway (GO:0060334)	1/24	0.265192	0.669816	0.252663	0.516901	1.41537	-0.567213	PIAS1		.	transferase activity, transferring hexosyl groups (GO:0016758)	1/194	0.918044	0.974128	0.894803	0.942162	1.82713	-0.0478931	UGGT2
	branching involved in mammary gland duct morphogenesis (GO:0060444)	1/24	0.265192	0.669816	0.252663	0.516901	1.41559	-0.567304	LRP6		.	sulfur compound binding (GO:1901681)	1/206	0.92985	0.974128	0.90852	0.948983	1.83588	-0.0481225	APP
	regulation of fatty acid transport (GO:2000191)	1/23	0.255691	0.669816	0.243898	0.516901	1.41584	-0.567401	PLA2R1		.	RNA polymerase II core promoter proximal region sequence-specific DNA binding transcription factor activity (GO:0000982)	1/204	0.928007	0.974128	0.906364	0.948983	1.84847	-0.0484523	MZF1
	ectodermal placode formation (GO:0060788)	1/14	0.164485	0.669816	0.160276	0.480707	1.41999	-0.569066	LRP6		.	voltage-gated channel activity (GO:0022832)	1/189	0.912559	0.974128	0.888502	0.942162	1.84936	-0.0484758	KCNAB1
	positive regulation of leukocyte apoptotic process (GO:2000108)	1/24	0.265192	0.669816	0.252663	0.516901	1.4223	-0.569991	FNIP1		.	voltage-gated ion channel activity (GO:0005244)	1/189	0.912559	0.974128	0.888502	0.942162	1.86312	-0.0488364	KCNAB1
	cell-substrate adherens junction assembly (GO:0007045)	1/23	0.255691	0.669816	0.243898	0.516901	1.42624	-0.571568	ARHGEF7		.	organic acid binding (GO:0043177)	1/201	0.925152	0.974128	0.903035	0.948983	1.86864	-0.0489811	IGF2R
	axis elongation (GO:0003401)	1/18	0.20632	0.669816	0.19852	0.480707	1.43102	-0.573486	LRP6		.	carboxylic acid binding (GO:0031406)	1/200	0.924175	0.974128	0.9019	0.948983	1.86912	-0.0489936	IGF2R
	negative regulation of organic acid transport (GO:0032891)	1/17	0.196061	0.669816	0.189124	0.480707	1.43114	-0.573534	PLA2R1		.	calcium ion binding (GO:0005509)	5/698	0.945683	0.984216	0.908544	0.948983	1.7407	-0.0276942	NOTCH2;ITSN2;C2CD5;NIN;CBL
	regulation of B cell apoptotic process (GO:0002902)	1/16	0.18567	0.669816	0.179619	0.480707	1.43208	-0.57391	FNIP1		.	GTP binding (GO:0005525)	2/385	0.958629	0.984216	0.938002	0.972626	1.75625	-0.0279415	NIN;LRRK1
	regulation of heart morphogenesis (GO:2000826)	1/20	0.226448	0.669816	0.216987	0.480707	1.43591	-0.575444	LRP6		.	guanyl nucleotide binding (GO:0019001)	2/406	0.967112	0.984216	0.94941	0.972626	1.76367	-0.0280595	NIN;LRRK1
	T cell homeostasis (GO:0043029)	1/25	0.274572	0.669816	0.261326	0.549966	1.43697	-0.575868	RC3H1		.	guanyl ribonucleotide binding (GO:0032561)	2/405	0.966749	0.984216	0.948915	0.972626	1.76483	-0.0280781	NIN;LRRK1
	mesenchymal cell differentiation (GO:0048762)	1/23	0.255691	0.669816	0.243898	0.516901	1.43786	-0.576225	LRP6		.	phosphatase activity (GO:0016791)	1/266	0.967815	0.984216	0.954598	0.972626	1.86427	-0.0296601	INPP4A
	regulation of smooth muscle cell differentiation (GO:0051150)	1/17	0.196061	0.669816	0.189124	0.480707	1.44387	-0.578634	PIAS1		.	ion channel activity (GO:0005216)	2/396	0.963304	0.984216	0.94425	0.972626	1.86849	-0.0297273	TRPC1;KCNAB1
	response to cholesterol (GO:0070723)	1/20	0.226448	0.669816	0.216987	0.480707	1.44913	-0.580744	LRP6		.	inorganic cation transmembrane transporter activity (GO:0022890)	3/497	0.954348	0.984216	0.928131	0.966575	1.8691	-0.0297369	TRPC1;KCNAB1;ZDHHC17
	focal adhesion assembly (GO:0048041)	1/23	0.255691	0.669816	0.243898	0.516901	1.45365	-0.582554	ARHGEF7		.	substrate-specific channel activity (GO:0022838)	2/406	0.967112	0.984216	0.94941	0.972626	1.89424	-0.030137	TRPC1;KCNAB1
	negative regulation of embryonic development (GO:0045992)	1/24	0.265192	0.669816	0.252663	0.516901	1.45531	-0.583218	LRP6		.	channel activity (GO:0015267)	2/427	0.973913	0.984216	0.95881	0.972626	1.92207	-0.0305797	TRPC1;KCNAB1
	dopaminergic neuron differentiation (GO:0071542)	1/14	0.164485	0.669816	0.160276	0.480707	1.45704	-0.583913	LRP6		.	cofactor binding (GO:0048037)	1/266	0.967815	0.984216	0.954598	0.972626	1.92734	-0.0306635	BDH2
	regulation of hematopoietic progenitor cell differentiation (GO:1901532)	1/25	0.274572	0.669816	0.261326	0.549966	1.46097	-0.58549	FNIP1		.	passive transmembrane transporter activity (GO:0022803)	2/427	0.973913	0.984216	0.95881	0.972626	1.93509	-0.0307869	TRPC1;KCNAB1
	positive regulation of organic acid transport (GO:0032892)	1/23	0.255691	0.669816	0.243898	0.516901	1.46583	-0.587437	PLA2R1		.	RNA polymerase II regulatory region DNA binding (GO:0001012)	1/288	0.975828	0.984216	0.964913	0.973207	1.94222	-0.0309003	MZF1
	endoplasmic reticulum calcium ion homeostasis (GO:0032469)	1/17	0.196061	0.669816	0.189124	0.480707	1.46709	-0.587942	APP		.	RNA polymerase II regulatory region sequence-specific DNA binding (GO:0000977)	1/284	0.974536	0.984216	0.963228	0.973207	1.94641	-0.0309669	MZF1
	positive regulation of fatty acid transport (GO:2000193)	1/14	0.164485	0.669816	0.160276	0.480707	1.47779	-0.59223	PLA2R1		.	phosphoric ester hydrolase activity (GO:0042578)	1/360	0.99055	0.99055	0.984952	0.984952	1.9376	-0.0183972	INPP4A
	regulation of T-helper cell differentiation (GO:0045622)	1/22	0.246068	0.669816	0.235032	0.516901	1.4793	-0.592835	RC3H1		.	transcription regulatory region sequence-specific DNA binding (GO:0000976)	1/340	0.987729	0.99055	0.980953	0.984411	1.97243	-0.0187279	MZF1
	regulation of DNA-templated transcription, initiation (GO:2000142)	1/17	0.196061	0.669816	0.189124	0.480707	1.47957	-0.592943	TAF1		.	monovalent inorganic cation transmembrane transporter activity (GO:0015077)	1/343	0.9882	0.99055	0.981614	0.984411	2.03453	-0.0193176	KCNAB1
	positive regulation of protein deacetylation (GO:0090312)	1/17	0.196061	0.669816	0.189124	0.480707	1.47992	-0.593083	DYRK1A		.
	Notch receptor processing (GO:0007220)	1/22	0.246068	0.669816	0.235032	0.516901	1.48061	-0.593359	NOTCH2		.
	regulation of appetite (GO:0032098)	1/18	0.20632	0.669816	0.19852	0.480707	1.48158	-0.593749	BBS4		.
	ionotropic glutamate receptor signaling pathway (GO:0035235)	1/24	0.265192	0.669816	0.252663	0.516901	1.48265	-0.594176	APP		.
	protein localization to cytoskeleton (GO:0044380)	1/17	0.196061	0.669816	0.189124	0.480707	1.48971	-0.597005	BBS4		.
	alpha-beta T cell differentiation involved in immune response (GO:0002293)	1/17	0.196061	0.669816	0.189124	0.480707	1.49137	-0.597671	RC3H1		.
	regulation of lamellipodium assembly (GO:0010591)	1/22	0.246068	0.669816	0.235032	0.516901	1.49438	-0.598876	FER		.
	endothelial cell differentiation (GO:0045446)	1/23	0.255691	0.669816	0.243898	0.516901	1.49892	-0.600696	BMPR2		.
	response to interleukin-6 (GO:0070741)	1/22	0.246068	0.669816	0.235032	0.516901	1.49935	-0.600868	FER		.
	atrial septum morphogenesis (GO:0060413)	1/13	0.153687	0.669816	0.150435	0.480707	1.49965	-0.600991	NOTCH2		.
	activation of protein kinase B activity (GO:0032148)	1/20	0.226448	0.669816	0.216987	0.480707	1.50564	-0.603388	CCDC88A		.
	cellular response to interleukin-6 (GO:0071354)	1/18	0.20632	0.669816	0.19852	0.480707	1.50885	-0.604676	FER		.
	regulation of potassium ion transmembrane transporter activity (GO:1901016)	1/25	0.274572	0.669816	0.261326	0.549966	1.51225	-0.60604	KCNAB1		.
	glutamine metabolic process (GO:0006541)	1/23	0.255691	0.669816	0.243898	0.516901	1.51628	-0.607655	CTPS2		.
	regulation of sulfur metabolic process (GO:0042762)	1/17	0.196061	0.669816	0.189124	0.480707	1.51638	-0.607694	PDPR		.
	negative regulation of lipase activity (GO:0060192)	1/14	0.164485	0.669816	0.160276	0.480707	1.51719	-0.608018	PLA2R1		.
	cellular response to sterol (GO:0036315)	1/16	0.18567	0.669816	0.179619	0.480707	1.51884	-0.60868	LRP6		.
	regulation of centrosome cycle (GO:0046605)	1/24	0.265192	0.669816	0.252663	0.516901	1.51935	-0.608885	CENPJ		.
	negative regulation of DNA damage response, signal transduction by p53 class mediator (GO:0043518)	1/13	0.153687	0.669816	0.150435	0.480707	1.5248	-0.611069	DYRK1A		.
	response to arsenic-containing substance (GO:0046685)	1/20	0.226448	0.669816	0.216987	0.480707	1.52571	-0.611432	RBM4		.
	regulation of axon extension involved in axon guidance (GO:0048841)	1/15	0.175145	0.669816	0.170004	0.480707	1.52583	-0.611482	BMPR2		.
	positive regulation of bone resorption (GO:0045780)	1/14	0.164485	0.669816	0.160276	0.480707	1.52637	-0.611695	LRP6		.
	T cell differentiation involved in immune response (GO:0002292)	1/17	0.196061	0.669816	0.189124	0.480707	1.52978	-0.613064	RC3H1		.
	negative regulation of alpha-beta T cell activation (GO:0046636)	1/19	0.216448	0.669816	0.207807	0.480707	1.53082	-0.613481	RC3H1		.
	positive regulation of release of sequestered calcium ion into cytosol (GO:0051281)	1/24	0.265192	0.669816	0.252663	0.516901	1.53265	-0.614216	TRPC1		.
	positive regulation of icosanoid secretion (GO:0032305)	1/12	0.142751	0.669816	0.140479	0.480707	1.53559	-0.615391	PLA2R1		.
	lymph node development (GO:0048535)	1/17	0.196061	0.669816	0.189124	0.480707	1.53593	-0.615527	RC3H1		.
	vascular endothelial growth factor receptor signaling pathway (GO:0048010)	1/24	0.265192	0.669816	0.252663	0.516901	1.53693	-0.615931	BMPR2		.
	regulation of catenin import into nucleus (GO:0035412)	1/23	0.255691	0.669816	0.243898	0.516901	1.53726	-0.616061	UBR5		.
	membrane assembly (GO:0071709)	1/19	0.216448	0.669816	0.207807	0.480707	1.54073	-0.617453	SPTBN1		.
	neuron maturation (GO:0042551)	1/19	0.216448	0.669816	0.207807	0.480707	1.54315	-0.618423	APP		.
	regulation of epidermal growth factor-activated receptor activity (GO:0007176)	1/24	0.265192	0.669816	0.252663	0.516901	1.54542	-0.619333	APP		.
	gastrulation with mouth forming second (GO:0001702)	1/21	0.236321	0.669816	0.226062	0.480707	1.54571	-0.619446	LRP6		.
	regulation of mast cell activation involved in immune response (GO:0033006)	1/19	0.216448	0.669816	0.207807	0.480707	1.54574	-0.619461	FER		.
	peptide biosynthetic process (GO:0043043)	1/23	0.255691	0.669816	0.243898	0.516901	1.54622	-0.619651	BDH2		.
	positive regulation of histone methylation (GO:0031062)	1/25	0.274572	0.669816	0.261326	0.549966	1.55244	-0.622146	PAXBP1		.
	positive regulation of NIK/NF-kappaB signaling (GO:1901224)	1/23	0.255691	0.669816	0.243898	0.516901	1.55525	-0.623271	RC3H1		.
	regulation of response to interferon-gamma (GO:0060330)	1/25	0.274572	0.669816	0.261326	0.549966	1.55618	-0.623645	PIAS1		.
	negative regulation of response to extracellular stimulus (GO:0032105)	1/20	0.226448	0.669816	0.216987	0.480707	1.56358	-0.626609	BBS4
	alpha-beta T cell activation involved in immune response (GO:0002287)	1/17	0.196061	0.669816	0.189124	0.480707	1.56651	-0.627784	RC3H1
	regulation of synaptic vesicle transport (GO:1902803)	1/23	0.255691	0.669816	0.243898	0.516901	1.56768	-0.628252	NAPB
	activin receptor signaling pathway (GO:0032924)	1/21	0.236321	0.669816	0.226062	0.480707	1.57016	-0.629247	BMPR2
	positive regulation of substrate adhesion-dependent cell spreading (GO:1900026)	1/24	0.265192	0.669816	0.252663	0.516901	1.57019	-0.62926	ARHGEF7
	central nervous system projection neuron axonogenesis (GO:0021952)	1/22	0.246068	0.669816	0.235032	0.516901	1.57229	-0.630099	MYCBP2
	positive regulation of ERBB signaling pathway (GO:1901186)	1/21	0.236321	0.669816	0.226062	0.480707	1.57267	-0.630253	SOS1
	execution phase of apoptosis (GO:0097194)	1/20	0.226448	0.669816	0.216987	0.480707	1.57351	-0.630588	TAOK1
	negative regulation of DNA biosynthetic process (GO:2000279)	1/15	0.175145	0.669816	0.170004	0.480707	1.57568	-0.631457	BMPR2
	pigment granule transport (GO:0051904)	1/23	0.255691	0.669816	0.243898	0.516901	1.57842	-0.632557	BBS4
	hindbrain development (GO:0030902)	1/18	0.20632	0.669816	0.19852	0.480707	1.58048	-0.633381	CEP290
	regulation of protein homodimerization activity (GO:0043496)	1/18	0.20632	0.669816	0.19852	0.480707	1.58132	-0.633718	SPAG9
	response to interferon-beta (GO:0035456)	1/18	0.20632	0.669816	0.19852	0.480707	1.58224	-0.634087	XAF1
	negative regulation of cardiac muscle tissue development (GO:0055026)	1/16	0.18567	0.669816	0.179619	0.480707	1.58326	-0.634498	LRP6
	receptor catabolic process (GO:0032801)	1/13	0.153687	0.669816	0.150435	0.480707	1.58369	-0.634669	GPRASP1
	positive regulation of epidermal growth factor receptor signaling pathway (GO:0045742)	1/20	0.226448	0.669816	0.216987	0.480707	1.58409	-0.634828	SOS1
	positive regulation of organelle assembly (GO:1902117)	1/20	0.226448	0.669816	0.216987	0.480707	1.58884	-0.63673	BBS4
	positive regulation of smoothened signaling pathway (GO:0045880)	1/25	0.274572	0.669816	0.261326	0.549966	1.5889	-0.636754	IFT80
	embryonic eye morphogenesis (GO:0048048)	1/21	0.236321	0.669816	0.226062	0.480707	1.59089	-0.637554	LRP6
	negative regulation of actin filament bundle assembly (GO:0032232)	1/13	0.153687	0.669816	0.150435	0.480707	1.59136	-0.637742	PPFIA1
	regulation of T cell receptor signaling pathway (GO:0050856)	1/25	0.274572	0.669816	0.261326	0.549966	1.59186	-0.637944	RC3H1
	regulation of protein sumoylation (GO:0033233)	1/17	0.196061	0.669816	0.189124	0.480707	1.59189	-0.637954	PIAS1
	protein localization to microtubule cytoskeleton (GO:0072698)	1/15	0.175145	0.669816	0.170004	0.480707	1.59343	-0.638571	BBS4
	post-anal tail morphogenesis (GO:0036342)	1/20	0.226448	0.669816	0.216987	0.480707	1.59523	-0.639293	LRP6
	T-helper cell differentiation (GO:0042093)	1/15	0.175145	0.669816	0.170004	0.480707	1.59589	-0.639556	RC3H1
	intraciliary transport (GO:0042073)	1/24	0.265192	0.669816	0.252663	0.516901	1.59848	-0.640596	WDR19
	establishment of melanosome localization (GO:0032401)	1/23	0.255691	0.669816	0.243898	0.516901	1.59942	-0.64097	BBS4
	protein targeting to plasma membrane (GO:0072661)	1/19	0.216448	0.669816	0.207807	0.480707	1.60045	-0.641386	SPTBN1
	innervation (GO:0060384)	1/16	0.18567	0.669816	0.179619	0.480707	1.60384	-0.642742	LRIG2
	mitochondrial DNA metabolic process (GO:0032042)	1/13	0.153687	0.669816	0.150435	0.480707	1.6045	-0.643008	PRIMPOL
	negative regulation of response to nutrient levels (GO:0032108)	1/20	0.226448	0.669816	0.216987	0.480707	1.60719	-0.644084	BBS4
	negative regulation of signal transduction by p53 class mediator (GO:1901797)	1/25	0.274572	0.669816	0.261326	0.549966	1.60739	-0.644167	DYRK1A
	motor neuron axon guidance (GO:0008045)	1/25	0.274572	0.669816	0.261326	0.549966	1.60897	-0.644801	MYCBP2
	regulation of synaptic vesicle exocytosis (GO:2000300)	1/18	0.20632	0.669816	0.19852	0.480707	1.60934	-0.644948	NAPB
	sister chromatid cohesion (GO:0007062)	1/24	0.265192	0.669816	0.252663	0.516901	1.61094	-0.645588	PAPD7
	regulation of DNA methylation (GO:0044030)	1/15	0.175145	0.669816	0.170004	0.480707	1.613	-0.646416	MPHOSPH8
	Golgi to plasma membrane protein transport (GO:0043001)	1/24	0.265192	0.669816	0.252663	0.516901	1.61347	-0.646603	SPTBN1
	actin filament capping (GO:0051693)	1/25	0.274572	0.669816	0.261326	0.549966	1.61374	-0.646713	SPTBN1
	regulation of germinal center formation (GO:0002634)	1/10	0.120454	0.669816	0.120219	0.480707	1.61375	-0.646716	RC3H1
	positive regulation of lamellipodium organization (GO:1902745)	1/15	0.175145	0.669816	0.170004	0.480707	1.61431	-0.646937	ARHGEF7
	regulation of sister chromatid cohesion (GO:0007063)	1/11	0.131673	0.669816	0.130408	0.480707	1.6144	-0.646976	SMC5
	negative regulation of establishment of protein localization to plasma membrane (GO:0090005)	1/14	0.164485	0.669816	0.160276	0.480707	1.61445	-0.646996	PPFIA1
	melanosome transport (GO:0032402)	1/22	0.246068	0.669816	0.235032	0.516901	1.62785	-0.652364	BBS4
	oocyte maturation (GO:0001556)	1/17	0.196061	0.669816	0.189124	0.480707	1.62827	-0.652535	PABPC1L
	regulation of double-strand break repair (GO:2000779)	1/24	0.265192	0.669816	0.252663	0.516901	1.63029	-0.653344	UBR5
	establishment of pigment granule localization (GO:0051905)	1/24	0.265192	0.669816	0.252663	0.516901	1.63479	-0.655145	BBS4
	melanosome localization (GO:0032400)	1/25	0.274572	0.669816	0.261326	0.549966	1.63722	-0.656119	BBS4
	limb development (GO:0060173)	1/19	0.216448	0.669816	0.207807	0.480707	1.6409	-0.657594	BMPR2
	cell migration involved in gastrulation (GO:0042074)	1/14	0.164485	0.669816	0.160276	0.480707	1.64169	-0.657912	LRP6
	homeostasis of number of cells within a tissue (GO:0048873)	1/21	0.236321	0.669816	0.226062	0.480707	1.64315	-0.658497	VPS54
	cellular response to cholesterol (GO:0071397)	1/13	0.153687	0.669816	0.150435	0.480707	1.64496	-0.659221	LRP6
	photoperiodism (GO:0009648)	1/22	0.246068	0.669816	0.235032	0.516901	1.64998	-0.661234	RBM4
	negative regulation of TOR signaling (GO:0032007)	1/22	0.246068	0.669816	0.235032	0.516901	1.65066	-0.661505	FNIP1
	CD4-positive, alpha-beta T cell differentiation involved in immune response (GO:0002294)	1/15	0.175145	0.669816	0.170004	0.480707	1.65087	-0.661592	RC3H1
	regulation of transcription initiation from RNA polymerase II promoter (GO:0060260)	1/15	0.175145	0.669816	0.170004	0.480707	1.65099	-0.66164	TAF1
	regulation of protein targeting to membrane (GO:0090313)	1/22	0.246068	0.669816	0.235032	0.516901	1.65235	-0.662184	C2CD5
	N-terminal protein amino acid modification (GO:0031365)	1/20	0.226448	0.669816	0.216987	0.480707	1.65349	-0.662642	NAA16
	nonribosomal peptide biosynthetic process (GO:0019184)	1/17	0.196061	0.669816	0.189124	0.480707	1.65359	-0.662683	BDH2
	maintenance of protein localization in organelle (GO:0072595)	1/25	0.274572	0.669816	0.261326	0.549966	1.65474	-0.66314	BBS4
	regulation of axon guidance (GO:1902667)	1/17	0.196061	0.669816	0.189124	0.480707	1.6557	-0.663525	BMPR2
	endocytic recycling (GO:0032456)	1/16	0.18567	0.669816	0.179619	0.480707	1.661	-0.665652	EPG5
	activation of Rho GTPase activity (GO:0032862)	1/24	0.265192	0.669816	0.252663	0.516901	1.66888	-0.668808	DOCK7
	positive regulation of glycogen biosynthetic process (GO:0045725)	1/15	0.175145	0.669816	0.170004	0.480707	1.66912	-0.668906	EPM2AIP1
	magnesium ion transport (GO:0015693)	1/15	0.175145	0.669816	0.170004	0.480707	1.67014	-0.669312	ZDHHC17
	negative regulation of receptor-mediated endocytosis (GO:0048261)	1/14	0.164485	0.669816	0.160276	0.480707	1.67019	-0.669331	PICALM
	glycine metabolic process (GO:0006544)	1/18	0.20632	0.669816	0.19852	0.480707	1.67251	-0.670261	PDPR
	positive regulation of protein import into nucleus, translocation (GO:0033160)	1/10	0.120454	0.669816	0.120219	0.480707	1.67679	-0.67198	UBR5
	cortical cytoskeleton organization (GO:0030865)	1/21	0.236321	0.669816	0.226062	0.480707	1.6772	-0.672141	FMNL2
	suckling behavior (GO:0001967)	1/16	0.18567	0.669816	0.179619	0.480707	1.67761	-0.672308	APP
	regulation of cellular amide metabolic process (GO:0034248)	1/16	0.18567	0.669816	0.179619	0.480707	1.67831	-0.672588	PICALM
	negative regulation of RNA splicing (GO:0033119)	1/19	0.216448	0.669816	0.207807	0.480707	1.68	-0.673265	PTBP2
	positive regulation of glycogen metabolic process (GO:0070875)	1/17	0.196061	0.669816	0.189124	0.480707	1.68191	-0.674031	EPM2AIP1
	entrainment of circadian clock (GO:0009649)	1/22	0.246068	0.669816	0.235032	0.516901	1.68488	-0.675219	RBM4
	appendage development (GO:0048736)	1/19	0.216448	0.669816	0.207807	0.480707	1.6883	-0.676589	BMPR2
	brain morphogenesis (GO:0048854)	1/15	0.175145	0.669816	0.170004	0.480707	1.68832	-0.676598	BBS4
	reflex (GO:0060004)	1/19	0.216448	0.669816	0.207807	0.480707	1.68834	-0.676607	SATB1
	nucleotide-excision repair, DNA damage removal (GO:0000718)	1/21	0.236321	0.669816	0.226062	0.480707	1.68848	-0.676662	ERCC5
	histone H3-K4 methylation (GO:0051568)	1/25	0.274572	0.669816	0.261326	0.549966	1.69168	-0.677944	KMT2C
	regulation of coenzyme metabolic process (GO:0051196)	1/14	0.164485	0.669816	0.160276	0.480707	1.69235	-0.678212	PDPR
	microtubule polymerization or depolymerization (GO:0031109)	1/14	0.164485	0.669816	0.160276	0.480707	1.6929	-0.678436	CENPJ
	centrosome localization (GO:0051642)	1/14	0.164485	0.669816	0.160276	0.480707	1.69417	-0.678943	NIN
	phosphatidylinositol-3-phosphate biosynthetic process (GO:0036092)	1/15	0.175145	0.669816	0.170004	0.480707	1.69489	-0.67923	INPP4A
	double-strand break repair via nonhomologous end joining (GO:0006303)	1/18	0.20632	0.669816	0.19852	0.480707	1.69514	-0.679331	SMC5
	regulation of acyl-CoA biosynthetic process (GO:0050812)	1/13	0.153687	0.669816	0.150435	0.480707	1.6971	-0.680118	PDPR
	regulation of gene expression by genetic imprinting (GO:0006349)	1/19	0.216448	0.669816	0.207807	0.480707	1.69806	-0.680503	ARID4B
	cortical actin cytoskeleton organization (GO:0030866)	1/19	0.216448	0.669816	0.207807	0.480707	1.69814	-0.680533	FMNL2
	positive regulation of bone remodeling (GO:0046852)	1/14	0.164485	0.669816	0.160276	0.480707	1.69866	-0.680744	LRP6
	embryonic camera-type eye morphogenesis (GO:0048596)	1/15	0.175145	0.669816	0.170004	0.480707	1.70007	-0.681308	LRP6
	genetic imprinting (GO:0071514)	1/25	0.274572	0.669816	0.261326	0.549966	1.70576	-0.683588	ARID4B
	positive regulation of cell cycle G2/M phase transition (GO:1902751)	1/14	0.164485	0.669816	0.160276	0.480707	1.70734	-0.684221	APP
	regulation of telomere maintenance (GO:0032204)	1/16	0.18567	0.669816	0.179619	0.480707	1.70887	-0.684833	TNKS
	non-recombinational repair (GO:0000726)	1/18	0.20632	0.669816	0.19852	0.480707	1.71149	-0.685884	SMC5
	negative regulation of translational initiation (GO:0045947)	1/18	0.20632	0.669816	0.19852	0.480707	1.71396	-0.686876	RBM4
	regulation of centrosome duplication (GO:0010824)	1/20	0.226448	0.669816	0.216987	0.480707	1.71561	-0.687535	CENPJ
	protein ADP-ribosylation (GO:0006471)	1/21	0.236321	0.669816	0.226062	0.480707	1.71691	-0.688055	TNKS
	histone H3-K9 modification (GO:0061647)	1/14	0.164485	0.669816	0.160276	0.480707	1.72031	-0.68942	ARID4B
	protein localization to cell surface (GO:0034394)	1/18	0.20632	0.669816	0.19852	0.480707	1.72044	-0.68947	USP4
	DNA integration (GO:0015074)	1/20	0.226448	0.669816	0.216987	0.480707	1.72067	-0.689561	NYNRIN
	DNA excision (GO:0044349)	1/21	0.236321	0.669816	0.226062	0.480707	1.72249	-0.690294	ERCC5
	protein palmitoylation (GO:0018345)	1/25	0.274572	0.669816	0.261326	0.549966	1.72387	-0.690845	ZDHHC17
	negative regulation of appetite (GO:0032099)	1/10	0.120454	0.669816	0.120219	0.480707	1.72438	-0.691051	BBS4
	negative regulation of protein localization to plasma membrane (GO:1903077)	1/18	0.20632	0.669816	0.19852	0.480707	1.7258	-0.69162	PPFIA1
	response to leptin (GO:0044321)	1/12	0.142751	0.669816	0.140479	0.480707	1.72593	-0.69167	BBS4
	striatum development (GO:0021756)	1/11	0.131673	0.669816	0.130408	0.480707	1.72654	-0.691916	BBS4
	secondary metabolite biosynthetic process (GO:0044550)	1/13	0.153687	0.669816	0.150435	0.480707	1.73002	-0.693312	BDH2
	regulation of microtubule-based movement (GO:0060632)	1/15	0.175145	0.669816	0.170004	0.480707	1.73052	-0.69351	BBS4
	lipoprotein transport (GO:0042953)	1/13	0.153687	0.669816	0.150435	0.480707	1.73765	-0.696368	ZDHHC17
	cerebellar Purkinje cell differentiation (GO:0021702)	1/13	0.153687	0.669816	0.150435	0.480707	1.7378	-0.696428	HERC1
	peptidyl-lysine trimethylation (GO:0018023)	1/19	0.216448	0.669816	0.207807	0.480707	1.74032	-0.697439	ARID4B
	regulation of glycogen (starch) synthase activity (GO:2000465)	1/8	0.0975788	0.669816	0.099484	0.480707	1.74221	-0.698194	EPM2AIP1
	postreplication repair (GO:0006301)	1/21	0.236321	0.669816	0.226062	0.480707	1.74735	-0.700257	PRIMPOL
	pyrimidine ribonucleoside triphosphate biosynthetic process (GO:0009209)	1/19	0.216448	0.669816	0.207807	0.480707	1.74837	-0.700663	CTPS2
	entrainment of circadian clock by photoperiod (GO:0043153)	1/18	0.20632	0.669816	0.19852	0.480707	1.74894	-0.700892	RBM4
	positive regulation of protein targeting to membrane (GO:0090314)	1/17	0.196061	0.669816	0.189124	0.480707	1.75033	-0.701451	C2CD5
	CTP metabolic process (GO:0046036)	1/18	0.20632	0.669816	0.19852	0.480707	1.75296	-0.702504	CTPS2
	histone H4-K16 acetylation (GO:0043984)	1/19	0.216448	0.669816	0.207807	0.480707	1.75704	-0.70414	MSL1
	epithelial cell maturation (GO:0002070)	1/16	0.18567	0.669816	0.179619	0.480707	1.75844	-0.704699	RFX3
	histone lysine demethylation (GO:0070076)	1/24	0.265192	0.669816	0.252663	0.516901	1.75874	-0.704821	KDM7A
	thalamus development (GO:0021794)	1/12	0.142751	0.669816	0.140479	0.480707	1.76711	-0.708176	LRP6
	regulation of cofactor metabolic process (GO:0051193)	1/14	0.164485	0.669816	0.160276	0.480707	1.76788	-0.708484	PDPR
	pyrimidine nucleoside triphosphate biosynthetic process (GO:0009148)	1/22	0.246068	0.669816	0.235032	0.516901	1.77002	-0.70934	CTPS2
	regulation of transcription from RNA polymerase III promoter (GO:0006359)	1/22	0.246068	0.669816	0.235032	0.516901	1.77104	-0.709751	ICE1
	epithelial cilium movement (GO:0003351)	1/20	0.226448	0.669816	0.216987	0.480707	1.78064	-0.713597	RFX3
	protein localization to vacuole (GO:0072665)	1/14	0.164485	0.669816	0.160276	0.480707	1.78162	-0.713988	ZFYVE16
	insulin-like growth factor receptor signaling pathway (GO:0048009)	1/14	0.164485	0.669816	0.160276	0.480707	1.7825	-0.714342	IGF2R
	CTP biosynthetic process (GO:0006241)	1/18	0.20632	0.669816	0.19852	0.480707	1.78553	-0.715557	CTPS2
	negative regulation of B cell proliferation (GO:0030889)	1/15	0.175145	0.669816	0.170004	0.480707	1.78817	-0.716616	RC3H1
	embryonic camera-type eye development (GO:0031076)	1/14	0.164485	0.669816	0.160276	0.480707	1.79598	-0.719744	WDR19
	positive regulation of metaphase/anaphase transition of cell cycle (GO:1902101)	1/8	0.0975788	0.669816	0.099484	0.480707	1.79786	-0.720498	SMC5
	peptidyl-arginine modification (GO:0018195)	1/14	0.164485	0.669816	0.160276	0.480707	1.79998	-0.721349	FBXO11
	regulation of platelet-derived growth factor receptor signaling pathway (GO:0010640)	1/12	0.142751	0.669816	0.140479	0.480707	1.80662	-0.724007	LRIG2
	nucleobase-containing small molecule interconversion (GO:0015949)	1/18	0.20632	0.669816	0.19852	0.480707	1.80803	-0.724573	CTPS2
	histone demethylation (GO:0016577)	1/25	0.274572	0.669816	0.261326	0.549966	1.80979	-0.725277	KDM7A
	genitalia morphogenesis (GO:0035112)	1/11	0.131673	0.669816	0.130408	0.480707	1.81116	-0.725828	LRP6
	nonmotile primary cilium assembly (GO:0035058)	1/12	0.142751	0.669816	0.140479	0.480707	1.81526	-0.727469	BBS4
	positive regulation of chromosome segregation (GO:0051984)	1/12	0.142751	0.669816	0.140479	0.480707	1.81806	-0.728595	SMC5
	somite development (GO:0061053)	1/10	0.120454	0.669816	0.120219	0.480707	1.82148	-0.729962	RBBP6
	positive regulation of viral genome replication (GO:0045070)	1/18	0.20632	0.669816	0.19852	0.480707	1.82341	-0.730736	YTHDC2
	pyrimidine ribonucleoside triphosphate metabolic process (GO:0009208)	1/20	0.226448	0.669816	0.216987	0.480707	1.82564	-0.73163	CTPS2
	regulation of amyloid precursor protein catabolic process (GO:1902991)	1/13	0.153687	0.669816	0.150435	0.480707	1.82865	-0.732837	PICALM
	chondrocyte development (GO:0002063)	1/15	0.175145	0.669816	0.170004	0.480707	1.83188	-0.73413	BMPR2
	replication fork processing (GO:0031297)	1/13	0.153687	0.669816	0.150435	0.480707	1.83543	-0.735555	PRIMPOL
	maintenance of fidelity involved in DNA-dependent DNA replication (GO:0045005)	1/18	0.20632	0.669816	0.19852	0.480707	1.83973	-0.737278	PRIMPOL
	negative regulation of response to food (GO:0032096)	1/10	0.120454	0.669816	0.120219	0.480707	1.84066	-0.737649	BBS4
	regulation of spindle organization (GO:0090224)	1/12	0.142751	0.669816	0.140479	0.480707	1.84485	-0.73933	SENP6
	translesion synthesis (GO:0019985)	1/13	0.153687	0.669816	0.150435	0.480707	1.84739	-0.740348	PRIMPOL
	protein localization to lysosome (GO:0061462)	1/14	0.164485	0.669816	0.160276	0.480707	1.84839	-0.740747	ZFYVE16
	SCF-dependent proteasomal ubiquitin-dependent protein catabolic process (GO:0031146)	1/18	0.20632	0.669816	0.19852	0.480707	1.85002	-0.741399	FBXO9
	regulation of vesicle fusion (GO:0031338)	1/17	0.196061	0.669816	0.189124	0.480707	1.85463	-0.743247	C2CD5
	NLS-bearing protein import into nucleus (GO:0006607)	1/14	0.164485	0.669816	0.160276	0.480707	1.86169	-0.746076	KPNA5
	establishment of nucleus localization (GO:0040023)	1/11	0.131673	0.669816	0.130408	0.480707	1.86984	-0.749343	CDC42BPA
	clathrin coat assembly (GO:0048268)	1/15	0.175145	0.669816	0.170004	0.480707	1.87085	-0.74975	PICALM
	response to folic acid (GO:0051593)	1/11	0.131673	0.669816	0.130408	0.480707	1.87818	-0.752685	LRP6
	musculoskeletal movement (GO:0050881)	1/12	0.142751	0.669816	0.140479	0.480707	1.88185	-0.754156	VPS54
	serine family amino acid catabolic process (GO:0009071)	1/14	0.164485	0.669816	0.160276	0.480707	1.88536	-0.755565	PDPR
	negative regulation of alpha-beta T cell differentiation (GO:0046639)	1/11	0.131673	0.669816	0.130408	0.480707	1.88584	-0.755756	RC3H1
	maintenance of protein location in nucleus (GO:0051457)	1/15	0.175145	0.669816	0.170004	0.480707	1.90414	-0.763088	BBS4
	regulation of Wnt signaling pathway, planar cell polarity pathway (GO:2000095)	1/11	0.131673	0.669816	0.130408	0.480707	1.91092	-0.765805	LRP6
	Notch signaling involved in heart development (GO:0061314)	1/9	0.109089	0.669816	0.109912	0.480707	1.92045	-0.769624	NOTCH2
	spliceosomal tri-snRNP complex assembly (GO:0000244)	1/11	0.131673	0.669816	0.130408	0.480707	1.93922	-0.77715	USP4
	positive regulation of G2/M transition of mitotic cell cycle (GO:0010971)	1/14	0.164485	0.669816	0.160276	0.480707	1.94169	-0.778139	APP
	negative regulation of CD4-positive, alpha-beta T cell activation (GO:2000515)	1/10	0.120454	0.669816	0.120219	0.480707	1.94307	-0.778689	RC3H1
	regulation of centriole replication (GO:0046599)	1/9	0.109089	0.669816	0.109912	0.480707	1.96306	-0.786702	CENPJ
	positive regulation of catenin import into nucleus (GO:0035413)	1/11	0.131673	0.669816	0.130408	0.480707	1.96442	-0.787248	UBR5
	UV protection (GO:0009650)	1/12	0.142751	0.669816	0.140479	0.480707	1.96909	-0.789117	ERCC5
	COPII vesicle coating (GO:0048208)	1/15	0.175145	0.669816	0.170004	0.480707	1.975	-0.791487	SEC31A
	radial glial cell differentiation (GO:0060019)	1/8	0.0975788	0.669816	0.099484	0.480707	1.97919	-0.793167	LRP6
	mitochondrial DNA replication (GO:0006264)	1/10	0.120454	0.669816	0.120219	0.480707	1.98022	-0.793579	PRIMPOL
	cellular response to gamma radiation (GO:0071480)	1/14	0.164485	0.669816	0.160276	0.480707	1.98473	-0.795384	ATR
	establishment of protein localization to vacuole (GO:0072666)	1/11	0.131673	0.669816	0.130408	0.480707	1.99144	-0.798074	ZFYVE16
	regulation of phospholipase A2 activity (GO:0032429)	1/9	0.109089	0.669816	0.109912	0.480707	1.99586	-0.799845	PLA2R1
	otic vesicle formation (GO:0030916)	1/8	0.0975788	0.669816	0.099484	0.480707	1.99762	-0.800553	CEP290
	regulation of beta-amyloid formation (GO:1902003)	1/11	0.131673	0.669816	0.130408	0.480707	2.00493	-0.803482	PICALM
	response to UV-C (GO:0010225)	1/11	0.131673	0.669816	0.130408	0.480707	2.00738	-0.804462	ERCC5
	positive regulation of fibroblast migration (GO:0010763)	1/8	0.0975788	0.669816	0.099484	0.480707	2.01197	-0.806303	ARHGEF7
	positive regulation of transcription from RNA polymerase III promoter (GO:0045945)	1/11	0.131673	0.669816	0.130408	0.480707	2.01673	-0.808211	ICE1
	multicellular organismal movement (GO:0050879)	1/12	0.142751	0.669816	0.140479	0.480707	2.02978	-0.813439	VPS54
	negative regulation of DNA repair (GO:0045738)	1/8	0.0975788	0.669816	0.099484	0.480707	2.03046	-0.813714	UBR5
	positive regulation of transcription initiation from RNA polymerase II promoter (GO:0060261)	1/10	0.120454	0.669816	0.120219	0.480707	2.03208	-0.81436	TAF1
	cellular response to leptin stimulus (GO:0044320)	1/10	0.120454	0.669816	0.120219	0.480707	2.04152	-0.818144	BBS4
	histone H3-K9 methylation (GO:0051567)	1/12	0.142751	0.669816	0.140479	0.480707	2.04329	-0.818854	ARID4B
	neurofilament cytoskeleton organization (GO:0060052)	1/10	0.120454	0.669816	0.120219	0.480707	2.04891	-0.821106	VPS54
	positive regulation of mitotic metaphase/anaphase transition (GO:0045842)	1/8	0.0975788	0.669816	0.099484	0.480707	2.0624	-0.826513	SMC5
	positive regulation of cellular amide metabolic process (GO:0034250)	1/9	0.109089	0.669816	0.109912	0.480707	2.08273	-0.834662	PICALM
	positive regulation of DNA-templated transcription, initiation (GO:2000144)	1/11	0.131673	0.669816	0.130408	0.480707	2.1108	-0.84591	TAF1
	organelle membrane fusion (GO:0090174)	1/10	0.120454	0.669816	0.120219	0.480707	2.11084	-0.845926	TECPR1
	alternative mRNA splicing, via spliceosome (GO:0000380)	1/12	0.142751	0.669816	0.140479	0.480707	2.11112	-0.846037	CDK13
	mating behavior (GO:0007617)	1/10	0.120454	0.669816	0.120219	0.480707	2.1185	-0.848993	APP
	autophagic vacuole fusion (GO:0000046)	1/8	0.0975788	0.669816	0.099484	0.480707	2.12434	-0.851334	TECPR1
	regulation of translation in response to stress (GO:0043555)	1/11	0.131673	0.669816	0.130408	0.480707	2.13428	-0.855318	RBM4
	regulation of acetyl-CoA biosynthetic process from pyruvate (GO:0010510)	1/12	0.142751	0.669816	0.140479	0.480707	2.13675	-0.85631	PDPR
	negative regulation of stress fiber assembly (GO:0051497)	1/10	0.120454	0.669816	0.120219	0.480707	2.13755	-0.856629	PPFIA1
	negative regulation of CD4-positive, alpha-beta T cell differentiation (GO:0043371)	1/8	0.0975788	0.669816	0.099484	0.480707	2.13929	-0.857327	RC3H1
	protein targeting to lysosome (GO:0006622)	1/11	0.131673	0.669816	0.130408	0.480707	2.15876	-0.86513	ZFYVE16
	cellular copper ion homeostasis (GO:0006878)	1/12	0.142751	0.669816	0.140479	0.480707	2.17897	-0.873228	APP
	interleukin-6-mediated signaling pathway (GO:0070102)	1/9	0.109089	0.669816	0.109912	0.480707	2.18026	-0.873744	FER
	positive regulation of protein sumoylation (GO:0033235)	1/11	0.131673	0.669816	0.130408	0.480707	2.19368	-0.879125	PIAS1
	N-terminal protein amino acid acetylation (GO:0006474)	1/10	0.120454	0.669816	0.120219	0.480707	2.21137	-0.886214	NAA16
	poly(A)+ mRNA export from nucleus (GO:0016973)	1/9	0.109089	0.669816	0.109912	0.480707	2.21754	-0.888685	THOC2
	import into cell (GO:0098657)	1/9	0.109089	0.669816	0.109912	0.480707	2.2209	-0.890032	PICALM
	antigen processing and presentation of exogenous peptide antigen via MHC class I, TAP-independent (GO:0002480)	1/9	0.109089	0.669816	0.109912	0.480707	2.22478	-0.891587	LNPEP
	iron ion import (GO:0097286)	1/8	0.0975788	0.669816	0.099484	0.480707	2.23064	-0.893936	PICALM
	positive regulation of mitotic sister chromatid separation (GO:1901970)	1/8	0.0975788	0.669816	0.099484	0.480707	2.23383	-0.895212	SMC5
	artery development (GO:0060840)	1/9	0.109089	0.669816	0.109912	0.480707	2.25167	-0.902365	BMPR2
	lymphangiogenesis (GO:0001946)	1/10	0.120454	0.669816	0.120219	0.480707	2.25309	-0.902933	BMPR2
	regulation of translational termination (GO:0006449)	1/8	0.0975788	0.669816	0.099484	0.480707	2.28307	-0.914948	MTRF1
	viral mRNA export from host cell nucleus (GO:0046784)	1/8	0.0975788	0.669816	0.099484	0.480707	2.29378	-0.919239	THOC2
	positive regulation of vesicle fusion (GO:0031340)	1/8	0.0975788	0.669816	0.099484	0.480707	2.30094	-0.92211	C2CD5
	tyrosine phosphorylation of STAT protein (GO:0007260)	1/9	0.109089	0.669816	0.109912	0.480707	2.30228	-0.922647	FER
	activation of Rac GTPase activity (GO:0032863)	1/10	0.120454	0.669816	0.120219	0.480707	2.30996	-0.925723	DOCK7
	snRNA transcription (GO:0009301)	1/10	0.120454	0.669816	0.120219	0.480707	2.31862	-0.929194	ICE1
	protein targeting to vacuole (GO:0006623)	1/11	0.131673	0.669816	0.130408	0.480707	2.33411	-0.935401	ZFYVE16
	negative regulation of T-helper cell differentiation (GO:0045623)	1/8	0.0975788	0.669816	0.099484	0.480707	2.3396	-0.937601	RC3H1
	regulation of cilium movement (GO:0003352)	1/9	0.109089	0.669816	0.109912	0.480707	2.33984	-0.937697	BBS4
	negative regulation of mast cell activation (GO:0033004)	1/8	0.0975788	0.669816	0.099484	0.480707	2.35838	-0.945129	FER
	prenylation (GO:0097354)	1/11	0.131673	0.669816	0.130408	0.480707	2.37151	-0.950389	PTAR1
	interkinetic nuclear migration (GO:0022027)	1/8	0.0975788	0.669816	0.099484	0.480707	2.3743	-0.951508	DOCK7
	toxin transport (GO:1901998)	1/9	0.109089	0.669816	0.109912	0.480707	2.37747	-0.952778	LRP6
	negative regulation of fatty acid transport (GO:2000192)	1/8	0.0975788	0.669816	0.099484	0.480707	2.39738	-0.960755	PLA2R1
	cilium or flagellum-dependent cell motility (GO:0001539)	1/11	0.131673	0.669816	0.130408	0.480707	2.40201	-0.962613	RFX3
	protein prenylation (GO:0018342)	1/11	0.131673	0.669816	0.130408	0.480707	2.43325	-0.97513	PTAR1
	histone H3-K36 demethylation (GO:0070544)	1/8	0.0975788	0.669816	0.099484	0.480707	2.43554	-0.976048	KDM7A
	synaptic vesicle maturation (GO:0016188)	1/8	0.0975788	0.669816	0.099484	0.480707	2.44865	-0.981304	PICALM
	retinal rod cell development (GO:0046548)	1/9	0.109089	0.669816	0.109912	0.480707	2.46267	-0.986922	BBS4
	primitive streak formation (GO:0090009)	1/9	0.109089	0.669816	0.109912	0.480707	2.47154	-0.990479	LRP6
	cytoplasmic mRNA processing body assembly (GO:0033962)	1/9	0.109089	0.669816	0.109912	0.480707	2.49073	-0.998169	RC3H1
	regulation of telomere maintenance via telomerase (GO:0032210)	1/8	0.0975788	0.669816	0.099484	0.480707	2.49976	-1.00179	TNKS
	negative regulation of amyloid precursor protein catabolic process (GO:1902992)	1/8	0.0975788	0.669816	0.099484	0.480707	2.52423	-1.01159	PICALM
	regulation of Wnt signaling pathway involved in heart development (GO:0003307)	1/8	0.0975788	0.669816	0.099484	0.480707	2.53748	-1.0169	LRP6
	activated T cell proliferation (GO:0050798)	1/8	0.0975788	0.669816	0.099484	0.480707	2.53993	-1.01789	SATB1
	embryonic retina morphogenesis in camera-type eye (GO:0060059)	1/8	0.0975788	0.669816	0.099484	0.480707	2.56104	-1.02634	LRP6
	histone H3-K9 demethylation (GO:0033169)	1/9	0.109089	0.669816	0.109912	0.480707	2.61685	-1.04871	KDM7A
	peptidyl-arginine N-methylation (GO:0035246)	1/9	0.109089	0.669816	0.109912	0.480707	2.61984	-1.04991	FBXO11
	peptidyl-arginine methylation (GO:0018216)	1/9	0.109089	0.669816	0.109912	0.480707	2.65305	-1.06322	FBXO11
	neuron remodeling (GO:0016322)	1/8	0.0975788	0.669816	0.099484	0.480707	2.65995	-1.06598	APP
	nerve growth factor signaling pathway (GO:0038180)	1/8	0.0975788	0.669816	0.099484	0.480707	2.66488	-1.06796	KIDINS220
	protein localization to endosome (GO:0036010)	1/8	0.0975788	0.669816	0.099484	0.480707	2.70109	-1.08247	ACAP2
	epithelial cilium movement involved in determination of left/right asymmetry (GO:0060287)	1/8	0.0975788	0.669816	0.099484	0.480707	2.76254	-1.1071	RFX3
	negative regulation of immune effector process (GO:0002698)	2/81	0.276374	0.672072	0.24957	0.549966	-0.355666	0.141338	FER;RC3H1
	lymphocyte proliferation (GO:0046651)	2/81	0.276374	0.672072	0.24957	0.549966	-0.274141	0.108941	SATB1;RC3H1
	neurotrophin signaling pathway (GO:0038179)	5/278	0.281792	0.672074	0.23075	0.558465	-0.809747	0.321783	AGO3;KIDINS220;AGO4;SOS1;ARHGEF7
	protein localization to membrane (GO:0072657)	5/276	0.2769	0.672074	0.22652	0.549966	-0.740217	0.294153	WDR19;RPL37A;DENND4C;SEC61B;SPTBN1
	nuclear transport (GO:0051169)	4/209	0.277268	0.672074	0.233409	0.558465	-0.695617	0.276429	NEMF;UPF3A;KPNA5;THOC2
	positive regulation of pathway-restricted SMAD protein phosphorylation (GO:0010862)	1/26	0.283833	0.672074	0.26989	0.561476	1.47034	-0.584296	BMPR2
	positive regulation of embryonic development (GO:0040019)	1/26	0.283833	0.672074	0.26989	0.561476	1.47175	-0.584856	NR2C2
	positive regulation of axon extension (GO:0045773)	1/26	0.283833	0.672074	0.26989	0.561476	1.49258	-0.593132	BMPR2
	stem cell division (GO:0017145)	1/26	0.283833	0.672074	0.26989	0.561476	1.50158	-0.596711	TIAL1
	positive regulation of tissue remodeling (GO:0034105)	1/26	0.283833	0.672074	0.26989	0.561476	1.50861	-0.599502	LRP6
	negative regulation of autophagy (GO:0010507)	1/26	0.283833	0.672074	0.26989	0.561476	1.53515	-0.610048	HERC1
	negative regulation of T cell differentiation (GO:0045581)	1/26	0.283833	0.672074	0.26989	0.561476	1.59094	-0.632218	RC3H1
	telomere maintenance via recombination (GO:0000722)	1/26	0.283833	0.672074	0.26989	0.561476	1.61466	-0.641645	SMC5
	pigment granule localization (GO:0051875)	1/26	0.283833	0.672074	0.26989	0.561476	1.63306	-0.648958	BBS4
	protein localization to chromosome (GO:0034502)	1/26	0.283833	0.672074	0.26989	0.561476	1.6401	-0.651756	TNKS
	regulation of neuron migration (GO:2001222)	1/26	0.283833	0.672074	0.26989	0.561476	1.64705	-0.654516	ZSWIM6
	pyrimidine nucleoside triphosphate metabolic process (GO:0009147)	1/26	0.283833	0.672074	0.26989	0.561476	1.65649	-0.65827	CTPS2
	cell differentiation in hindbrain (GO:0021533)	1/26	0.283833	0.672074	0.26989	0.561476	1.65757	-0.658696	HERC1
	pyrimidine ribonucleoside biosynthetic process (GO:0046132)	1/26	0.283833	0.672074	0.26989	0.561476	1.66616	-0.662112	CTPS2
	positive regulation of ossification (GO:0045778)	2/83	0.285826	0.674707	0.258154	0.561476	-0.281238	0.11066	BMPR2;LRP6
	mononuclear cell proliferation (GO:0032943)	2/83	0.285826	0.674707	0.258154	0.561476	-0.241899	0.0951816	SATB1;RC3H1
	insulin receptor signaling pathway (GO:0008286)	3/148	0.292443	0.681091	0.254573	0.561476	-0.615457	0.236372	C2CD5;FER;SOS1
	regulation of proteolysis involved in cellular protein catabolic process (GO:1903050)	3/148	0.292443	0.681091	0.254573	0.561476	-0.61299	0.235425	SMC5;TAF1;PIAS1
	regulation of JNK cascade (GO:0046328)	3/148	0.292443	0.681091	0.254573	0.561476	-0.599831	0.230371	SPAG9;ZAK;TAOK1
	negative regulation of lipid transport (GO:0032369)	1/27	0.292976	0.681091	0.278354	0.561476	1.41046	-0.541703	PLA2R1
	negative regulation of adaptive immune response based on somatic recombination of immune receptors built from immunoglobulin superfamily domains (GO:0002823)	1/27	0.292976	0.681091	0.278354	0.561476	1.42337	-0.54666	RC3H1
	regulation of mast cell activation (GO:0033003)	1/27	0.292976	0.681091	0.278354	0.561476	1.48983	-0.572185	FER
	regulation of NIK/NF-kappaB signaling (GO:1901222)	1/27	0.292976	0.681091	0.278354	0.561476	1.51753	-0.582821	RC3H1
	pyrimidine ribonucleotide biosynthetic process (GO:0009220)	1/27	0.292976	0.681091	0.278354	0.561476	1.61539	-0.620405	CTPS2
	protein demethylation (GO:0006482)	1/27	0.292976	0.681091	0.278354	0.561476	1.68367	-0.646629	KDM7A
	protein dealkylation (GO:0008214)	1/27	0.292976	0.681091	0.278354	0.561476	1.71135	-0.657259	KDM7A
	blood vessel development (GO:0001568)	2/85	0.295265	0.684335	0.266743	0.561476	-0.244587	0.0927735	NOTCH2;BMPR2
	mRNA 3'-end processing (GO:0031124)	2/85	0.295265	0.684335	0.266743	0.561476	-0.212825	0.0807262	APP;PABPC1L
	regulation of stem cell proliferation (GO:0072091)	2/86	0.299978	0.693162	0.271038	0.561476	-0.340313	0.124722	AGO3;LRP6
	cell-type specific apoptotic process (GO:0097285)	2/86	0.299978	0.693162	0.271038	0.561476	-0.222397	0.0815066	APP;XIAP
	regulation of CD4-positive, alpha-beta T cell differentiation (GO:0043370)	1/28	0.302002	0.693655	0.286722	0.561476	1.37163	-0.501715	RC3H1
	negative regulation of blood circulation (GO:1903523)	1/28	0.302002	0.693655	0.286722	0.561476	1.48608	-0.54358	BMPR2
	heme metabolic process (GO:0042168)	1/28	0.302002	0.693655	0.286722	0.561476	1.56402	-0.572087	BDH2
	autophagic vacuole assembly (GO:0000045)	1/28	0.302002	0.693655	0.286722	0.561476	1.58484	-0.579704	ATG14
	regulation of binding (GO:0051098)	4/218	0.302898	0.69467	0.255981	0.561476	-0.630316	0.229636	SPAG9;APP;TNKS;ATR
	regulation of intracellular protein transport (GO:0033157)	4/219	0.305764	0.697063	0.258517	0.561476	-0.716472	0.25856	C2CD5;ICE1;UBR5;CEP290
	response to peptide hormone (GO:0043434)	6/364	0.320321	0.697063	0.258015	0.561476	-0.641549	0.231522	EPM2AIP1;C2CD5;FER;DENND4C;SOS1;LRP6
	DNA-templated transcription, initiation (GO:0006352)	4/220	0.308632	0.697063	0.261058	0.561476	-0.628708	0.226888	NOTCH2;MED14;NR2C2;TAF1
	establishment of protein localization to organelle (GO:0072594)	5/292	0.316458	0.697063	0.260959	0.561476	-0.62165	0.224341	ZFYVE16;MTX3;RPL37A;KPNA5;SEC61B
	nucleic acid transport (GO:0050657)	3/153	0.30984	0.697063	0.27018	0.561476	-0.551768	0.199122	TNKS;UPF3A;THOC2
	RNA transport (GO:0050658)	3/153	0.30984	0.697063	0.27018	0.561476	-0.549228	0.198205	TNKS;UPF3A;THOC2
	establishment of RNA localization (GO:0051236)	3/153	0.30984	0.697063	0.27018	0.561476	-0.546646	0.197273	TNKS;UPF3A;THOC2
	regulation of cellular protein catabolic process (GO:1903362)	3/155	0.31681	0.697063	0.276454	0.561476	-0.537682	0.194039	SMC5;TAF1;PIAS1
	cell cycle checkpoint (GO:0000075)	3/156	0.320297	0.697063	0.279597	0.561476	-0.478551	0.172699	ZAK;TAOK1;ATR
	protein targeting to membrane (GO:0006612)	3/156	0.320297	0.697063	0.279597	0.561476	-0.432273	0.155998	RPL37A;SEC61B;SPTBN1
	regulation of Rab GTPase activity (GO:0032313)	2/88	0.309388	0.697063	0.279625	0.561476	-0.283471	0.102299	RABGAP1;DENND4C
	positive regulation of Rab GTPase activity (GO:0032851)	2/88	0.309388	0.697063	0.279625	0.561476	-0.280547	0.101244	RABGAP1;DENND4C
	epithelial tube morphogenesis (GO:0060562)	2/90	0.318773	0.697063	0.288206	0.561476	-0.257535	0.0929392	BBS4;LRP6
	regulation of autophagy (GO:0010506)	2/89	0.314084	0.697063	0.283917	0.561476	-0.226074	0.0815854	HERC1;ATG14
	leukocyte proliferation (GO:0070661)	2/89	0.314084	0.697063	0.283917	0.561476	-0.183353	0.0661684	SATB1;RC3H1
	translational termination (GO:0006415)	2/89	0.314084	0.697063	0.283917	0.561476	-0.165467	0.0597138	MTRF1;RPL37A
	embryonic hindlimb morphogenesis (GO:0035116)	1/30	0.319713	0.697063	0.303168	0.561476	1.27041	-0.458465	LRP6
	cytokine secretion (GO:0050663)	1/30	0.319713	0.697063	0.303168	0.561476	1.33411	-0.481454	NOTCH2
	negative regulation of adaptive immune response (GO:0002820)	1/30	0.319713	0.697063	0.303168	0.561476	1.36882	-0.493978	RC3H1
	positive regulation of Ras protein signal transduction (GO:0046579)	1/30	0.319713	0.697063	0.303168	0.561476	1.38207	-0.498762	NOTCH2
	multi-organism reproductive behavior (GO:0044705)	1/30	0.319713	0.697063	0.303168	0.561476	1.40494	-0.507012	APP
	embryonic cranial skeleton morphogenesis (GO:0048701)	1/29	0.310914	0.697063	0.294993	0.561476	1.4065	-0.507575	WDR19
	negative regulation of B cell activation (GO:0050869)	1/29	0.310914	0.697063	0.294993	0.561476	1.40892	-0.508449	RC3H1
	platelet-derived growth factor receptor signaling pathway (GO:0048008)	1/30	0.319713	0.697063	0.303168	0.561476	1.43016	-0.516114	FER
	cerebral cortex cell migration (GO:0021795)	1/29	0.310914	0.697063	0.294993	0.561476	1.44159	-0.520241	LRP6
	cerebellum development (GO:0021549)	1/30	0.319713	0.697063	0.303168	0.561476	1.45481	-0.525013	NR2C2
	regulation of glycogen biosynthetic process (GO:0005979)	1/29	0.310914	0.697063	0.294993	0.561476	1.46817	-0.529833	EPM2AIP1
	regulation of substrate adhesion-dependent cell spreading (GO:1900024)	1/30	0.319713	0.697063	0.303168	0.561476	1.47027	-0.530589	ARHGEF7
	positive regulation of cytokinesis (GO:0032467)	1/30	0.319713	0.697063	0.303168	0.561476	1.47672	-0.532918	CSPP1
	central nervous system neuron axonogenesis (GO:0021955)	1/29	0.310914	0.697063	0.294993	0.561476	1.47859	-0.533592	MYCBP2
	photoreceptor cell maintenance (GO:0045494)	1/30	0.319713	0.697063	0.303168	0.561476	1.48533	-0.536027	BBS4
	regulation of glucan biosynthetic process (GO:0010962)	1/29	0.310914	0.697063	0.294993	0.561476	1.48968	-0.537596	EPM2AIP1
	negative regulation of actin filament depolymerization (GO:0030835)	1/30	0.319713	0.697063	0.303168	0.561476	1.50454	-0.542959	SPTBN1
	placenta blood vessel development (GO:0060674)	1/30	0.319713	0.697063	0.303168	0.561476	1.51161	-0.54551	NOTCH2
	pyrimidine ribonucleotide metabolic process (GO:0009218)	1/29	0.310914	0.697063	0.294993	0.561476	1.53757	-0.554877	CTPS2
	peptidyl-lysine methylation (GO:0018022)	1/30	0.319713	0.697063	0.303168	0.561476	1.55665	-0.561762	ARID4B
	negative regulation of protein complex assembly (GO:0031333)	2/91	0.323454	0.702882	0.292492	0.563144	-0.232034	0.0818075	XAF1;SPTBN1
	iron ion homeostasis (GO:0055072)	2/92	0.328127	0.703648	0.296775	0.563144	-0.221663	0.0779096	BDH2;PICALM
	regulation of protein deacetylation (GO:0090311)	1/31	0.3284	0.703648	0.31125	0.563144	1.34461	-0.4726	DYRK1A
	adherens junction assembly (GO:0034333)	1/31	0.3284	0.703648	0.31125	0.563144	1.38828	-0.487947	ARHGEF7
	negative regulation of histone modification (GO:0031057)	1/31	0.3284	0.703648	0.31125	0.563144	1.40899	-0.495226	UBR5
	mitotic recombination (GO:0006312)	1/31	0.3284	0.703648	0.31125	0.563144	1.45237	-0.510476	SMC5
	nucleotide-sugar metabolic process (GO:0009225)	1/31	0.3284	0.703648	0.31125	0.563144	1.48602	-0.522301	UGGT2
	modification by host of symbiont morphology or physiology (GO:0051851)	1/31	0.3284	0.703648	0.31125	0.563144	1.49241	-0.524547	YTHDC2
	mitotic spindle organization (GO:0007052)	1/31	0.3284	0.703648	0.31125	0.563144	1.49247	-0.524569	TNKS
	cellular carbohydrate catabolic process (GO:0044275)	1/31	0.3284	0.703648	0.31125	0.563144	1.54908	-0.544467	ENOSF1
	cilium movement (GO:0003341)	1/31	0.3284	0.703648	0.31125	0.563144	1.56199	-0.549003	RFX3
	response to radiation (GO:0009314)	7/442	0.334313	0.705256	0.264296	0.563144	-0.607095	0.211994	RBM4;APP;DCLRE1C;ZAK;ERCC5;ATR;PRIMPOL
	cellular process involved in reproduction in multicellular organism (GO:0022412)	4/228	0.331666	0.705256	0.281553	0.563144	-0.566752	0.197907	TIAL1;CELF1;PABPC1L;BBS4
	regulation of protein modification by small protein conjugation or removal (GO:1903320)	4/228	0.331666	0.705256	0.281553	0.563144	-0.491877	0.171761	USP4;UBR5;XIAP;PIAS1
	maintenance of protein location in cell (GO:0032507)	2/93	0.332792	0.705256	0.301054	0.563144	-0.131012	0.0457489	NIN;BBS4
	regulation of activated T cell proliferation (GO:0046006)	1/32	0.336976	0.705256	0.319238	0.587619	1.32336	-0.46211	RC3H1
	regulation of CD4-positive, alpha-beta T cell activation (GO:2000514)	1/32	0.336976	0.705256	0.319238	0.587619	1.34408	-0.469345	RC3H1
	positive regulation of glucose metabolic process (GO:0010907)	1/32	0.336976	0.705256	0.319238	0.587619	1.36464	-0.476525	EPM2AIP1
	reproductive behavior (GO:0019098)	1/32	0.336976	0.705256	0.319238	0.587619	1.38174	-0.482497	APP
	multi-organism transport (GO:0044766)	1/32	0.336976	0.705256	0.319238	0.587619	1.38504	-0.483651	THOC2
	transport of virus (GO:0046794)	1/32	0.336976	0.705256	0.319238	0.587619	1.40326	-0.490013	THOC2
	regulation of potassium ion transmembrane transport (GO:1901379)	1/32	0.336976	0.705256	0.319238	0.587619	1.40412	-0.490312	KCNAB1
	multi-organism localization (GO:1902579)	1/32	0.336976	0.705256	0.319238	0.587619	1.41301	-0.493416	THOC2
	intracellular transport of virus (GO:0075733)	1/32	0.336976	0.705256	0.319238	0.587619	1.43173	-0.499953	THOC2
	multi-organism intracellular transport (GO:1902583)	1/32	0.336976	0.705256	0.319238	0.587619	1.44418	-0.5043	THOC2
	serine family amino acid metabolic process (GO:0009069)	1/32	0.336976	0.705256	0.319238	0.587619	1.48037	-0.516936	PDPR
	Golgi to plasma membrane transport (GO:0006893)	1/32	0.336976	0.705256	0.319238	0.587619	1.49859	-0.523299	SPTBN1
	intracellular protein transmembrane transport (GO:0065002)	1/32	0.336976	0.705256	0.319238	0.587619	1.52054	-0.530966	C2CD5
	positive regulation of protein transport (GO:0051222)	4/231	0.340331	0.711305	0.289305	0.587619	-0.546582	0.186195	C2CD5;ICE1;UBR5;CEP290
	negative regulation of proteolysis (GO:0045861)	5/302	0.341546	0.711319	0.283087	0.587619	-0.572935	0.195161	APP;XIAP;FNIP1;NAIP;PICALM
	regulation of vesicle-mediated transport (GO:0060627)	5/306	0.351628	0.711319	0.292042	0.587619	-0.497417	0.169437	NAPB;C2CD5;ZFYVE16;CBL;PICALM
	regulation of cell division (GO:0051302)	4/234	0.349003	0.711319	0.297088	0.587619	-0.458553	0.156199	CSPP1;SMC5;CDK13;BBS4
	Wnt signaling pathway (GO:0016055)	4/234	0.349003	0.711319	0.297088	0.587619	-0.446317	0.152031	RNF146;TNKS;XIAP;LRP6
	regulation of endocytosis (GO:0030100)	3/165	0.351659	0.711319	0.308008	0.587619	-0.363172	0.123709	ZFYVE16;CBL;PICALM
	regulation of histone modification (GO:0031056)	2/97	0.351352	0.711319	0.318124	0.587619	-0.159856	0.0544525	UBR5;PAXBP1
	microtubule-based transport (GO:0010970)	2/95	0.342093	0.711319	0.3096	0.587619	-0.139912	0.0476588	APP;WDR19
	homeostasis of number of cells (GO:0048872)	2/96	0.346728	0.711319	0.313865	0.587619	-0.12949	0.0441087	RC3H1;VPS54
	negative regulation of binding (GO:0051100)	2/95	0.342093	0.711319	0.3096	0.587619	-0.116174	0.0395729	SPAG9;TNKS
	T cell differentiation (GO:0030217)	2/97	0.351352	0.711319	0.318124	0.587619	-0.0819044	0.0278994	SATB1;RC3H1
	odontogenesis (GO:0042476)	2/96	0.346728	0.711319	0.313865	0.587619	-0.0733305	0.0249789	ANKRD11;LRP6
	protein N-linked glycosylation via asparagine (GO:0018279)	2/96	0.346728	0.711319	0.313865	0.587619	-0.0731178	0.0249064	UGGT2;SEC31A
	fat cell differentiation (GO:0045444)	2/96	0.346728	0.711319	0.313865	0.587619	-0.0728757	0.0248239	BBS4;FBXO9
	peptidyl-asparagine modification (GO:0018196)	2/97	0.351352	0.711319	0.318124	0.587619	-0.0687854	0.0234307	UGGT2;SEC31A
	embryonic forelimb morphogenesis (GO:0035115)	1/34	0.353802	0.711319	0.334939	0.587619	1.31015	-0.446282	LRP6
	positive regulation of bone mineralization (GO:0030501)	1/34	0.353802	0.711319	0.334939	0.587619	1.32602	-0.451689	BMPR2
	spleen development (GO:0048536)	1/33	0.345443	0.711319	0.327134	0.587619	1.34983	-0.459798	RC3H1
	positive regulation of autophagy (GO:0010508)	1/33	0.345443	0.711319	0.327134	0.587619	1.35697	-0.462231	ATG14
	regulation of DNA biosynthetic process (GO:2000278)	1/34	0.353802	0.711319	0.334939	0.587619	1.35742	-0.462384	BMPR2
	negative regulation of chromatin modification (GO:1903309)	1/34	0.353802	0.711319	0.334939	0.587619	1.35991	-0.463231	UBR5
	regulation of bone resorption (GO:0045124)	1/33	0.345443	0.711319	0.327134	0.587619	1.3798	-0.470005	LRP6
	neuron recognition (GO:0008038)	1/33	0.345443	0.711319	0.327134	0.587619	1.38198	-0.47075	APP
	interaction with symbiont (GO:0051702)	1/33	0.345443	0.711319	0.327134	0.587619	1.38229	-0.470854	YTHDC2
	neuromuscular junction development (GO:0007528)	1/34	0.353802	0.711319	0.334939	0.587619	1.38723	-0.472537	APP
	regulation of G2/M transition of mitotic cell cycle (GO:0010389)	1/34	0.353802	0.711319	0.334939	0.587619	1.40726	-0.479359	APP
	G2 DNA damage checkpoint (GO:0031572)	1/34	0.353802	0.711319	0.334939	0.587619	1.43938	-0.490302	TAOK1
	pyrimidine nucleotide biosynthetic process (GO:0006221)	1/33	0.345443	0.711319	0.327134	0.587619	1.45322	-0.495017	CTPS2
	regulation of ARF GTPase activity (GO:0032312)	1/34	0.353802	0.711319	0.334939	0.587619	1.48633	-0.506294	ACAP2
	meiotic cell cycle (GO:0051321)	1/34	0.353802	0.711319	0.334939	0.587619	1.5235	-0.518957	NR2C2
	regulation of peptidyl-serine phosphorylation (GO:0033135)	2/98	0.355966	0.71473	0.322377	0.587619	-0.0922061	0.0309674	DOCK7;FNIP1
	cellular response to nutrient levels (GO:0031669)	2/99	0.360567	0.718483	0.326624	0.587619	-0.0972157	0.0321408	BMPR2;FNIP1
	regulation of polysaccharide biosynthetic process (GO:0032885)	1/35	0.362055	0.718483	0.342654	0.587619	1.28585	-0.425118	EPM2AIP1
	positive regulation of glucose transport (GO:0010828)	1/35	0.362055	0.718483	0.342654	0.587619	1.29237	-0.427273	C2CD5
	regulation of antigen receptor-mediated signaling pathway (GO:0050854)	1/35	0.362055	0.718483	0.342654	0.587619	1.33585	-0.441651	RC3H1
	regulation of glycogen metabolic process (GO:0070873)	1/35	0.362055	0.718483	0.342654	0.587619	1.34913	-0.446039	EPM2AIP1
	pyrimidine nucleoside biosynthetic process (GO:0046134)	1/35	0.362055	0.718483	0.342654	0.587619	1.35857	-0.449162	CTPS2
	embryonic skeletal system development (GO:0048706)	1/35	0.362055	0.718483	0.342654	0.587619	1.36145	-0.450115	MBTD1
	mesoderm formation (GO:0001707)	1/35	0.362055	0.718483	0.342654	0.587619	1.36215	-0.450345	BMPR2
	gene silencing by RNA (GO:0031047)	1/35	0.362055	0.718483	0.342654	0.587619	1.47508	-0.487682	CELF1
	response to peptide (GO:1901652)	6/384	0.365472	0.719736	0.297645	0.587619	-0.457833	0.150568	EPM2AIP1;C2CD5;FER;DENND4C;SOS1;LRP6
	regulation of stress-activated MAPK cascade (GO:0032872)	3/170	0.369023	0.719736	0.323849	0.597586	-0.308891	0.101585	SPAG9;ZAK;TAOK1
	regulation of microtubule cytoskeleton organization (GO:0070507)	2/100	0.365157	0.719736	0.330864	0.587619	-0.0818264	0.0269104	SENP6;CENPJ
	tube morphogenesis (GO:0035239)	2/101	0.369734	0.719736	0.335097	0.597586	-0.0726075	0.0238785	BBS4;LRP6
	negative regulation of cytoskeleton organization (GO:0051494)	2/101	0.369734	0.719736	0.335097	0.597586	-0.0557966	0.0183499	PPFIA1;SPTBN1
	establishment or maintenance of cell polarity (GO:0007163)	2/100	0.365157	0.719736	0.330864	0.587619	-0.0400233	0.0131625	DOCK7;CEP290
	response to calcium ion (GO:0051592)	2/100	0.365157	0.719736	0.330864	0.587619	-0.0269542	0.00886444	TRPC1;SEC31A
	RNA 3'-end processing (GO:0031123)	2/101	0.369734	0.719736	0.335097	0.597586	-0.0161034	0.00529596	APP;PABPC1L
	regulation of embryonic development (GO:0045995)	2/101	0.369734	0.719736	0.335097	0.597586	-0.00472494	0.0015539	NR2C2;LRP6
	blood vessel remodeling (GO:0001974)	1/36	0.370204	0.719736	0.35028	0.597586	1.20953	-0.39778	BMPR2
	negative regulation of endocytosis (GO:0045806)	1/36	0.370204	0.719736	0.35028	0.597586	1.27067	-0.417887	PICALM
	receptor clustering (GO:0043113)	1/36	0.370204	0.719736	0.35028	0.597586	1.28271	-0.421846	WDR19
	negative regulation of lymphocyte differentiation (GO:0045620)	1/36	0.370204	0.719736	0.35028	0.597586	1.28614	-0.422974	RC3H1
	positive regulation of biomineral tissue development (GO:0070169)	1/36	0.370204	0.719736	0.35028	0.597586	1.3047	-0.429079	BMPR2
	synaptic transmission, glutamatergic (GO:0035249)	1/36	0.370204	0.719736	0.35028	0.597586	1.34336	-0.441793	NAPB
	regulation of cell cycle G2/M phase transition (GO:1902749)	1/36	0.370204	0.719736	0.35028	0.597586	1.35789	-0.446572	APP
	antigen processing and presentation of exogenous peptide antigen (GO:0002478)	3/171	0.372487	0.722343	0.327018	0.597586	-0.287012	0.0933521	LNPEP;SEC61B;SEC31A
	regulation of stress-activated protein kinase signaling cascade (GO:0070302)	3/171	0.372487	0.722343	0.327018	0.597586	-0.285608	0.0928957	SPAG9;ZAK;TAOK1
	negative regulation of protein processing (GO:0010955)	5/316	0.376884	0.722783	0.314637	0.597586	-0.424467	0.137802	APP;XIAP;FNIP1;NAIP;PICALM
	negative regulation of protein maturation (GO:1903318)	5/316	0.376884	0.722783	0.314637	0.597586	-0.421902	0.136969	APP;XIAP;FNIP1;NAIP;PICALM
	regulation of chromatin modification (GO:1903308)	2/102	0.374297	0.722783	0.339322	0.597586	-0.0832566	0.0270289	UBR5;PAXBP1
	positive regulation of mitotic cell cycle (GO:0045931)	2/103	0.378848	0.722783	0.343539	0.597586	-0.00226809	0.000736327	APP;SMC5
	negative regulation of immune response (GO:0050777)	2/103	0.378848	0.722783	0.343539	0.597586	0.00867629	-0.00281672	FER;RC3H1
	maintenance of location in cell (GO:0051651)	2/103	0.378848	0.722783	0.343539	0.597586	0.0235866	-0.00765731	NIN;BBS4
	positive regulation of calcium ion transport into cytosol (GO:0010524)	1/37	0.378248	0.722783	0.357818	0.597586	1.25436	-0.407222	TRPC1
	substrate adhesion-dependent cell spreading (GO:0034446)	1/37	0.378248	0.722783	0.357818	0.597586	1.31054	-0.42546	FER
	positive regulation of mesenchymal cell proliferation (GO:0002053)	1/37	0.378248	0.722783	0.357818	0.597586	1.31391	-0.426557	LRP6
	pigmentation (GO:0043473)	1/37	0.378248	0.722783	0.357818	0.597586	1.33253	-0.432599	DOCK7
	pyrimidine ribonucleoside metabolic process (GO:0046131)	1/37	0.378248	0.722783	0.357818	0.597586	1.35349	-0.439404	CTPS2
	intermediate filament cytoskeleton organization (GO:0045104)	1/37	0.378248	0.722783	0.357818	0.597586	1.35914	-0.441239	VPS54
	spliceosomal snRNP assembly (GO:0000387)	1/37	0.378248	0.722783	0.357818	0.597586	1.40541	-0.456262	USP4
	antigen processing and presentation of exogenous antigen (GO:0019884)	3/173	0.379404	0.722945	0.333357	0.597586	-0.256049	0.083068	LNPEP;SEC61B;SEC31A
	regulation of actin filament polymerization (GO:0030833)	2/104	0.383384	0.726834	0.347747	0.597586	-0.0458257	0.014621	FER;SPTBN1
	cytoskeleton-dependent intracellular transport (GO:0030705)	2/104	0.383384	0.726834	0.347747	0.597586	0.000762548	-0.000243296	APP;WDR19
	protein N-linked glycosylation (GO:0006487)	2/104	0.383384	0.726834	0.347747	0.597586	0.0454224	-0.0144923	UGGT2;SEC31A
	regulation of muscle cell apoptotic process (GO:0010660)	1/38	0.38619	0.726834	0.365269	0.597586	1.21291	-0.386987	LRP6
	hindlimb morphogenesis (GO:0035137)	1/38	0.38619	0.726834	0.365269	0.597586	1.22548	-0.390999	LRP6
	lung alveolus development (GO:0048286)	1/38	0.38619	0.726834	0.365269	0.597586	1.25987	-0.401969	BMPR2
	regulation of pathway-restricted SMAD protein phosphorylation (GO:0060393)	1/38	0.38619	0.726834	0.365269	0.597586	1.31319	-0.418983	BMPR2
	intermediate filament-based process (GO:0045103)	1/38	0.38619	0.726834	0.365269	0.597586	1.35997	-0.433908	VPS54
	porphyrin-containing compound metabolic process (GO:0006778)	1/38	0.38619	0.726834	0.365269	0.597586	1.40467	-0.448169	BDH2
	ER-associated ubiquitin-dependent protein catabolic process (GO:0030433)	1/38	0.38619	0.726834	0.365269	0.597586	1.40563	-0.448476	SEC61B
	regulation of intracellular transport (GO:0032386)	6/394	0.3882	0.728173	0.317906	0.597586	-0.405144	0.128519	RBM4;C2CD5;ICE1;TRPC1;UBR5;CEP290
	positive regulation of cellular component biogenesis (GO:0044089)	4/249	0.392329	0.728173	0.336325	0.607865	-0.341725	0.108401	FER;ICE1;BBS4;TAF1
	response to light stimulus (GO:0009416)	5/322	0.392039	0.728173	0.328309	0.607865	-0.340657	0.108062	RBM4;APP;ERCC5;PRIMPOL;ATR
	cell growth (GO:0016049)	2/106	0.392415	0.728173	0.356137	0.607865	0.0179296	-0.00568757	NOTCH2;APP
	response to starvation (GO:0042594)	2/106	0.392415	0.728173	0.356137	0.607865	0.0366324	-0.0116204	BMPR2;FNIP1
	hematopoietic progenitor cell differentiation (GO:0002244)	2/106	0.392415	0.728173	0.356137	0.607865	0.0607554	-0.0192726	DOCK7;ARHGEF7
	negative regulation of fat cell differentiation (GO:0045599)	1/39	0.394031	0.728173	0.372634	0.607865	1.2016	-0.381167	LRP6
	intraspecies interaction between organisms (GO:0051703)	1/39	0.394031	0.728173	0.372634	0.607865	1.23014	-0.39022	VPS13A
	positive regulation of receptor-mediated endocytosis (GO:0048260)	1/39	0.394031	0.728173	0.372634	0.607865	1.23973	-0.393265	CBL
	social behavior (GO:0035176)	1/39	0.394031	0.728173	0.372634	0.607865	1.2564	-0.398551	VPS13A
	hippocampus development (GO:0021766)	1/39	0.394031	0.728173	0.372634	0.607865	1.30154	-0.41287	BBS4
	endocrine pancreas development (GO:0031018)	1/39	0.394031	0.728173	0.372634	0.607865	1.30842	-0.415053	RFX3
	regulation of actin filament depolymerization (GO:0030834)	1/39	0.394031	0.728173	0.372634	0.607865	1.35278	-0.429124	SPTBN1
	retina homeostasis (GO:0001895)	1/39	0.394031	0.728173	0.372634	0.607865	1.36931	-0.43437	BBS4
	spindle assembly (GO:0051225)	1/39	0.394031	0.728173	0.372634	0.607865	1.40148	-0.444574	TNKS
	activation of protein kinase activity (GO:0032147)	4/252	0.400958	0.729283	0.344213	0.607865	-0.258464	0.0815952	SPAG9;CCDC88A;KIDINS220;ZAK
	leukocyte differentiation (GO:0002521)	4/251	0.398083	0.729283	0.341583	0.607865	-0.231397	0.0730505	DCLRE1C;SATB1;RC3H1;FNIP1
	regulation of chromatin organization (GO:1902275)	2/107	0.396908	0.729283	0.360317	0.607865	-0.00405398	0.00127982	UBR5;PAXBP1
	positive regulation of behavior (GO:0048520)	2/107	0.396908	0.729283	0.360317	0.607865	0.00864363	-0.00272874	BMPR2;NR2C2
	maintenance of protein location (GO:0045185)	2/108	0.401385	0.729283	0.364488	0.607865	0.0914212	-0.0288611	NIN;BBS4
	SRP-dependent cotranslational protein targeting to membrane (GO:0006614)	2/108	0.401385	0.729283	0.364488	0.607865	0.112725	-0.0355865	RPL37A;SEC61B
	forelimb morphogenesis (GO:0035136)	1/40	0.401772	0.729283	0.379914	0.607865	1.24463	-0.392921	LRP6
	regulation of bone remodeling (GO:0046850)	1/40	0.401772	0.729283	0.379914	0.607865	1.31079	-0.413808	LRP6
	negative regulation of actin filament polymerization (GO:0030837)	1/40	0.401772	0.729283	0.379914	0.607865	1.31095	-0.413859	SPTBN1
	telencephalon cell migration (GO:0022029)	1/40	0.401772	0.729283	0.379914	0.607865	1.32189	-0.417312	LRP6
	secondary metabolic process (GO:0019748)	1/40	0.401772	0.729283	0.379914	0.607865	1.32637	-0.418726	BDH2
	glutamate receptor signaling pathway (GO:0007215)	1/40	0.401772	0.729283	0.379914	0.607865	1.33741	-0.422211	APP
	regulation of histone methylation (GO:0031060)	1/40	0.401772	0.729283	0.379914	0.607865	1.34661	-0.425115	PAXBP1
	bone development (GO:0060348)	1/40	0.401772	0.729283	0.379914	0.607865	1.34996	-0.426174	ANKRD11
	axon cargo transport (GO:0008088)	1/40	0.401772	0.729283	0.379914	0.607865	1.36658	-0.431421	APP
	actin cytoskeleton organization (GO:0030036)	4/253	0.403829	0.731285	0.346843	0.607865	-0.202809	0.0634696	MON2;FER;FMNL2;CDC42BPA
	nucleobase-containing compound transport (GO:0015931)	3/180	0.403475	0.731285	0.355518	0.607865	-0.152208	0.0476339	TNKS;UPF3A;THOC2
	stem cell maintenance (GO:0019827)	2/109	0.405847	0.733453	0.368649	0.607865	0.0954744	-0.0295963	NOTCH2;MED14
	negative regulation of epithelial cell proliferation (GO:0050680)	2/110	0.410293	0.733453	0.372799	0.607865	0.09646	-0.0299018	IFT80;LRP6
	nuclear export (GO:0051168)	2/110	0.410293	0.733453	0.372799	0.607865	0.134317	-0.0416373	NEMF;THOC2
	cotranslational protein targeting to membrane (GO:0006613)	2/110	0.410293	0.733453	0.372799	0.607865	0.149511	-0.0463471	RPL37A;SEC61B
	chondrocyte differentiation (GO:0002062)	1/41	0.409415	0.733453	0.387111	0.607865	1.2668	-0.392696	IFT80
	regulation of polysaccharide metabolic process (GO:0032881)	1/41	0.409415	0.733453	0.387111	0.607865	1.2679	-0.393039	EPM2AIP1
	cell-substrate junction assembly (GO:0007044)	1/41	0.409415	0.733453	0.387111	0.607865	1.28447	-0.398176	ARHGEF7
	protein autoubiquitination (GO:0051865)	1/41	0.409415	0.733453	0.387111	0.607865	1.31768	-0.408469	RNF146
	spindle checkpoint (GO:0031577)	1/41	0.409415	0.733453	0.387111	0.607865	1.33262	-0.4131	TAOK1
	pyrimidine-containing compound biosynthetic process (GO:0072528)	1/41	0.409415	0.733453	0.387111	0.607865	1.33733	-0.414561	CTPS2
	protein peptidyl-prolyl isomerization (GO:0000413)	1/41	0.409415	0.733453	0.387111	0.607865	1.37898	-0.427472	PPWD1
	regulation of neuron differentiation (GO:0045664)	6/405	0.413197	0.736643	0.340436	0.607865	-0.226539	0.069242	SPAG9;APP;CCDC88A;BMPR2;KIDINS220;SS18L1
	cellular response to peptide hormone stimulus (GO:0071375)	4/261	0.426704	0.736643	0.367894	0.622727	-0.178902	0.0546816	C2CD5;FER;DENND4C;SOS1
	regulation of sequence-specific DNA binding transcription factor activity (GO:0051090)	5/338	0.432269	0.736643	0.365019	0.622727	-0.0971565	0.029696	FER;TRIM52;TRAF5;TP53BP1;LRP6
	antigen processing and presentation of peptide antigen (GO:0048002)	3/185	0.420507	0.736643	0.371296	0.622727	-0.0914562	0.0279537	LNPEP;SEC61B;SEC31A
	regulation of cysteine-type endopeptidase activity involved in apoptotic process (GO:0043281)	3/186	0.423894	0.736643	0.374444	0.622727	-0.0874969	0.0267436	XIAP;FNIP1;NAIP
	nuclear-transcribed mRNA catabolic process (GO:0000956)	3/183	0.413713	0.736643	0.364992	0.622727	-0.0775588	0.023706	RPL37A;RC3H1;UPF3A
	regulation of transmembrane receptor protein serine/threonine kinase signaling pathway (GO:0090092)	3/186	0.423894	0.736643	0.374444	0.622727	-0.0707249	0.0216172	NOTCH2;BMPR2;XIAP
	microtubule-based movement (GO:0007018)	3/187	0.427275	0.736643	0.377589	0.622727	-0.0581953	0.0177875	APP;WDR19;RFX3
	regulation of striated muscle tissue development (GO:0016202)	2/112	0.419136	0.736643	0.381066	0.622727	0.0936126	-0.0286128	LUC7L;LRP6
	regulation of muscle tissue development (GO:1901861)	2/113	0.423532	0.736643	0.385182	0.622727	0.0950515	-0.0290526	LUC7L;LRP6
	regulation of muscle organ development (GO:0048634)	2/114	0.427911	0.736643	0.389287	0.622727	0.126985	-0.0388133	LUC7L;LRP6
	negative regulation of protein ubiquitination (GO:0031397)	2/113	0.423532	0.736643	0.385182	0.622727	0.14004	-0.0428033	USP4;UBR5
	regulation of mitosis (GO:0007088)	2/112	0.419136	0.736643	0.381066	0.622727	0.142696	-0.0436153	SMC5;CDK13
	protein targeting to ER (GO:0045047)	2/111	0.414723	0.736643	0.376938	0.622727	0.155767	-0.0476104	RPL37A;SEC61B
	establishment of protein localization to endoplasmic reticulum (GO:0072599)	2/115	0.432273	0.736643	0.39338	0.629501	0.230721	-0.0705201	RPL37A;SEC61B
	positive regulation of mitosis (GO:0045840)	1/42	0.41696	0.736643	0.394224	0.622727	1.17752	-0.359911	SMC5
	vasculature development (GO:0001944)	1/44	0.431764	0.736643	0.408205	0.622727	1.20498	-0.368305	BMPR2
	lymphocyte homeostasis (GO:0002260)	1/44	0.431764	0.736643	0.408205	0.622727	1.22475	-0.374348	RC3H1
	regulation of alpha-beta T cell differentiation (GO:0046637)	1/42	0.41696	0.736643	0.394224	0.622727	1.22765	-0.375235	RC3H1
	regulation of organic acid transport (GO:0032890)	1/43	0.42441	0.736643	0.401255	0.622727	1.25535	-0.383699	PLA2R1
	negative regulation of T cell proliferation (GO:0042130)	1/42	0.41696	0.736643	0.394224	0.622727	1.25592	-0.383874	RC3H1
	visual learning (GO:0008542)	1/44	0.431764	0.736643	0.408205	0.622727	1.27268	-0.388998	APP
	regulation of DNA-templated transcription, elongation (GO:0032784)	1/44	0.431764	0.736643	0.408205	0.622727	1.27741	-0.390444	ZNF326
	cell fate determination (GO:0001709)	1/44	0.431764	0.736643	0.408205	0.622727	1.28044	-0.391368	NOTCH2
	receptor internalization (GO:0031623)	1/43	0.42441	0.736643	0.401255	0.622727	1.28236	-0.391955	PICALM
	response to gamma radiation (GO:0010332)	1/44	0.431764	0.736643	0.408205	0.622727	1.28293	-0.392131	ATR
	regulation of mesenchymal cell proliferation (GO:0010464)	1/43	0.42441	0.736643	0.401255	0.622727	1.28346	-0.39229	LRP6
	JAK-STAT cascade (GO:0007259)	1/44	0.431764	0.736643	0.408205	0.622727	1.28525	-0.392839	PIAS1
	forebrain cell migration (GO:0021885)	1/43	0.42441	0.736643	0.401255	0.622727	1.28737	-0.393488	LRP6
	regulation of mitotic sister chromatid segregation (GO:0033047)	1/42	0.41696	0.736643	0.394224	0.622727	1.28815	-0.393725	SMC5
	positive regulation of lipid transport (GO:0032370)	1/44	0.431764	0.736643	0.408205	0.622727	1.28886	-0.393942	PLA2R1
	regulation of sister chromatid segregation (GO:0033045)	1/42	0.41696	0.736643	0.394224	0.622727	1.29038	-0.394406	SMC5
	regulation of mitotic metaphase/anaphase transition (GO:0030071)	1/44	0.431764	0.736643	0.408205	0.622727	1.2912	-0.394657	SMC5
	negative regulation of DNA binding (GO:0043392)	1/42	0.41696	0.736643	0.394224	0.622727	1.29425	-0.395589	TNKS
	cardiac septum morphogenesis (GO:0060411)	1/43	0.42441	0.736643	0.401255	0.622727	1.30179	-0.397894	NOTCH2
	regulation of establishment of protein localization to plasma membrane (GO:0090003)	1/43	0.42441	0.736643	0.401255	0.622727	1.30353	-0.398427	PPFIA1
	regulation of mitotic sister chromatid separation (GO:0010965)	1/42	0.41696	0.736643	0.394224	0.622727	1.30415	-0.398615	SMC5
	negative regulation of DNA replication (GO:0008156)	1/43	0.42441	0.736643	0.401255	0.622727	1.33383	-0.407687	ATR
	amide biosynthetic process (GO:0043604)	1/44	0.431764	0.736643	0.408205	0.622727	1.33526	-0.408124	BDH2
	protein K48-linked ubiquitination (GO:0070936)	1/44	0.431764	0.736643	0.408205	0.622727	1.38865	-0.424443	RNF146
	protein transmembrane transport (GO:0071806)	1/44	0.431764	0.736643	0.408205	0.622727	1.40132	-0.428317	C2CD5
	transcription from RNA polymerase III promoter (GO:0006383)	1/44	0.431764	0.736643	0.408205	0.622727	1.41687	-0.433069	ICE1
	positive regulation of growth (GO:0045927)	3/189	0.434016	0.738791	0.383869	0.629501	-0.0173591	0.00525529	BMPR2;CELF1;BBS4
	eye morphogenesis (GO:0048592)	1/45	0.439025	0.744836	0.415075	0.629501	1.2746	-0.375485	LRP6
	regulation of metaphase/anaphase transition of cell cycle (GO:1902099)	1/45	0.439025	0.744836	0.415075	0.629501	1.27788	-0.376452	SMC5
	cellular response to ionizing radiation (GO:0071479)	1/45	0.439025	0.744836	0.415075	0.629501	1.32407	-0.390061	ATR
	cellular amino acid catabolic process (GO:0009063)	2/117	0.440943	0.746436	0.401528	0.629501	0.214039	-0.0625947	PDPR;ENOSF1
	nuclear-transcribed mRNA catabolic process, nonsense-mediated decay (GO:0000184)	2/117	0.440943	0.746436	0.401528	0.629501	0.226466	-0.0662291	RPL37A;UPF3A
	cytokine-mediated signaling pathway (GO:0019221)	5/342	0.442252	0.747826	0.374225	0.629501	-0.0991102	0.0287999	FER;KPNA5;XAF1;BBS4;PIAS1
	chromatin remodeling (GO:0006338)	2/118	0.445251	0.751175	0.405583	0.629501	0.220325	-0.0630389	SATB1;BAZ1A
	protein localization to endoplasmic reticulum (GO:0070972)	2/118	0.445251	0.751175	0.405583	0.629501	0.242345	-0.0693391	RPL37A;SEC61B
	nucleotide-binding domain, leucine rich repeat containing receptor signaling pathway (GO:0035872)	1/46	0.446194	0.751175	0.421866	0.629501	1.23645	-0.353769	APP
	formation of primary germ layer (GO:0001704)	1/46	0.446194	0.751175	0.421866	0.629501	1.28495	-0.367646	BMPR2
	cellular response to extracellular stimulus (GO:0031668)	2/119	0.44954	0.754321	0.409625	0.629501	0.185166	-0.0522052	BMPR2;FNIP1
	embryonic organ development (GO:0048568)	2/119	0.44954	0.754321	0.409625	0.629501	0.190744	-0.0537778	WDR19;RBBP6
	negative regulation of protein modification by small protein conjugation or removal (GO:1903321)	2/119	0.44954	0.754321	0.409625	0.629501	0.213315	-0.0601416	USP4;UBR5
	metal ion homeostasis (GO:0055065)	6/422	0.451598	0.755693	0.375564	0.629501	-0.0970874	0.0271961	APP;BDH2;TRPC1;XIAP;LRP6;PICALM
	negative regulation of leukocyte activation (GO:0002695)	2/120	0.45381	0.755693	0.413654	0.642197	0.194891	-0.0545929	FER;RC3H1
	positive regulation of cell division (GO:0051781)	2/120	0.45381	0.755693	0.413654	0.642197	0.215988	-0.0605025	CSPP1;SMC5
	cellular response to UV (GO:0034644)	1/47	0.453271	0.755693	0.428578	0.642197	1.27492	-0.35713	ATR
	fatty acid beta-oxidation (GO:0006635)	1/47	0.453271	0.755693	0.428578	0.642197	1.30191	-0.364691	BDH2
	pyrimidine nucleotide metabolic process (GO:0006220)	1/47	0.453271	0.755693	0.428578	0.642197	1.31592	-0.368616	CTPS2
	transcription-coupled nucleotide-excision repair (GO:0006283)	1/47	0.453271	0.755693	0.428578	0.642197	1.31952	-0.369624	ERCC5
	cellular response to peptide (GO:1901653)	4/273	0.460574	0.75814	0.399392	0.642197	-0.0664418	0.0183969	C2CD5;FER;DENND4C;SOS1
	regulation of neuron projection development (GO:0010975)	4/275	0.466156	0.75814	0.404621	0.642197	-0.0127574	0.00353236	CCDC88A;BMPR2;KIDINS220;SS18L1
	transmembrane receptor protein serine/threonine kinase signaling pathway (GO:0007178)	3/196	0.457369	0.75814	0.405731	0.642197	0.0273611	-0.00757596	ZFYVE16;BMPR2;CBL
	regulation of cysteine-type endopeptidase activity (GO:2000116)	3/197	0.460673	0.75814	0.408837	0.642197	0.0448732	-0.0124248	XIAP;FNIP1;NAIP
	regulation of gene expression, epigenetic (GO:0040029)	2/122	0.462294	0.75814	0.42167	0.642197	0.193131	-0.0534757	CELF1;ARID4B
	regulation of actin filament length (GO:0030832)	2/123	0.466508	0.75814	0.425657	0.642197	0.196449	-0.0543943	FER;SPTBN1
	regulation of actin polymerization or depolymerization (GO:0008064)	2/122	0.462294	0.75814	0.42167	0.642197	0.196645	-0.0544486	FER;SPTBN1
	neuron development (GO:0048666)	2/121	0.458062	0.75814	0.417669	0.642197	0.203943	-0.0564692	CEP290;BBS4
	positive regulation of cell morphogenesis involved in differentiation (GO:0010770)	2/123	0.466508	0.75814	0.425657	0.642197	0.220105	-0.0609445	BMPR2;ARHGEF7
	plasma membrane organization (GO:0007009)	2/121	0.458062	0.75814	0.417669	0.642197	0.22476	-0.0622333	DENND4C;SPTBN1
	embryonic organ morphogenesis (GO:0048562)	2/121	0.458062	0.75814	0.417669	0.642197	0.228119	-0.0631633	WDR19;LRP6
	regulation of cardiac muscle tissue development (GO:0055024)	1/48	0.460258	0.75814	0.435213	0.642197	1.21819	-0.337303	LRP6
	visual behavior (GO:0007632)	1/49	0.467157	0.75814	0.441771	0.642197	1.23109	-0.340874	APP
	regulation of lymphocyte apoptotic process (GO:0070228)	1/49	0.467157	0.75814	0.441771	0.642197	1.23874	-0.342992	FNIP1
	T cell activation involved in immune response (GO:0002286)	1/48	0.460258	0.75814	0.435213	0.642197	1.24321	-0.34423	RC3H1
	developmental cell growth (GO:0048588)	1/49	0.467157	0.75814	0.441771	0.642197	1.2554	-0.347604	APP
	regulation of protein localization to plasma membrane (GO:1903076)	1/48	0.460258	0.75814	0.435213	0.642197	1.25665	-0.347952	PPFIA1
	regulation of response to extracellular stimulus (GO:0032104)	1/49	0.467157	0.75814	0.441771	0.642197	1.25792	-0.348303	BBS4
	regulation of response to nutrient levels (GO:0032107)	1/49	0.467157	0.75814	0.441771	0.642197	1.26589	-0.35051	BBS4
	synapse assembly (GO:0007416)	1/49	0.467157	0.75814	0.441771	0.642197	1.26655	-0.350692	APP
	establishment of cell polarity (GO:0030010)	1/49	0.467157	0.75814	0.441771	0.642197	1.29189	-0.357708	DOCK7
	protein targeting to mitochondrion (GO:0006626)	1/49	0.467157	0.75814	0.441771	0.642197	1.29541	-0.358682	MTX3
	regulation of mRNA stability (GO:0043488)	1/48	0.460258	0.75814	0.435213	0.642197	1.32875	-0.367915	RC3H1
	organelle fusion (GO:0048284)	1/49	0.467157	0.75814	0.441771	0.642197	1.34702	-0.372974	TECPR1
	spermatogenesis (GO:0007283)	5/353	0.469477	0.759977	0.399531	0.642197	-0.0976233	0.0267943	SPAG9;HERC4;NR2C2;IGF2R;PIAS1
	male gamete generation (GO:0048232)	5/354	0.471933	0.759977	0.401828	0.642197	-0.0875092	0.0240184	SPAG9;HERC4;NR2C2;IGF2R;PIAS1
	regulation of endopeptidase activity (GO:0052548)	5/354	0.471933	0.759977	0.401828	0.642197	-0.0253326	0.00695295	APP;XIAP;FNIP1;NAIP;PICALM
	positive regulation of cell cycle (GO:0045787)	4/278	0.47449	0.759977	0.41245	0.642197	-0.00606257	0.00166397	APP;CSPP1;SMC5;LRP6
	mitotic cell cycle phase transition (GO:0044772)	4/277	0.471717	0.759977	0.409843	0.642197	0.0207156	-0.00568574	CEP135;CENPJ;ALMS1;CEP290
	positive regulation of cell migration (GO:0030335)	4/280	0.480019	0.759977	0.417658	0.642197	0.0216265	-0.00593576	SPAG9;FER;BMPR2;ARHGEF7
	cell cycle phase transition (GO:0044770)	4/280	0.480019	0.759977	0.417658	0.642197	0.0433121	-0.0118877	CEP135;CENPJ;ALMS1;CEP290
	organic acid catabolic process (GO:0016054)	3/200	0.470532	0.759977	0.418125	0.642197	0.100568	-0.0276027	PDPR;BDH2;ENOSF1
	carboxylic acid catabolic process (GO:0046395)	3/200	0.470532	0.759977	0.418125	0.642197	0.103086	-0.0282936	PDPR;BDH2;ENOSF1
	signal transduction by phosphorylation (GO:0023014)	3/202	0.47706	0.759977	0.424292	0.642197	0.149712	-0.041091	RBM4;BMPR2;ZAK
	negative regulation of Wnt signaling pathway (GO:0030178)	2/126	0.479029	0.759977	0.437533	0.642197	0.258675	-0.0709977	IFT80;LRP6
	epithelial to mesenchymal transition (GO:0001837)	1/50	0.473967	0.759977	0.448253	0.642197	1.21035	-0.332201	LRP6
	positive regulation of phosphatidylinositol 3-kinase signaling (GO:0014068)	1/51	0.480691	0.759977	0.454661	0.642197	1.21749	-0.334161	CBL
	leukocyte homeostasis (GO:0001776)	1/51	0.480691	0.759977	0.454661	0.642197	1.24146	-0.340739	RC3H1
	negative regulation of protein polymerization (GO:0032272)	1/50	0.473967	0.759977	0.448253	0.642197	1.26733	-0.34784	SPTBN1
	regulation of axon extension (GO:0030516)	1/51	0.480691	0.759977	0.454661	0.642197	1.27019	-0.348625	BMPR2
	regulation of neurotransmitter secretion (GO:0046928)	1/51	0.480691	0.759977	0.454661	0.642197	1.27709	-0.350519	NAPB
	regulation of potassium ion transport (GO:0043266)	1/51	0.480691	0.759977	0.454661	0.642197	1.27834	-0.350863	KCNAB1
	vesicle localization (GO:0051648)	1/51	0.480691	0.759977	0.454661	0.642197	1.29099	-0.354333	BBS4
	negative regulation of protein binding (GO:0032091)	1/50	0.473967	0.759977	0.448253	0.642197	1.29331	-0.354971	SPAG9
	digestive system process (GO:0022600)	1/51	0.480691	0.759977	0.454661	0.642197	1.29584	-0.355666	TRPC1
	positive regulation of axonogenesis (GO:0050772)	1/51	0.480691	0.759977	0.454661	0.642197	1.29676	-0.355916	BMPR2
	determination of left/right symmetry (GO:0007368)	1/50	0.473967	0.759977	0.448253	0.642197	1.29982	-0.356756	NOTCH2
	organ regeneration (GO:0031100)	1/51	0.480691	0.759977	0.454661	0.642197	1.3014	-0.35719	IGF2R
	regulation of RNA stability (GO:0043487)	1/51	0.480691	0.759977	0.454661	0.642197	1.34794	-0.369964	RC3H1
	positive regulation of cell development (GO:0010720)	5/358	0.48172	0.760575	0.411009	0.642197	0.0370346	-0.0101356	SPAG9;BMPR2;KIDINS220;RFX3;ARHGEF7
	aging (GO:0007568)	3/204	0.483551	0.760575	0.430436	0.642197	0.153502	-0.0420104	SMC5;PLA2R1;ATR
	regulation of protein polymerization (GO:0032271)	2/127	0.483163	0.760575	0.441463	0.642197	0.246197	-0.0673794	FER;SPTBN1
	circadian rhythm (GO:0007623)	2/127	0.483163	0.760575	0.441463	0.642197	0.277634	-0.0759831	RBM4;DYRK1A
	response to ionizing radiation (GO:0010212)	2/127	0.483163	0.760575	0.441463	0.642197	0.351237	-0.0961265	DCLRE1C;ATR
	B cell activation (GO:0042113)	2/128	0.487277	0.762602	0.445377	0.642197	0.347954	-0.094302	DCLRE1C;FNIP1
	regulation of vasoconstriction (GO:0019229)	1/52	0.487329	0.762602	0.460995	0.642197	1.31255	-0.355726	BMPR2
	positive regulation of epithelial cell differentiation (GO:0030858)	1/52	0.487329	0.762602	0.460995	0.642197	1.31981	-0.357694	RFX3
	demethylation (GO:0070988)	1/52	0.487329	0.762602	0.460995	0.642197	1.34784	-0.36529	KDM7A
	negative regulation of protein depolymerization (GO:1901880)	1/52	0.487329	0.762602	0.460995	0.642197	1.363	-0.369397	SPTBN1
	small GTPase mediated signal transduction (GO:0007264)	6/439	0.489431	0.76511	0.410805	0.642197	0.0528716	-0.0141556	ARHGAP32;RALGAPB;DOCK7;LRRK1;ARHGEF7;SOS1
	negative regulation of mononuclear cell proliferation (GO:0032945)	1/53	0.493882	0.765818	0.467255	0.670412	1.26572	-0.337707	RC3H1
	striated muscle cell differentiation (GO:0051146)	1/53	0.493882	0.765818	0.467255	0.670412	1.26797	-0.338309	SPAG9
	cellular component disassembly involved in execution phase of apoptosis (GO:0006921)	1/53	0.493882	0.765818	0.467255	0.670412	1.27948	-0.34138	SATB1
	negative regulation of lymphocyte proliferation (GO:0050672)	1/53	0.493882	0.765818	0.467255	0.670412	1.28381	-0.342534	RC3H1
	regulation of protein tyrosine kinase activity (GO:0061097)	1/53	0.493882	0.765818	0.467255	0.670412	1.29637	-0.345886	APP
	determination of bilateral symmetry (GO:0009855)	1/53	0.493882	0.765818	0.467255	0.670412	1.29996	-0.346843	NOTCH2
	inositol phosphate metabolic process (GO:0043647)	1/53	0.493882	0.765818	0.467255	0.670412	1.33123	-0.355186	INPP4A
	forebrain development (GO:0030900)	1/53	0.493882	0.765818	0.467255	0.670412	1.34818	-0.35971	APP
	positive regulation of cell motility (GO:2000147)	4/287	0.499188	0.771944	0.4358	0.670412	0.0990485	-0.0256381	SPAG9;FER;BMPR2;ARHGEF7
	cell division (GO:0051301)	2/131	0.499495	0.771944	0.457028	0.670412	0.357468	-0.0925283	TIAL1;CENPJ
	regulation of B cell proliferation (GO:0030888)	1/54	0.500353	0.771944	0.473443	0.670412	1.27143	-0.329101	RC3H1
	specification of symmetry (GO:0009799)	1/54	0.500353	0.771944	0.473443	0.670412	1.28577	-0.332812	NOTCH2
	pyrimidine nucleoside metabolic process (GO:0006213)	1/54	0.500353	0.771944	0.473443	0.670412	1.3091	-0.338852	CTPS2
	negative regulation of neuron apoptotic process (GO:0043524)	2/133	0.507536	0.773677	0.464718	0.670412	0.333676	-0.0856214	XIAP;NAIP
	regulation of blood pressure (GO:0008217)	2/133	0.507536	0.773677	0.464718	0.670412	0.359097	-0.0921445	BMPR2;BBS4
	activation of MAPK activity (GO:0000187)	2/133	0.507536	0.773677	0.464718	0.670412	0.364822	-0.0936135	SPAG9;ZAK
	positive regulation of nuclear division (GO:0051785)	1/55	0.50674	0.773677	0.47956	0.670412	1.20769	-0.309893	SMC5
	positive regulation of endothelial cell migration (GO:0010595)	1/55	0.50674	0.773677	0.47956	0.670412	1.22667	-0.314763	BMPR2
	positive regulation of histone modification (GO:0031058)	1/55	0.50674	0.773677	0.47956	0.670412	1.23588	-0.317127	PAXBP1
	positive regulation of neuron death (GO:1901216)	1/55	0.50674	0.773677	0.47956	0.670412	1.25359	-0.321673	PICALM
	regulation of release of sequestered calcium ion into cytosol (GO:0051279)	1/55	0.50674	0.773677	0.47956	0.670412	1.25874	-0.322993	TRPC1
	embryonic digit morphogenesis (GO:0042733)	1/55	0.50674	0.773677	0.47956	0.670412	1.26378	-0.324288	LRP6
	establishment of protein localization to mitochondrion (GO:0072655)	1/55	0.50674	0.773677	0.47956	0.670412	1.28939	-0.330857	MTX3
	DNA duplex unwinding (GO:0032508)	1/55	0.50674	0.773677	0.47956	0.670412	1.34014	-0.34388	CHD1
	peptidyl-proline modification (GO:0018208)	1/55	0.50674	0.773677	0.47956	0.670412	1.35263	-0.347087	PPWD1
	regulation of protein ubiquitination (GO:0031396)	3/212	0.509121	0.775321	0.454771	0.670412	0.260429	-0.0662735	USP4;UBR5;XIAP
	positive regulation of chromatin modification (GO:1903310)	1/56	0.513047	0.777436	0.485606	0.670412	1.24326	-0.312997	PAXBP1
	negative regulation of leukocyte proliferation (GO:0070664)	1/56	0.513047	0.777436	0.485606	0.670412	1.28746	-0.324123	RC3H1
	positive regulation of cellular carbohydrate metabolic process (GO:0010676)	1/56	0.513047	0.777436	0.485606	0.670412	1.29343	-0.325628	EPM2AIP1
	negative regulation of protein complex disassembly (GO:0043242)	1/56	0.513047	0.777436	0.485606	0.670412	1.33394	-0.335824	SPTBN1
	iron ion transport (GO:0006826)	1/56	0.513047	0.777436	0.485606	0.670412	1.3494	-0.339717	PICALM
	regulation of peptidase activity (GO:0052547)	5/372	0.515461	0.779601	0.442965	0.670412	0.13014	-0.0324014	APP;XIAP;FNIP1;NAIP;PICALM
	negative regulation of cell activation (GO:0050866)	2/135	0.515493	0.779601	0.472343	0.670412	0.371516	-0.0924974	FER;RC3H1
	inositol lipid-mediated signaling (GO:0048017)	2/136	0.51944	0.780179	0.476132	0.670412	0.379987	-0.0943251	AGO3;AGO4
	phosphatidylinositol-mediated signaling (GO:0048015)	2/136	0.51944	0.780179	0.476132	0.670412	0.38267	-0.0949909	AGO3;AGO4
	positive regulation of actin filament polymerization (GO:0030838)	1/57	0.519273	0.780179	0.491583	0.670412	1.29316	-0.321004	FER
	regulation of viral genome replication (GO:0045069)	1/57	0.519273	0.780179	0.491583	0.670412	1.29487	-0.321428	YTHDC2
	actomyosin structure organization (GO:0031032)	1/57	0.519273	0.780179	0.491583	0.670412	1.29868	-0.322375	CDC42BPA
	regulation of DNA repair (GO:0006282)	1/57	0.519273	0.780179	0.491583	0.670412	1.32073	-0.327848	UBR5
	DNA geometric change (GO:0032392)	1/57	0.519273	0.780179	0.491583	0.670412	1.345	-0.333871	CHD1
	Fc-epsilon receptor signaling pathway (GO:0038095)	4/295	0.520718	0.781332	0.456342	0.670412	-0.433877	0.107062	FER;AGO3;AGO4;SOS1
	positive regulation of cellular component movement (GO:0051272)	4/296	0.523379	0.781498	0.458893	0.670412	0.174194	-0.0429462	SPAG9;FER;BMPR2;ARHGEF7
	positive regulation of neuron differentiation (GO:0045666)	3/217	0.524763	0.781498	0.469764	0.670412	0.269088	-0.0663416	SPAG9;BMPR2;KIDINS220
	regulation of tissue remodeling (GO:0034103)	1/58	0.52542	0.781498	0.49749	0.670412	1.27212	-0.313632	LRP6
	embryonic pattern specification (GO:0009880)	1/58	0.52542	0.781498	0.49749	0.670412	1.30233	-0.32108	LRP6
	protein localization to mitochondrion (GO:0070585)	1/58	0.52542	0.781498	0.49749	0.670412	1.3179	-0.324919	MTX3
	neuron-neuron synaptic transmission (GO:0007270)	1/58	0.52542	0.781498	0.49749	0.670412	1.3188	-0.32514	NAPB
	camera-type eye development (GO:0043010)	1/58	0.52542	0.781498	0.49749	0.670412	1.32545	-0.326781	WDR19
	retina development in camera-type eye (GO:0060041)	1/58	0.52542	0.781498	0.49749	0.670412	1.33914	-0.330155	CEP290
	ribonucleoside triphosphate biosynthetic process (GO:0009201)	1/58	0.52542	0.781498	0.49749	0.670412	1.35079	-0.333027	CTPS2
	regulation of protein stability (GO:0031647)	2/138	0.527269	0.782729	0.483659	0.670412	0.426671	-0.104521	USP4;NAA16
	regulation of nuclear division (GO:0051783)	2/138	0.527269	0.782729	0.483659	0.670412	0.437248	-0.107112	SMC5;CDK13
	positive regulation of peptidase activity (GO:0010952)	2/139	0.531152	0.785188	0.487398	0.670412	0.437653	-0.105839	APP;PICALM
	positive regulation of osteoblast differentiation (GO:0045669)	1/59	0.531488	0.785188	0.503329	0.670412	1.29234	-0.312529	BMPR2
	steroid hormone mediated signaling pathway (GO:0043401)	1/59	0.531488	0.785188	0.503329	0.670412	1.30072	-0.314556	NR2C2
	myelination (GO:0042552)	1/59	0.531488	0.785188	0.503329	0.670412	1.35032	-0.326551	MPDZ
	tetrapyrrole metabolic process (GO:0033013)	1/59	0.531488	0.785188	0.503329	0.670412	1.37377	-0.332221	BDH2
	positive regulation of cell cycle process (GO:0090068)	3/220	0.534017	0.787357	0.478672	0.670412	0.282639	-0.0675715	APP;CSPP1;SMC5
	cell cycle arrest (GO:0007050)	2/140	0.535012	0.787357	0.49112	0.670412	0.41966	-0.10033	NOTCH2;ZAK
	cell-substrate adhesion (GO:0031589)	2/140	0.535012	0.787357	0.49112	0.670412	0.448988	-0.107341	FER;PPFIA1
	multi-organism reproductive process (GO:0044703)	2/140	0.535012	0.787357	0.49112	0.670412	0.465323	-0.111246	APP;LNPEP
	positive regulation of DNA replication (GO:0045740)	1/60	0.537479	0.78796	0.509101	0.670412	1.31056	-0.312317	TNKS
	pigment metabolic process (GO:0042440)	1/60	0.537479	0.78796	0.509101	0.670412	1.34205	-0.319822	BDH2
	establishment of protein localization to plasma membrane (GO:0090002)	1/60	0.537479	0.78796	0.509101	0.670412	1.34582	-0.320719	SPTBN1
	ER to Golgi vesicle-mediated transport (GO:0006888)	1/60	0.537479	0.78796	0.509101	0.670412	1.41395	-0.336955	SEC31A
	cellular response to hormone stimulus (GO:0032870)	6/462	0.539199	0.788972	0.458173	0.670412	0.22064	-0.0522971	C2CD5;FER;DENND4C;NR2C2;SOS1;BBS4
	adult behavior (GO:0030534)	2/141	0.538851	0.788972	0.494825	0.670412	0.430606	-0.102064	APP;BBS4
	positive regulation of locomotion (GO:0040017)	4/304	0.544408	0.791558	0.479153	0.674859	0.256272	-0.0599042	SPAG9;FER;BMPR2;ARHGEF7
	cation homeostasis (GO:0055080)	6/465	0.545542	0.791558	0.464296	0.674859	0.261749	-0.0611844	APP;BDH2;TRPC1;XIAP;LRP6;PICALM
	actin filament-based process (GO:0030029)	4/303	0.541805	0.791558	0.476636	0.674859	0.268931	-0.0628632	MON2;FER;FMNL2;CDC42BPA
	antigen processing and presentation (GO:0019882)	3/225	0.549213	0.791558	0.493363	0.690219	0.314419	-0.0734962	LNPEP;SEC61B;SEC31A
	lymphocyte activation (GO:0046649)	4/304	0.544408	0.791558	0.479153	0.674859	0.314576	-0.0735328	DCLRE1C;SATB1;RC3H1;FNIP1
	regulation of neuron death (GO:1901214)	3/225	0.549213	0.791558	0.493363	0.690219	0.316803	-0.0740535	XIAP;NAIP;PICALM
	stem cell differentiation (GO:0048863)	1/62	0.549234	0.791558	0.520445	0.690219	1.32053	-0.308676	LRP6
	regulation of extent of cell growth (GO:0061387)	1/62	0.549234	0.791558	0.520445	0.690219	1.32209	-0.309041	BMPR2
	glial cell differentiation (GO:0010001)	1/61	0.543394	0.791558	0.514806	0.674859	1.32357	-0.309387	LRP6
	secretion by tissue (GO:0032941)	1/61	0.543394	0.791558	0.514806	0.674859	1.33567	-0.312215	TRPC1
	axon ensheathment (GO:0008366)	1/62	0.549234	0.791558	0.520445	0.690219	1.36181	-0.318326	MPDZ
	ensheathment of neurons (GO:0007272)	1/62	0.549234	0.791558	0.520445	0.690219	1.36847	-0.319883	MPDZ
	negative regulation of G-protein coupled receptor protein signaling pathway (GO:0045744)	1/62	0.549234	0.791558	0.520445	0.690219	1.38098	-0.322808	GPRASP1
	sensory perception of smell (GO:0007608)	1/61	0.543394	0.791558	0.514806	0.674859	1.38717	-0.324254	BBS4
	single-organism membrane fusion (GO:0044801)	1/62	0.549234	0.791558	0.520445	0.690219	1.39028	-0.324982	TECPR1
	gene silencing (GO:0016458)	1/62	0.549234	0.791558	0.520445	0.690219	1.40917	-0.329396	CELF1
	positive regulation of neuron projection development (GO:0010976)	2/144	0.550236	0.792257	0.505838	0.690219	0.520367	-0.121178	BMPR2;KIDINS220
	cognition (GO:0050890)	3/227	0.55521	0.793453	0.499183	0.690219	0.397648	-0.0920004	APP;KCNAB1;BBS4
	regulation of neurotransmitter transport (GO:0051588)	1/63	0.554999	0.793453	0.526018	0.690219	1.29696	-0.300066	NAPB
	regulation of alpha-beta T cell activation (GO:0046634)	1/63	0.554999	0.793453	0.526018	0.690219	1.30043	-0.300868	RC3H1
	positive regulation of carbohydrate metabolic process (GO:0045913)	1/63	0.554999	0.793453	0.526018	0.690219	1.31034	-0.303161	EPM2AIP1
	modification of morphology or physiology of other organism involved in symbiotic interaction (GO:0051817)	1/63	0.554999	0.793453	0.526018	0.690219	1.32837	-0.307333	YTHDC2
	regulation of chromosome segregation (GO:0051983)	1/63	0.554999	0.793453	0.526018	0.690219	1.33509	-0.308888	SMC5
	positive regulation of endothelial cell proliferation (GO:0001938)	1/63	0.554999	0.793453	0.526018	0.690219	1.33811	-0.309587	BMPR2
	regulation of smoothened signaling pathway (GO:0008589)	1/63	0.554999	0.793453	0.526018	0.690219	1.35013	-0.312367	IFT80
	gamete generation (GO:0007276)	5/390	0.557449	0.795221	0.483424	0.690219	0.218144	-0.0499844	SPAG9;HERC4;NR2C2;IGF2R;PIAS1
	nucleic acid phosphodiester bond hydrolysis (GO:0090305)	3/230	0.564116	0.795221	0.50785	0.709883	0.333809	-0.0764874	DCLRE1C;ERCC5;DNASE1
	establishment of protein localization to membrane (GO:0090150)	3/229	0.561159	0.795221	0.504969	0.709883	0.421613	-0.0966062	RPL37A;SEC61B;SPTBN1
	cellular response to oxidative stress (GO:0034599)	2/148	0.565107	0.795221	0.52028	0.709883	0.51006	-0.116873	FER;PLA2R1
	cell morphogenesis involved in differentiation (GO:0000904)	2/147	0.561423	0.795221	0.516696	0.709883	0.52899	-0.12121	FER;LRP6
	Ras protein signal transduction (GO:0007265)	2/148	0.565107	0.795221	0.52028	0.709883	0.556271	-0.127461	RALGAPB;SOS1
	regulation of neural precursor cell proliferation (GO:2000177)	1/65	0.56631	0.795221	0.536974	0.709883	1.31397	-0.301077	PTBP2
	positive regulation of stem cell proliferation (GO:2000648)	1/64	0.560691	0.795221	0.531528	0.709883	1.33105	-0.30499	LRP6
	associative learning (GO:0008306)	1/65	0.56631	0.795221	0.536974	0.709883	1.34979	-0.309284	APP
	fatty acid oxidation (GO:0019395)	1/64	0.560691	0.795221	0.531528	0.709883	1.37345	-0.314704	BDH2
	lipid oxidation (GO:0034440)	1/65	0.56631	0.795221	0.536974	0.709883	1.37561	-0.315201	BDH2
	protein polymerization (GO:0051258)	1/64	0.560691	0.795221	0.531528	0.709883	1.37574	-0.315231	CENPJ
	fatty acid catabolic process (GO:0009062)	1/64	0.560691	0.795221	0.531528	0.709883	1.38786	-0.318006	BDH2
	glutamine family amino acid metabolic process (GO:0009064)	1/65	0.56631	0.795221	0.536974	0.709883	1.38837	-0.318124	CTPS2
	cellular response to type I interferon (GO:0071357)	1/65	0.56631	0.795221	0.536974	0.709883	1.3886	-0.318178	XAF1
	negative regulation of phosphatase activity (GO:0010923)	1/65	0.56631	0.795221	0.536974	0.709883	1.39615	-0.319907	RBM26
	interferon-gamma-mediated signaling pathway (GO:0060333)	1/65	0.56631	0.795221	0.536974	0.709883	1.39869	-0.320489	PIAS1
	type I interferon signaling pathway (GO:0060337)	1/65	0.56631	0.795221	0.536974	0.709883	1.39887	-0.32053	XAF1
	activation of signaling protein activity involved in unfolded protein response (GO:0006987)	1/64	0.560691	0.795221	0.531528	0.709883	1.40575	-0.322107	SEC31A
	regulation of phosphatidylinositol 3-kinase signaling (GO:0014066)	1/66	0.571857	0.798619	0.542357	0.709883	1.29806	-0.291897	CBL
	positive regulation of translation (GO:0045727)	1/66	0.571857	0.798619	0.542357	0.709883	1.34147	-0.301657	UPF3A
	regulation of bone mineralization (GO:0030500)	1/66	0.571857	0.798619	0.542357	0.709883	1.36364	-0.306643	BMPR2
	regulation of translational initiation (GO:0006446)	1/66	0.571857	0.798619	0.542357	0.709883	1.39235	-0.3131	RBM4
	response to type I interferon (GO:0034340)	1/66	0.571857	0.798619	0.542357	0.709883	1.40221	-0.315317	XAF1
	positive regulation of nuclease activity (GO:0032075)	1/66	0.571857	0.798619	0.542357	0.709883	1.41538	-0.318278	SEC31A
	anterior/posterior pattern specification (GO:0009952)	2/150	0.57241	0.798663	0.527395	0.709883	0.522053	-0.117366	BMPR2;LRP6
	protein secretion (GO:0009306)	1/67	0.577334	0.803339	0.547677	0.709883	1.37851	-0.301865	NOTCH2
	regulation of protein depolymerization (GO:1901879)	1/67	0.577334	0.803339	0.547677	0.709883	1.38421	-0.303113	SPTBN1
	transcription elongation from RNA polymerase II promoter (GO:0006368)	1/67	0.577334	0.803339	0.547677	0.709883	1.40611	-0.307908	TAF1
	peptidyl-tyrosine phosphorylation (GO:0018108)	2/152	0.579624	0.805062	0.53444	0.709883	0.569765	-0.123546	FER;DYRK1A
	maintenance of location (GO:0051235)	2/152	0.579624	0.805062	0.53444	0.709883	0.586998	-0.127282	NIN;BBS4
	negative regulation of organelle organization (GO:0010639)	3/237	0.58447	0.811058	0.527767	0.709883	0.42391	-0.0887732	UBR5;PPFIA1;SPTBN1
	embryonic morphogenesis (GO:0048598)	5/403	0.586633	0.811656	0.512024	0.709883	0.40276	-0.0840476	NOTCH2;WDR19;SUPT20H;BBS4;LRP6
	peptidyl-tyrosine modification (GO:0018212)	2/154	0.586748	0.811656	0.541412	0.711401	0.572189	-0.119404	FER;DYRK1A
	positive regulation of protein polymerization (GO:0032273)	1/69	0.58808	0.811656	0.558135	0.711401	1.35763	-0.28331	FER
	adherens junction organization (GO:0034332)	1/69	0.58808	0.811656	0.558135	0.711401	1.37363	-0.286647	ARHGEF7
	nucleoside triphosphate biosynthetic process (GO:0009142)	1/69	0.58808	0.811656	0.558135	0.711401	1.38769	-0.289583	CTPS2
	mRNA export from nucleus (GO:0006406)	1/69	0.58808	0.811656	0.558135	0.711401	1.39372	-0.290841	THOC2
	negative regulation of neuron death (GO:1901215)	2/155	0.590276	0.813954	0.544872	0.711401	0.537374	-0.110619	XIAP;NAIP
	organ morphogenesis (GO:0009887)	5/405	0.59103	0.814261	0.516369	0.711401	0.421526	-0.0866126	NOTCH2;ANKRD11;WDR19;BBS4;LRP6
	mitotic nuclear division (GO:0007067)	3/240	0.593007	0.814527	0.536167	0.717115	0.470338	-0.0964889	TNKS;AKAP8;SMC5
	cellular response to alcohol (GO:0097306)	1/70	0.59335	0.814527	0.563273	0.717115	1.32245	-0.271297	LRP6
	negative regulation of dephosphorylation (GO:0035305)	1/70	0.59335	0.814527	0.563273	0.717115	1.36813	-0.280669	RBM26
	protein lipidation (GO:0006497)	1/70	0.59335	0.814527	0.563273	0.717115	1.38131	-0.283373	ZDHHC17
	regulation of cell morphogenesis (GO:0022604)	5/408	0.597578	0.815821	0.522857	0.717115	0.414797	-0.0844362	RABGAP1;FMNL2;BMPR2;ARHGEF7;BBS4
	positive regulation of developmental growth (GO:0048639)	1/71	0.598553	0.815821	0.568352	0.755979	1.31819	-0.268331	BMPR2
	regulation of leukocyte apoptotic process (GO:2000106)	1/71	0.598553	0.815821	0.568352	0.755979	1.3225	-0.269208	FNIP1
	response to interleukin-1 (GO:0070555)	1/71	0.598553	0.815821	0.568352	0.755979	1.32997	-0.270728	YTHDC2
	single-organism nuclear import (GO:1902593)	1/71	0.598553	0.815821	0.568352	0.755979	1.35066	-0.274942	KPNA5
	protein import into nucleus (GO:0006606)	1/71	0.598553	0.815821	0.568352	0.755979	1.35373	-0.275566	KPNA5
	body fluid secretion (GO:0007589)	1/71	0.598553	0.815821	0.568352	0.755979	1.35948	-0.276735	TRPC1
	pyruvate metabolic process (GO:0006090)	1/71	0.598553	0.815821	0.568352	0.755979	1.40852	-0.28672	PDPR
	positive regulation of protein modification by small protein conjugation or removal (GO:1903322)	2/158	0.600728	0.818058	0.555141	0.755979	0.629757	-0.126469	XIAP;PIAS1
	regulation of calcium ion transport into cytosol (GO:0010522)	1/72	0.603689	0.819178	0.573372	0.760939	1.31282	-0.261847	TRPC1
	regulation of fatty acid metabolic process (GO:0019217)	1/72	0.603689	0.819178	0.573372	0.760939	1.33583	-0.266436	PDPR
	regulation of biomineral tissue development (GO:0070167)	1/72	0.603689	0.819178	0.573372	0.760939	1.35441	-0.270142	BMPR2
	regulation of nuclease activity (GO:0032069)	1/72	0.603689	0.819178	0.573372	0.760939	1.38462	-0.276168	SEC31A
	negative regulation of T cell activation (GO:0050868)	1/73	0.608761	0.825329	0.578335	0.760939	1.27475	-0.244718	RC3H1
	negative regulation of leukocyte differentiation (GO:1902106)	1/74	0.613767	0.829913	0.583239	0.760939	1.3245	-0.246933	RC3H1
	regulation of generation of precursor metabolites and energy (GO:0043467)	1/74	0.613767	0.829913	0.583239	0.760939	1.32992	-0.247942	EPM2AIP1
	spindle organization (GO:0007051)	1/74	0.613767	0.829913	0.583239	0.760939	1.37174	-0.255739	TNKS
	developmental growth (GO:0048589)	2/163	0.6177	0.832189	0.571892	0.760939	0.635728	-0.11678	APP;LRP6
	response to vitamin (GO:0033273)	1/75	0.61871	0.832189	0.588088	0.760939	1.28018	-0.235163	LRP6
	antigen processing and presentation of exogenous peptide antigen via MHC class I, TAP-dependent (GO:0002479)	1/75	0.61871	0.832189	0.588088	0.760939	1.28459	-0.235973	SEC61B
	nuclear import (GO:0051170)	1/75	0.61871	0.832189	0.588088	0.760939	1.32118	-0.242695	KPNA5
	nucleotide-excision repair (GO:0006289)	1/75	0.61871	0.832189	0.588088	0.760939	1.35117	-0.248203	ERCC5
	wound healing (GO:0042060)	1/75	0.61871	0.832189	0.588088	0.760939	1.35174	-0.248307	FGFR1OP2
	regulation of mitotic cell cycle phase transition (GO:1901990)	3/251	0.62333	0.835817	0.566234	0.760939	0.538153	-0.096515	APP;SMC5;ZNF655
	modification of morphology or physiology of other organism (GO:0035821)	1/76	0.62359	0.835817	0.59288	0.76672	1.30623	-0.234266	YTHDC2
	regulation of circadian rhythm (GO:0042752)	1/76	0.62359	0.835817	0.59288	0.76672	1.31817	-0.236407	RBM4
	RNA export from nucleus (GO:0006405)	1/76	0.62359	0.835817	0.59288	0.76672	1.3529	-0.242636	THOC2
	regulation of cellular component size (GO:0032535)	2/165	0.624333	0.836082	0.578464	0.76672	0.619732	-0.11095	FER;SPTBN1
	regulation of behavior (GO:0050795)	2/166	0.627615	0.839337	0.581723	0.76672	0.653291	-0.114419	BMPR2;NR2C2
	regulation of DNA binding (GO:0051101)	1/77	0.628407	0.839337	0.597616	0.76672	1.29641	-0.227056	TNKS
	lymphocyte activation involved in immune response (GO:0002285)	1/77	0.628407	0.839337	0.597616	0.76672	1.32411	-0.231909	RC3H1
	regulation of protein targeting (GO:1903533)	2/167	0.630876	0.841901	0.584963	0.76672	0.625114	-0.107578	C2CD5;UBR5
	positive regulation of I-kappaB kinase/NF-kappaB signaling (GO:0043123)	2/168	0.634114	0.843284	0.588185	0.76672	0.683895	-0.116571	TRAF5;ZDHHC17
	establishment of organelle localization (GO:0051656)	2/168	0.634114	0.843284	0.588185	0.76672	0.692866	-0.1181	CDC42BPA;BBS4
	palate development (GO:0060021)	1/78	0.633163	0.843284	0.602298	0.76672	1.29675	-0.221033	LRP6
	axis specification (GO:0009798)	1/78	0.633163	0.843284	0.602298	0.76672	1.32143	-0.22524	LRP6
	positive regulation of epithelial cell migration (GO:0010634)	1/79	0.637859	0.84606	0.606926	0.76672	1.26173	-0.210916	BMPR2
	regulation of carbohydrate biosynthetic process (GO:0043255)	1/79	0.637859	0.84606	0.606926	0.76672	1.29766	-0.216923	EPM2AIP1
	eye development (GO:0001654)	1/79	0.637859	0.84606	0.606926	0.76672	1.33011	-0.222347	WDR19
	MAPK cascade (GO:0000165)	2/170	0.640525	0.848862	0.594573	0.76672	0.690686	-0.113175	RBM4;ZAK
	regulation of epithelial cell proliferation (GO:0050678)	3/258	0.64181	0.849268	0.584742	0.76672	0.568379	-0.0928622	BMPR2;IFT80;LRP6
	positive regulation of protein import into nucleus (GO:0042307)	1/80	0.642494	0.849268	0.6115	0.76672	1.27267	-0.20793	UBR5
	negative regulation of chromosome organization (GO:2001251)	1/80	0.642494	0.849268	0.6115	0.76672	1.3024	-0.212787	UBR5
	positive regulation of viral process (GO:0048524)	1/81	0.647071	0.851643	0.616021	0.76672	1.25524	-0.201577	YTHDC2
	phosphatidylinositol biosynthetic process (GO:0006661)	1/81	0.647071	0.851643	0.616021	0.76672	1.28825	-0.206877	INPP4A
	pyrimidine-containing compound metabolic process (GO:0072527)	1/81	0.647071	0.851643	0.616021	0.76672	1.32331	-0.212507	CTPS2
	embryonic skeletal system morphogenesis (GO:0048704)	1/81	0.647071	0.851643	0.616021	0.76672	1.32601	-0.212941	WDR19
	platelet degranulation (GO:0002576)	1/81	0.647071	0.851643	0.616021	0.76672	1.3295	-0.213502	APP
	small molecule catabolic process (GO:0044282)	3/261	0.649534	0.853266	0.592521	0.76672	0.575735	-0.0913599	PDPR;BDH2;ENOSF1
	cellular calcium ion homeostasis (GO:0006874)	3/261	0.649534	0.853266	0.592521	0.76672	0.592247	-0.09398	APP;TRPC1;LRP6
	regulation of ossification (GO:0030278)	2/173	0.649975	0.853266	0.604016	0.76672	0.689914	-0.109478	BMPR2;LRP6
	monocarboxylic acid catabolic process (GO:0072329)	1/82	0.651589	0.854653	0.62049	0.76672	1.33665	-0.209935	BDH2
	Fc receptor signaling pathway (GO:0038093)	4/352	0.659525	0.856744	0.59344	0.76672	0.146244	-0.0226117	FER;AGO3;AGO4;SOS1
	macromolecule glycosylation (GO:0043413)	3/264	0.657138	0.856744	0.600205	0.76672	0.555412	-0.0858758	TNKS;UGGT2;SEC31A
	cellular component disassembly (GO:0022411)	4/350	0.65514	0.856744	0.588972	0.76672	0.557726	-0.0862336	NAPB;MTRF1;SATB1;RPL37A
	protein glycosylation (GO:0006486)	3/264	0.657138	0.856744	0.600205	0.76672	0.557874	-0.0862565	TNKS;UGGT2;SEC31A
	regulation of cell cycle phase transition (GO:1901987)	3/264	0.657138	0.856744	0.600205	0.76672	0.611703	-0.0945794	APP;SMC5;ZNF655
	cytosolic calcium ion homeostasis (GO:0051480)	2/176	0.659227	0.856744	0.613294	0.76672	0.717644	-0.11096	TRPC1;LRP6
	reactive oxygen species metabolic process (GO:0072593)	1/84	0.660453	0.856744	0.629273	0.76672	1.26224	-0.195163	PLA2R1
	post-embryonic development (GO:0009791)	1/84	0.660453	0.856744	0.629273	0.76672	1.27384	-0.196957	IGF2R
	positive regulation of protein localization to nucleus (GO:1900182)	1/84	0.660453	0.856744	0.629273	0.76672	1.27786	-0.197578	UBR5
	regulation of lipid transport (GO:0032368)	1/83	0.65605	0.856744	0.624907	0.76672	1.27841	-0.197663	PLA2R1
	canonical Wnt signaling pathway (GO:0060070)	1/84	0.660453	0.856744	0.629273	0.76672	1.28811	-0.199164	LRP6
	viral transcription (GO:0019083)	1/84	0.660453	0.856744	0.629273	0.76672	1.3166	-0.203568	RPL37A
	endoplasmic reticulum unfolded protein response (GO:0030968)	1/83	0.65605	0.856744	0.624907	0.76672	1.32036	-0.20415	SEC31A
	regulation of nucleocytoplasmic transport (GO:0046822)	2/178	0.665286	0.8601	0.619387	0.76672	0.729001	-0.109865	RBM4;UBR5
	regulation of anion transport (GO:0044070)	1/85	0.664801	0.8601	0.633589	0.76672	1.30442	-0.196585	PLA2R1
	cellular response to light stimulus (GO:0071482)	1/85	0.664801	0.8601	0.633589	0.76672	1.3087	-0.19723	ATR
	female pregnancy (GO:0007565)	1/85	0.664801	0.8601	0.633589	0.76672	1.33233	-0.200791	LNPEP
	regulation of establishment of protein localization (GO:0070201)	5/442	0.667513	0.861974	0.593558	0.76672	0.57648	-0.0856246	C2CD5;ICE1;UBR5;PPFIA1;CEP290
	protein catabolic process (GO:0030163)	3/269	0.669549	0.861974	0.612803	0.777848	0.632789	-0.0939882	LNPEP;SEC61B;FBXO9
	liver development (GO:0001889)	1/86	0.669093	0.861974	0.637854	0.777848	1.30104	-0.193244	IGF2R
	response to amino acid (GO:0043200)	1/86	0.669093	0.861974	0.637854	0.777848	1.30675	-0.194092	LRP6
	cellular response to unfolded protein (GO:0034620)	1/86	0.669093	0.861974	0.637854	0.777848	1.32617	-0.196975	SEC31A
	regulation of fat cell differentiation (GO:0045598)	1/87	0.67333	0.863938	0.642071	0.777848	1.25289	-0.183241	LRP6
	regulation of receptor activity (GO:0010469)	1/87	0.67333	0.863938	0.642071	0.777848	1.28767	-0.188328	APP
	feeding behavior (GO:0007631)	1/87	0.67333	0.863938	0.642071	0.777848	1.31623	-0.192505	APP
	central nervous system neuron differentiation (GO:0021953)	1/87	0.67333	0.863938	0.642071	0.777848	1.32722	-0.194112	HERC1
	cellular divalent inorganic cation homeostasis (GO:0072503)	3/271	0.674421	0.864613	0.617768	0.777848	0.664921	-0.096728	APP;TRPC1;LRP6
	glycosylation (GO:0070085)	3/273	0.67924	0.865184	0.622689	0.777848	0.614879	-0.0890424	TNKS;UGGT2;SEC31A
	calcium ion homeostasis (GO:0055074)	3/274	0.68163	0.865184	0.625134	0.777848	0.664871	-0.0962818	APP;TRPC1;LRP6
	locomotory behavior (GO:0007626)	2/183	0.680056	0.865184	0.634298	0.777848	0.742184	-0.107478	APP;VPS13A
	regulation of dendrite development (GO:0050773)	1/89	0.681643	0.865184	0.650357	0.777848	1.28753	-0.186452	SS18L1
	adult locomotory behavior (GO:0008344)	1/88	0.677513	0.865184	0.646238	0.777848	1.29424	-0.187422	APP
	cellular response to reactive oxygen species (GO:0034614)	1/89	0.681643	0.865184	0.650357	0.777848	1.29786	-0.187946	FER
	regulation of phospholipase activity (GO:0010517)	1/89	0.681643	0.865184	0.650357	0.777848	1.31429	-0.190327	PLA2R1
	stress-activated MAPK cascade (GO:0051403)	1/89	0.681643	0.865184	0.650357	0.777848	1.32378	-0.191701	RBM4
	cellular transition metal ion homeostasis (GO:0046916)	1/89	0.681643	0.865184	0.650357	0.777848	1.32687	-0.192148	APP
	cellular response to interferon-gamma (GO:0071346)	1/88	0.677513	0.865184	0.646238	0.777848	1.32951	-0.19253	PIAS1
	membrane fusion (GO:0061025)	1/89	0.681643	0.865184	0.650357	0.777848	1.34032	-0.194095	TECPR1
	regulation of endothelial cell proliferation (GO:0001936)	1/88	0.677513	0.865184	0.646238	0.777848	1.34244	-0.194403	BMPR2
	cellular response to external stimulus (GO:0071496)	2/185	0.685813	0.866886	0.640135	0.777848	0.801922	-0.114553	BMPR2;FNIP1
	positive regulation of chemotaxis (GO:0050921)	1/90	0.68572	0.866886	0.654429	0.777848	1.27996	-0.18284	BMPR2
	positive regulation of endocytosis (GO:0045807)	1/90	0.68572	0.866886	0.654429	0.777848	1.29488	-0.184971	CBL
	regulation of glucose transport (GO:0010827)	1/90	0.68572	0.866886	0.654429	0.777848	1.30069	-0.1858	C2CD5
	DNA-templated transcription, elongation (GO:0006354)	1/90	0.68572	0.866886	0.654429	0.777848	1.34422	-0.192019	TAF1
	positive regulation of ion transport (GO:0043270)	2/186	0.68866	0.868989	0.643025	0.777848	0.819239	-0.115042	TRPC1;PLA2R1
	positive regulation of calcium ion transport (GO:0051928)	1/91	0.689746	0.868989	0.658453	0.777848	1.28332	-0.180211	TRPC1
	protein stabilization (GO:0050821)	1/91	0.689746	0.868989	0.658453	0.777848	1.31032	-0.184002	NAA16
	stress-activated protein kinase signaling cascade (GO:0031098)	1/91	0.689746	0.868989	0.658453	0.777848	1.31055	-0.184034	RBM4
	neuron projection guidance (GO:0097485)	4/367	0.691206	0.868998	0.626028	0.777848	0.669029	-0.0939414	TRPC1;MYCBP2;SOS1;SPTBN1
	axon guidance (GO:0007411)	4/367	0.691206	0.868998	0.626028	0.777848	0.671477	-0.0942851	TRPC1;MYCBP2;SOS1;SPTBN1
	positive regulation of protein kinase activity (GO:0045860)	5/456	0.693898	0.868998	0.620958	0.777848	0.713479	-0.100183	SPAG9;CCDC88A;ZAK;KIDINS220;SEC31A
	regulation of neuron apoptotic process (GO:0043523)	2/188	0.694291	0.868998	0.648752	0.792169	0.801608	-0.112557	XIAP;NAIP
	regulation of endothelial cell migration (GO:0010594)	1/92	0.693719	0.868998	0.662431	0.777848	1.28748	-0.180781	BMPR2
	regulation of B cell activation (GO:0050864)	1/92	0.693719	0.868998	0.662431	0.777848	1.29525	-0.181872	RC3H1
	cellular response to topologically incorrect protein (GO:0035967)	1/92	0.693719	0.868998	0.662431	0.777848	1.32359	-0.185851	SEC31A
	alpha-amino acid catabolic process (GO:1901606)	1/92	0.693719	0.868998	0.662431	0.777848	1.34525	-0.188892	PDPR
	hormone-mediated signaling pathway (GO:0009755)	1/93	0.697642	0.871058	0.666363	0.792169	1.30649	-0.180357	NR2C2
	positive regulation of cell-substrate adhesion (GO:0010811)	1/93	0.697642	0.871058	0.666363	0.792169	1.30707	-0.180437	ARHGEF7
	antigen processing and presentation of exogenous peptide antigen via MHC class II (GO:0019886)	1/93	0.697642	0.871058	0.666363	0.792169	1.31431	-0.181435	SEC31A
	negative regulation of catabolic process (GO:0009895)	2/190	0.699837	0.871632	0.654407	0.792169	0.803499	-0.110391	HERC1;MYCBP2
	negative regulation of ion transport (GO:0043271)	1/94	0.701516	0.871632	0.670249	0.792169	1.28678	-0.176789	PLA2R1
	ER-nucleus signaling pathway (GO:0006984)	1/94	0.701516	0.871632	0.670249	0.792169	1.30667	-0.179521	SEC31A
	positive regulation of nucleocytoplasmic transport (GO:0046824)	1/94	0.701516	0.871632	0.670249	0.792169	1.30774	-0.179669	UBR5
	antigen processing and presentation of peptide antigen via MHC class II (GO:0002495)	1/94	0.701516	0.871632	0.670249	0.792169	1.31917	-0.181238	SEC31A
	regulation of glucose metabolic process (GO:0010906)	1/94	0.701516	0.871632	0.670249	0.792169	1.36342	-0.187317	EPM2AIP1
	positive regulation of neurogenesis (GO:0050769)	3/283	0.702545	0.872204	0.646652	0.792169	0.722458	-0.0987835	SPAG9;BMPR2;KIDINS220
	leukocyte activation (GO:0045321)	4/373	0.703281	0.87241	0.638595	0.792169	0.777554	-0.106133	DCLRE1C;SATB1;RC3H1;FNIP1
	regulation of cytokine-mediated signaling pathway (GO:0001959)	1/95	0.705339	0.873549	0.674091	0.794249	1.32229	-0.178762	PIAS1
	establishment of vesicle localization (GO:0051650)	1/95	0.705339	0.873549	0.674091	0.794249	1.34336	-0.181612	BBS4
	antigen processing and presentation of peptide or polysaccharide antigen via MHC class II (GO:0002504)	1/96	0.709114	0.877514	0.677887	0.794249	1.31147	-0.171359	SEC31A
	negative regulation of protein catabolic process (GO:0042177)	1/97	0.712841	0.879285	0.68164	0.794249	1.29995	-0.167234	MYCBP2
	regulation of T cell differentiation (GO:0045580)	1/97	0.712841	0.879285	0.68164	0.794249	1.32267	-0.170156	RC3H1
	nucleosome assembly (GO:0006334)	1/97	0.712841	0.879285	0.68164	0.794249	1.32455	-0.170398	HP1BP3
	regeneration (GO:0031099)	1/97	0.712841	0.879285	0.68164	0.794249	1.32648	-0.170647	IGF2R
	regulation of protein transport (GO:0051223)	4/379	0.715013	0.881078	0.650889	0.794249	0.739972	-0.0936874	C2CD5;ICE1;UBR5;CEP290
	response to oxidative stress (GO:0006979)	3/290	0.718081	0.881078	0.66278	0.794249	0.755597	-0.0956657	APP;FER;PLA2R1
	cellular response to cytokine stimulus (GO:0071345)	5/471	0.720551	0.881078	0.649086	0.794249	0.775952	-0.0982428	FER;KPNA5;XAF1;BBS4;PIAS1
	response to nutrient levels (GO:0031667)	3/291	0.720248	0.881078	0.66504	0.794249	0.781039	-0.0988868	BMPR2;FNIP1;LRP6
	divalent inorganic cation homeostasis (GO:0072507)	3/291	0.720248	0.881078	0.66504	0.794249	0.788029	-0.0997718	APP;TRPC1;LRP6
	positive regulation of MAP kinase activity (GO:0043406)	2/197	0.718597	0.881078	0.673629	0.794249	0.881822	-0.111647	SPAG9;ZAK
	learning or memory (GO:0007611)	2/198	0.721196	0.881078	0.676304	0.797753	0.89815	-0.113714	APP;KCNAB1
	T cell activation (GO:0042110)	2/198	0.721196	0.881078	0.676304	0.797753	0.911531	-0.115408	SATB1;RC3H1
	osteoblast differentiation (GO:0001649)	1/98	0.71652	0.881078	0.68535	0.794249	1.28302	-0.162442	IFT80
	negative regulation of cell cycle G1/S phase transition (GO:1902807)	1/99	0.720152	0.881078	0.689016	0.794249	1.29195	-0.163572	ZNF655
	negative regulation of G1/S transition of mitotic cell cycle (GO:2000134)	1/99	0.720152	0.881078	0.689016	0.794249	1.29807	-0.164348	ZNF655
	polyol metabolic process (GO:0019751)	1/99	0.720152	0.881078	0.689016	0.794249	1.32768	-0.168096	INPP4A
	cell-matrix adhesion (GO:0007160)	1/100	0.723738	0.882776	0.69264	0.797753	1.29634	-0.161633	PPFIA1
	sensory perception of chemical stimulus (GO:0007606)	1/100	0.723738	0.882776	0.69264	0.797753	1.35116	-0.168469	BBS4
	negative regulation of cellular component organization (GO:0051129)	5/474	0.725679	0.883576	0.654553	0.797753	0.79958	-0.0989701	UBR5;PPFIA1;XAF1;SPTBN1;PICALM
	protein localization to nucleus (GO:0034504)	1/101	0.727278	0.883576	0.696222	0.803848	1.30149	-0.161096	KPNA5
	protein import (GO:0017038)	1/101	0.727278	0.883576	0.696222	0.803848	1.3075	-0.161839	KPNA5
	regulation of response to cytokine stimulus (GO:0060759)	1/101	0.727278	0.883576	0.696222	0.803848	1.31199	-0.162395	PIAS1
	transition metal ion transport (GO:0000041)	1/101	0.727278	0.883576	0.696222	0.803848	1.35538	-0.167765	PICALM
	morphogenesis of an epithelium (GO:0002009)	3/296	0.730892	0.88586	0.676178	0.803848	0.84499	-0.10241	NOTCH2;BBS4;LRP6
	regulation of phosphatase activity (GO:0010921)	1/102	0.730773	0.88586	0.699762	0.803848	1.28943	-0.156275	RBM26
	negative regulation of lymphocyte activation (GO:0051250)	1/102	0.730773	0.88586	0.699762	0.803848	1.30839	-0.158573	RC3H1
	regulation of adaptive immune response based on somatic recombination of immune receptors built from immunoglobulin superfamily domains (GO:0002822)	1/103	0.734223	0.888491	0.703262	0.803848	1.30181	-0.153914	RC3H1
	sensory organ development (GO:0007423)	1/103	0.734223	0.888491	0.703262	0.803848	1.34122	-0.158573	WDR19
	nuclear division (GO:0000280)	3/298	0.73506	0.888802	0.680557	0.803848	0.788645	-0.092966	TNKS;AKAP8;SMC5
	positive regulation of kinase activity (GO:0033674)	5/480	0.735733	0.888914	0.665326	0.803848	0.821814	-0.0967724	SPAG9;CCDC88A;ZAK;KIDINS220;SEC31A
	cell morphogenesis (GO:0000902)	2/204	0.736365	0.888976	0.691982	0.813818	0.922459	-0.10856	FER;LRP6
	regulation of mitotic cell cycle (GO:0007346)	4/391	0.737454	0.88959	0.67464	0.813818	0.822488	-0.0962268	APP;SMC5;ZNF655;CDK13
	proteasome-mediated ubiquitin-dependent protein catabolic process (GO:0043161)	2/205	0.738823	0.889841	0.694533	0.818632	0.899964	-0.105037	SEC61B;FBXO9
	platelet activation (GO:0030168)	2/205	0.738823	0.889841	0.694533	0.818632	0.929346	-0.108466	APP;SOS1
	positive regulation of MAPK cascade (GO:0043410)	4/395	0.744633	0.894727	0.682307	0.818632	0.878435	-0.0977141	SPAG9;ZAK;KIDINS220;TAOK1
	regulation of osteoblast differentiation (GO:0045667)	1/106	0.744312	0.894727	0.713518	0.818632	1.27389	-0.141703	BMPR2
	muscle organ development (GO:0007517)	1/106	0.744312	0.894727	0.713518	0.818632	1.34663	-0.149794	PAXBP1
	cholesterol metabolic process (GO:0008203)	1/107	0.747589	0.896873	0.716859	0.818632	1.29823	-0.141302	APP
	positive regulation of cell growth (GO:0030307)	1/107	0.747589	0.896873	0.716859	0.818632	1.30792	-0.142356	BMPR2
	multicellular organismal reproductive process (GO:0048609)	5/491	0.753468	0.898955	0.684509	0.818632	0.752675	-0.0801769	SPAG9;HERC4;NR2C2;IGF2R;PIAS1
	post-translational protein modification (GO:0043687)	2/211	0.75317	0.898955	0.709481	0.818632	0.912867	-0.097241	UGGT2;SEC31A
	negative regulation of nervous system development (GO:0051961)	2/211	0.75317	0.898955	0.709481	0.818632	0.942844	-0.100434	APP;LRP6
	regulation of Ras protein signal transduction (GO:0046578)	1/109	0.754019	0.898955	0.723423	0.835515	1.30082	-0.138567	NOTCH2
	response to interferon-gamma (GO:0034341)	1/108	0.750825	0.898955	0.72016	0.818632	1.31423	-0.139995	PIAS1
	cell recognition (GO:0008037)	1/109	0.754019	0.898955	0.723423	0.835515	1.31434	-0.140006	APP
	regulation of epithelial cell differentiation (GO:0030856)	1/109	0.754019	0.898955	0.723423	0.835515	1.32615	-0.141265	RFX3
	muscle structure development (GO:0061061)	1/109	0.754019	0.898955	0.723423	0.835515	1.32911	-0.14158	PAXBP1
	proteasomal protein catabolic process (GO:0010498)	2/212	0.755495	0.900014	0.711912	0.835515	0.938571	-0.0988738	SEC61B;FBXO9
	alpha-amino acid metabolic process (GO:1901605)	2/213	0.7578	0.900659	0.714327	0.835515	0.935775	-0.0979085	PDPR;CTPS2
	regulation of I-kappaB kinase/NF-kappaB signaling (GO:0043122)	2/213	0.7578	0.900659	0.714327	0.835515	0.950235	-0.0994214	TRAF5;ZDHHC17
	ribonucleoside biosynthetic process (GO:0042455)	1/110	0.757172	0.900659	0.726648	0.835515	1.30518	-0.136558	CTPS2
	synapse organization (GO:0050808)	1/111	0.760285	0.900818	0.729836	0.835515	1.28412	-0.134129	APP
	mitochondrial transport (GO:0006839)	1/111	0.760285	0.900818	0.729836	0.835515	1.28631	-0.134358	MTX3
	response to retinoic acid (GO:0032526)	1/111	0.760285	0.900818	0.729836	0.835515	1.28812	-0.134547	IGF2R
	response to tumor necrosis factor (GO:0034612)	1/111	0.760285	0.900818	0.729836	0.835515	1.29478	-0.135242	YTHDC2
	regulation of adaptive immune response (GO:0002819)	1/112	0.763359	0.90167	0.732987	0.835515	1.29339	-0.133874	RC3H1
	regulation of exocytosis (GO:0017157)	1/112	0.763359	0.90167	0.732987	0.835515	1.30291	-0.13486	NAPB
	cell activation involved in immune response (GO:0002263)	1/112	0.763359	0.90167	0.732987	0.835515	1.30768	-0.135354	RC3H1
	leukocyte activation involved in immune response (GO:0002366)	1/112	0.763359	0.90167	0.732987	0.835515	1.31273	-0.135877	RC3H1
	positive regulation of nervous system development (GO:0051962)	3/313	0.764717	0.901884	0.71201	0.835515	0.888671	-0.0917729	SPAG9;BMPR2;KIDINS220
	response to extracellular stimulus (GO:0009991)	3/313	0.764717	0.901884	0.71201	0.835515	0.902372	-0.0931878	BMPR2;FNIP1;LRP6
	regulation of homeostatic process (GO:0032844)	3/314	0.766595	0.902016	0.71402	0.835515	0.91583	-0.0944437	TNKS;TRPC1;LRP6
	regulation of cAMP metabolic process (GO:0030814)	1/113	0.766393	0.902016	0.736101	0.835515	1.29406	-0.133448	CEP290
	peptide metabolic process (GO:0006518)	1/113	0.766393	0.902016	0.736101	0.835515	1.32231	-0.136361	BDH2
	translational elongation (GO:0006414)	1/114	0.769388	0.903913	0.739179	0.835515	1.29392	-0.130714	RPL37A
	regulation of axonogenesis (GO:0050770)	1/114	0.769388	0.903913	0.739179	0.835515	1.32297	-0.133649	BMPR2
	cellular response to organonitrogen compound (GO:0071417)	4/411	0.771862	0.905998	0.711715	0.835515	0.877335	-0.0866089	C2CD5;FER;DENND4C;SOS1
	learning (GO:0007612)	1/115	0.772346	0.905998	0.742222	0.856603	1.29655	-0.127993	APP
	protein folding (GO:0006457)	2/221	0.775577	0.909093	0.733041	0.856603	0.966673	-0.0921314	PPWD1;UGGT2
	neuron differentiation (GO:0030182)	2/222	0.777718	0.910905	0.735306	0.856603	0.992252	-0.0925935	HERC1;LRP6
	organelle fission (GO:0048285)	3/325	0.786462	0.912903	0.735429	0.856603	0.889143	-0.0810238	TNKS;AKAP8;SMC5
	leukocyte migration (GO:0050900)	2/226	0.786102	0.912903	0.744204	0.856603	1.02612	-0.0935056	FER;SOS1
	sterol metabolic process (GO:0016125)	1/119	0.783801	0.912903	0.754043	0.856603	1.26689	-0.115447	APP
	muscle cell differentiation (GO:0042692)	1/119	0.783801	0.912903	0.754043	0.856603	1.2771	-0.116377	SPAG9
	nucleosome organization (GO:0034728)	1/120	0.786574	0.912903	0.756913	0.856603	1.27935	-0.116582	HP1BP3
	regulation of chemotaxis (GO:0050920)	1/120	0.786574	0.912903	0.756913	0.856603	1.27964	-0.116609	BMPR2
	viral life cycle (GO:0019058)	1/118	0.780992	0.912903	0.751139	0.856603	1.28165	-0.116791	RPL37A
	nucleoside biosynthetic process (GO:0009163)	1/119	0.783801	0.912903	0.754043	0.856603	1.28692	-0.117272	CTPS2
	glycosyl compound biosynthetic process (GO:1901659)	1/120	0.786574	0.912903	0.756913	0.856603	1.28861	-0.117426	CTPS2
	negative regulation of protein serine/threonine kinase activity (GO:0071901)	1/118	0.780992	0.912903	0.751139	0.856603	1.29065	-0.117611	LRP6
	epidermis development (GO:0008544)	1/120	0.786574	0.912903	0.756913	0.856603	1.30168	-0.118617	SATB1
	carbohydrate catabolic process (GO:0016052)	1/120	0.786574	0.912903	0.756913	0.856603	1.31112	-0.119477	ENOSF1
	multi-multicellular organism process (GO:0044706)	1/121	0.789312	0.915387	0.75975	0.856603	1.30801	-0.11564	LNPEP
	apoptotic signaling pathway (GO:0097190)	3/327	0.78992	0.9154	0.739184	0.856603	0.949261	-0.0839096	XIAP;SOS1;ARHGEF7
	regulation of lipase activity (GO:0060191)	1/122	0.792015	0.91644	0.762554	0.860717	1.26259	-0.110172	PLA2R1
	kidney development (GO:0001822)	1/122	0.792015	0.91644	0.762554	0.860717	1.28976	-0.112543	CEP290
	ameboidal-type cell migration (GO:0001667)	1/123	0.794683	0.917448	0.765326	0.860717	1.23753	-0.106624	LRP6
	cellular response to steroid hormone stimulus (GO:0071383)	1/123	0.794683	0.917448	0.765326	0.860717	1.24237	-0.107042	NR2C2
	positive regulation of multi-organism process (GO:0043902)	1/123	0.794683	0.917448	0.765326	0.860717	1.25295	-0.107953	YTHDC2
	regulation of anatomical structure size (GO:0090066)	2/232	0.798159	0.918693	0.757073	0.860717	1.01535	-0.0861048	FER;SPTBN1
	lipid catabolic process (GO:0016042)	2/232	0.798159	0.918693	0.757073	0.860717	1.01789	-0.0863204	BDH2;DDHD1
	positive regulation of DNA metabolic process (GO:0051054)	1/124	0.797317	0.918693	0.768065	0.860717	1.25873	-0.106744	TNKS
	regulation of lymphocyte differentiation (GO:0045619)	1/124	0.797317	0.918693	0.768065	0.860717	1.29162	-0.109533	RC3H1
	exocytosis (GO:0006887)	2/233	0.80011	0.918867	0.759163	0.860717	1.04412	-0.0883476	APP;EXOC1
	phosphatidylinositol metabolic process (GO:0046488)	1/125	0.799917	0.918867	0.770772	0.860717	1.23727	-0.104691	INPP4A
	regulation of T cell proliferation (GO:0042129)	1/125	0.799917	0.918867	0.770772	0.860717	1.27356	-0.107762	RC3H1
	divalent metal ion transport (GO:0070838)	2/234	0.802043	0.919525	0.761237	0.860717	1.02419	-0.0859268	TRPC1;ZDHHC17
	regulation of dephosphorylation (GO:0035303)	1/126	0.802484	0.919525	0.773448	0.860717	1.24485	-0.10444	RBM26
	cellular response to radiation (GO:0071478)	1/126	0.802484	0.919525	0.773448	0.860717	1.28765	-0.10803	ATR
	single organismal cell-cell adhesion (GO:0016337)	2/235	0.80396	0.920528	0.763297	0.860717	1.06976	-0.0885844	FER;LRP6
	cofactor biosynthetic process (GO:0051188)	1/127	0.805018	0.921052	0.776093	0.860717	1.26099	-0.103703	BDH2
	divalent inorganic cation transport (GO:0072511)	2/238	0.809613	0.92192	0.769382	0.860717	1.03861	-0.0844348	TRPC1;ZDHHC17
	regulation of epithelial cell migration (GO:0010632)	1/129	0.80999	0.92192	0.781292	0.860717	1.25449	-0.101986	BMPR2
	regulation of G1/S transition of mitotic cell cycle (GO:2000045)	1/129	0.80999	0.92192	0.781292	0.860717	1.26442	-0.102793	ZNF655
	positive regulation of endopeptidase activity (GO:0010950)	1/128	0.80752	0.92192	0.778708	0.860717	1.27598	-0.103732	PICALM
	calcium ion transmembrane transport (GO:0070588)	1/128	0.80752	0.92192	0.778708	0.860717	1.28035	-0.104088	TRPC1
	potassium ion transmembrane transport (GO:0071805)	1/129	0.80999	0.92192	0.781292	0.860717	1.29972	-0.105662	KCNAB1
	cellular potassium ion transport (GO:0071804)	1/129	0.80999	0.92192	0.781292	0.860717	1.30486	-0.106081	KCNAB1
	cellular response to nitrogen compound (GO:1901699)	4/438	0.8126	0.924204	0.756779	0.860717	0.990057	-0.078039	C2CD5;FER;DENND4C;SOS1
	regulation of cell cycle G1/S phase transition (GO:1902806)	1/131	0.814836	0.925373	0.78637	0.867371	1.26177	-0.0978606	ZNF655
	cellular lipid catabolic process (GO:0044242)	1/131	0.814836	0.925373	0.78637	0.867371	1.27859	-0.099165	BDH2
	regulation of cyclic nucleotide metabolic process (GO:0030799)	1/133	0.819558	0.928671	0.791331	0.867371	1.27285	-0.0941916	CEP290
	positive regulation of immune effector process (GO:0002699)	1/133	0.819558	0.928671	0.791331	0.867371	1.28579	-0.0951495	FER
	regulation of developmental growth (GO:0048638)	1/133	0.819558	0.928671	0.791331	0.867371	1.28787	-0.0953036	BMPR2
	immune response-regulating cell surface receptor signaling pathway (GO:0002768)	4/444	0.820801	0.928964	0.766027	0.867371	0.727545	-0.0536092	FER;AGO3;AGO4;SOS1
	regulation of lipid metabolic process (GO:0019216)	2/245	0.822242	0.928964	0.783059	0.87538	1.11086	-0.081854	PDPR;BBS4
	transforming growth factor beta receptor signaling pathway (GO:0007179)	1/134	0.821874	0.928964	0.793769	0.87538	1.26908	-0.0935119	CBL
	lipid modification (GO:0030258)	1/134	0.821874	0.928964	0.793769	0.87538	1.27193	-0.0937219	BDH2
	response to unfolded protein (GO:0006986)	1/135	0.824161	0.930445	0.796178	0.87538	1.27648	-0.092024	SEC31A
	regionalization (GO:0003002)	2/247	0.825711	0.931509	0.786834	0.87538	1.07732	-0.0764352	BMPR2;LRP6
	regulation of cell morphogenesis involved in differentiation (GO:0010769)	2/248	0.827422	0.932075	0.7887	0.87538	1.08626	-0.0764097	BMPR2;ARHGEF7
	regulation of ion transmembrane transporter activity (GO:0032412)	1/137	0.828646	0.932075	0.800912	0.87538	1.29543	-0.0911232	KCNAB1
	regulation of G-protein coupled receptor protein signaling pathway (GO:0008277)	1/137	0.828646	0.932075	0.800912	0.87538	1.30275	-0.0916381	GPRASP1
	regulation of cellular carbohydrate metabolic process (GO:0010675)	1/137	0.828646	0.932075	0.800912	0.87538	1.30459	-0.0917675	EPM2AIP1
	regulation of metal ion transport (GO:0010959)	2/250	0.8308	0.933812	0.79239	0.87538	1.09356	-0.0748878	TRPC1;KCNAB1
	multicellular organismal development (GO:0007275)	4/453	0.83255	0.933865	0.779385	0.87538	0.981118	-0.0671316	NOTCH2;CDK13;PHC3;ATR
	sensory perception (GO:0007600)	4/457	0.837563	0.933865	0.785128	0.877327	1.02925	-0.0704251	DFNB59;LRIG2;FBXO11;BBS4
	cellular protein complex assembly (GO:0043623)	2/256	0.840579	0.933865	0.803121	0.885167	1.0796	-0.07387	CENPJ;PICALM
	single-organism behavior (GO:0044708)	3/362	0.843265	0.933865	0.798288	0.885573	1.10216	-0.075414	APP;KCNAB1;BBS4
	rhythmic process (GO:0048511)	2/252	0.834118	0.933865	0.796022	0.877327	1.10315	-0.0754813	RBM4;DYRK1A
	cellular metal ion homeostasis (GO:0006875)	3/361	0.84192	0.933865	0.796766	0.885167	1.11304	-0.0761579	APP;TRPC1;LRP6
	regulation of innate immune response (GO:0045088)	2/254	0.837377	0.933865	0.799599	0.877327	1.11887	-0.0765572	XIAP;PIAS1
	response to metal ion (GO:0010038)	2/255	0.838985	0.933865	0.801367	0.885167	1.13362	-0.0775662	TRPC1;SEC31A
	epithelium development (GO:0060429)	2/256	0.840579	0.933865	0.803121	0.885167	1.14171	-0.07812	SATB1;RBBP6
	tissue morphogenesis (GO:0048729)	3/358	0.837823	0.933865	0.792145	0.884524	1.14778	-0.0785353	NOTCH2;BBS4;LRP6
	single organism cell adhesion (GO:0098602)	2/259	0.845275	0.933865	0.808301	0.894737	1.14958	-0.0786583	FER;LRP6
	positive regulation of protein serine/threonine kinase activity (GO:0071902)	2/257	0.842158	0.933865	0.804861	0.885573	1.15332	-0.0789146	SPAG9;ZAK
	ribonucleotide biosynthetic process (GO:0009260)	1/140	0.835162	0.933865	0.80781	0.877327	1.25651	-0.0859748	CTPS2
	ribose phosphate biosynthetic process (GO:0046390)	1/144	0.843467	0.933865	0.816639	0.894737	1.27814	-0.0874552	CTPS2
	response to reactive oxygen species (GO:0000302)	1/141	0.837278	0.933865	0.810056	0.877327	1.28452	-0.0878912	FER
	positive regulation of cytoskeleton organization (GO:0051495)	1/142	0.839368	0.933865	0.812276	0.885167	1.29218	-0.0884155	FER
	response to topologically incorrect protein (GO:0035966)	1/143	0.84143	0.933865	0.81447	0.885167	1.29339	-0.0884985	SEC31A
	branching morphogenesis of an epithelial tube (GO:0048754)	1/141	0.837278	0.933865	0.810056	0.877327	1.29375	-0.0885233	LRP6
	regulation of transmembrane transporter activity (GO:0022898)	1/141	0.837278	0.933865	0.810056	0.877327	1.29743	-0.0887749	KCNAB1
	response to endoplasmic reticulum stress (GO:0034976)	1/145	0.845477	0.933865	0.818782	0.899448	1.30254	-0.0891247	SEC31A
	positive regulation of epithelial cell proliferation (GO:0050679)	1/144	0.843467	0.933865	0.816639	0.894737	1.30632	-0.0893834	BMPR2
	regulation of protein import into nucleus (GO:0042306)	1/143	0.84143	0.933865	0.81447	0.885167	1.31326	-0.0898583	UBR5
	negative regulation of cellular catabolic process (GO:0031330)	1/145	0.845477	0.933865	0.818782	0.899448	1.32076	-0.0903713	HERC1
	regulation of carbohydrate metabolic process (GO:0006109)	1/145	0.845477	0.933865	0.818782	0.899448	1.34453	-0.0919975	EPM2AIP1
	positive regulation of protein ubiquitination (GO:0031398)	1/146	0.847461	0.935382	0.820901	0.899448	1.34313	-0.089721	XIAP
	negative regulation of neuron differentiation (GO:0045665)	1/147	0.849421	0.93687	0.822995	0.899448	1.32145	-0.0861728	APP
	translation (GO:0006412)	2/264	0.852823	0.939081	0.816666	0.899448	1.10272	-0.0693104	RPL37A;SEC61B
	regulation of immune effector process (GO:0002697)	2/264	0.852823	0.939081	0.816666	0.899448	1.16136	-0.0729961	FER;RC3H1
	regulation of cell-substrate adhesion (GO:0010810)	1/149	0.853264	0.939081	0.82711	0.904207	1.32476	-0.0832661	ARHGEF7
	negative regulation of cell growth (GO:0030308)	1/150	0.855149	0.939805	0.829131	0.904207	1.32561	-0.0822977	BMPR2
	regulation of organ morphogenesis (GO:2000027)	1/150	0.855149	0.939805	0.829131	0.904207	1.34809	-0.0836935	LRP6
	regulation of viral process (GO:0050792)	1/152	0.858847	0.941168	0.833105	0.904207	1.30227	-0.0789609	YTHDC2
	positive regulation of cytosolic calcium ion concentration (GO:0007204)	1/152	0.858847	0.941168	0.833105	0.904207	1.33174	-0.080748	LRP6
	potassium ion transport (GO:0006813)	1/151	0.85701	0.941168	0.83113	0.904207	1.33387	-0.0808773	KCNAB1
	negative regulation of secretion (GO:0051048)	1/152	0.858847	0.941168	0.833105	0.904207	1.34518	-0.081563	PLA2R1
	regulation of transporter activity (GO:0032409)	1/153	0.86066	0.942481	0.835057	0.904207	1.33694	-0.0791992	KCNAB1
	regulation of MAP kinase activity (GO:0043405)	2/273	0.865573	0.946934	0.830909	0.904207	1.19846	-0.065347	SPAG9;ZAK
	regulation of protein localization to nucleus (GO:1900180)	1/156	0.865963	0.946934	0.840778	0.904207	1.33893	-0.0730064	UBR5
	response to acid chemical (GO:0001101)	2/275	0.868265	0.948775	0.833937	0.904207	1.15746	-0.0608638	IGF2R;LRP6
	pattern specification process (GO:0007389)	3/385	0.871592	0.951608	0.830742	0.904207	1.15771	-0.0574252	NOTCH2;BMPR2;LRP6
	regulation of ion homeostasis (GO:2000021)	1/160	0.872721	0.951608	0.8481	0.904207	1.3242	-0.0656834	TRPC1
	cell junction assembly (GO:0034329)	1/160	0.872721	0.951608	0.8481	0.904207	1.3258	-0.065763	ARHGEF7
	cellular cation homeostasis (GO:0030003)	3/389	0.876031	0.952505	0.835908	0.904207	1.18413	-0.0576199	APP;TRPC1;LRP6
	skeletal system development (GO:0001501)	1/162	0.875972	0.952505	0.851635	0.904207	1.31569	-0.0640216	MBTD1
	cell-cell junction organization (GO:0045216)	1/161	0.874357	0.952505	0.849878	0.904207	1.33005	-0.0647203	ARHGEF7
	morphogenesis of a branching epithelium (GO:0061138)	1/162	0.875972	0.952505	0.851635	0.904207	1.33522	-0.0649721	LRP6
	response to nutrient (GO:0007584)	1/163	0.877566	0.953497	0.853371	0.904207	1.33847	-0.0637357	LRP6
	behavior (GO:0007610)	4/494	0.87825	0.953564	0.832791	0.904207	1.16708	-0.0554929	APP;VPS13A;KCNAB1;BBS4
	cellular carbohydrate metabolic process (GO:0044262)	1/165	0.880694	0.95554	0.856784	0.918313	1.31223	-0.0596783	ENOSF1
	response to transforming growth factor beta (GO:0071559)	1/166	0.882228	0.955851	0.858461	0.918313	1.32417	-0.059791	CBL
	cellular response to transforming growth factor beta stimulus (GO:0071560)	1/166	0.882228	0.955851	0.858461	0.918313	1.32684	-0.0599116	CBL
	response to wounding (GO:0009611)	1/167	0.883742	0.956814	0.860118	0.918313	1.37902	-0.0608782	FGFR1OP2
	cellular response to organic cyclic compound (GO:0071407)	2/291	0.888089	0.957077	0.856455	0.918313	1.19102	-0.0522518	NR2C2;LRP6
	cellular ion homeostasis (GO:0006873)	3/402	0.889535	0.957077	0.851778	0.918313	1.20977	-0.0530741	APP;TRPC1;LRP6
	intrinsic apoptotic signaling pathway (GO:0097193)	1/170	0.888169	0.957077	0.864974	0.918313	1.33844	-0.0587189	XIAP
	regulation of calcium ion transport (GO:0051924)	1/171	0.889607	0.957077	0.866556	0.921261	1.3389	-0.0587391	TRPC1
	regulation of insulin secretion (GO:0050796)	1/169	0.886712	0.957077	0.863374	0.918313	1.34557	-0.059032	RFX3
	morphogenesis of a branching structure (GO:0001763)	1/170	0.888169	0.957077	0.864974	0.918313	1.3539	-0.0593972	LRP6
	positive regulation of cell adhesion (GO:0045785)	1/171	0.889607	0.957077	0.866556	0.921261	1.35454	-0.0594254	ARHGEF7
	regulation of lymphocyte proliferation (GO:0050670)	1/170	0.888169	0.957077	0.864974	0.918313	1.37817	-0.060462	RC3H1
	regulation of mononuclear cell proliferation (GO:0032944)	1/171	0.889607	0.957077	0.866556	0.921261	1.38627	-0.0608173	RC3H1
	negative regulation of protein modification process (GO:0031400)	3/407	0.894369	0.960851	0.857518	0.921261	1.22735	-0.0490149	USP4;UBR5;LRP6
	regulation of symbiosis, encompassing mutualism through parasitism (GO:0043903)	1/174	0.893812	0.960851	0.87119	0.921261	1.33804	-0.0534354	YTHDC2
	regulation of leukocyte proliferation (GO:0070663)	1/176	0.896526	0.962493	0.87419	0.926798	1.38638	-0.0529993	RC3H1
	cellular amide metabolic process (GO:0043603)	1/177	0.897857	0.963247	0.875664	0.926798	1.35083	-0.0505827	BDH2
	glycerophospholipid biosynthetic process (GO:0046474)	1/178	0.899171	0.963307	0.877121	0.926798	1.35327	-0.0505889	INPP4A
	regulation of cellular ketone metabolic process (GO:0010565)	1/178	0.899171	0.963307	0.877121	0.926798	1.35488	-0.0506493	PDPR
	secretion by cell (GO:0032940)	3/415	0.901712	0.964681	0.866302	0.926798	1.21625	-0.0437338	NOTCH2;APP;EXOC1
	epithelial cell differentiation (GO:0030855)	2/303	0.901108	0.964681	0.871486	0.926798	1.21918	-0.0438392	BMPR2;BDH2
	regulation of protein serine/threonine kinase activity (GO:0071900)	3/416	0.902597	0.964954	0.867367	0.927289	1.2648	-0.0451219	SPAG9;ZAK;LRP6
	cellular amino acid metabolic process (GO:0006520)	3/421	0.906915	0.968894	0.872576	0.932209	1.19093	-0.0376336	PDPR;ENOSF1;CTPS2
	negative regulation of immune system process (GO:0002683)	2/311	0.90899	0.970346	0.880692	0.93652	1.25677	-0.0378325	FER;RC3H1
	cellular response to lipid (GO:0071396)	2/315	0.912708	0.970346	0.885065	0.93652	1.27165	-0.0382805	NR2C2;LRP6
	brain development (GO:0007420)	1/187	0.910264	0.970346	0.889492	0.93652	1.34329	-0.0404371	BMPR2
	cell junction organization (GO:0034330)	1/189	0.912559	0.970346	0.892068	0.93652	1.35888	-0.0409063	ARHGEF7
	regulation of peptide hormone secretion (GO:0090276)	1/189	0.912559	0.970346	0.892068	0.93652	1.36284	-0.0410255	RFX3
	negative regulation of protein kinase activity (GO:0006469)	1/189	0.912559	0.970346	0.892068	0.93652	1.37694	-0.0414499	LRP6
	regulation of peptidyl-tyrosine phosphorylation (GO:0050730)	1/189	0.912559	0.970346	0.892068	0.93652	1.37701	-0.0414521	APP
	negative regulation of cell cycle (GO:0045786)	3/430	0.914254	0.971036	0.881503	0.93652	1.26368	-0.0371419	NOTCH2;ZAK;ZNF655
	regulation of peptide secretion (GO:0002791)	1/192	0.915892	0.971036	0.895821	0.937942	1.36812	-0.0402115	RFX3
	negative regulation of neurogenesis (GO:0050768)	1/192	0.915892	0.971036	0.895821	0.937942	1.3743	-0.0403932	APP
	negative regulation of mitotic cell cycle phase transition (GO:1901991)	1/192	0.915892	0.971036	0.895821	0.937942	1.40589	-0.0413217	ZNF655
	synaptic transmission (GO:0007268)	3/434	0.917345	0.971904	0.88529	0.937942	1.23319	-0.0351442	NAPB;KCNAB1;LRP6
	visual perception (GO:0007601)	1/195	0.919099	0.973089	0.899444	0.94547	1.35458	-0.0369525	BBS4
	sensory perception of light stimulus (GO:0050953)	1/198	0.922184	0.975681	0.902942	0.94547	1.34698	-0.0331621	BBS4
	ATP catabolic process (GO:0006200)	2/327	0.923026	0.975777	0.897313	0.94547	1.23596	-0.0303076	ERCC6L2;YTHDC2
	ribonucleoside monophosphate catabolic process (GO:0009158)	2/332	0.926978	0.975777	0.902051	0.94547	1.24412	-0.0305078	ERCC6L2;YTHDC2
	purine nucleoside monophosphate catabolic process (GO:0009128)	2/333	0.927745	0.975777	0.902974	0.94547	1.24476	-0.0305234	ERCC6L2;YTHDC2
	purine ribonucleoside monophosphate catabolic process (GO:0009169)	2/332	0.926978	0.975777	0.902051	0.94547	1.24664	-0.0305694	ERCC6L2;YTHDC2
	glycerolipid biosynthetic process (GO:0045017)	1/202	0.926116	0.975777	0.907419	0.94547	1.37697	-0.0337654	INPP4A
	negative regulation of kinase activity (GO:0033673)	1/202	0.926116	0.975777	0.907419	0.94547	1.38428	-0.0339447	LRP6
	positive regulation of response to external stimulus (GO:0032103)	1/201	0.925152	0.975777	0.906319	0.94547	1.3936	-0.0341731	BMPR2
	regulation of blood circulation (GO:1903522)	1/204	0.928007	0.975777	0.909579	0.94547	1.39765	-0.0342725	BMPR2
	negative regulation of cell cycle phase transition (GO:1901988)	1/200	0.924175	0.975777	0.905207	0.94547	1.40738	-0.034511	ZNF655
	nucleoside monophosphate catabolic process (GO:0009125)	2/335	0.929256	0.975902	0.904795	0.94547	1.24725	-0.0304245	ERCC6L2;YTHDC2
	cellular chemical homeostasis (GO:0055082)	3/452	0.930037	0.975902	0.901035	0.94547	1.30768	-0.0318986	APP;TRPC1;LRP6
	phospholipid biosynthetic process (GO:0008654)	1/206	0.92985	0.975902	0.91169	0.94547	1.35449	-0.0330406	INPP4A
	alcohol metabolic process (GO:0006066)	2/340	0.932906	0.97675	0.909211	0.951417	1.29027	-0.0303527	INPP4A;APP
	nucleoside phosphate biosynthetic process (GO:1901293)	1/209	0.932526	0.97675	0.914764	0.951417	1.34872	-0.0317279	CTPS2
	nucleotide biosynthetic process (GO:0009165)	1/208	0.931646	0.97675	0.913752	0.951417	1.35023	-0.0317633	CTPS2
	regulation of leukocyte differentiation (GO:1902105)	1/210	0.933396	0.97675	0.915765	0.951417	1.4128	-0.0332352	RC3H1
	nitrogen compound transport (GO:0071705)	3/464	0.937479	0.978453	0.910429	0.951417	1.25459	-0.0273276	TNKS;UPF3A;THOC2
	negative regulation of intracellular signal transduction (GO:1902532)	2/345	0.936377	0.978453	0.913436	0.951417	1.31077	-0.0285513	DYRK1A;FNIP1
	negative regulation of response to external stimulus (GO:0032102)	1/215	0.937578	0.978453	0.920597	0.958758	1.38116	-0.0300845	BBS4
	calcium ion transport (GO:0006816)	1/215	0.937578	0.978453	0.920597	0.958758	1.39466	-0.0303787	TRPC1
	response to drug (GO:0042493)	2/354	0.942202	0.98066	0.920583	0.958758	1.39038	-0.0271534	PAPD7;ATR
	gland development (GO:0048732)	1/220	0.941499	0.98066	0.925154	0.958758	1.41792	-0.0276913	IGF2R
	negative regulation of mitotic cell cycle (GO:0045930)	1/219	0.940735	0.98066	0.924264	0.958758	1.4221	-0.027773	ZNF655
	negative regulation of growth (GO:0045926)	1/221	0.942253	0.98066	0.926033	0.962836	1.44035	-0.0281294	BMPR2
	negative regulation of transport (GO:0051051)	2/361	0.94638	0.983944	0.925755	0.962836	1.37622	-0.0222765	PLA2R1;PICALM
	glycerophospholipid metabolic process (GO:0006650)	1/229	0.947948	0.983944	0.93271	0.964686	1.38737	-0.0224568	INPP4A
	protein homooligomerization (GO:0051260)	1/230	0.948619	0.983944	0.933502	0.964686	1.39108	-0.0225169	SPAG9
	regulation of hormone secretion (GO:0046883)	1/230	0.948619	0.983944	0.933502	0.964686	1.41657	-0.0229295	RFX3
	response to lipopolysaccharide (GO:0032496)	1/228	0.947268	0.983944	0.93191	0.964686	1.43891	-0.0232912	FER
	regulation of peptide transport (GO:0090087)	1/231	0.949282	0.983965	0.934284	0.964686	1.41714	-0.0229083	RFX3
	cellular response to abiotic stimulus (GO:0071214)	1/232	0.949936	0.983977	0.935057	0.964686	1.39869	-0.0225923	ATR
	response to inorganic substance (GO:0010035)	2/370	0.951331	0.984756	0.931942	0.964686	1.37488	-0.0211201	TRPC1;SEC31A
	ATP metabolic process (GO:0046034)	2/377	0.954878	0.985763	0.936416	0.966704	1.3093	-0.0187742	ERCC6L2;YTHDC2
	inflammatory response (GO:0006954)	2/376	0.954387	0.985763	0.935794	0.966704	1.34642	-0.0193064	NOTCH2;NAIP
	steroid metabolic process (GO:0008202)	1/240	0.954876	0.985763	0.940923	0.966704	1.39674	-0.020028	APP
	negative regulation of cell development (GO:0010721)	1/239	0.954286	0.985763	0.94022	0.966704	1.41807	-0.0203339	APP
	response to molecule of bacterial origin (GO:0002237)	1/243	0.956601	0.986877	0.942985	0.971912	1.44803	-0.0191283	FER
	regulation of synaptic transmission (GO:0050804)	1/245	0.957714	0.98736	0.944319	0.971912	1.43267	-0.0182237	NAPB
	regulation of inflammatory response (GO:0050727)	1/247	0.958798	0.987814	0.945623	0.971912	1.42362	-0.0174549	XIAP
	humoral immune response (GO:0006959)	1/263	0.966535	0.989133	0.955015	0.977343	1.2019	-0.0131329	NOTCH2
	purine nucleoside monophosphate metabolic process (GO:0009126)	2/403	0.966012	0.989133	0.950719	0.974901	1.33252	-0.0145601	ERCC6L2;YTHDC2
	purine ribonucleoside monophosphate metabolic process (GO:0009167)	2/402	0.965637	0.989133	0.950231	0.974901	1.33311	-0.0145666	ERCC6L2;YTHDC2
	cofactor metabolic process (GO:0051186)	1/255	0.962867	0.989133	0.95054	0.974901	1.36356	-0.0148994	BDH2
	regulation of leukocyte activation (GO:0002694)	2/390	0.960821	0.989133	0.943998	0.971912	1.40997	-0.0154064	FER;RC3H1
	regulation of T cell activation (GO:0050863)	1/259	0.964748	0.989133	0.95283	0.974901	1.42152	-0.0155326	RC3H1
	chemotaxis (GO:0006935)	1/263	0.966535	0.989133	0.955015	0.977343	1.42431	-0.0155631	FER
	taxis (GO:0042330)	1/263	0.966535	0.989133	0.955015	0.977343	1.42692	-0.0155917	FER
	negative regulation of cell cycle process (GO:0010948)	1/254	0.962381	0.989133	0.94995	0.974901	1.4285	-0.0156089	ZNF655
	negative regulation of protein phosphorylation (GO:0001933)	1/260	0.965204	0.989133	0.953386	0.974901	1.43002	-0.0156256	LRP6
	ribonucleoside monophosphate metabolic process (GO:0009161)	2/416	0.970539	0.991711	0.956671	0.978153	1.34333	-0.0111812	ERCC6L2;YTHDC2
	response to alcohol (GO:0097305)	1/274	0.970996	0.991711	0.960518	0.978153	1.40853	-0.0117239	LRP6
	positive regulation of secretion (GO:0051047)	1/273	0.970617	0.991711	0.960046	0.978153	1.44259	-0.0120074	PLA2R1
	regulation of cell activation (GO:0050865)	2/420	0.971812	0.991883	0.95836	0.978153	1.44032	-0.0117393	FER;RC3H1
	dephosphorylation (GO:0016311)	1/278	0.972467	0.991891	0.962348	0.979061	1.35616	-0.0110421	INPP4A
	fatty acid metabolic process (GO:0006631)	1/280	0.973175	0.991952	0.963232	0.979061	1.36534	-0.0110327	BDH2
	nucleoside monophosphate metabolic process (GO:0009123)	2/427	0.973913	0.992019	0.961166	0.979061	1.34971	-0.0108151	ERCC6L2;YTHDC2
	negative regulation of transferase activity (GO:0051348)	1/284	0.974536	0.992019	0.964937	0.980511	1.4288	-0.0114488	LRP6
	inorganic cation transmembrane transport (GO:0098662)	2/440	0.977421	0.992587	0.965906	0.981279	1.35124	-0.0100541	TRPC1;KCNAB1
	phospholipid metabolic process (GO:0006644)	1/288	0.975828	0.992587	0.966564	0.980511	1.38128	-0.0102775	INPP4A
	organophosphate biosynthetic process (GO:0090407)	2/436	0.976393	0.992587	0.96451	0.980511	1.39101	-0.01035	INPP4A;CTPS2
	monocarboxylic acid metabolic process (GO:0032787)	2/473	0.984402	0.992587	0.975581	0.984506	1.40198	-0.0104316	BDH2;PDPR
	glycerolipid metabolic process (GO:0046486)	1/296	0.97822	0.992587	0.969596	0.984374	1.40788	-0.0104755	INPP4A
	regulation of ion transmembrane transport (GO:0034765)	1/314	0.982774	0.992587	0.975455	0.984506	1.41456	-0.0105252	KCNAB1
	regulation of multi-organism process (GO:0043900)	1/306	0.98088	0.992587	0.973004	0.984416	1.41512	-0.0105293	YTHDC2
	coagulation (GO:0050817)	2/472	0.984225	0.992587	0.975331	0.984506	1.42305	-0.0105884	APP;SOS1
	blood coagulation (GO:0007596)	2/472	0.984225	0.992587	0.975331	0.984506	1.42555	-0.0106069	APP;SOS1
	hemostasis (GO:0007599)	2/478	0.985258	0.992587	0.976795	0.984506	1.42975	-0.0106382	APP;SOS1
	regulation of transmembrane transport (GO:0034762)	1/327	0.98546	0.992587	0.978975	0.986055	1.4302	-0.0106415	KCNAB1
	regulation of cell growth (GO:0001558)	1/322	0.98448	0.992587	0.977685	0.984506	1.43302	-0.0106625	BMPR2
	negative regulation of phosphate metabolic process (GO:0045936)	2/458	0.981536	0.992587	0.971565	0.984416	1.44044	-0.0107177	RBM26;LRP6
	negative regulation of phosphorus metabolic process (GO:0010563)	2/458	0.981536	0.992587	0.971565	0.984416	1.44296	-0.0107365	RBM26;LRP6
	organic hydroxy compound metabolic process (GO:1901615)	2/476	0.984921	0.992587	0.976316	0.984506	1.44409	-0.0107449	INPP4A;APP
	negative regulation of phosphorylation (GO:0042326)	1/325	0.985076	0.992587	0.978468	0.984506	1.47502	-0.0109751	LRP6
	regulation of cell adhesion (GO:0030155)	1/336	0.987071	0.993557	0.981113	0.987559	1.49164	-0.00964236	ARHGEF7
	carbohydrate derivative biosynthetic process (GO:1901137)	1/377	0.992433	0.993731	0.988422	0.989714	1.41841	-0.00892047	CTPS2
	extracellular matrix organization (GO:0030198)	1/359	0.990426	0.993731	0.985645	0.989499	1.44356	-0.00907861	APP
	extracellular structure organization (GO:0043062)	1/360	0.99055	0.993731	0.985815	0.989499	1.4447	-0.0090858	APP
	protein oligomerization (GO:0051259)	1/366	0.991263	0.993731	0.986796	0.989499	1.44661	-0.00909781	SPAG9
	regulation of lymphocyte activation (GO:0051249)	1/344	0.988353	0.993731	0.982831	0.988597	1.48982	-0.00936954	RC3H1
	regulation of system process (GO:0044057)	1/371	0.991816	0.993731	0.987562	0.989499	1.49288	-0.00938882	BMPR2
	regulation of response to wounding (GO:1903034)	1/347	0.988801	0.993731	0.983435	0.988597	1.4975	-0.00941784	XIAP
	response to steroid hormone (GO:0048545)	1/369	0.991599	0.993731	0.987261	0.989499	1.52747	-0.00960634	NR2C2
	monovalent inorganic cation transport (GO:0015672)	1/384	0.993096	0.993744	0.989352	0.989998	1.40922	-0.00884354	KCNAB1
	lipid biosynthetic process (GO:0008610)	1/491	0.998304	0.998304	0.997053	0.997053	1.43168	-0.0024302	INPP4A

## Sheet: Cyan
BP	Term	Overlap	P-value	Adjusted P-value	Old P-value	Old Adjusted P-value	Z-score	Combined Score	Genes		MF	Term	Overlap	P-value	Adjusted P-value	Old P-value	Old Adjusted P-value	Z-score	Combined Score	Genes		KEGG	Term	Overlap	P-value	Adjusted P-value	Old P-value	Old Adjusted P-value	Z-score	Combined Score	Genes		TF	Term	Overlap	P-value	Adjusted P-value	Old P-value	Old Adjusted P-value	Z-score	Combined Score	Genes
	proline metabolic process (GO:0006560)	3/11	3.19139e-05	0.0178727	9.68653e-05	0.0444242	-2.76892	11.1435	ALDH4A1;PYCR1;ALDH18A1		.	oxidoreductase activity, acting on the aldehyde or oxo group of donors, NAD or NADP as acceptor (GO:0016620)	4/31	3.20305e-05	0.0091287	7.65319e-05	0.0218116	-3.00993	14.1356	ALDH4A1;ALDH16A1;ALDH18A1;GAPDH		.	Biosynthesis of amino acids_Homo sapiens_hsa01230	4/74	0.000963693	0.126244	0.00134291	0.175921	-1.77153	3.66625	SHMT2;PYCR1;ALDH18A1;GAPDH		.	KLF5 (human)	23/1445	1.06274e-05	0.00285876	7.45333e-09	4.06355e-07	-1.73992	10.1913	EEFSEC;PRR5;GDF11;NAA40;FBXL19;NCAPH2;HDAC11;PPP2R5D;SSRP1;BAZ1B;ATAD3A;NAT14;TARBP2;CKAP4;DHX30;C19ORF43;GPC1;C9ORF16;E4F1;PHPT1;CARS2;GAPDH;AARS
	glutamine family amino acid biosynthetic process (GO:0009084)	3/19	0.00018107	0.0275427	0.000394379	0.0599895	-2.92355	10.5014	ALDH4A1;PYCR1;ALDH18A1		.	oxidoreductase activity, acting on the aldehyde or oxo group of donors (GO:0016903)	4/42	0.000108381	0.0154442	0.000225823	0.0321797	-2.67623	11.1613	ALDH4A1;ALDH16A1;ALDH18A1;GAPDH		.	Arginine and proline metabolism_Homo sapiens_hsa00330	3/50	0.00320659	0.210032	0.00426847	0.279585	-1.85502	2.89476	ALDH4A1;PYCR1;ALDH18A1		.	SP3 (human)	21/1332	3.15618e-05	0.00424506	4.39715e-08	4.06355e-07	-1.74943	9.55537	MBD3;PRR5;EEFSEC;GDF11;LYNX1;PLEKHH3;FBXL19;PIGQ;NCAPH2;HDAC11;NAT14;ATAD3A;ZNF48;HCFC1;PDLIM1;CHTF8;GPC1;C9ORF16;AKT1;PHPT1;KCTD15
	response to interferon-beta (GO:0035456)	3/18	0.000153138	0.0275427	0.000342237	0.0599895	-2.68971	9.66147	IFITM3;IFITM2;DDX41		.	double-stranded RNA binding (GO:0003725)	4/53	0.000269724	0.0256238	0.000517584	0.0491704	-2.33288	8.54821	SUPV3L1;DHX30;TUBB4B;TARBP2		.	Aminoacyl-tRNA biosynthesis_Homo sapiens_hsa00970	3/66	0.00699296	0.262049	0.00890881	0.305414	-2.09213	2.80183	VARS;CARS2;AARS		.	SP1 (human)	21/1406	6.90965e-05	0.00619565	1.07945e-07	4.06355e-07	-1.73834	8.83755	EEFSEC;MBD3;PRR5;GDF11;LYNX1;PLEKHH3;FBXL19;NCAPH2;PIGQ;HDAC11;AGAP3;ATAD3A;NAT14;HCFC1;CHTF8;GPC1;C9ORF16;AKT1;EMILIN1;PHPT1;KCTD15
	proline biosynthetic process (GO:0006561)	3/8	1.09726e-05	0.0150214	4.45464e-05	0.0444242	-2.20833	9.2712	ALDH4A1;PYCR1;ALDH18A1		.	chromatin binding (GO:0003682)	9/420	0.000868179	0.0614472	0.00191585	0.0979683	-2.43394	6.78967	MBD3;DHX30;KDM1A;ORC1;SHMT2;SUV39H1;SSRP1;BAZ1B;HCFC1		.	FoxO signaling pathway_Homo sapiens_hsa04068	4/133	0.00800148	0.262049	0.0101335	0.305414	-1.75001	2.34366	BCL2L11;PRMT1;AKT1;PIK3R2		.	E2F1 (human)	41/4207	0.000388221	0.0261079	6.04246e-09	4.06355e-07	-1.53225	5.58584	PRR5;MVK;VARS;FKBP15;ABCB6;SHMT2;PIGQ;SUV39H1;DERL3;HDAC11;KLC1;NOL6;FAM110A;PTBP1;PTDSS1;CHTF8;BCL2L11;ORC1;GPC1;ARL6IP4;TMEM109;RPL38;DCAF11;SNTA1;LYNX1;RHBDD3;FBXL19;NCAPH2;GSS;SENP3;ATAD3A;TARBP2;CKAP4;HCFC1;CNOT1;DUS1L;ALDH18A1;CHMP6;PHPT1;GAPDH;KCTD15
	regulation of viral entry into host cell (GO:0046596)	3/22	0.000284076	0.0325928	0.000580601	0.0714455	-2.61211	8.94297	IFITM3;TRIM62;IFITM2		.	aminoacyl-tRNA editing activity (GO:0002161)	2/9	0.0012094	0.0614472	0.00223963	0.0979683	-2.32755	6.49288	VARS;AARS		.	HIF-1 signaling pathway_Homo sapiens_hsa04066	3/103	0.0231103	0.266622	0.0279801	0.305414	-1.68197	2.22343	AKT1;PIK3R2;GAPDH		.	REPIN1 (human)	19/1466	0.000932982	0.0501944	3.77973e-06	1.3135e-05	-1.71507	5.13124	IFITM2;PRMT1;FBXL19;PIGQ;SUV39H1;NCAPH2;GSS;FOXJ1;KLHL22;AGAP3;YDJC;NAT14;ZNF48;TARBP2;HCFC1;FOXRED2;POFUT1;GPC1;ARL6IP4
	cellular amino acid biosynthetic process (GO:0008652)	6/106	3.91659e-05	0.0178727	9.73502e-05	0.0444242	-2.20361	8.86838	ALDH4A1;PTDSS1;SHMT2;GSS;PYCR1;ALDH18A1		.	purine NTP-dependent helicase activity (GO:0070035)	4/89	0.00191103	0.0614472	0.00320185	0.0979683	-2.27157	6.33671	SUPV3L1;DHX30;RTEL1;ERCC2		.	PI3K-Akt signaling pathway_Homo sapiens_hsa04151	5/341	0.0516399	0.266622	0.0626013	0.305414	-1.54851	2.04701	BCL2L11;AKT1;PPP2R5D;PIK3R2;PGF		.	PCBP1 (human)	17/1360	0.00259125	0.0854567	2.06904e-05	1.3135e-05	-1.68374	4.14158	MBD3;PRR5;EEFSEC;GDF11;LYNX1;NCAPH2;ATAD3A;NAT14;ZNF48;HCFC1;PDLIM1;PTBP1;POFUT1;GPC1;C9ORF16;AKT1;KCTD15
	regulation of translation (GO:0006417)	8/264	0.000173519	0.0275427	0.000438047	0.0599895	-2.46574	8.85697	EEFSEC;VARS;CNOT1;AKT1;RPL38;GAPDH;TARBP2;AARS		.	aminoacyl-tRNA ligase activity (GO:0004812)	3/45	0.00237165	0.0614472	0.00378123	0.0979683	-2.25933	6.30257	VARS;CARS2;AARS		.	Sphingolipid signaling pathway_Homo sapiens_hsa04071	3/120	0.0341716	0.266622	0.0408159	0.305414	-1.54398	2.04103	AKT1;PPP2R5D;PIK3R2		.	TCFAP2A (human)	17/1367	0.00273275	0.0854567	2.20694e-05	1.3135e-05	-1.67454	4.11894	MBD3;GDF11;NCAPH2;PIGQ;AGAP3;ATAD3A;NAT14;ZNF48;HCFC1;PTBP1;CHTF8;BCL2L11;POFUT1;GPC1;AKT1;PHPT1;KCTD15
	regulation of symbiosis, encompassing mutualism through parasitism (GO:0043903)	7/174	7.83284e-05	0.023776	0.00019562	0.0537766	-2.33152	8.71774	IFITM3;TRIM62;IFITM2;BCL2L11;ERCC2;SSRP1;TARBP2		.	helicase activity (GO:0004386)	5/150	0.00196833	0.0614472	0.00345257	0.0979683	-2.25927	6.3024	SUPV3L1;DHX30;RTEL1;ERCC2;DDX41		.	AMPK signaling pathway_Homo sapiens_hsa04152	3/124	0.0371084	0.266622	0.0442039	0.305414	-1.53634	2.03092	AKT1;PPP2R5D;PIK3R2		.	E2F6 (human)	17/1358	0.00255197	0.0854567	2.03108e-05	1.3135e-05	-1.65463	4.06997	PRR5;GDF11;PRMT1;SUV39H1;PYCR1;KLHL22;PCOLCE;AGAP3;ZNF48;TARBP2;CKAP4;ALDH4A1;BCL2L11;POFUT1;GPC1;TRIP6;CDC42EP2
	regulation of viral transcription (GO:0046782)	5/76	8.68373e-05	0.023776	0.000196408	0.0537766	-2.29187	8.56947	IFITM3;TRIM62;ERCC2;SSRP1;TARBP2		.	ATP-dependent helicase activity (GO:0008026)	4/89	0.00191103	0.0614472	0.00320185	0.0979683	-2.25712	6.29641	SUPV3L1;DHX30;RTEL1;ERCC2		.	Carbohydrate digestion and absorption_Homo sapiens_hsa04973	2/45	0.0289734	0.266622	0.034425	0.305414	-1.52758	2.01935	AKT1;PIK3R2		.	ZBTB7A (human)	17/1373	0.00285915	0.0854567	2.33161e-05	1.3135e-05	-1.62588	3.99924	IFI27L1;MBD3;PLEKHH3;RHBDD3;PRMT1;PIGQ;NCAPH2;FOXJ1;PYCR1;KLC1;ATAD3A;NAT14;HCFC1;PTBP1;BCL2L11;POFUT1;PHPT1
	posttranscriptional regulation of gene expression (GO:0010608)	10/438	0.000271792	0.0325928	0.00074768	0.0714455	-2.44614	8.37477	EEFSEC;VARS;CNOT1;AKT1;RPL38;WTIP;GAPDH;TARBP2;HCFC1;AARS		.	ligase activity, forming aminoacyl-tRNA and related compounds (GO:0016876)	3/45	0.00237165	0.0614472	0.00378123	0.0979683	-2.23819	6.2436	VARS;CARS2;AARS		.	Nucleotide excision repair_Homo sapiens_hsa03420	2/47	0.0313973	0.266622	0.037159	0.305414	-1.51266	1.99962	ERCC2;POLD2		.	USF2 (human)	35/3792	0.00326099	0.0877206	4.88291e-07	1.3135e-05	-1.45986	3.55272	PRR5;RTEL1;ABCB6;SHMT2;SUV39H1;DERL3;AGAP3;SMG5;CLN6;THTPA;FAM110A;FADS2;FOXRED2;POFUT1;ARL6IP4;H1FX;IP6K1;DCAF11;EEFSEC;CCT3;TRIM62;ADPRHL1;FOXJ1;PYCR1;PCOLCE;BAZ1B;SENP3;ALDH4A1;SUPV3L1;CNOT1;TRIP6;ERCC2;ALDH18A1;CHMP6;KPTN
	ncRNA metabolic process (GO:0034660)	9/332	0.000157267	0.0275427	0.000422211	0.0599895	-2.32164	8.33938	QTRT1;VARS;SUV39H1;USB1;DUS1L;CARS2;TARBP2;NOL6;AARS		.	ligase activity, forming carbon-oxygen bonds (GO:0016875)	3/45	0.00237165	0.0614472	0.00378123	0.0979683	-2.21407	6.17631	VARS;CARS2;AARS		.	Apoptosis_Homo sapiens_hsa04210	3/140	0.0500976	0.266622	0.0591125	0.305414	-1.4986	1.98104	BCL2L11;AKT1;PIK3R2		.	NRF1 (mouse)	19/1676	0.00427279	0.104489	2.44515e-05	0.000210558	-1.53821	3.47431	IFITM3;L3MBTL2;KDM1A;VARS;SHMT2;SUV39H1;GSS;SENP3;QTRT1;CHTF8;RABEP2;ORC1;CCDC8;ERCC2;ALDH16A1;RPL38;DCAF11;CARS2;AARS
	regulation of viral process (GO:0050792)	6/152	0.000285693	0.0325928	0.000626257	0.0714455	-2.3033	7.88571	IFITM3;TRIM62;IFITM2;ERCC2;SSRP1;TARBP2		.	ATP binding (GO:0005524)	18/1494	0.00287104	0.0681871	0.00811468	0.115585	-2.26201	6.07463	CCT3;RTEL1;MVK;VARS;ABCB6;GSS;DDX41;BAZ1B;ATAD3A;SUPV3L1;DHX30;ORC1;ERCC2;AKT1;ALDH18A1;IP6K1;CARS2;AARS		.	Endometrial cancer_Homo sapiens_hsa05213	2/52	0.0377901	0.266622	0.0443435	0.305414	-1.49038	1.97016	AKT1;PIK3R2		.	ZNF148 (human)	18/1591	0.00554756	0.124358	4.23096e-05	0.000210558	-1.59505	3.32503	EEFSEC;PRR5;GDF11;IFITM2;ADPRHL1;FBXL19;NCAPH2;XRCC1;PCOLCE;SSRP1;QTRT1;FAM110A;GPC1;C9ORF16;AKT1;H1FX;PHPT1;CARS2
	gene silencing (GO:0016458)	4/62	0.000493293	0.0519475	0.000946985	0.0997248	-2.27767	6.73626	MBD3;CNOT1;SUV39H1;WTIP		.	DNA helicase activity (GO:0003678)	3/51	0.00339249	0.0743737	0.00527232	0.115585	-2.09389	5.4413	SUPV3L1;RTEL1;ERCC2		.	Non-small cell lung cancer_Homo sapiens_hsa05223	2/56	0.0432299	0.266622	0.0504316	0.305414	-1.47077	1.94424	AKT1;PIK3R2		.	WT1 (human)	26/2689	0.00694051	0.143615	1.01757e-05	0.000210558	-1.46558	2.84413	RTEL1;PIGQ;HDAC11;AGAP3;CHTF8;BCL2L11;POFUT1;GPC1;EMILIN1;EEFSEC;MBD3;GDF11;LYNX1;GSS;PPP2R5D;BAZ1B;WDR34;ATAD3A;TARBP2;HCFC1;QTRT1;CCDC8;TRIP6;ERCC2;PHPT1;KCTD15
	gene expression (GO:0010467)	12/672	0.000621812	0.0567507	0.00180482	0.118132	-2.30505	6.6134	PTBP1;VARS;CNOT1;ERCC2;AKT1;SMG9;RPL38;SSRP1;CARS2;SMG5;TARBP2;AARS		.	oxidoreductase activity, acting on the CH-NH group of donors, NAD or NADP as acceptor (GO:0016646)	2/19	0.00552743	0.112523	0.00819626	0.166852	-2.37901	5.19719	ALDH4A1;PYCR1		.	Lysine degradation_Homo sapiens_hsa00310	2/52	0.0377901	0.266622	0.0443435	0.305414	-1.45738	1.92654	SUV39H1;COLGALT1		.	ZNF281 (human)	12/986	0.0135968	0.215113	0.000475492	0.000298034	-1.649	2.53384	EEFSEC;PRR5;GDF11;LYNX1;TRIM62;PLEKHH3;KDM1A;FBXL19;NCAPH2;GPC1;ERCC2;C9ORF16
	ncRNA processing (GO:0034470)	7/241	0.000573548	0.0560848	0.00128037	0.118132	-2.2723	6.54625	QTRT1;SUV39H1;USB1;DUS1L;TARBP2;NOL6;AARS		.	3'-5'-exoribonuclease activity (GO:0000175)	2/23	0.00805329	0.153012	0.0115127	0.218741	-2.35424	4.41946	CNOT1;USB1		.	Regulation of lipolysis in adipocytes_Homo sapiens_hsa04923	2/56	0.0432299	0.266622	0.0504316	0.305414	-1.3998	1.85043	AKT1;PIK3R2		.	RELA (human)	26/2775	0.0103424	0.198722	1.76498e-05	0.000298034	-1.48546	2.40028	IFITM3;PRR5;PLEKHH3;IFITM2;VARS;FKBP15;SHMT2;PIK3R2;PTBP1;AKT1;E4F1;MBD3;LYNX1;PRMT1;NCAPH2;RNF26;PYCR1;PCOLCE;ZC3HC1;CNOT1;CCDC8;DUS1L;PHPT1;GAPDH;KCTD15;AARS
	cellular amino acid metabolic process (GO:0006520)	9/421	0.000882818	0.0710928	0.00215202	0.171085	-2.33939	6.18482	ALDH4A1;PTDSS1;VARS;SHMT2;GSS;PYCR1;ALDH18A1;CARS2;AARS		.	exoribonuclease activity, producing 5'-phosphomonoesters (GO:0016896)	2/25	0.00947635	0.160527	0.0133566	0.234145	-2.39273	4.37699	CNOT1;USB1		.	Acute myeloid leukemia_Homo sapiens_hsa05221	2/57	0.0446329	0.266622	0.0519987	0.305414	-1.38203	1.82694	AKT1;PIK3R2		.	UBTF (human)	16/1493	0.0144269	0.215113	0.000218356	0.000298034	-1.55102	2.38329	PRR5;IFITM2;ADPRHL1;FBXL19;PYCR1;PCOLCE;NAT14;PGF;CLN6;ALDH4A1;FAM110A;POFUT1;ARL6IP4;RPL38;H1FX;GAPDH
	alpha-amino acid biosynthetic process (GO:1901607)	4/69	0.000740614	0.0633688	0.00138066	0.118132	-2.13882	5.90054	ALDH4A1;SHMT2;PYCR1;ALDH18A1		.	flavin adenine dinucleotide binding (GO:0050660)	3/74	0.00957531	0.160527	0.0139666	0.234145	-2.10745	3.85513	FOXRED2;KDM1A;DUS1L		.	Base excision repair_Homo sapiens_hsa03410	2/33	0.0161754	0.266622	0.0198598	0.305414	-1.37029	1.81142	POLD2;XRCC1		.	TEAD4 (human)	15/1354	0.0134668	0.215113	0.000246679	0.000298034	-1.54666	2.37659	EEFSEC;PRR5;MBD3;GDF11;PLEKHH3;FBXL19;NCAPH2;AGAP3;BAZ1B;NAT14;GPC1;C9ORF16;PHPT1;KCTD15;SNTA1
	protein catabolic process (GO:0030163)	7/269	0.00109182	0.07968	0.0023526	0.171085	-2.33065	5.89594	FOXRED2;FBXL19;DERL3;GPC1;AKT1;AGAP3;CLN6		.	oxidoreductase activity, acting on the CH-NH group of donors (GO:0016645)	2/28	0.0118037	0.186892	0.0163451	0.258798	-2.26426	3.79767	ALDH4A1;PYCR1		.	Other types of O-glycan biosynthesis_Homo sapiens_hsa00514	2/31	0.0143547	0.266622	0.0177625	0.305414	-1.34644	1.77989	POFUT1;COLGALT1		.	MAX (human)	19/1934	0.0183243	0.215113	0.000161873	0.000298034	-1.51402	2.32643	VARS;ABCB6;PRMT1;SHMT2;DERL3;PYCR1;AGAP3;ATAD3A;PGF;CLN6;SUPV3L1;FAM110A;FADS2;FOXRED2;TRIP6;H1FX;ALDH18A1;IP6K1;DCAF11
	carboxylic acid biosynthetic process (GO:0046394)	7/272	0.00116406	0.07968	0.00249942	0.171085	-2.31722	5.86197	ALDH4A1;FADS2;PTDSS1;SHMT2;GSS;PYCR1;ALDH18A1		.	exoribonuclease activity (GO:0004532)	2/29	0.0126296	0.189444	0.017399	0.260984	-2.27278	3.78114	CNOT1;USB1		.	mTOR signaling pathway_Homo sapiens_hsa04150	2/60	0.0489416	0.266622	0.0568033	0.305414	-1.33542	1.76532	AKT1;PIK3R2		.	SNAI1 (human)	15/1428	0.0208291	0.215113	0.000430609	0.000298034	-1.50134	2.30694	CCT3;RTEL1;SUV39H1;FOXJ1;PCOLCE;BAZ1B;THTPA;SCFD2;CNOT1;POFUT1;ERCC2;C9ORF16;ARL6IP4;CHMP6;PHPT1
	organic acid biosynthetic process (GO:0016053)	7/272	0.00116406	0.07968	0.00249942	0.171085	-2.31455	5.85521	ALDH4A1;FADS2;PTDSS1;SHMT2;GSS;PYCR1;ALDH18A1		.	exonuclease activity, active with either ribo- or deoxyribonucleic acids and producing 5'-phosphomonoesters (GO:0016796)	2/37	0.0200939	0.219547	0.0268098	0.296641	-2.18618	3.31465	CNOT1;USB1		.	VEGF signaling pathway_Homo sapiens_hsa04370	2/61	0.0504102	0.266622	0.0584385	0.305414	-1.29153	1.7073	AKT1;PIK3R2		.	TEAD1 (human)	16/1547	0.0195492	0.215113	0.000323484	0.000298034	-1.49106	2.29115	IFITM3;PRR5;IFITM2;VARS;FBXL19;DERL3;DDX41;YDJC;SMG5;PGF;CLN6;FAM110A;PTBP1;CNOT1;AKT1;PDLIM4
	myelin assembly (GO:0032288)	2/11	0.00183348	0.103309	0.00322184	0.183779	-2.49279	5.65871	GPC1;ERCC2		.	ATPase activity, coupled (GO:0042623)	5/272	0.0226578	0.219547	0.0350619	0.305957	-2.17963	3.30473	SUPV3L1;DHX30;RTEL1;ABCB6;ERCC2		.	Adrenergic signaling in cardiomyocytes_Homo sapiens_hsa04261	3/148	0.0573172	0.266622	0.067354	0.305414	-1.25965	1.66516	AKT1;PPP2R5D;PIK3R2		.	TCF3 (human)	15/1428	0.0208291	0.215113	0.000430609	0.000298034	-1.48812	2.28663	CCT3;RTEL1;SUV39H1;FOXJ1;PCOLCE;BAZ1B;THTPA;SCFD2;CNOT1;POFUT1;ERCC2;C9ORF16;ARL6IP4;CHMP6;PHPT1
	tRNA modification (GO:0006400)	3/39	0.00156718	0.102165	0.00267185	0.174179	-2.41364	5.50591	QTRT1;DUS1L;AARS		.	cofactor binding (GO:0048037)	5/266	0.0208136	0.219547	0.0323549	0.296641	-2.16926	3.28901	FOXRED2;KDM1A;SHMT2;DUS1L;GAPDH		.	Glioma_Homo sapiens_hsa05214	2/65	0.0564401	0.266622	0.0651407	0.305414	-1.24199	1.64181	AKT1;PIK3R2		.	THRB (human)	20/2034	0.0154124	0.215113	0.000104744	0.000298034	-1.48409	2.28044	GDF11;NAA40;NCAPH2;ABHD8;PPP2R5D;PIK3R2;ZNF48;TARBP2;PGF;CKAP4;HCFC1;FAM110A;FADS2;FOXRED2;CNOT1;GPC1;ALDH16A1;E4F1;PHPT1;GAPDH
	histone modification (GO:0016570)	7/293	0.00178093	0.103309	0.00373482	0.183779	-2.34594	5.32536	MBD3;KDM1A;PRMT1;SUV39H1;HDAC11;BAZ1B;HCFC1		.	zinc ion binding (GO:0008270)	14/1256	0.0160331	0.207701	0.0354012	0.296641	-2.06567	3.24652	TRIM62;L3MBTL2;RNF26;SUV39H1;FBXL19;DDX41;AGAP3;WTIP;BAZ1B;PDLIM1;ZC3HC1;TRIP6;PDLIM4;AARS		.	Non-alcoholic fatty liver disease (NAFLD)_Homo sapiens_hsa04932	3/151	0.0601452	0.266622	0.0705749	0.305414	-1.23985	1.63899	BCL2L11;AKT1;PIK3R2		.	SNAI2 (human)	15/1428	0.0208291	0.215113	0.000430609	0.000298034	-1.47534	2.26699	CCT3;RTEL1;SUV39H1;FOXJ1;PCOLCE;BAZ1B;THTPA;SCFD2;CNOT1;POFUT1;ERCC2;C9ORF16;ARL6IP4;CHMP6;PHPT1
	covalent chromatin modification (GO:0016569)	7/296	0.00188658	0.103309	0.00394366	0.197066	-2.34251	5.31757	MBD3;KDM1A;PRMT1;SUV39H1;HDAC11;BAZ1B;HCFC1		.	N-acetyltransferase activity (GO:0008080)	3/85	0.0139253	0.198435	0.0199088	0.2837	-1.99428	3.22533	NAA40;NAT14;HCFC1		.	Longevity regulating pathway - multiple species_Homo sapiens_hsa04213	2/64	0.0549098	0.266622	0.0634415	0.305414	-1.18315	1.56403	AKT1;PIK3R2		.	MYC (human)	14/1302	0.0211921	0.215113	0.000540374	0.000298034	-1.46315	2.24827	PRR5;RTEL1;ABCB6;ADPRHL1;SHMT2;DERL3;AGAP3;CLN6;SUPV3L1;FOXRED2;TRIP6;ALDH18A1;KPTN;IP6K1
	regulation of multi-organism process (GO:0043900)	7/306	0.00227426	0.115026	0.00470447	0.218268	-2.33317	5.04571	IFITM3;TRIM62;IFITM2;BCL2L11;ERCC2;SSRP1;TARBP2		.	ATP-dependent DNA helicase activity (GO:0004003)	2/36	0.0190804	0.219547	0.0255418	0.296641	-2.12123	3.21618	RTEL1;ERCC2		.	Colorectal cancer_Homo sapiens_hsa05210	2/62	0.0518946	0.266622	0.0600901	0.305414	-1.1777	1.55683	AKT1;PIK3R2		.	USF1 (human)	15/1441	0.0223909	0.215113	0.000472868	0.000298034	-1.44375	2.21846	VARS;ABCB6;SHMT2;DERL3;PYCR1;AGAP3;CLN6;SUPV3L1;FAM110A;FOXRED2;PTDSS1;TRIP6;H1FX;ALDH18A1;IP6K1
	small molecule biosynthetic process (GO:0044283)	8/394	0.0023526	0.115026	0.00513263	0.218268	-2.31388	5.00399	ALDH4A1;FADS2;PTDSS1;MVK;SHMT2;GSS;PYCR1;ALDH18A1		.	protein N-terminus binding (GO:0047485)	3/89	0.0157426	0.207701	0.022365	0.296641	-1.98118	3.11372	SUV39H1;ERCC2;CHMP6		.	Pancreatic cancer_Homo sapiens_hsa05212	2/66	0.0579853	0.266622	0.0668553	0.305414	-1.08711	1.43708	AKT1;PIK3R2		.	SREBF1 (human)	24/2587	0.0155442	0.215113	4.70867e-05	0.000298034	-1.42793	2.19415	PRR5;GDF11;RTEL1;PLEKHH3;MVK;RHBDD3;SHMT2;DERL3;PIGQ;PYCR1;PCOLCE;NAT14;FAM110A;FADS2;C19ORF43;GPC1;TRIP6;C9ORF16;ARL6IP4;H1FX;ALDH18A1;CARS2;SNTA1;AARS
	tRNA metabolic process (GO:0006399)	5/146	0.00174854	0.103309	0.00326398	0.183779	-2.19994	4.99393	QTRT1;VARS;DUS1L;CARS2;AARS		.	4 iron, 4 sulfur cluster binding (GO:0051539)	2/39	0.0221869	0.219547	0.0294205	0.299458	-1.9802	3.00236	RTEL1;ERCC2		.	Fc epsilon RI signaling pathway_Homo sapiens_hsa04664	2/68	0.0611195	0.266622	0.0703297	0.305414	-1.02669	1.3572	AKT1;PIK3R2		.	PURA (human)	7/492	0.0267001	0.239411	0.00325862	0.000298034	-1.5102	2.15894	FADS2;ABCB6;POFUT1;FBXL19;XRCC1;CHMP6;SENP3
	regulation of translational fidelity (GO:0006450)	2/12	0.0021917	0.115026	0.00374267	0.197066	-2.29415	4.96132	VARS;AARS		.	coenzyme binding (GO:0050662)	4/188	0.0253445	0.227151	0.0370983	0.315024	-2.01421	2.98534	FOXRED2;KDM1A;DUS1L;GAPDH		.	Renal cell carcinoma_Homo sapiens_hsa05211	2/66	0.0579853	0.266622	0.0668553	0.305414	-0.988461	1.30667	AKT1;PIK3R2		.	HIF1A (human)	16/1586	0.0240481	0.223067	0.000424472	0.000298034	-1.40413	2.10659	MBD3;PRR5;GDF11;SHMT2;PYCR1;PCOLCE;ATAD3A;NOL6;ZC3HC1;FOXRED2;C19ORF43;CNOT1;C9ORF16;ALDH16A1;E4F1;KPTN
	T cell apoptotic process (GO:0070231)	2/15	0.0034467	0.136324	0.00552175	0.218268	-2.48685	4.95559	BCL2L11;AKT1		.	acetyltransferase activity (GO:0016407)	3/98	0.0202983	0.219547	0.0284697	0.296641	-1.96864	2.98483	NAA40;NAT14;HCFC1		.	Central carbon metabolism in cancer_Homo sapiens_hsa05230	2/67	0.0595452	0.266622	0.0685851	0.305414	-0.958674	1.2673	AKT1;PIK3R2		.	MYC (mouse)	17/1699	0.0216836	0.215113	0.000302951	0.000298034	-1.35933	2.08873	MBD3;NAA40;ABCB6;VARS;PRMT1;FBXL19;KLHL22;PPP2R5D;BAZ1B;YDJC;PGF;PDLIM1;SUPV3L1;QTRT1;FOXRED2;PTBP1;TRIP6
	response to hypoxia (GO:0001666)	6/241	0.00308649	0.136303	0.00592655	0.218268	-2.40379	4.79044	PDLIM1;ERCC2;AKT1;XRCC1;WTIP;PGF		.	tRNA binding (GO:0000049)	2/38	0.0211295	0.219547	0.0281028	0.296641	-1.92983	2.92598	EEFSEC;AARS		.	Melanoma_Homo sapiens_hsa05218	2/71	0.0659267	0.266622	0.0756505	0.305414	-0.937118	1.2388	AKT1;PIK3R2		.	YY1 (mouse)	17/1700	0.0217943	0.215113	0.000305007	0.000298034	-1.32595	2.03745	EEFSEC;KDM1A;ABCB6;FBXL19;SUV39H1;RNF26;CLN6;HCFC1;ALDH4A1;PTBP1;RABEP2;CCDC8;AKT1;ARL6IP4;E4F1;IP6K1;KPTN
	response to decreased oxygen levels (GO:0036293)	6/245	0.00334647	0.136324	0.00639715	0.218268	-2.40372	4.78994	PDLIM1;ERCC2;AKT1;XRCC1;WTIP;PGF		.	N-acyltransferase activity (GO:0016410)	3/103	0.0231103	0.219547	0.032206	0.305957	-1.89574	2.87429	NAA40;NAT14;HCFC1		.	Prolactin signaling pathway_Homo sapiens_hsa04917	2/72	0.0675564	0.266622	0.0774522	0.305414	-0.926248	1.22443	AKT1;PIK3R2		.	TFAP2A (human)	30/3613	0.0284517	0.246888	3.43459e-05	0.000298034	-1.38556	1.93815	PLEKHH3;VARS;ABCB6;PIGQ;ABHD8;AGAP3;NAT14;ZNF48;PTBP1;BCL2L11;GPC1;AKT1;ARL6IP4;RPL38;MBD3;LYNX1;RHBDD3;FBXL19;NCAPH2;FOXJ1;PCOLCE;BAZ1B;ATAD3A;TARBP2;PGF;HCFC1;CCDC8;PHPT1;GAPDH;KCTD15
	response to interferon-alpha (GO:0035455)	2/17	0.00443004	0.144398	0.00688341	0.224366	-2.45263	4.74628	IFITM3;IFITM2		.	amino acid binding (GO:0016597)	3/107	0.0255046	0.227151	0.0353711	0.315024	-1.87335	2.77657	SHMT2;GSS;AARS		.	Chronic myeloid leukemia_Homo sapiens_hsa05220	2/73	0.0691995	0.266622	0.0792677	0.305414	-0.889742	1.17617	AKT1;PIK3R2		.	CRX (human)	14/1362	0.0297052	0.249709	0.000834976	0.00108523	-1.3637	1.89207	NAA40;KDM1A;PRMT1;SHMT2;GSS;HDAC11;PPP2R5D;BAZ1B;YDJC;NOL6;C19ORF43;CDC42EP2;ANKRD54;E4F1
	lymphocyte apoptotic process (GO:0070227)	2/17	0.00443004	0.144398	0.00688341	0.224366	-2.4308	4.70403	BCL2L11;AKT1		.	ligase activity (GO:0016874)	6/431	0.0425918	0.270619	0.0664005	0.321014	-2.00469	2.62022	TRIM62;VARS;GSS;E4F1;CARS2;AARS		.	B cell receptor signaling pathway_Homo sapiens_hsa04662	2/73	0.0691995	0.266622	0.0792677	0.305414	-0.88632	1.17165	AKT1;PIK3R2		.	RXRA (human)	14/1422	0.0405205	0.330304	0.00125585	0.00108523	-1.35293	1.4987	LYNX1;RTEL1;PYCR1;PPP2R5D;BAZ1B;QTRT1;C19ORF43;ERCC2;C9ORF16;ALDH16A1;ANKRD54;EMILIN1;RPL38;CARS2
	response to oxygen levels (GO:0070482)	6/259	0.00438629	0.144398	0.00825997	0.224366	-2.41276	4.66912	PDLIM1;ERCC2;XRCC1;AKT1;WTIP;PGF		.	sulfur compound binding (GO:1901681)	4/206	0.0338373	0.270619	0.0488042	0.321014	-1.92883	2.52107	GSS;GPC1;PCOLCE;PGF		.	Metabolic pathways_Homo sapiens_hsa01100	11/1239	0.114383	0.294973	0.14278	0.328347	-0.943774	1.15223	THTPA;ALDH4A1;PTDSS1;MVK;SHMT2;PIGQ;GSS;POLD2;PYCR1;ALDH18A1;GAPDH		.	ELF3 (human)	14/1488	0.0554068	0.404788	0.00191224	0.00108523	-1.30571	1.18087	IFITM2;NCAPH2;FOXJ1;PCOLCE;PGF;FAM110A;GPC1;TRIP6;AKT1;ALDH16A1;ARL6IP4;RPL38;IP6K1;PDLIM4
	regulation of megakaryocyte differentiation (GO:0045652)	2/16	0.00392394	0.144398	0.00618534	0.224366	-2.32112	4.49178	KDM1A;PRMT1		.	histone methyltransferase activity (GO:0042054)	2/52	0.0377901	0.270619	0.0486306	0.321014	-1.89481	2.4766	PRMT1;SUV39H1		.	Prostate cancer_Homo sapiens_hsa05215	2/89	0.0971365	0.294973	0.109995	0.328347	-0.888486	1.08473	AKT1;PIK3R2		.	CEBPD (human)	14/1495	0.057182	0.404788	0.00199616	0.00166926	-1.28418	1.16141	PRR5;IFITM2;NAA40;GSS;PYCR1;PCOLCE;PIK3R2;QTRT1;THTPA;SUPV3L1;C19ORF43;GAPDH;SNTA1;AARS
	negative regulation of viral entry into host cell (GO:0046597)	2/17	0.00443004	0.144398	0.00688341	0.224366	-2.2846	4.4211	IFITM3;IFITM2		.	3'-5' exonuclease activity (GO:0008408)	2/45	0.0289734	0.250225	0.0378238	0.321014	-1.74678	2.41998	CNOT1;USB1		.	ErbB signaling pathway_Homo sapiens_hsa04012	2/87	0.0934885	0.294973	0.105996	0.328347	-0.860421	1.05046	AKT1;PIK3R2		.	USF1 (mouse)	12/1219	0.0560112	0.404788	0.00283386	0.00108523	-1.28288	1.16023	L3MBTL2;SHMT2;GFOD2;CDC42EP2;ANKRD54;XRCC1;EMILIN1;WTIP;KLC1;CARS2;NAT14;HCFC1
	DNA conformation change (GO:0071103)	4/99	0.00281651	0.132959	0.00482519	0.218268	-2.15188	4.34188	SUPV3L1;RTEL1;NCAPH2;ERCC2		.	nuclear hormone receptor binding (GO:0035257)	3/139	0.0492286	0.270619	0.0661269	0.321014	-1.77969	2.32613	KDM1A;CNOT1;TRIP6		.	Small cell lung cancer_Homo sapiens_hsa05222	2/86	0.09168	0.294973	0.104012	0.328347	-0.825481	1.00781	AKT1;PIK3R2		.	MIB2 (human)	14/1490	0.05591	0.404788	0.00193591	0.00108523	-1.25377	1.1339	PLEKHH3;ABCB6;ADPRHL1;PRMT1;PYCR1;KLHL22;KLC1;PTBP1;CHTF8;POFUT1;RPL38;DCAF11;GAPDH;PDLIM4
	tRNA aminoacylation for protein translation (GO:0006418)	3/49	0.0030271	0.136303	0.00490445	0.218268	-2.14275	4.27022	VARS;CARS2;AARS		.	iron-sulfur cluster binding (GO:0051536)	2/65	0.0564401	0.270619	0.0711953	0.321014	-1.52457	1.99268	RTEL1;ERCC2		.	Proteoglycans in cancer_Homo sapiens_hsa05205	3/203	0.118602	0.294973	0.13644	0.328347	-0.822712	1.00443	GPC1;AKT1;PIK3R2		.	PITX2 (human)	28/3528	0.0565805	0.404788	0.00014927	0.00108523	-1.12294	1.01558	IFITM3;PRR5;RTEL1;KDM1A;SHMT2;DDX41;NOL6;FAM110A;SCFD2;POFUT1;C9ORF16;ANKRD54;EMILIN1;E4F1;IP6K1;SNTA1;PRMT1;FBXL19;PPP2R5D;BAZ1B;WDR34;QTRT1;ALDH4A1;C19ORF43;CCDC8;ERCC2;CDC42EP2;ALDH16A1
	positive regulation of erythrocyte differentiation (GO:0045648)	2/21	0.00673608	0.170772	0.010011	0.253798	-2.39862	4.23938	KDM1A;ANKRD54		.	metal cluster binding (GO:0051540)	2/65	0.0564401	0.270619	0.0711953	0.321014	-1.50664	1.96925	RTEL1;ERCC2		.	Progesterone-mediated oocyte maturation_Homo sapiens_hsa04914	2/98	0.114027	0.294973	0.128464	0.328347	-0.793181	0.968371	AKT1;PIK3R2		.	Pax6 (human)	3/169	0.0784379	0.527495	0.029107	0.00166926	-1.47002	0.940248	VARS;PIK3R2;BAZ1B
	tRNA aminoacylation (GO:0043039)	3/52	0.00358485	0.136324	0.0057397	0.218268	-2.09995	4.18461	VARS;CARS2;AARS		.	growth factor activity (GO:0008083)	3/163	0.072094	0.270619	0.0950313	0.321014	-1.48286	1.93817	GDF11;RABEP2;PGF		.	Focal adhesion_Homo sapiens_hsa04510	3/202	0.117327	0.294973	0.135016	0.328347	-0.790459	0.965049	AKT1;PIK3R2;PGF		.	E2F4 (human)	4/270	0.0759657	0.523969	0.0217904	0.00166926	-1.45342	0.939381	TMEM109;XRCC1;ATAD3A;HCFC1
	amino acid activation (GO:0043038)	3/52	0.00358485	0.136324	0.0057397	0.218268	-2.09715	4.17903	VARS;CARS2;AARS		.	protein methyltransferase activity (GO:0008276)	2/72	0.0675564	0.270619	0.0844986	0.321014	-1.48235	1.9375	PRMT1;SUV39H1		.	Longevity regulating pathway - mammal_Homo sapiens_hsa04211	2/94	0.106428	0.294973	0.120164	0.328347	-0.789197	0.963508	AKT1;PIK3R2		.	PITX1 (human)	13/1448	0.0849476	0.542442	0.00413491	0.00166926	-1.23381	0.754686	IFITM3;RTEL1;GSS;HDAC11;PPP2R5D;PIK3R2;WDR34;NOL6;QTRT1;FAM110A;C19ORF43;ERCC2;C9ORF16
	leukocyte apoptotic process (GO:0071887)	2/22	0.00738129	0.180446	0.0108745	0.265842	-2.42136	4.14615	BCL2L11;AKT1		.	ATPase activity (GO:0016887)	5/395	0.0847666	0.275172	0.12124	0.323113	-1.48618	1.91771	SUPV3L1;DHX30;RTEL1;ABCB6;ERCC2		.	Fc gamma R-mediated phagocytosis_Homo sapiens_hsa04666	2/93	0.104551	0.294973	0.118111	0.328347	-0.781935	0.954642	AKT1;PIK3R2		.	KLF13 (human)	13/1453	0.0867101	0.542442	0.00425479	0.00166926	-1.19416	0.730437	RHBDD3;PIGQ;KLHL22;PPP2R5D;NAT14;ZNF48;TARBP2;ALDH4A1;FAM110A;RABEP2;GPC1;ALDH18A1;CHMP6
	cellular modified amino acid biosynthetic process (GO:0042398)	3/50	0.00320659	0.136324	0.00517407	0.218268	-2.08032	4.14549	PTDSS1;GSS;ALDH18A1		.	hormone receptor binding (GO:0051427)	3/160	0.069013	0.270619	0.0911701	0.321014	-1.45615	1.90325	KDM1A;CNOT1;TRIP6		.	mRNA surveillance pathway_Homo sapiens_hsa03015	2/91	0.100824	0.294973	0.114034	0.328347	-0.694413	0.847788	PPP2R5D;SMG5		.	ELK1 (mouse)	15/1727	0.0834545	0.542442	0.00282169	0.00166926	-1.14675	0.701436	RHBDD3;DERL3;NCAPH2;FOXJ1;KLHL22;PCOLCE;PIK3R2;HCFC1;THTPA;RABEP2;ORC1;ARL6IP4;DUS1L;PDLIM4;SNTA1
	regulation of translational elongation (GO:0006448)	2/19	0.00552743	0.164501	0.00838109	0.249428	-2.29094	4.13478	VARS;AARS		.	transferase activity, transferring glycosyl groups (GO:0016757)	4/280	0.0841912	0.275172	0.115485	0.323113	-1.47117	1.89834	QTRT1;POFUT1;PIGQ;COLGALT1		.	Estrogen signaling pathway_Homo sapiens_hsa04915	2/99	0.115949	0.294973	0.130561	0.328347	-0.684572	0.835774	AKT1;PIK3R2		.	GLI2 (human)	13/1465	0.0910349	0.550379	0.00455407	0.00166926	-1.16952	0.698376	PRR5;PIGQ;NCAPH2;SUV39H1;XRCC1;NAT14;ZNF48;SUPV3L1;FADS2;BCL2L11;H1FX;ALDH18A1;GAPDH
	DNA replication (GO:0006260)	5/186	0.00494741	0.150511	0.00872538	0.249428	-2.15651	4.08382	CHTF8;ORC1;POLD2;E4F1;SSRP1		.	N-methyltransferase activity (GO:0008170)	2/72	0.0675564	0.270619	0.0844986	0.321014	-1.44642	1.89053	PRMT1;SUV39H1		.	Phosphatidylinositol signaling system_Homo sapiens_hsa04070	2/98	0.114027	0.294973	0.128464	0.328347	-0.669294	0.817122	PIK3R2;IP6K1		.	CACYBP (human)	12/1350	0.101187	0.569045	0.00630516	0.00344865	-1.16875	0.65894	ALDH4A1;LYNX1;DERL3;GPC1;NCAPH2;C9ORF16;PYCR1;AKT1;PCOLCE;ALDH18A1;PHPT1;ZNF48
	embryo development (GO:0009790)	6/276	0.00594926	0.166215	0.011013	0.253798	-2.27357	4.07985	MBD3;BCL2L11;KDM1A;PRMT1;POFUT1;ERCC2		.	steroid hormone receptor binding (GO:0035258)	2/67	0.0595452	0.270619	0.074921	0.321014	-1.40639	1.83821	KDM1A;CNOT1		.	AGE-RAGE signaling pathway in diabetic complications_Homo sapiens_hsa04933	2/101	0.119816	0.294973	0.134778	0.328347	-0.660359	0.806213	AKT1;PIK3R2		.	MIR138 (human)	12/1356	0.103672	0.569045	0.00652177	0.00344865	-1.15659	0.652083	QTRT1;LYNX1;ADPRHL1;NCAPH2;GFOD2;AKT1;FOXJ1;DCAF11;NAT14;GAPDH;PDLIM4;PGF
	chromatin silencing (GO:0006342)	2/21	0.00673608	0.170772	0.010011	0.253798	-2.30022	4.06547	MBD3;SUV39H1		.	exonuclease activity (GO:0004527)	2/75	0.0725249	0.270619	0.090415	0.321014	-1.25221	1.63669	CNOT1;USB1		.	Glucagon signaling pathway_Homo sapiens_hsa04922	2/101	0.119816	0.294973	0.134778	0.328347	-0.599901	0.732401	PRMT1;AKT1		.	SREBF2 (human)	12/1361	0.10577	0.569045	0.00670676	0.00344865	-1.13246	0.638474	FADS2;LYNX1;RHBDD3;DERL3;GPC1;C9ORF16;KLHL22;RPL38;PCOLCE;KLC1;GAPDH;TARBP2
	regulation of viral genome replication (GO:0045069)	3/57	0.00464612	0.144558	0.00731111	0.227475	-2.10146	4.06439	IFITM3;IFITM2;TARBP2		.	transcription coactivator activity (GO:0003713)	4/291	0.0937233	0.281296	0.127727	0.32768	-1.28564	1.63064	PDLIM1;KDM1A;E4F1;HCFC1		.	Choline metabolism in cancer_Homo sapiens_hsa05231	2/101	0.119816	0.294973	0.134778	0.328347	-0.583251	0.712075	AKT1;PIK3R2		.	RUNX1 (human)	29/3857	0.0920709	0.550379	0.000279244	0.00166926	-1.01634	0.606907	PRR5;IFITM2;L3MBTL2;ABCB6;SHMT2;DDX41;KLC1;PDLIM1;FAM110A;DHX30;POFUT1;SCFD2;POLD2;AKT1;ARL6IP4;RPL38;SNTA1;PRMT1;NCAPH2;XRCC1;PPP2R5D;TARBP2;PGF;ALDH4A1;SUPV3L1;CNOT1;CCDC8;CARS2;GAPDH
	glutamate metabolic process (GO:0006536)	2/24	0.00875175	0.196412	0.0126959	0.28493	-2.46703	4.01519	ALDH4A1;ALDH18A1		.	DNA-dependent ATPase activity (GO:0008094)	2/80	0.0810572	0.275172	0.100536	0.323113	-1.14229	1.47396	RTEL1;ERCC2		.	Rap1 signaling pathway_Homo sapiens_hsa04015	3/211	0.128987	0.294973	0.148027	0.328347	-0.579346	0.707307	AKT1;PIK3R2;PGF		.	SP1 (mouse)	19/2360	0.09864	0.569045	0.00180228	0.00344865	-1.06438	0.600094	MBD3;PRR5;GDF11;LYNX1;RHBDD3;FBXL19;AGAP3;WTIP;CKAP4;HCFC1;PDLIM1;CHTF8;POFUT1;GPC1;AKT1;RPL38;PDLIM4;KCTD15;SNTA1
	DNA duplex unwinding (GO:0032508)	3/55	0.00420147	0.144398	0.00665523	0.224366	-2.05653	3.97975	SUPV3L1;RTEL1;ERCC2		.	ion channel binding (GO:0044325)	2/80	0.0810572	0.275172	0.100536	0.323113	-1.11699	1.44131	PHPT1;SNTA1		.	Chagas disease (American trypanosomiasis)_Homo sapiens_hsa05142	2/104	0.125676	0.294973	0.141162	0.328347	-0.446285	0.544856	AKT1;PIK3R2		.	JUN (human)	23/2976	0.102681	0.569045	0.000965504	0.00344865	-1.02369	0.57715	EEFSEC;IFI27L1;PRR5;RTEL1;L3MBTL2;IFITM2;PRMT1;PIGQ;DERL3;NCAPH2;HDAC11;XRCC1;KLC1;ATAD3A;CLN6;THTPA;FADS2;C19ORF43;GPC1;TRIP6;PHPT1;GAPDH;AARS
	DNA geometric change (GO:0032392)	3/57	0.00464612	0.144558	0.00731111	0.227475	-2.05699	3.97837	SUPV3L1;RTEL1;ERCC2		.	magnesium ion binding (GO:0000287)	3/190	0.102447	0.289083	0.132605	0.343277	-1.13298	1.40607	THTPA;ADPRHL1;GSS		.	T cell receptor signaling pathway_Homo sapiens_hsa04660	2/104	0.125676	0.294973	0.141162	0.328347	-0.442393	0.540105	AKT1;PIK3R2		.	KLF11 (human)	12/1388	0.117542	0.619978	0.00777894	0.00344865	-1.10945	0.530396	PRR5;FAM110A;ADPRHL1;NCAPH2;GPC1;XRCC1;ARL6IP4;H1FX;PCOLCE;SSRP1;PHPT1;CARS2
	positive regulation of multi-organism process (GO:0043902)	4/123	0.00609836	0.166973	0.0100062	0.253798	-2.19288	3.92509	BCL2L11;ERCC2;SSRP1;TARBP2		.	glycoprotein binding (GO:0001948)	2/81	0.0827995	0.275172	0.102598	0.323113	-1.08051	1.39425	FOXRED2;GPC1		.	Toll-like receptor signaling pathway_Homo sapiens_hsa04620	2/106	0.129621	0.294973	0.145454	0.328347	-0.37977	0.463651	AKT1;PIK3R2		.	REL (human)	4/353	0.156034	0.693555	0.0497208	0.00344865	-1.27677	0.4672	FAM110A;ALDH4A1;VARS;RPL38
	chromatin modification (GO:0016568)	8/475	0.00718264	0.178782	0.0146284	0.265842	-2.27041	3.90871	MBD3;L3MBTL2;KDM1A;PRMT1;SUV39H1;HDAC11;BAZ1B;HCFC1		.	transferase activity, transferring hexosyl groups (GO:0016758)	3/194	0.107319	0.29695	0.138564	0.343277	-1.14691	1.39257	POFUT1;PIGQ;COLGALT1		.	Ras signaling pathway_Homo sapiens_hsa04014	3/227	0.15067	0.299918	0.172127	0.330332	-0.379052	0.456472	AKT1;PIK3R2;PGF		.	HINFP (human)	23/3047	0.124215	0.642574	0.0013239	0.00344865	-0.946485	0.418606	EEFSEC;MBD3;PRR5;PLEKHH3;ABCB6;FBXL19;NCAPH2;DERL3;HDAC11;CLN6;HCFC1;FADS2;CHTF8;BCL2L11;ORC1;GPC1;C9ORF16;TRIP6;AKT1;E4F1;ALDH18A1;SNTA1;AARS
	regulation of gene expression, epigenetic (GO:0040029)	4/122	0.00592655	0.166215	0.00973942	0.253798	-2.16608	3.88697	MBD3;SUV39H1;BAZ1B;WTIP		.	ribonuclease activity (GO:0004540)	2/86	0.09168	0.281296	0.113074	0.32768	-1.00106	1.2697	CNOT1;USB1		.	Insulin resistance_Homo sapiens_hsa04931	2/109	0.135591	0.294973	0.151945	0.328347	-0.350579	0.428012	AKT1;PIK3R2		.	TFAP2D (human)	11/1324	0.158051	0.693555	0.0140698	0.00344865	-1.06079	0.388168	CCT3;PRR5;RTEL1;L3MBTL2;RNF26;DERL3;ERCC2;XRCC1;RPL38;BAZ1B;YDJC
	response to oxidative stress (GO:0006979)	6/290	0.0075142	0.180473	0.0137255	0.28493	-2.24671	3.84677	PDLIM1;GSS;ERCC2;AKT1;PYCR1;AGAP3		.	carboxylic acid binding (GO:0031406)	3/200	0.114793	0.300053	0.147672	0.344608	-1.03319	1.24375	SHMT2;GSS;AARS		.	Cholinergic synapse_Homo sapiens_hsa04725	2/111	0.139606	0.294973	0.156305	0.330258	-0.319329	0.389859	AKT1;PIK3R2		.	Myb (mouse)	15/1902	0.151041	0.693555	0.00680406	0.00344865	-1.04188	0.381249	IFI27L1;L3MBTL2;GSS;SSRP1;DDX41;TARBP2;FADS2;DHX30;BCL2L11;CNOT1;ANKRD54;H1FX;E4F1;ALDH18A1;CARS2
	mRNA catabolic process (GO:0006402)	5/193	0.00577289	0.166215	0.0100964	0.253798	-2.13269	3.82705	SUPV3L1;CNOT1;SMG9;RPL38;SMG5		.	organic acid binding (GO:0043177)	3/201	0.116057	0.300053	0.149209	0.344608	-1.03257	1.24301	SHMT2;GSS;AARS		.	TNF signaling pathway_Homo sapiens_hsa04668	2/110	0.137595	0.294973	0.154122	0.330258	-0.299192	0.365274	AKT1;PIK3R2		.	ZFHX3 (human)	12/1504	0.176306	0.693555	0.014008	0.00344865	-1.04049	0.380739	VARS;C19ORF43;ORC1;PRMT1;GSS;C9ORF16;PYCR1;PCOLCE;ALDH18A1;KLC1;PGF;AARS
	negative regulation of viral transcription (GO:0032897)	2/24	0.00875175	0.196412	0.0126959	0.28493	-2.34853	3.82232	IFITM3;TRIM62		.	transferase activity, transferring acyl groups other than amino-acyl groups (GO:0016747)	3/203	0.118602	0.300053	0.152299	0.344608	-0.980057	1.17979	NAA40;NAT14;HCFC1		.	Thyroid hormone signaling pathway_Homo sapiens_hsa04919	2/118	0.153851	0.299918	0.171751	0.330332	-0.117371	0.141343	AKT1;PIK3R2		.	EGR1 (mouse)	13/1617	0.157356	0.693555	0.0100414	0.00344865	-1.0119	0.370277	MBD3;PRR5;TRIM62;NAA40;SHMT2;SUV39H1;AGAP3;WDR34;FOXRED2;FADS2;POFUT1;AKT1;KCTD15
	cellular modified amino acid metabolic process (GO:0006575)	5/199	0.00655411	0.170772	0.011384	0.253798	-2.13803	3.7788	ALDH4A1;PTDSS1;SHMT2;GSS;ALDH18A1		.	transferase activity, transferring one-carbon groups (GO:0016741)	3/218	0.13833	0.323915	0.176095	0.368479	-0.966274	1.08926	SHMT2;PRMT1;SUV39H1		.	Carbon metabolism_Homo sapiens_hsa01200	2/113	0.143646	0.298692	0.16069	0.330332	-0.108131	0.130659	SHMT2;GAPDH		.	NRF1 (human)	11/1356	0.176452	0.693555	0.0165057	0.00344865	-1.00401	0.367393	CCT3;MBD3;FADS2;RHBDD3;CNOT1;SHMT2;ERCC2;KLHL22;SENP3;ATAD3A;HCFC1
	RNA phosphodiester bond hydrolysis, exonucleolytic (GO:0090503)	2/26	0.0102268	0.21236	0.0146406	0.308354	-2.3467	3.63615	CNOT1;USB1		.	transcription regulatory region sequence-specific DNA binding (GO:0000976)	4/340	0.141865	0.323915	0.188187	0.368479	-0.90268	1.01757	MBD3;SUV39H1;FOXJ1;E4F1		.	Platelet activation_Homo sapiens_hsa04611	2/122	0.162114	0.303386	0.180693	0.338155	-0.0954786	0.113882	AKT1;PIK3R2		.	KLF4 (human)	12/1485	0.165805	0.693555	0.0127868	0.00344865	-1.00262	0.366882	PRR5;FAM110A;ADPRHL1;NCAPH2;GPC1;XRCC1;ARL6IP4;H1FX;PCOLCE;SSRP1;PHPT1;CARS2
	glutamine family amino acid metabolic process (GO:0009064)	3/65	0.00670354	0.170772	0.0103092	0.253798	-2.02048	3.57105	ALDH4A1;PYCR1;ALDH18A1		.	GTPase activity (GO:0003924)	3/224	0.146518	0.323915	0.185895	0.368479	-0.857994	0.967195	EEFSEC;AGAP3;TUBB4B		.	Toxoplasmosis_Homo sapiens_hsa05145	2/118	0.153851	0.299918	0.171751	0.330332	-0.0930094	0.112006	AKT1;PIK3R2		.	IKZF1 (human)	11/1373	0.186636	0.693555	0.0179226	0.00344865	-0.986536	0.360997	QTRT1;PRR5;FAM110A;L3MBTL2;C19ORF43;NCAPH2;C9ORF16;FOXJ1;E4F1;PPP2R5D;BAZ1B
	regulation of hematopoietic progenitor cell differentiation (GO:1901532)	2/25	0.00947635	0.209244	0.0136531	0.301469	-2.27698	3.56177	KDM1A;PRMT1		.	channel regulator activity (GO:0016247)	2/102	0.121762	0.300053	0.148242	0.344608	-0.76748	0.92389	PHPT1;SNTA1		.	Neurotrophin signaling pathway_Homo sapiens_hsa04722	2/120	0.157972	0.299918	0.176213	0.334549	-0.0797333	0.0960184	AKT1;PIK3R2		.	MYOD1 (mouse)	13/1672	0.18642	0.693555	0.0129825	0.00344865	-0.922245	0.337472	TRIM62;L3MBTL2;NAA40;KDM1A;ADPRHL1;NAT14;FAM110A;THTPA;FOXRED2;ARL6IP4;RPL38;ALDH18A1;DCAF11
	protein import into nucleus, translocation (GO:0000060)	2/24	0.00875175	0.196412	0.0126959	0.28493	-2.1517	3.50198	AKT1;AGAP3		.	unfolded protein binding (GO:0051082)	2/101	0.119816	0.300053	0.145981	0.344608	-0.712129	0.857259	CCT3;TUBB4B		.	HTLV-I infection_Homo sapiens_hsa05166	3/258	0.195585	0.332572	0.221687	0.362398	-0.0445217	0.0490139	POLD2;AKT1;PIK3R2		.	FOXF2 (human)	11/1379	0.190296	0.693555	0.0184439	0.00344865	-0.890498	0.325855	QTRT1;PRR5;NAA40;VARS;C19ORF43;ERCC2;C9ORF16;ANKRD54;E4F1;PPP2R5D;BAZ1B
	negative regulation of multi-organism process (GO:0043901)	4/133	0.00800148	0.188863	0.0129381	0.28493	-2.03717	3.39543	IFITM3;TRIM62;IFITM2;TARBP2		.	S-adenosylmethionine-dependent methyltransferase activity (GO:0008757)	2/113	0.143646	0.323915	0.173549	0.368479	-0.711371	0.801911	PRMT1;SUV39H1		.	Osteoclast differentiation_Homo sapiens_hsa04380	2/132	0.183101	0.330979	0.203346	0.357044	-0.0265227	0.0293262	AKT1;PIK3R2		.	RARA (human)	11/1379	0.190296	0.693555	0.0184439	0.00344865	-0.864447	0.316322	THTPA;SUPV3L1;PTDSS1;RTEL1;C19ORF43;SHMT2;DERL3;ERCC2;HDAC11;PYCR1;CHMP6
	negative regulation of oxidative stress-induced cell death (GO:1903202)	2/28	0.0118037	0.224435	0.0167051	0.317628	-2.27039	3.39235	AKT1;PYCR1		.	carboxylic ester hydrolase activity (GO:0052689)	2/111	0.139606	0.323915	0.168893	0.368479	-0.624264	0.703717	VARS;AARS		.	Dopaminergic synapse_Homo sapiens_hsa04728	2/129	0.176761	0.326136	0.196511	0.357044	-0.0252797	0.0283244	AKT1;PPP2R5D		.	RBPJ (human)	12/1535	0.194127	0.693555	0.0161905	0.00344865	-0.844722	0.309104	IFI27L1;L3MBTL2;POFUT1;CDC42EP2;TMEM109;AKT1;ANKRD54;RPL38;PCOLCE;ALDH18A1;IP6K1;HCFC1
	regulation of protein insertion into mitochondrial membrane involved in apoptotic signaling pathway (GO:1900739)	2/27	0.0110027	0.218299	0.0156581	0.310666	-2.22637	3.38828	BCL2L11;AKT1		.	tubulin binding (GO:0015631)	3/241	0.17053	0.344688	0.214396	0.403105	-0.657523	0.700338	BCL2L11;KLC1;GAPDH		.	Measles_Homo sapiens_hsa05162	2/136	0.191607	0.330979	0.212505	0.357044	0.00855626	-0.00946065	AKT1;PIK3R2		.	THRA (human)	3/271	0.215323	0.709085	0.0898489	0.00344865	-0.834656	0.286938	SHMT2;POFUT1;IP6K1
	in utero embryonic development (GO:0001701)	5/222	0.0102379	0.21236	0.017353	0.310666	-2.1853	3.38607	MBD3;BCL2L11;KDM1A;PRMT1;ERCC2		.	transferase activity, transferring acyl groups (GO:0016746)	3/243	0.173427	0.348076	0.217812	0.403105	-0.61207	0.645939	NAA40;NAT14;HCFC1		.	Hepatitis C_Homo sapiens_hsa05160	2/133	0.185222	0.330979	0.205632	0.357044	0.00946714	-0.0104678	AKT1;PIK3R2		.	FOXA1 (mouse)	13/1705	0.205038	0.693555	0.0150443	0.00344865	-0.781762	0.286065	EEFSEC;ADPRHL1;SHMT2;WDR34;WTIP;ATAD3A;SENP3;FADS2;CCDC8;ERCC2;GFOD2;ANKRD54;DCAF11
	positive regulation of protein insertion into mitochondrial membrane involved in apoptotic signaling pathway (GO:1900740)	2/27	0.0110027	0.218299	0.0156581	0.310666	-2.21632	3.37299	BCL2L11;AKT1		.	GTPase activator activity (GO:0005096)	3/265	0.206158	0.372055	0.256066	0.417149	-0.524725	0.518803	RABEP2;CDC42EP2;AGAP3		.	Signaling pathways regulating pluripotency of stem cells_Homo sapiens_hsa04550	2/142	0.20446	0.33631	0.226321	0.362398	0.116831	-0.127313	AKT1;PIK3R2		.	ETV4 (human)	11/1403	0.205265	0.693555	0.0206431	0.00344865	-0.764689	0.279818	FAM110A;FBXL19;TRIP6;FOXJ1;AKT1;KLHL22;EMILIN1;RPL38;PIK3R2;NAT14;KCTD15
	negative regulation of cellular response to oxidative stress (GO:1900408)	2/29	0.0126296	0.230533	0.0177811	0.324564	-2.28071	3.34663	AKT1;PYCR1		.	hydrolase activity, acting on carbon-nitrogen (but not peptide) bonds (GO:0016810)	2/123	0.164193	0.339094	0.197118	0.386154	-0.434862	0.470293	HDAC11;YDJC		.	Insulin signaling pathway_Homo sapiens_hsa04910	2/139	0.19802	0.332572	0.219402	0.362398	0.121272	-0.133509	AKT1;PIK3R2		.	ARNT (human)	10/1303	0.239603	0.724194	0.0304647	0.00344865	-0.684882	0.221009	IFI27L1;EEFSEC;RABEP2;KDM1A;POLD2;XRCC1;AGAP3;PHPT1;CKAP4;TARBP2
	chordate embryonic development (GO:0043009)	5/226	0.0109986	0.218299	0.0185683	0.310666	-2.19847	3.34583	MBD3;BCL2L11;KDM1A;PRMT1;ERCC2		.	UDP-glycosyltransferase activity (GO:0008194)	2/132	0.183101	0.354992	0.218652	0.403105	-0.437704	0.453312	PIGQ;COLGALT1		.	Phospholipase D signaling pathway_Homo sapiens_hsa04072	2/144	0.208766	0.33631	0.230944	0.362398	0.142232	-0.154994	AKT1;PIK3R2		.	TEAD2 (mouse)	12/1591	0.228338	0.714219	0.0207779	0.00344865	-0.655385	0.220581	CCT3;PRR5;GDF11;PTBP1;TRIM62;CNOT1;FBXL19;SUV39H1;HDAC11;BAZ1B;KCTD15;CLN6
	negative regulation of response to oxidative stress (GO:1902883)	2/29	0.0126296	0.230533	0.0177811	0.324564	-2.27381	3.3365	AKT1;PYCR1		.	histone binding (GO:0042393)	2/132	0.183101	0.354992	0.218652	0.403105	-0.360441	0.373294	L3MBTL2;BAZ1B		.	Hepatitis B_Homo sapiens_hsa05161	2/146	0.213082	0.33631	0.235574	0.371809	0.153729	-0.167522	AKT1;PIK3R2		.	SMAD4 (mouse)	12/1580	0.221424	0.709085	0.0198078	0.00344865	-0.63002	0.216588	FADS2;GDF11;TRIM62;VARS;POFUT1;GPC1;AKT1;AGAP3;KCTD15;CKAP4;AARS;NOL6
	negative regulation of gene expression, epigenetic (GO:0045814)	2/28	0.0118037	0.224435	0.0167051	0.317628	-2.21697	3.31254	MBD3;SUV39H1		.	heme binding (GO:0020037)	2/137	0.193741	0.365671	0.230708	0.414507	-0.364297	0.366491	FADS2;ABCB6		.	Jak-STAT signaling pathway_Homo sapiens_hsa04630	2/158	0.239134	0.360075	0.263456	0.389803	0.255548	-0.261028	AKT1;PIK3R2		.	ETS1 (human)	32/4827	0.253923	0.758948	0.00115382	0.00344865	-0.581766	0.160464	IFITM3;PRR5;IFITM2;VARS;ABCB6;DERL3;KLC1;PTBP1;CHTF8;POFUT1;SCFD2;GPC1;POLD2;AKT1;RPL38;H1FX;IP6K1;DCAF11;PDLIM4;SNTA1;GDF11;NCAPH2;GSS;PYCR1;XRCC1;KLHL22;SENP3;CKAP4;ALDH4A1;TRIP6;ALDH18A1;AARS
	embryo development ending in birth or egg hatching (GO:0009792)	5/230	0.0117971	0.224435	0.0198387	0.317628	-2.19741	3.28331	MBD3;BCL2L11;KDM1A;PRMT1;ERCC2		.	kinase regulator activity (GO:0019207)	2/141	0.20231	0.37199	0.240386	0.417149	-0.338986	0.335219	ANKRD54;PIK3R2		.	MAPK signaling pathway_Homo sapiens_hsa04010	1/255	0.780992	0.780992	0.804382	0.804382	1.31198	-0.324308	AKT1		.	HNF4A (mouse)	4/461	0.289362	0.806617	0.105757	0.0193501	-0.662531	0.142382	IFI27L1;FADS2;CCDC8;EMILIN1
	RNA catabolic process (GO:0006401)	5/220	0.0098715	0.21236	0.0167656	0.308354	-2.11396	3.27552	SUPV3L1;CNOT1;SMG9;RPL38;SMG5		.	heparin binding (GO:0008201)	2/140	0.200164	0.37199	0.237964	0.417149	-0.296485	0.29319	PCOLCE;PGF		.	Protein processing in endoplasmic reticulum_Homo sapiens_hsa04141	2/169	0.263154	0.377565	0.289068	0.403152	0.334253	-0.325567	DERL3;CKAP4		.	ESR1 (human)	11/1513	0.279822	0.792339	0.0332758	0.0193501	-0.565465	0.131621	VARS;C19ORF43;ERCC2;C9ORF16;PYCR1;EMILIN1;PIK3R2;DUS1L;BAZ1B;WDR34;YDJC
	positive regulation of viral process (GO:0048524)	3/81	0.0122344	0.229436	0.018175	0.324564	-2.11913	3.11964	ERCC2;SSRP1;TARBP2		.	tetrapyrrole binding (GO:0046906)	2/146	0.213082	0.379329	0.252511	0.424546	-0.290606	0.2817	FADS2;ABCB6		.	cGMP-PKG signaling pathway_Homo sapiens_hsa04022	2/167	0.258782	0.376672	0.284413	0.403152	0.371304	-0.362534	AKT1;PIK3R2		.	RELA (mouse)	12/1656	0.270907	0.788832	0.027253	0.0193501	-0.525571	0.124666	FAM110A;MVK;VARS;PRMT1;POFUT1;CCDC8;TRIP6;ARL6IP4;PHPT1;KPTN;NAT14;GAPDH
	negative regulation of viral process (GO:0048525)	3/75	0.00993206	0.21236	0.0149273	0.308354	-1.96257	3.04096	IFITM3;TRIM62;IFITM2		.	enzyme activator activity (GO:0008047)	4/446	0.269666	0.408873	0.340045	0.461807	-0.182066	0.162831	RABEP2;CDC42EP2;PCOLCE;AGAP3		.	Epstein-Barr virus infection_Homo sapiens_hsa05169	2/202	0.334953	0.438471	0.365083	0.466449	0.472632	-0.389667	AKT1;PIK3R2		.	HNF4A (human)	15/2127	0.271019	0.788832	0.0175635	0.0193501	-0.520735	0.123519	NAA40;DERL3;ATAD3A;ZC3HC1;THTPA;SUPV3L1;FOXRED2;BCL2L11;CNOT1;C9ORF16;ANKRD54;ALDH18A1;PDLIM4;GAPDH;SNTA1
	positive regulation of mitochondrial outer membrane permeabilization involved in apoptotic signaling pathway (GO:1901030)	2/34	0.0171208	0.300492	0.0235827	0.413907	-2.17109	2.61038	BCL2L11;AKT1		.	GTPase regulator activity (GO:0030695)	3/310	0.27664	0.417009	0.336521	0.461807	-0.14156	0.123816	RABEP2;CDC42EP2;AGAP3		.	Influenza A_Homo sapiens_hsa05164	2/175	0.27627	0.387599	0.303015	0.413295	0.412456	-0.390919	AKT1;PIK3R2		.	NR2F1 (human)	8/1073	0.299616	0.817381	0.0578621	0.0193501	-0.588838	0.118739	RABEP2;VARS;ORC1;SHMT2;POFUT1;DERL3;IP6K1;DCAF11
	negative regulation of extrinsic apoptotic signaling pathway in absence of ligand (GO:2001240)	2/35	0.0180892	0.305731	0.0248245	0.419564	-2.19851	2.60535	ZC3HC1;AKT1		.	microtubule binding (GO:0008017)	2/171	0.267526	0.408873	0.313149	0.458149	-0.0179652	0.0160672	BCL2L11;GAPDH		.	Regulation of actin cytoskeleton_Homo sapiens_hsa04810	1/214	0.720052	0.725591	0.74492	0.75065	1.26957	-0.407237	PIK3R2		.	TFAP2A (mouse)	12/1663	0.275651	0.788832	0.0280298	0.0193501	-0.498182	0.11817	FOXRED2;BCL2L11;IFITM2;ABCB6;CCDC8;DERL3;PYCR1;PCOLCE;PHPT1;PDLIM4;SENP3;CLN6
	cell-type specific apoptotic process (GO:0097285)	3/86	0.0143677	0.258808	0.0211583	0.381128	-1.92657	2.60408	BCL2L11;AKT1;GAPDH		.	nucleoside-triphosphatase regulator activity (GO:0060589)	3/330	0.308798	0.438108	0.372412	0.491074	-0.000716375	0.000591216	RABEP2;CDC42EP2;AGAP3		.	cAMP signaling pathway_Homo sapiens_hsa04024	2/199	0.328483	0.438471	0.358266	0.466449	0.562678	-0.463907	AKT1;PIK3R2		.	SMAD4 (human)	11/1542	0.300821	0.817381	0.0373694	0.0193501	-0.515782	0.104007	EEFSEC;PRR5;RTEL1;LYNX1;SUV39H1;TRIP6;POLD2;AGAP3;KLC1;ATAD3A;PGF
	negative regulation of signal transduction in absence of ligand (GO:1901099)	2/35	0.0180892	0.305731	0.0248245	0.419564	-2.19358	2.59951	ZC3HC1;AKT1		.	phosphoprotein phosphatase activity (GO:0004721)	2/172	0.269713	0.408873	0.315562	0.461807	0.0458748	-0.0410282	PPP2R5D;PHPT1		.	Purine metabolism_Homo sapiens_hsa00230	1/176	0.648685	0.670271	0.674245	0.696406	1.18335	-0.473425	POLD2		.	AHR (human)	10/1391	0.305269	0.818983	0.0442453	0.0193501	-0.517121	0.103265	ALDH4A1;BCL2L11;AKT1;H1FX;DDX41;PHPT1;ATAD3A;NAT14;HCFC1;SNTA1
	RNA modification (GO:0009451)	3/89	0.0157426	0.279891	0.0230696	0.410159	-1.9749	2.51475	QTRT1;DUS1L;AARS		.	transcription factor binding (GO:0008134)	4/464	0.293327	0.424357	0.367	0.475901	0.0504535	-0.0432478	KDM1A;CNOT1;TRIP6;HDAC11		.	Chemokine signaling pathway_Homo sapiens_hsa04062	2/187	0.302456	0.412726	0.330778	0.451374	0.535977	-0.474324	AKT1;PIK3R2		.	CEBPB (human)	10/1420	0.327904	0.840058	0.0495965	0.0193501	-0.42228	0.073597	PRR5;PLEKHH3;ADPRHL1;NCAPH2;TRIP6;PYCR1;KLC1;GAPDH;ATAD3A;AARS
	regulation of erythrocyte differentiation (GO:0045646)	2/36	0.0190804	0.318549	0.0260924	0.435616	-2.11806	2.42301	KDM1A;ANKRD54		.	protein heterodimerization activity (GO:0046982)	1/408	0.912779	0.914345	0.934707	0.936022	1.08999	-0.0976055	PGF		.	Viral carcinogenesis_Homo sapiens_hsa05203	2/205	0.341405	0.438471	0.371874	0.477603	0.586914	-0.483888	HDAC11;PIK3R2		.	RBPJ (mouse)	12/1735	0.325913	0.840058	0.0369856	0.0193501	-0.368211	0.0641735	CCT3;FAM110A;PLEKHH3;FKBP15;PRMT1;NCAPH2;FBXL19;CDC42EP2;KLC1;WTIP;ATAD3A;SNTA1
	gene silencing by RNA (GO:0031047)	2/35	0.0180892	0.305731	0.0248245	0.419564	-2.0443	2.4226	CNOT1;WTIP		.	endopeptidase activity (GO:0004175)	1/411	0.914345	0.914345	0.936022	0.936022	1.09253	-0.0978323	RHBDD3		.	MicroRNAs in cancer_Homo sapiens_hsa05206	2/297	0.525199	0.58306	0.562409	0.624369	0.917854	-0.49515	BCL2L11;PIK3R2		.	NFYA (human)	17/2549	0.332631	0.84413	0.0191009	0.0193501	-0.314288	0.0532558	EEFSEC;IFITM2;PRMT1;SUV39H1;PPP2R5D;BAZ1B;TARBP2;NOL6;ALDH4A1;FAM110A;PTBP1;CNOT1;POLD2;RPL38;H1FX;CARS2;AARS
	regulation of oxidative stress-induced cell death (GO:1903201)	2/39	0.0221869	0.349125	0.0300496	0.459643	-2.16644	2.2798	AKT1;PYCR1		.	nuclease activity (GO:0004518)	2/195	0.319831	0.444644	0.370418	0.499219	0.133824	-0.108462	CNOT1;USB1		.	Herpes simplex infection_Homo sapiens_hsa05168	1/185	0.667067	0.677409	0.69254	0.703277	1.27396	-0.49618	HCFC1		.	FOXI1 (human)	2/217	0.367009	0.897505	0.207112	0.0193501	-0.491848	0.0531868	MVK;VARS
	ER-associated ubiquitin-dependent protein catabolic process (GO:0030433)	2/38	0.0211295	0.34436	0.0287054	0.459643	-2.10001	2.23875	FOXRED2;DERL3		.	small GTPase regulator activity (GO:0005083)	2/195	0.319831	0.444644	0.370418	0.499219	0.15516	-0.125754	CDC42EP2;AGAP3		.	Tuberculosis_Homo sapiens_hsa05152	1/178	0.652855	0.670271	0.6784	0.696406	1.26518	-0.506164	AKT1		.	EIF4EBP1 (human)	2/212	0.356383	0.879514	0.200089	0.0193501	-0.413304	0.0530622	FAM110A;NOL6
	liposaccharide metabolic process (GO:1903509)	3/100	0.0213989	0.344649	0.0308554	0.459643	-2.01751	2.14911	PIGQ;COLGALT1;CLN6		.	protein homodimerization activity (GO:0042803)	5/653	0.341807	0.461682	0.432357	0.524348	0.171046	-0.132198	SUPV3L1;GSS;PGF;CLN6;TARBP2		.	Endocytosis_Homo sapiens_hsa04144	2/259	0.453185	0.525373	0.488457	0.560081	0.786858	-0.506458	AGAP3;CHMP6		.	NFKB1 (human)	23/3497	0.317599	0.835003	0.00744152	0.0193501	-0.278296	0.0501822	MBD3;GDF11;LYNX1;PLEKHH3;L3MBTL2;VARS;FKBP15;KLHL22;PCOLCE;PPP2R5D;KLC1;YDJC;NOL6;QTRT1;ALDH4A1;DHX30;PTDSS1;C19ORF43;C9ORF16;AKT1;DUS1L;CHMP6;GAPDH
	tRNA processing (GO:0008033)	3/98	0.0202983	0.334799	0.0293491	0.459643	-1.93225	2.11431	QTRT1;DUS1L;AARS		.	glycosaminoglycan binding (GO:0005539)	2/190	0.308982	0.438108	0.358617	0.491074	0.179913	-0.14848	PCOLCE;PGF		.	Alcoholism_Homo sapiens_hsa05034	1/179	0.654922	0.670271	0.680458	0.696406	1.28072	-0.512382	HDAC11		.	CREB1 (mouse)	6/849	0.385625	0.911869	0.113385	0.0193501	-0.373931	0.0344987	ALDH4A1;NAA40;BCL2L11;WDR34;KCTD15;HCFC1
	regulation of mitochondrial outer membrane permeabilization involved in apoptotic signaling pathway (GO:1901028)	2/41	0.024366	0.366561	0.0328117	0.459643	-2.08351	2.09099	BCL2L11;AKT1		.	methyltransferase activity (GO:0008168)	2/210	0.352115	0.47114	0.405295	0.524348	0.220416	-0.165885	PRMT1;SUV39H1		.	Alzheimer's disease_Homo sapiens_hsa05010	1/168	0.631503	0.661815	0.657092	0.688632	1.26196	-0.520898	GAPDH		.	E2F1 (mouse)	20/3056	0.343816	0.864359	0.0134112	0.0193501	-0.229833	0.0335019	PLEKHH3;L3MBTL2;NAA40;VARS;RHBDD3;PRMT1;SHMT2;FBXL19;RNF26;ABHD8;DDX41;SSRP1;SENP3;SMG5;HCFC1;SUPV3L1;FADS2;BCL2L11;POLD2;KCTD15
	DNA repair (GO:0006281)	6/403	0.0323421	0.387725	0.0539325	0.459643	-2.20672	2.09077	RTEL1;ERCC2;POLD2;XRCC1;SSRP1;BAZ1B		.	GTP binding (GO:0005525)	3/385	0.397288	0.514391	0.468663	0.566964	0.250825	-0.166741	EEFSEC;AGAP3;TUBB4B		.	Hippo signaling pathway_Homo sapiens_hsa04390	1/153	0.597009	0.638391	0.622519	0.665572	1.17414	-0.52696	WTIP		.	CREB1 (human)	18/2749	0.355131	0.879514	0.0188709	0.0193501	-0.254876	0.0327224	IFI27L1;PRR5;RTEL1;PLEKHH3;IFITM2;MVK;SUV39H1;ATAD3A;PGF;HCFC1;ZC3HC1;FAM110A;GPC1;POLD2;DUS1L;KPTN;DCAF11;CARS2
	hexose metabolic process (GO:0019318)	4/187	0.0249153	0.370751	0.0379095	0.459643	-2.09006	2.07381	POFUT1;AKT1;PPP2R5D;GAPDH		.	active transmembrane transporter activity (GO:0022804)	1/307	0.839706	0.845641	0.87084	0.876994	1.1377	-0.190747	ABCB6		.	Pathways in cancer_Homo sapiens_hsa05200	3/397	0.416302	0.500326	0.458975	0.54044	0.773108	-0.535374	AKT1;PIK3R2;PGF		.	NR5A1 (mouse)	7/1020	0.396612	0.911869	0.102475	0.0193501	-0.304654	0.0281072	IFI27L1;DHX30;SHMT2;SUV39H1;GSS;ABHD8;DDX41
	RNA 3'-end processing (GO:0031123)	3/101	0.0219613	0.349125	0.0316236	0.459643	-1.96299	2.0657	SUPV3L1;CNOT1;USB1		.	phospholipid binding (GO:0005543)	1/296	0.828755	0.837571	0.860925	0.870083	1.08046	-0.191511	AKT1		.	Phagosome_Homo sapiens_hsa04145	1/154	0.599405	0.638391	0.624927	0.665572	1.22214	-0.548502	TUBB4B		.	MIR133B (human)	10/1500	0.391893	0.911869	0.0665747	0.0193501	-0.303636	0.0280133	SUPV3L1;LYNX1;IFITM2;ADPRHL1;POFUT1;SUV39H1;GSS;PYCR1;PDLIM4;NAT14
	negative regulation of immune system process (GO:0002683)	5/311	0.0372318	0.387725	0.0584931	0.459643	-2.17872	2.06425	RHBDD3;PRMT1;FOXJ1;PHPT1;TARBP2		.	guanyl nucleotide binding (GO:0019001)	3/406	0.430439	0.5357	0.503788	0.585233	0.330635	-0.206376	EEFSEC;AGAP3;TUBB4B		.	Oxytocin signaling pathway_Homo sapiens_hsa04921	1/158	0.608849	0.643219	0.634406	0.670219	1.24363	-0.548778	PIK3R2		.	RXRA::VDR (human)	1/35	0.187215	0.693555	0.129992	0.00344865	-0.0746004	0.0272981	VARS
	nuclear-transcribed mRNA catabolic process (GO:0000956)	4/183	0.023243	0.357876	0.0354994	0.459643	-1.99975	2.05488	CNOT1;SMG9;RPL38;SMG5		.	guanyl ribonucleotide binding (GO:0032561)	3/405	0.428874	0.5357	0.502141	0.585233	0.332017	-0.207239	EEFSEC;AGAP3;TUBB4B		.	Ribosome_Homo sapiens_hsa03010	1/137	0.556683	0.607713	0.581888	0.635228	1.13846	-0.567012	RPL38		.	RORB (human)	7/1035	0.411248	0.928849	0.108415	0.0193501	-0.324318	0.0239377	RABEP2;ORC1;SHMT2;POFUT1;DERL3;IP6K1;DCAF11
	negative regulation of viral genome replication (GO:0045071)	2/40	0.0232659	0.357876	0.0314185	0.459643	-1.97845	2.03299	IFITM3;IFITM2		.	actin binding (GO:0003779)	3/386	0.398879	0.514391	0.47036	0.566964	0.316794	-0.210596	FKBP15;KPTN;SNTA1		.	Natural killer cell mediated cytotoxicity_Homo sapiens_hsa04650	1/135	0.551369	0.60697	0.576518	0.634654	1.15308	-0.575706	PIK3R2		.	MZF1_1-4 (human)	17/2705	0.429486	0.942294	0.031641	0.0193501	-0.363144	0.0215847	IFI27L1;LYNX1;PLEKHH3;IFITM2;VARS;SHMT2;RNF26;PYCR1;KLHL22;ALDH4A1;FAM110A;BCL2L11;CNOT1;GFOD2;AKT1;GAPDH;PDLIM4
	mRNA processing (GO:0006397)	6/397	0.030379	0.387725	0.0508776	0.459643	-2.14466	2.03198	PTBP1;CNOT1;ERCC2;ARL6IP4;USB1;DDX41		.	transcription corepressor activity (GO:0003714)	2/208	0.347838	0.467612	0.400694	0.524348	0.282449	-0.214694	E4F1;WTIP		.	Tight junction_Homo sapiens_hsa04530	1/139	0.561935	0.608376	0.587192	0.63572	1.16007	-0.576511	AKT1		.	ETS2 (human)	9/1341	0.3946	0.911869	0.077105	0.0193501	-0.228938	0.0211217	ALDH4A1;POFUT1;DERL3;FBXL19;KLHL22;PYCR1;RPL38;CHMP6;TARBP2
	regulation of release of cytochrome c from mitochondria (GO:0090199)	2/41	0.024366	0.366561	0.0328117	0.459643	-2.00605	2.01325	BCL2L11;AKT1		.	phosphatase activity (GO:0016791)	2/266	0.466915	0.568678	0.526393	0.617714	0.478663	-0.270177	PPP2R5D;PHPT1		.	Oocyte meiosis_Homo sapiens_hsa04114	1/123	0.518132	0.58306	0.542853	0.61106	1.16302	-0.627407	PPP2R5D		.	SPIB (human)	5/760	0.46689	0.942294	0.173891	0.060043	-0.297132	0.017661	GDF11;ABCB6;VARS;DERL3;GPC1
	phospholipid metabolic process (GO:0006644)	5/288	0.0280849	0.387725	0.0449067	0.459643	-2.10916	1.99835	PTDSS1;MVK;PIGQ;PIK3R2;IP6K1		.	protein serine/threonine kinase activity (GO:0004674)	2/449	0.746361	0.759689	0.799765	0.810262	1.00782	-0.276996	ERCC2;AKT1		.	Cell cycle_Homo sapiens_hsa04110	1/124	0.520993	0.58306	0.545756	0.61106	1.19926	-0.646959	ORC1		.	NKX2-8 (human)	2/256	0.44724	0.942294	0.262538	0.060043	-0.199927	0.0118833	MBD3;PDLIM4
	base-excision repair (GO:0006284)	2/42	0.0254872	0.375182	0.0342288	0.459643	-2.01628	1.97665	POLD2;XRCC1		.	phosphoric ester hydrolase activity (GO:0042578)	2/360	0.629948	0.693186	0.69002	0.737772	0.765817	-0.280639	PPP2R5D;PHPT1		.	Leukocyte transendothelial migration_Homo sapiens_hsa04670	1/118	0.503573	0.573635	0.528066	0.601537	1.19657	-0.665007	PIK3R2		.	NR5A1 (human)	9/1389	0.435655	0.942294	0.0910361	0.0193501	-0.192045	0.0114149	IFITM3;ALDH4A1;ABCB6;ORC1;PRMT1;CCDC8;EMILIN1;TARBP2;CKAP4
	ATP catabolic process (GO:0006200)	5/327	0.0445621	0.387725	0.069197	0.459643	-2.04418	1.93677	SUPV3L1;DHX30;RTEL1;ABCB6;ERCC2		.	protein kinase binding (GO:0019901)	2/437	0.732709	0.751159	0.787256	0.79741	1.02058	-0.292026	ZC3HC1;AKT1		.	Inflammatory mediator regulation of TRP channels_Homo sapiens_hsa04750	1/98	0.440844	0.520276	0.464103	0.547725	1.20415	-0.786789	PIK3R2		.	FOXO3A (mouse)	4/597	0.47019	0.942294	0.202678	0.060043	-0.188939	0.0112302	BCL2L11;KDM1A;POLD2;GFOD2
	regulation of cellular response to oxidative stress (GO:1900407)	2/45	0.0289734	0.387725	0.0386197	0.459643	-2.04417	1.93677	AKT1;PYCR1		.	structure-specific DNA binding (GO:0043566)	1/241	0.761828	0.772673	0.79889	0.810262	1.13768	-0.293408	MBD3		.	Amoebiasis_Homo sapiens_hsa05146	1/100	0.447455	0.523363	0.470863	0.550741	1.24802	-0.808069	PIK3R2		.	ATF4 (human)	9/1398	0.443344	0.942294	0.0938054	0.0193501	-0.165479	0.00983579	PLEKHH3;MVK;FKBP15;GPC1;TRIP6;KLC1;NAT14;ZNF48;HCFC1
	chromosome organization (GO:0051276)	4/204	0.0328213	0.387725	0.0491824	0.459643	-2.03984	1.93266	RTEL1;NCAPH2;POLD2;KLHL22		.	kinase binding (GO:0019900)	3/487	0.55094	0.630594	0.627125	0.678468	0.653306	-0.301235	ZC3HC1;TRIP6;AKT1		.	Pyrimidine metabolism_Homo sapiens_hsa00240	1/105	0.463646	0.532786	0.487399	0.560081	1.29493	-0.815332	POLD2		.	SAMD9L (human)	9/1415	0.457841	0.942294	0.0991715	0.060043	-0.146145	0.00868663	PRR5;CNOT1;POFUT1;SUV39H1;GSS;CDC42EP2;FOXJ1;GAPDH;CKAP4
	monosaccharide metabolic process (GO:0005996)	4/221	0.0420407	0.387725	0.062115	0.459643	-2.02926	1.92264	POFUT1;AKT1;PPP2R5D;GAPDH		.	cytokine receptor binding (GO:0005126)	1/228	0.742548	0.758517	0.780623	0.79741	1.1068	-0.305907	TRIP6		.	Glycerophospholipid metabolism_Homo sapiens_hsa00564	1/95	0.430781	0.51302	0.453805	0.54044	1.26744	-0.845942	PTDSS1		.	PPARA (human)	2/271	0.476598	0.942294	0.283964	0.060043	-0.145231	0.00863228	FADS2;BAZ1B
	regulation of dephosphorylation (GO:0035303)	3/126	0.0386239	0.387725	0.0540202	0.459643	-2.02872	1.92213	FKBP15;CCDC8;SMG5		.	GTPase binding (GO:0051020)	1/221	0.731534	0.751159	0.770117	0.792358	1.06934	-0.30598	CDC42EP2		.	Gap junction_Homo sapiens_hsa04540	1/88	0.406594	0.497449	0.429019	0.524759	1.34598	-0.939849	TUBB4B		.	NHLH1 (human)	1/35	0.187215	0.693555	0.129992	0.00344865	-0.0223017	0.00816072	VARS
	positive regulation of proteolysis (GO:0045862)	4/228	0.0462217	0.387725	0.0679156	0.459643	-2.02867	1.92208	BCL2L11;AKT1;PCOLCE;CLN6		.	RNA polymerase II regulatory region DNA binding (GO:0001012)	2/288	0.508716	0.598453	0.569325	0.64569	0.598027	-0.307031	MBD3;E4F1		.	Ribosome biogenesis in eukaryotes_Homo sapiens_hsa03008	1/89	0.410111	0.497449	0.432626	0.524759	1.39264	-0.972426	NOL6		.	NFE2 (human)	17/2681	0.414356	0.928849	0.0293897	0.0193501	-0.0988402	0.00729533	LYNX1;TRIM62;RHBDD3;ADPRHL1;SUV39H1;NCAPH2;GSS;FOXJ1;PCOLCE;NAT14;HCFC1;FAM110A;CNOT1;GPC1;TRIP6;AKT1;GAPDH
	proteasome-mediated ubiquitin-dependent protein catabolic process (GO:0043161)	4/205	0.033327	0.387725	0.0498974	0.459643	-2.02813	1.92157	FOXRED2;DERL3;FBXL19;AGAP3		.	peptidase regulator activity (GO:0061134)	1/209	0.711554	0.737429	0.750938	0.778245	1.01482	-0.309099	PCOLCE		.	Salmonella infection_Homo sapiens_hsa05132	1/86	0.399499	0.49372	0.421737	0.521203	1.40143	-0.989108	KLC1		.	STAT5B (mouse)	11/1729	0.443225	0.942294	0.0724948	0.0193501	-0.119945	0.00712934	IFI27L1;PRMT1;SHMT2;GFOD2;POLD2;AKT1;TMEM109;ALDH18A1;PHPT1;SENP3;KCTD15
	regulation of intrinsic apoptotic signaling pathway (GO:2001242)	3/126	0.0386239	0.387725	0.0540202	0.459643	-2.02802	1.92147	BCL2L11;KDM1A;AKT1		.	RNA polymerase II regulatory region sequence-specific DNA binding (GO:0000977)	2/284	0.501273	0.592792	0.561728	0.64569	0.59894	-0.313193	MBD3;E4F1		.	Peroxisome_Homo sapiens_hsa04146	1/83	0.388697	0.484946	0.410644	0.512328	1.4629	-1.05872	MVK		.	NFIC (human)	27/4403	0.44566	0.942294	0.0090636	0.0193501	-0.10937	0.00650078	L3MBTL2;VARS;FKBP15;DERL3;ABHD8;PIK3R2;SMG5;FAM110A;PTDSS1;GPC1;C9ORF16;E4F1;PDLIM4;EEFSEC;GDF11;ADPRHL1;PRMT1;PYCR1;PPP2R5D;SENP3;TARBP2;PGF;ALDH4A1;CNOT1;ERCC2;CARS2;AARS
	proteasomal protein catabolic process (GO:0010498)	4/212	0.0369951	0.387725	0.055063	0.459643	-2.01472	1.90887	FOXRED2;FBXL19;DERL3;AGAP3		.	cytokine activity (GO:0005125)	1/213	0.718372	0.741798	0.7575	0.782201	1.06326	-0.317572	GDF11		.	RNA degradation_Homo sapiens_hsa03018	1/77	0.366513	0.466148	0.387832	0.493262	1.41198	-1.07769	CNOT1		.	NFYA (mouse)	11/1748	0.457909	0.942294	0.0769648	0.060043	-0.0943826	0.00560995	RTEL1;SCFD2;CNOT1;PRMT1;DERL3;ERCC2;ANKRD54;PPP2R5D;DDX41;DCAF11;AARS
	nucleoside monophosphate catabolic process (GO:0009125)	5/335	0.0485303	0.387725	0.0749321	0.459643	-2.01191	1.9062	SUPV3L1;DHX30;RTEL1;ABCB6;ERCC2		.	small GTPase binding (GO:0031267)	1/209	0.711554	0.737429	0.750938	0.778245	1.05303	-0.320739	CDC42EP2		.	Bacterial invasion of epithelial cells_Homo sapiens_hsa05100	1/78	0.370265	0.466392	0.391693	0.493382	1.43614	-1.09538	PIK3R2		.	SRY (human)	3/469	0.525394	0.97019	0.274513	0.060043	-0.155545	0.00470738	VARS;RNF26;SNTA1
	alpha-amino acid metabolic process (GO:1901605)	4/213	0.0375374	0.387725	0.0558238	0.459643	-2.00956	1.90398	ALDH4A1;SHMT2;PYCR1;ALDH18A1		.	sequence-specific DNA binding RNA polymerase II transcription factor activity (GO:0000981)	2/397	0.682698	0.715327	0.740579	0.771514	0.95838	-0.321072	E4F1;HCFC1		.	Adipocytokine signaling pathway_Homo sapiens_hsa04920	1/70	0.339621	0.438471	0.360125	0.467093	1.54475	-1.27359	AKT1		.	BRCA1 (human)	11/1809	0.504691	0.956069	0.0924877	0.060043	-0.103025	0.00462846	FADS2;FOXRED2;DHX30;IFITM2;VARS;FBXL19;TRIP6;ERCC2;WTIP;DCAF11;IP6K1
	protein folding (GO:0006457)	4/221	0.0420407	0.387725	0.062115	0.459643	-2.0025	1.89729	CCT3;FKBP15;TUBB4B;AARS		.	cysteine-type peptidase activity (GO:0008234)	1/172	0.640196	0.693748	0.681287	0.737772	0.929437	-0.339845	SENP3		.	PPAR signaling pathway_Homo sapiens_hsa03320	1/69	0.335688	0.438471	0.356068	0.466449	1.64591	-1.35699	FADS2		.	En1 (mouse)	6/957	0.498958	0.956069	0.168495	0.060043	-0.101442	0.00455733	PDLIM1;PIK3R2;EMILIN1;DCAF11;NAT14;NOL6
	purine nucleoside monophosphate catabolic process (GO:0009128)	5/333	0.0475192	0.387725	0.0734745	0.459643	-2.00032	1.89522	SUPV3L1;DHX30;RTEL1;ABCB6;ERCC2		.	RNA polymerase II transcription regulatory region sequence-specific DNA binding transcription factor activity involved in positive regulation of transcription (GO:0001228)	1/202	0.699226	0.729961	0.739029	0.771514	1.08694	-0.342131	HCFC1		.	Glycolysis / Gluconeogenesis_Homo sapiens_hsa00010	1/67	0.327752	0.438471	0.347879	0.466449	1.71354	-1.41275	GAPDH		.	MTF1 (human)	9/1440	0.479059	0.942294	0.107383	0.060043	-0.0458545	0.00272552	BCL2L11;C19ORF43;PRMT1;ERCC2;AGAP3;BAZ1B;DCAF11;NAT14;PGF
	ribonucleoside monophosphate catabolic process (GO:0009158)	5/332	0.0470185	0.387725	0.0727517	0.459643	-1.99992	1.89485	SUPV3L1;DHX30;RTEL1;ABCB6;ERCC2		.	oxidoreductase activity, acting on paired donors, with incorporation or reduction of molecular oxygen (GO:0016705)	1/163	0.620343	0.690616	0.661622	0.736571	0.933973	-0.345729	FADS2		.	NOD-like receptor signaling pathway_Homo sapiens_hsa04621	1/57	0.286641	0.395263	0.305382	0.421105	1.92745	-1.78907	TRIP6		.	NR1H2 (human)	3/479	0.539684	0.98082	0.284986	0.060043	-0.0386284	0.000748092	CCT3;THTPA;DERL3
	purine ribonucleoside monophosphate catabolic process (GO:0009169)	5/332	0.0470185	0.387725	0.0727517	0.459643	-1.99747	1.89252	SUPV3L1;DHX30;RTEL1;ABCB6;ERCC2		.	serine hydrolase activity (GO:0017171)	1/191	0.678789	0.715327	0.719168	0.759122	1.0382	-0.347812	RHBDD3		.	Pathogenic Escherichia coli infection_Homo sapiens_hsa05130	1/55	0.278124	0.387599	0.296563	0.413295	2.04931	-1.94231	TUBB4B		.	MZF1_5-13 (human)	2/316	0.55877	0.983034	0.347696	0.060043	-0.0256164	0.000438336	ALDH4A1;VARS
	response to interferon-gamma (GO:0034341)	3/108	0.0261233	0.380455	0.0372801	0.459643	-1.95248	1.88685	IFITM3;IFITM2;GAPDH		.	serine-type endopeptidase activity (GO:0004252)	1/167	0.629297	0.693186	0.670506	0.737772	0.966945	-0.354344	RHBDD3		.	Cyanoamino acid metabolism_Homo sapiens_hsa00460	1/7	0.0405821	0.266622	0.0488486	0.305414	1.48548	-1.96369	SHMT2		.	FOXO3A (human)	5/813	0.526571	0.97019	0.209069	0.060043	-0.000343888	1.04074e-05	MVK;BCL2L11;C19ORF43;KCTD15;NOL6
	positive regulation of homeostatic process (GO:0032846)	3/130	0.0417485	0.387725	0.058156	0.459643	-1.9868	1.88241	KDM1A;ANKRD54;PHPT1		.	isomerase activity (GO:0016853)	1/159	0.611175	0.688362	0.652502	0.734721	0.951723	-0.355412	FKBP15		.	Type II diabetes mellitus_Homo sapiens_hsa04930	1/48	0.247515	0.36432	0.264828	0.389803	2.2262	-2.24785	PIK3R2		.	ZNF354C (human)	8/1430	0.613767	0.999997	0.191263	0.141177	0.149103	-3.89738e-07	PDLIM1;PRR5;IFITM2;VARS;C9ORF16;AGAP3;IP6K1;ATAD3A
	phospholipid biosynthetic process (GO:0008654)	4/206	0.0338373	0.387725	0.0506181	0.459643	-1.97929	1.8753	PTDSS1;MVK;PIGQ;PIK3R2		.	Ras GTPase binding (GO:0017016)	1/193	0.682604	0.715327	0.722887	0.760232	1.06434	-0.356571	CDC42EP2		.	Glutathione metabolism_Homo sapiens_hsa00480	1/52	0.26516	0.377565	0.28313	0.403152	2.32638	-2.26592	GSS		.	ELF5 (mouse)	3/556	0.641036	0.999997	0.366161	0.141177	0.179654	-4.69594e-07	MBD3;RTEL1;FOXJ1
	phosphatidylinositol metabolic process (GO:0046488)	3/125	0.0378622	0.387725	0.0530094	0.459643	-1.96164	1.85858	PIGQ;PIK3R2;IP6K1		.	structural constituent of ribosome (GO:0003735)	1/160	0.613487	0.688362	0.654804	0.734721	0.961516	-0.359069	RPL38		.	Fatty acid metabolism_Homo sapiens_hsa01212	1/48	0.247515	0.36432	0.264828	0.389803	2.31702	-2.33955	FADS2		.	GFI1 (human)	8/1427	0.611361	0.999997	0.189804	0.141177	0.294669	-7.70229e-07	QTRT1;PRR5;FAM110A;DHX30;C19ORF43;ANKRD54;E4F1;BAZ1B
	carbohydrate biosynthetic process (GO:0016051)	3/130	0.0417485	0.387725	0.058156	0.459643	-1.95814	1.85526	AKT1;GAPDH;COLGALT1		.	serine-type peptidase activity (GO:0008236)	1/188	0.67298	0.713009	0.713497	0.755936	1.06548	-0.36041	RHBDD3		.	Basal transcription factors_Homo sapiens_hsa03022	1/45	0.234006	0.356451	0.250803	0.382037	2.35707	-2.43146	ERCC2		.	ELK4 (human)	8/1453	0.631957	0.999997	0.202611	0.141177	0.341061	-8.91493e-07	CCT3;VARS;RABEP2;ABCB6;PRMT1;C9ORF16;GAPDH;ZNF48
	regulation of response to oxidative stress (GO:1902882)	2/49	0.0338984	0.387725	0.044787	0.459643	-1.9581	1.85522	AKT1;PYCR1		.	protein C-terminus binding (GO:0008022)	1/162	0.618071	0.690616	0.659364	0.736571	0.976732	-0.361557	ERCC2		.	Aldosterone-regulated sodium reabsorption_Homo sapiens_hsa04960	1/39	0.206262	0.33631	0.221964	0.362398	2.27047	-2.47418	PIK3R2		.	FOXA1 (human)	8/1457	0.635074	0.999997	0.204612	0.141177	0.358924	-9.38183e-07	ZC3HC1;MVK;VARS;C19ORF43;PRMT1;C9ORF16;KCTD15;NOL6
	glycerophospholipid metabolic process (GO:0006650)	4/229	0.0468373	0.387725	0.0687666	0.459643	-1.94433	1.84217	PTDSS1;PIGQ;PIK3R2;IP6K1		.	peptide binding (GO:0042277)	1/172	0.640196	0.693748	0.681287	0.737772	1.00037	-0.365781	GSS		.	ABC transporters_Homo sapiens_hsa02010	1/44	0.229449	0.356451	0.24607	0.382037	2.4939	-2.5726	ABCB6		.	AHR (mouse)	2/454	0.751873	0.999997	0.52729	0.165968	0.409805	-1.07118e-06	ERCC2;GFOD2
	cellular polysaccharide biosynthetic process (GO:0033692)	2/46	0.0301756	0.387725	0.0401288	0.459643	-1.93535	1.83366	AKT1;COLGALT1		.	RNA polymerase II core promoter proximal region sequence-specific DNA binding (GO:0000978)	1/167	0.629297	0.693186	0.670506	0.737772	1.0096	-0.369976	MBD3		.	Cysteine and methionine metabolism_Homo sapiens_hsa00270	1/45	0.234006	0.356451	0.250803	0.382037	2.53019	-2.61004	GSS		.	FEV (human)	1/172	0.640196	0.999997	0.488718	0.141177	0.453463	-1.1853e-06	VARS
	positive regulation of viral transcription (GO:0050434)	2/54	0.040475	0.387725	0.0529672	0.459643	-1.93444	1.83281	ERCC2;SSRP1		.	lyase activity (GO:0016829)	1/177	0.650776	0.694268	0.691719	0.737772	1.01519	-0.370441	SHMT2		.	One carbon pool by folate_Homo sapiens_hsa00670	1/20	0.111665	0.294973	0.123297	0.328347	2.23122	-2.72403	SHMT2		.	PLAU (human)	7/1362	0.700415	0.999997	0.277033	0.141177	0.454204	-1.18723e-06	IFI27L1;MVK;PLEKHH3;KLC1;NAT14;CARS2;HCFC1
	positive regulation of protein processing (GO:0010954)	4/240	0.0539102	0.387725	0.0784907	0.459643	-1.93368	1.83208	BCL2L11;AKT1;PCOLCE;CLN6		.	calmodulin binding (GO:0005516)	1/170	0.635875	0.693748	0.677017	0.737772	1.02061	-0.373182	SNTA1		.	Alanine, aspartate and glutamate metabolism_Homo sapiens_hsa00250	1/35	0.187215	0.330979	0.202138	0.357044	2.77261	-3.06567	ALDH4A1		.	CACYBP (mouse)	9/1656	0.650414	0.999997	0.193358	0.141177	0.465618	-1.21707e-06	IFITM3;BCL2L11;IFITM2;NCAPH2;FBXL19;POLD2;RPL38;KLC1;CKAP4
	glycolytic process (GO:0006096)	2/44	0.0277911	0.387725	0.0371331	0.459643	-1.93314	1.83157	PPP2R5D;GAPDH		.	iron ion binding (GO:0005506)	1/172	0.640196	0.693748	0.681287	0.737772	1.02137	-0.373459	FADS2		.	Glycine, serine and threonine metabolism_Homo sapiens_hsa00260	1/40	0.210954	0.33631	0.226844	0.362398	2.88804	-3.14716	SHMT2		.	FOXD1 (human)	1/192	0.680702	0.999997	0.526999	0.141177	0.480167	-1.2551e-06	VARS
	positive regulation of protein maturation (GO:1903319)	4/240	0.0539102	0.387725	0.0784907	0.459643	-1.93107	1.82961	BCL2L11;AKT1;PCOLCE;CLN6		.	amide binding (GO:0033218)	1/177	0.650776	0.694268	0.691719	0.737772	1.03179	-0.3765	GSS		.	DNA replication_Homo sapiens_hsa03030	1/36	0.192019	0.330979	0.20714	0.357044	2.93962	-3.25034	POLD2		.	APEX1 (human)	7/1373	0.708417	0.999997	0.283696	0.141177	0.485657	-1.26945e-06	THTPA;PRR5;FOXRED2;PCOLCE;E4F1;WDR34;NOL6
	polysaccharide biosynthetic process (GO:0000271)	2/47	0.0313973	0.387725	0.0416599	0.459643	-1.91728	1.81654	AKT1;COLGALT1		.	core promoter proximal region sequence-specific DNA binding (GO:0000987)	1/176	0.648685	0.694268	0.68966	0.737772	1.03345	-0.377104	MBD3		.	Biosynthesis of unsaturated fatty acids_Homo sapiens_hsa01040	1/23	0.127312	0.294973	0.139651	0.328347	2.70044	-3.2969	FADS2		.	JUN (mouse)	9/1699	0.680679	0.999997	0.213371	0.141177	0.494492	-1.29254e-06	PDLIM1;PLEKHH3;NCAPH2;HDAC11;ANKRD54;KLC1;DCAF11;NOL6;HCFC1
	response to virus (GO:0009615)	4/250	0.0608167	0.387725	0.0878975	0.459643	-1.88321	1.78426	IFITM3;IFITM2;BCL2L11;DDX41		.	core promoter proximal region DNA binding (GO:0001159)	1/178	0.652855	0.694268	0.693765	0.737772	1.05223	-0.383956	MBD3		.	Glycosylphosphatidylinositol(GPI)-anchor biosynthesis_Homo sapiens_hsa00563	1/25	0.137591	0.294973	0.150388	0.328347	2.70959	-3.30806	PIGQ		.	MYOG (mouse)	9/1675	0.663977	0.999997	0.202096	0.141177	0.495186	-1.29436e-06	IFITM3;IFI27L1;DERL3;NCAPH2;CDC42EP2;FOXJ1;PCOLCE;CHMP6;ATAD3A
	transcription-coupled nucleotide-excision repair (GO:0006283)	2/47	0.0313973	0.387725	0.0416599	0.459643	-1.87917	1.78044	ERCC2;POLD2		.	phosphatidylinositol binding (GO:0035091)	1/178	0.652855	0.694268	0.693765	0.737772	1.06721	-0.389424	AKT1		.	Glyoxylate and dicarboxylate metabolism_Homo sapiens_hsa00630	1/28	0.152786	0.299918	0.166248	0.330332	2.75679	-3.31984	SHMT2		.	PRDM1 (mouse)	1/196	0.688244	0.999997	0.534307	0.141177	0.503767	-1.31679e-06	YDJC
	nuclear-transcribed mRNA catabolic process, nonsense-mediated decay (GO:0000184)	3/117	0.0320519	0.387725	0.0452613	0.459643	-1.87767	1.77902	SMG9;RPL38;SMG5		.	nucleotidyltransferase activity (GO:0016779)	1/140	0.564538	0.641009	0.605754	0.687808	0.92723	-0.41235	POLD2		.	alpha-Linolenic acid metabolism_Homo sapiens_hsa00592	1/25	0.137591	0.294973	0.150388	0.328347	2.833	-3.45873	FADS2		.	Nobox (mouse)	1/201	0.697422	0.999997	0.543285	0.141177	0.504434	-1.31853e-06	CNOT1
	'de novo' posttranslational protein folding (GO:0051084)	2/49	0.0338984	0.387725	0.044787	0.459643	-1.85853	1.76088	CCT3;TUBB4B		.	protein tyrosine kinase activity (GO:0004713)	1/142	0.569697	0.6443	0.610953	0.690959	0.954086	-0.419407	BAZ1B		.	Mismatch repair_Homo sapiens_hsa03430	1/23	0.127312	0.294973	0.139651	0.328347	2.93918	-3.58836	POLD2		.	IRF8 (human)	8/1550	0.70336	0.999997	0.253272	0.141177	0.505061	-1.32017e-06	ALDH4A1;DHX30;PTBP1;CNOT1;FBXL19;DCAF11;ZNF48;TARBP2
	regulation of vasoconstriction (GO:0019229)	2/52	0.0377901	0.387725	0.0496347	0.459643	-1.84279	1.74597	AKT1;SNTA1		.	motor activity (GO:0003774)	1/132	0.543279	0.624333	0.584259	0.671426	0.965217	-0.454686	KLC1		.	Homologous recombination_Homo sapiens_hsa03440	1/29	0.157791	0.299918	0.17147	0.330332	3.03657	-3.65677	POLD2		.	NR1I2 (human)	7/1387	0.718399	0.999997	0.292234	0.141177	0.509579	-1.33198e-06	ZC3HC1;MBD3;PRR5;RTEL1;SHMT2;PYCR1;KPTN
	apoptotic mitochondrial changes (GO:0008637)	2/61	0.0504102	0.387725	0.0652248	0.459643	-1.83132	1.7351	BCL2L11;AKT1		.	hydrolase activity, acting on glycosyl bonds (GO:0016798)	1/128	0.532268	0.614155	0.573081	0.661247	0.936248	-0.456428	ADPRHL1		.	Terpenoid backbone biosynthesis_Homo sapiens_hsa00900	1/22	0.122127	0.294973	0.134233	0.328347	3.35358	-4.09429	MVK		.	FOS (human)	7/1394	0.723305	0.999997	0.296527	0.141177	0.519999	-1.35921e-06	PRR5;NCAPH2;SUV39H1;CDC42EP2;DUS1L;KLC1;GAPDH
	epithelium development (GO:0060429)	4/256	0.065176	0.387725	0.0937938	0.459643	-1.82237	1.72662	GDF11;FAM212A;FOXJ1;AARS		.	phosphatase binding (GO:0019902)	1/136	0.554034	0.631599	0.595147	0.678468	0.995862	-0.457599	SMG5													.	SREBF1 (mouse)	9/1735	0.704799	0.999997	0.230751	0.141177	0.524303	-1.37046e-06	FOXRED2;RTEL1;SCFD2;CNOT1;PRMT1;SUV39H1;PPP2R5D;DDX41;DCAF11
	cellular carbohydrate biosynthetic process (GO:0034637)	2/56	0.0432299	0.387725	0.0563773	0.459643	-1.81586	1.72046	AKT1;COLGALT1		.	growth factor binding (GO:0019838)	1/123	0.518132	0.602725	0.558691	0.649905	0.960302	-0.486195	GPC1													.	Sox17 (mouse)	2/500	0.797937	0.999997	0.579496	0.165968	0.54112	-1.41442e-06	SENP3;PDLIM4
	ribonucleoprotein complex subunit organization (GO:0071826)	3/145	0.0545545	0.387725	0.0749409	0.459643	-1.81399	1.71868	RPL38;KLC1;TARBP2		.	Ras GTPase activator activity (GO:0005099)	1/124	0.520993	0.603589	0.561607	0.650642	0.964356	-0.486866	CDC42EP2													.	MYOG (human)	7/1404	0.730215	0.999997	0.302685	0.141177	0.567193	-1.48258e-06	ALDH4A1;CCT3;LYNX1;BCL2L11;RNF26;SUV39H1;AARS
	response to endoplasmic reticulum stress (GO:0034976)	3/145	0.0545545	0.387725	0.0749409	0.459643	-1.81236	1.71714	BCL2L11;DERL3;AARS		.	growth factor receptor binding (GO:0070851)	1/121	0.51236	0.598453	0.552801	0.64569	0.952145	-0.488838	TRIP6													.	GTF2I (human)	1/237	0.756054	0.999997	0.603057	0.165968	0.568113	-1.48498e-06	ERCC2
	cofactor metabolic process (GO:0051186)	4/255	0.0644383	0.387725	0.0927982	0.459643	-1.80561	1.71074	THTPA;MVK;ABCB6;SHMT2		.	ligase activity, forming carbon-nitrogen bonds (GO:0016879)	1/117	0.500609	0.592792	0.540788	0.642186	0.93535	-0.489106	GSS													.	Sox5 (mouse)	3/728	0.808211	0.999997	0.538332	0.165968	0.570223	-1.49049e-06	FOXRED2;ORC1;DUS1L
	'de novo' protein folding (GO:0006458)	2/54	0.040475	0.387725	0.0529672	0.459643	-1.80313	1.7084	CCT3;TUBB4B		.	protein kinase regulator activity (GO:0019887)	1/121	0.51236	0.598453	0.552801	0.64569	0.960041	-0.492892	ANKRD54													.	CRTC1 (human)	5/1086	0.774366	0.999997	0.412847	0.165968	0.590244	-1.54283e-06	FOXRED2;ORC1;AKT1;EMILIN1;KPTN
	defense response to virus (GO:0051607)	3/147	0.056389	0.387725	0.0773256	0.459643	-1.79876	1.70425	IFITM3;IFITM2;DDX41		.	P-P-bond-hydrolysis-driven transmembrane transporter activity (GO:0015405)	1/111	0.482455	0.577729	0.522169	0.625286	0.939191	-0.515287	ABCB6													.	TP53 (mouse)	6/1266	0.764903	0.999997	0.367385	0.165968	0.595215	-1.55582e-06	ZC3HC1;L3MBTL2;RABEP2;RNF26;IP6K1;SENP3
	regulation of sodium ion transport (GO:0002028)	2/60	0.0489416	0.387725	0.0634197	0.459643	-1.79244	1.69827	AKT1;SNTA1		.	primary active transmembrane transporter activity (GO:0015399)	1/111	0.482455	0.577729	0.522169	0.625286	0.954088	-0.52346	ABCB6													.	NKX3-1 (human)	1/264	0.792496	0.999997	0.642737	0.165968	0.621245	-1.62386e-06	VARS
	lipid biosynthetic process (GO:0008610)	6/491	0.0708448	0.387725	0.111386	0.459643	-1.78827	1.69431	FADS2;PTDSS1;MVK;PIGQ;PIK3R2;COLGALT1		.	mRNA binding (GO:0003729)	1/112	0.485525	0.578973	0.525323	0.626431	0.978732	-0.534876	EEFSEC													.	LOC135440 (human)	1/247	0.770237	0.999997	0.618238	0.165968	0.621943	-1.62568e-06	TMEM109
	regulation of extrinsic apoptotic signaling pathway in absence of ligand (GO:2001239)	2/58	0.0460527	0.387725	0.0598623	0.459643	-1.78483	1.69105	ZC3HC1;AKT1		.	electron carrier activity (GO:0009055)	1/107	0.46999	0.569987	0.509343	0.617714	0.958677	-0.538912	ALDH4A1													.	TEAD2 (human)	7/1486	0.782461	0.999997	0.354069	0.165968	0.658954	-1.72243e-06	PRR5;FAM110A;BCL2L11;RHBDD3;PIGQ;GPC1;KCTD15
	mesoderm development (GO:0007498)	2/52	0.0377901	0.387725	0.0496347	0.459643	-1.7841	1.69036	GDF11;RPL38		.	hydrolase activity, acting on acid anhydrides, catalyzing transmembrane movement of substances (GO:0016820)	1/108	0.473133	0.571369	0.512581	0.619007	0.96684	-0.54116	ABCB6													.	JDP2 (human)	7/1488	0.783637	0.999997	0.355337	0.165968	0.660964	-1.72768e-06	SUPV3L1;SHMT2;GSS;GPC1;IP6K1;YDJC;NOL6
	positive regulation of mitochondrion organization (GO:0010822)	2/64	0.0549098	0.387725	0.0707419	0.459643	-1.78216	1.68852	BCL2L11;AKT1		.	ATPase activity, coupled to movement of substances (GO:0043492)	1/105	0.463646	0.567121	0.502804	0.615018	0.964006	-0.546769	ABCB6													.	ATF1 (human)	1/264	0.792496	0.999997	0.642737	0.165968	0.667363	-1.74441e-06	ADPRHL1
	regulation of myeloid cell differentiation (GO:0045637)	3/156	0.0650015	0.387725	0.0884623	0.459643	-1.77692	1.68356	KDM1A;PRMT1;ANKRD54		.	ATPase activity, coupled to transmembrane movement of substances (GO:0042626)	1/104	0.460446	0.565634	0.499502	0.613612	0.978652	-0.557644	ABCB6													.	HIF1A (mouse)	5/1124	0.799535	0.999997	0.441875	0.165968	0.679321	-1.77566e-06	IFITM2;CCDC8;XRCC1;ALDH16A1;CHMP6
	ATP metabolic process (GO:0046034)	5/377	0.0727034	0.387725	0.109117	0.459643	-1.77457	1.68134	SUPV3L1;DHX30;RTEL1;ABCB6;ERCC2		.	structural constituent of cytoskeleton (GO:0005200)	1/100	0.447455	0.552055	0.486075	0.599703	0.996818	-0.592216	TUBB4B													.	Gata1 (mouse)	9/1863	0.781046	0.999997	0.296411	0.165968	0.713585	-1.86523e-06	PRR5;RTEL1;SHMT2;SUV39H1;ARL6IP4;SSRP1;IP6K1;KCTD15;CLN6
	glucose metabolic process (GO:0006006)	3/149	0.0582526	0.387725	0.0797435	0.459643	-1.77104	1.67799	AKT1;PPP2R5D;GAPDH		.	phosphatidylinositol phosphate binding (GO:1901981)	1/91	0.417082	0.528304	0.454551	0.575765	0.943129	-0.601795	AKT1													.	SPI1 (mouse)	8/1680	0.784313	0.999997	0.32664	0.165968	0.731282	-1.91148e-06	EEFSEC;GDF11;SHMT2;TRIP6;ARL6IP4;EMILIN1;WTIP;CLN6
	neurotrophin TRK receptor signaling pathway (GO:0048011)	4/274	0.0792048	0.387725	0.112571	0.459643	-1.76934	1.67638	BCL2L11;AKT1;PIK3R2;PPP2R5D		.	small conjugating protein binding (GO:0032182)	1/88	0.406594	0.519638	0.443624	0.566964	0.924171	-0.604982	AGAP3													.	SMARCA2 (human)	7/1536	0.810488	0.999997	0.3859	0.165968	0.746848	-1.95217e-06	EEFSEC;ALDH4A1;POFUT1;RNF26;SUV39H1;PYCR1;AGAP3
	peptidyl-lysine modification (GO:0018205)	3/153	0.0620664	0.387725	0.0846776	0.459643	-1.76273	1.67012	MBD3;SUV39H1;HCFC1		.	enhancer binding (GO:0035326)	1/83	0.388697	0.508159	0.42493	0.555528	0.906922	-0.61395	MBD3													.	Pdx1 (mouse)	3/907	0.907836	0.999997	0.686311	0.188889	0.754049	-1.97099e-06	WTIP;KCTD15;SNTA1
	carbohydrate derivative biosynthetic process (GO:1901137)	5/377	0.0727034	0.387725	0.109117	0.459643	-1.74648	1.65472	QTRT1;PTDSS1;PIGQ;GPC1;COLGALT1		.	RNA polymerase II transcription regulatory region sequence-specific DNA binding transcription factor activity involved in negative regulation of transcription (GO:0001227)	1/88	0.406594	0.519638	0.443624	0.566964	0.943564	-0.617677	E4F1													.	FOXF1 (human)	6/1352	0.816991	0.999997	0.427068	0.165968	0.762421	-1.99288e-06	SUPV3L1;MVK;C19ORF43;C9ORF16;KCTD15;NOL6
	neurotrophin signaling pathway (GO:0038179)	4/278	0.0825121	0.387725	0.116957	0.459643	-1.71354	1.62351	BCL2L11;AKT1;PPP2R5D;PIK3R2		.	translation factor activity, nucleic acid binding (GO:0008135)	1/92	0.420537	0.530323	0.458146	0.577751	0.974848	-0.618315	EEFSEC													.	PPARG (human)	19/3580	0.730961	0.999997	0.0955178	0.141177	0.777212	-2.03154e-06	CCT3;PRR5;RTEL1;VARS;SHMT2;HDAC11;ABHD8;PYCR1;XRCC1;PIK3R2;ZC3HC1;THTPA;SUPV3L1;DHX30;PTBP1;ERCC2;E4F1;CARS2;GAPDH
	positive regulation of endothelial cell proliferation (GO:0001938)	2/63	0.0533945	0.387725	0.0688862	0.459643	-1.69276	1.60382	AKT1;PGF		.	protein phosphatase binding (GO:0019903)	1/94	0.427386	0.5357	0.465266	0.584144	0.990912	-0.618509	SMG5													.	HOXA5 (human)	14/3000	0.862902	0.999997	0.271381	0.188889	0.786793	-2.05658e-06	LYNX1;TRIM62;NAA40;MVK;VARS;RNF26;AGAP3;BAZ1B;PGF;NOL6;FADS2;CHTF8;RABEP2;SCFD2
	tube development (GO:0035295)	3/164	0.0731346	0.387725	0.098896	0.459643	-1.69076	1.60193	GDF11;FAM212A;FOXJ1		.	RNA polymerase II transcription factor binding (GO:0001085)	1/90	0.413607	0.526241	0.450933	0.573731	0.972665	-0.624447	KDM1A													.	TP63 (human)	6/1443	0.861899	0.999997	0.489387	0.165968	0.8101	-2.1175e-06	PRR5;KDM1A;SHMT2;POLD2;PIK3R2;WDR34
	negative regulation of phosphatase activity (GO:0010923)	2/65	0.0564401	0.387725	0.0726139	0.459643	-1.68937	1.60061	FKBP15;CCDC8		.	PDZ domain binding (GO:0030165)	1/96	0.434155	0.537975	0.472293	0.585233	1.01798	-0.631091	SNTA1													.	NFIA (human)	6/1416	0.849611	0.999997	0.471069	0.165968	0.817644	-2.13722e-06	LYNX1;ABCB6;PRMT1;GFOD2;ARL6IP4;SMG5
	intrinsic apoptotic signaling pathway (GO:0097193)	3/170	0.0795184	0.387725	0.107034	0.459643	-1.64376	1.55739	BCL2L11;AKT1;TMEM109		.	RNA polymerase II distal enhancer sequence-specific DNA binding transcription factor activity (GO:0003705)	1/84	0.392319	0.510552	0.428718	0.557921	0.954449	-0.641641	HCFC1													.	REL (mouse)	8/1752	0.821694	0.999997	0.368943	0.165968	0.847833	-2.21613e-06	FAM110A;ALDH4A1;RHBDD3;HDAC11;ARL6IP4;FOXJ1;KLC1;TARBP2
	purine ribonucleoside monophosphate metabolic process (GO:0009167)	5/402	0.0897278	0.388164	0.132543	0.459643	-1.6427	1.55453	SUPV3L1;DHX30;RTEL1;ABCB6;ERCC2		.	acid-amino acid ligase activity (GO:0016881)	1/81	0.381389	0.500903	0.41728	0.548041	0.959303	-0.663207	GSS													.	IRF8 (mouse)	8/1770	0.830231	0.999997	0.379619	0.165968	0.868562	-2.27032e-06	CCT3;IFI27L1;BCL2L11;GPC1;GFOD2;WDR34;SENP3;CARS2
	negative regulation of dephosphorylation (GO:0035305)	2/70	0.0643104	0.387725	0.0822083	0.459643	-1.62566	1.54025	FKBP15;CCDC8		.	ubiquitin binding (GO:0043130)	1/77	0.366513	0.485843	0.401677	0.532455	0.977994	-0.705984	AGAP3													.	NFATC3 (mouse)	8/1801	0.844197	0.999997	0.398057	0.165968	0.869199	-2.27198e-06	IFI27L1;SUV39H1;EMILIN1;DUS1L;ALDH18A1;KLC1;PDLIM4;HCFC1
	nervous system development (GO:0007399)	4/277	0.0816789	0.387725	0.115854	0.459643	-1.61824	1.53322	GDF11;POFUT1;GSS;PPP2R5D		.	microtubule motor activity (GO:0003777)	1/78	0.370265	0.488544	0.405616	0.535187	1.00865	-0.722522	KLC1													.	PRDM1 (human)	6/1468	0.872538	0.999997	0.506177	0.188889	0.87941	-2.29867e-06	ALDH4A1;SUPV3L1;C19ORF43;POFUT1;PIK3R2;PDLIM4
	glycosaminoglycan metabolic process (GO:0030203)	3/162	0.0710602	0.387725	0.0962421	0.459643	-1.61376	1.52897	GPC1;AKT1;CLN6		.	phosphatase regulator activity (GO:0019208)	1/75	0.358942	0.478031	0.393721	0.524348	1.02756	-0.758425	PPP2R5D													.	MAPK14 (human)	4/1190	0.926111	0.999997	0.681593	0.188889	0.923445	-2.41377e-06	FOXRED2;CHTF8;TMEM109;AARS
	purine nucleoside monophosphate metabolic process (GO:0009126)	5/403	0.0904487	0.388164	0.133525	0.459811	-1.60901	1.52265	SUPV3L1;DHX30;RTEL1;ABCB6;ERCC2		.	enhancer sequence-specific DNA binding (GO:0001158)	1/70	0.339621	0.460914	0.373371	0.506718	1.01419	-0.785531	MBD3													.	ZBTB16 (human)	6/1572	0.909803	0.999997	0.573736	0.188889	0.932722	-2.43802e-06	SUPV3L1;PRR5;ORC1;SUV39H1;RPL38;CARS2
	transcription elongation from RNA polymerase II promoter (GO:0006368)	2/67	0.0595452	0.387725	0.0764057	0.459643	-1.60554	1.52118	ERCC2;SSRP1		.	chromatin DNA binding (GO:0031490)	1/68	0.331732	0.454536	0.365044	0.50018	1.01253	-0.79836	MBD3													.	TP53 (human)	14/2866	0.81408	0.999997	0.218805	0.165968	0.938656	-2.45353e-06	MBD3;PRR5;VARS;PRMT1;SHMT2;NCAPH2;GSS;KLHL22;WDR34;HCFC1;DHX30;CDC42EP2;ANKRD54;PDLIM4
	type I interferon signaling pathway (GO:0060337)	2/65	0.0564401	0.387725	0.0726139	0.459643	-1.58804	1.5046	IFITM3;IFITM2		.	Rho GTPase binding (GO:0017048)	1/67	0.327752	0.453444	0.360839	0.499219	1.01275	-0.80097	CDC42EP2													.	RXRA (mouse)	1/507	0.952112	0.999997	0.862181	0.188889	0.939665	-2.45617e-06	SUV39H1
	mitochondrion organization (GO:0007005)	3/179	0.0895317	0.388164	0.119712	0.459643	-1.58932	1.50402	SUPV3L1;BCL2L11;AKT1		.	extracellular matrix structural constituent (GO:0005201)	1/68	0.331732	0.454536	0.365044	0.50018	1.03089	-0.812835	EMILIN1													.	CBFB (human)	2/774	0.945901	0.999997	0.804709	0.188889	0.957136	-2.50184e-06	PRR5;ANKRD54
	cellular response to type I interferon (GO:0071357)	2/65	0.0564401	0.387725	0.0726139	0.459643	-1.58443	1.50118	IFITM3;IFITM2		.	ribonucleoprotein complex binding (GO:0043021)	1/69	0.335688	0.457756	0.369221	0.503483	1.04193	-0.814184	EEFSEC													.	SPI1 (human)	6/1638	0.928285	0.999997	0.614248	0.188889	0.960641	-2.511e-06	VARS;RHBDD3;CNOT1;ERCC2;ARL6IP4;PIK3R2
	molting cycle process (GO:0022404)	2/69	0.062708	0.387725	0.0802592	0.459643	-1.56481	1.48259	ERCC2;AARS		.	protein phosphatase regulator activity (GO:0019888)	1/65	0.319722	0.444644	0.352347	0.494674	1.03818	-0.841423	PPP2R5D													.	POU1F1 (mouse)	7/1754	0.901663	0.999997	0.523405	0.188889	0.961112	-2.51223e-06	PDLIM1;RTEL1;BCL2L11;IFITM2;RNF26;E4F1;BAZ1B
	hair cycle process (GO:0022405)	2/69	0.062708	0.387725	0.0802592	0.459643	-1.56194	1.47988	ERCC2;AARS		.	damaged DNA binding (GO:0003684)	1/64	0.315672	0.444644	0.348059	0.491074	1.04924	-0.850393	XRCC1													.	Nkx2-5 (mouse)	1/515	0.954383	0.999997	0.866455	0.188889	0.97156	-2.53954e-06	ANKRD54
	regulation of mRNA processing (GO:0050684)	2/69	0.062708	0.387725	0.0802592	0.459643	-1.55835	1.47647	PTBP1;CNOT1		.	hydrolase activity, acting on carbon-nitrogen (but not peptide) bonds, in linear amides (GO:0016811)	1/60	0.299229	0.430709	0.330626	0.475901	1.01828	-0.857718	HDAC11													.	IRF2 (human)	5/1412	0.925852	0.999997	0.643783	0.188889	0.971903	-2.54044e-06	VARS;KDM1A;ORC1;PDLIM4;NOL6
	response to type I interferon (GO:0034340)	2/66	0.0579853	0.387725	0.074502	0.459643	-1.5575	1.47567	IFITM3;IFITM2		.	collagen binding (GO:0005518)	1/62	0.307499	0.438108	0.339399	0.486075	1.04693	-0.864019	PCOLCE													.	CBEPB (human)	12/2598	0.854758	0.999997	0.305545	0.165968	0.972108	-2.54097e-06	ZC3HC1;SUPV3L1;PRR5;FAM110A;FKBP15;ORC1;SCFD2;CCDC8;ARL6IP4;SSRP1;CHMP6;NOL6
	aminoglycan metabolic process (GO:0006022)	3/171	0.0806054	0.387725	0.108415	0.459643	-1.53634	1.45562	GPC1;AKT1;CLN6		.	modified amino acid binding (GO:0072341)	1/53	0.269507	0.408873	0.299003	0.458149	0.980695	-0.877086	GSS													.	BCL6 (human)	5/1399	0.922184	0.999997	0.635653	0.188889	0.980689	-2.5634e-06	ALDH4A1;PDLIM1;CHTF8;PIGQ;XRCC1
	negative regulation of intrinsic apoptotic signaling pathway (GO:2001243)	2/75	0.0725249	0.387725	0.0921675	0.459643	-1.53283	1.45229	KDM1A;AKT1		.	carbon-carbon lyase activity (GO:0016830)	1/51	0.260788	0.408873	0.289699	0.458149	0.980776	-0.877158	SHMT2													.	RUNX2 (human)	5/1458	0.937642	0.999997	0.671652	0.188889	0.992642	-2.59465e-06	IFITM3;CCT3;ABCB6;ALDH18A1;PDLIM4
	ribonucleoside monophosphate metabolic process (GO:0009161)	5/416	0.100094	0.392003	0.146585	0.459811	-1.54253	1.44456	SUPV3L1;DHX30;RTEL1;ABCB6;ERCC2		.	NAD binding (GO:0051287)	1/50	0.256389	0.408873	0.285002	0.456323	0.982343	-0.878559	GAPDH													.	RORB (mouse)	3/1020	0.943849	0.999997	0.760023	0.188889	1.00248	-2.62037e-06	L3MBTL2;FKBP15;CDC42EP2
	telomere organization (GO:0032200)	2/63	0.0533945	0.387725	0.0688862	0.459643	-1.50558	1.42648	RTEL1;POLD2		.	histone acetyltransferase activity (GO:0004402)	1/58	0.290862	0.422937	0.321737	0.467832	1.02125	-0.878819	HCFC1													.	NR2F1 (mouse)	3/1021	0.9441	0.999997	0.760608	0.188889	1.00411	-2.62463e-06	L3MBTL2;FKBP15;CDC42EP2
	telomere maintenance (GO:0000723)	2/62	0.0518946	0.387725	0.067047	0.459643	-1.49918	1.42042	RTEL1;POLD2		.	acetyl-CoA:L-lysine N6-acetyltransferase (GO:0090595)	1/58	0.290862	0.422937	0.321737	0.467832	1.03788	-0.893127	HCFC1													.	IRF2 (mouse)	6/1706	0.943799	0.999997	0.653722	0.188889	1.02666	-2.68356e-06	CCT3;ALDH4A1;GFOD2;WDR34;SENP3;AARS
	negative regulation of apoptotic signaling pathway (GO:2001234)	3/187	0.0988536	0.392003	0.131428	0.459811	-1.51316	1.41705	ZC3HC1;KDM1A;AKT1		.	NADP binding (GO:0050661)	1/49	0.251965	0.408012	0.280274	0.453853	1.00679	-0.902547	GAPDH													.	XBP1 (human)	1/605	0.973627	0.999997	0.906365	0.188889	1.04025	-2.71909e-06	DCAF11
	histone methylation (GO:0016571)	2/74	0.0708558	0.387725	0.0901481	0.459643	-1.49263	1.41421	PRMT1;SUV39H1		.	p53 binding (GO:0002039)	1/56	0.282395	0.417009	0.312732	0.461807	1.03346	-0.903915	KDM1A													.	ETS1 (mouse)	6/1681	0.938476	0.999997	0.639491	0.188889	1.06041	-2.77178e-06	PTBP1;IFITM2;ADPRHL1;PIGQ;KLHL22;H1FX
	positive regulation of myeloid cell differentiation (GO:0045639)	2/74	0.0708558	0.387725	0.0901481	0.459643	-1.49227	1.41387	KDM1A;ANKRD54		.	copper ion binding (GO:0005507)	1/53	0.269507	0.408873	0.299003	0.458149	1.01142	-0.904564	GPC1													.	ELK1 (human)	5/1511	0.949143	0.999997	0.701978	0.188889	1.09387	-2.85924e-06	PTBP1;PLEKHH3;VARS;RHBDD3;H1FX
	glycerophospholipid biosynthetic process (GO:0046474)	3/178	0.0883939	0.388164	0.118277	0.459643	-1.47932	1.39992	PTDSS1;PIGQ;PIK3R2		.	methylated histone binding (GO:0035064)	1/50	0.256389	0.408873	0.285002	0.456323	1.01224	-0.905296	L3MBTL2													.	ATF2 (human)	5/1517	0.950318	0.999997	0.705288	0.188889	1.11255	-2.90807e-06	CCT3;DHX30;TRIM62;GFOD2;TMEM109
	glycerolipid metabolic process (GO:0046486)	4/296	0.0982193	0.392003	0.137595	0.459811	-1.49207	1.3973	PTDSS1;PIGQ;PIK3R2;IP6K1		.	extracellular matrix binding (GO:0050840)	1/51	0.260788	0.408873	0.289699	0.458149	1.02224	-0.914244	GPC1													.	CBEPA (mouse)	6/1764	0.954612	0.999997	0.685421	0.188889	1.13164	-2.95798e-06	CCT3;IFITM3;PDLIM1;FOXRED2;CNOT1;RNF26
	cellular component assembly involved in morphogenesis (GO:0010927)	3/186	0.0976674	0.392003	0.129941	0.459811	-1.48365	1.38941	GPC1;ERCC2;FOXJ1		.	single-stranded RNA binding (GO:0003727)	1/52	0.26516	0.408873	0.294366	0.458149	1.02507	-0.91677	PTBP1													.	JUND (mouse)	6/1764	0.954612	0.999997	0.685421	0.188889	1.15891	-3.02926e-06	IFITM3;PDLIM1;RTEL1;FKBP15;GSS;GPC1
	pyruvate metabolic process (GO:0006090)	2/71	0.0659267	0.387725	0.0841721	0.459643	-1.4645	1.38755	PPP2R5D;GAPDH		.	RNA polymerase II distal enhancer sequence-specific DNA binding (GO:0000980)	1/56	0.282395	0.417009	0.312732	0.461807	1.05031	-0.918655	MBD3													.	MYB (human)	4/1409	0.970434	0.999997	0.800624	0.188889	1.17249	-3.06475e-06	IFITM3;FAM110A;SSRP1;NOL6
	nucleotide-excision repair (GO:0006289)	2/75	0.0725249	0.387725	0.0921675	0.459643	-1.44499	1.36907	POLD2;ERCC2		.	pyridoxal phosphate binding (GO:0030170)	1/57	0.286641	0.421096	0.31725	0.466062	1.07137	-0.926621	SHMT2													.	LEF1 (human)	23/4658	0.862758	0.999997	0.127098	0.165968	1.17733	-3.07739e-06	EEFSEC;IFI27L1;PRR5;LYNX1;IFITM2;L3MBTL2;SHMT2;WDR34;YDJC;ZNF48;CLN6;HCFC1;THTPA;ZC3HC1;SUPV3L1;FADS2;FOXRED2;SCFD2;DUS1L;ALDH18A1;IP6K1;CARS2;PDLIM4
	regulation of DNA binding (GO:0051101)	2/77	0.0759011	0.387725	0.0962458	0.459643	-1.43837	1.3628	KDM1A;ERCC2		.	protein serine/threonine phosphatase activity (GO:0004722)	1/52	0.26516	0.408873	0.294366	0.458149	1.04396	-0.933667	PPP2R5D													.	HOXD9 (human)	5/1543	0.955132	0.999997	0.719344	0.188889	1.18188	-3.08928e-06	LYNX1;C19ORF43;DERL3;ERCC2;FOXJ1
	intrinsic apoptotic signaling pathway in response to DNA damage (GO:0008630)	2/79	0.0793265	0.387725	0.100375	0.459643	-1.43614	1.36068	BCL2L11;TMEM109		.	phosphatidylinositol bisphosphate binding (GO:1902936)	1/56	0.282395	0.417009	0.312732	0.461807	1.06846	-0.934528	AKT1													.	CRTC3 (human)	2/1008	0.983959	0.999997	0.905153	0.188889	1.2034	-3.14554e-06	FAM110A;PRMT1
	brain development (GO:0007420)	3/187	0.0988536	0.392003	0.131428	0.459811	-1.44407	1.35235	BCL2L11;ABCB6;FOXJ1		.	oxidoreductase activity, acting on the CH-CH group of donors (GO:0016627)	1/56	0.282395	0.417009	0.312732	0.461807	1.07957	-0.944241	DUS1L													.	HNF1A (human)	6/1855	0.967871	0.999997	0.731302	0.188889	1.21302	-3.17068e-06	IFI27L1;FAM110A;SHMT2;POLD2;GAPDH;CKAP4
	negative regulation of immune effector process (GO:0002698)	2/81	0.0827995	0.387725	0.104553	0.459643	-1.42556	1.35066	FOXJ1;TARBP2		.	ligand-dependent nuclear receptor transcription coactivator activity (GO:0030374)	1/46	0.238535	0.392963	0.265904	0.43805	1.01313	-0.946305	KDM1A													.	Nkx3-2 (mouse)	2/1122	0.991321	0.999997	0.934355	0.188889	1.25128	-3.27069e-06	CCT3;ANKRD54
	nucleoside monophosphate metabolic process (GO:0009123)	5/427	0.108646	0.403079	0.158052	0.467215	-1.47676	1.34182	SUPV3L1;DHX30;RTEL1;ABCB6;ERCC2		.	transferase activity, transferring pentosyl groups (GO:0016763)	1/53	0.269507	0.408873	0.299003	0.458149	1.06442	-0.951963	QTRT1													.	PGR (human)	4/1447	0.974966	0.999997	0.817171	0.188889	1.25716	-3.28606e-06	SUPV3L1;PRR5;EMILIN1;CLN6
	regulation of mRNA metabolic process (GO:1903311)	2/76	0.0742068	0.387725	0.0942001	0.459643	-1.40473	1.33092	PTBP1;CNOT1		.	protein kinase C binding (GO:0005080)	1/45	0.234006	0.392304	0.261051	0.437644	1.02293	-0.957179	AKT1													.	STAT1 (human)	5/1667	0.972791	0.999997	0.779897	0.188889	1.26281	-3.30084e-06	FAM110A;VARS;NCAPH2;FOXJ1;PDLIM4
	phosphatidylinositol biosynthetic process (GO:0006661)	2/81	0.0827995	0.387725	0.104553	0.459643	-1.40409	1.33032	PIGQ;PIK3R2		.	protein-lysine N-methyltransferase activity (GO:0016279)	1/47	0.243038	0.395805	0.270725	0.440895	1.03287	-0.957301	SUV39H1													.	IKZF1 (mouse)	5/1674	0.973566	0.999997	0.783	0.188889	1.26599	-3.30916e-06	ADPRHL1;NCAPH2;TMEM109;FOXJ1;PYCR1
	negative regulation of chromosome organization (GO:2001251)	2/80	0.0810572	0.387725	0.102458	0.459643	-1.39371	1.32048	KDM1A;KLHL22		.	lysine N-methyltransferase activity (GO:0016278)	1/47	0.243038	0.395805	0.270725	0.440895	1.05427	-0.977132	SUV39H1													.	SRF (mouse)	5/1782	0.983221	0.999997	0.82674	0.188889	1.30213	-3.40362e-06	IFI27L1;PLEKHH3;DUS1L;YDJC;SNTA1
	cellular polysaccharide metabolic process (GO:0044264)	2/81	0.0827995	0.387725	0.104553	0.459643	-1.36624	1.29446	AKT1;COLGALT1		.	cis-trans isomerase activity (GO:0016859)	1/43	0.224866	0.386066	0.25125	0.431363	1.03653	-0.986516	FKBP15													.	NFAT2 (human)	3/1376	0.989617	0.999997	0.906013	0.188889	1.30965	-3.42326e-06	TMEM109;EMILIN1;SSRP1
	RNA splicing (GO:0008380)	4/313	0.11424	0.409591	0.158342	0.467215	-1.41238	1.26068	PTBP1;ARL6IP4;USB1;DDX41		.	receptor regulator activity (GO:0030545)	1/42	0.220256	0.382762	0.246302	0.428024	1.03054	-0.989673	BAZ1B													.	FOS (mouse)	5/1708	0.977051	0.999997	0.797597	0.188889	1.31626	-3.44054e-06	SHMT2;SUV39H1;ANKRD54;KLC1;CHMP6
	sulfur compound metabolic process (GO:0006790)	4/314	0.115217	0.409591	0.159597	0.467215	-1.39283	1.24323	THTPA;MVK;GSS;GPC1		.	ATPase binding (GO:0051117)	1/43	0.224866	0.386066	0.25125	0.431363	1.04633	-0.995843	SNTA1													.	RUNX2 (mouse)	5/1750	0.98077	0.999997	0.814572	0.188889	1.33465	-3.48862e-06	IFITM3;PDLIM1;NAT14;KCTD15;NOL6
	endoplasmic reticulum unfolded protein response (GO:0030968)	2/83	0.0863185	0.388164	0.108778	0.459643	-1.30855	1.23832	DERL3;AARS		.	retinoic acid receptor binding (GO:0042974)	1/46	0.238535	0.392963	0.265904	0.43805	1.06873	-0.998235	CNOT1													.	POU2F2 (human)	10/2792	0.974884	0.999997	0.649804	0.188889	1.36355	-3.56416e-06	SUPV3L1;FOXRED2;KDM1A;RABEP2;ABCB6;GSS;HDAC11;TRIP6;E4F1;CKAP4
	regulation of endothelial cell proliferation (GO:0001936)	2/88	0.0953074	0.391245	0.119534	0.459811	-1.31897	1.23775	AKT1;PGF		.	DNA polymerase activity (GO:0034061)	1/45	0.234006	0.392304	0.261051	0.437644	1.07485	-1.00576	POLD2													.	FOXJ1 (human)	3/1484	0.993969	0.999997	0.930879	0.188889	1.38764	-3.62712e-06	ADPRHL1;POLD2;ZNF48
	coenzyme metabolic process (GO:0006732)	3/196	0.109788	0.404973	0.145069	0.467215	-1.35946	1.22886	THTPA;MVK;SHMT2		.	receptor tyrosine kinase binding (GO:0030971)	1/42	0.220256	0.382762	0.246302	0.428024	1.05701	-1.01509	PIK3R2													.	Sox2 (mouse)	4/1797	0.995049	0.999997	0.922784	0.188889	1.38833	-3.62894e-06	FAM110A;ALDH4A1;L3MBTL2;CDC42EP2
	RNA phosphodiester bond hydrolysis (GO:0090501)	2/89	0.0971365	0.392003	0.121716	0.459811	-1.30986	1.22667	CNOT1;USB1		.	non-membrane spanning protein tyrosine kinase activity (GO:0004715)	1/46	0.238535	0.392963	0.265904	0.43805	1.0874	-1.01568	BAZ1B													.	ARID3A (mouse)	4/1893	0.996903	0.999997	0.940124	0.188889	1.39201	-3.63856e-06	RTEL1;LYNX1;NAA40;HCFC1
	dicarboxylic acid metabolic process (GO:0043648)	2/87	0.0934885	0.391245	0.117361	0.459811	-1.29699	1.21713	ALDH4A1;ALDH18A1		.	peptidase activator activity (GO:0016504)	1/37	0.196794	0.368989	0.221071	0.414507	1.02076	-1.01769	PCOLCE													.	SND1 (human)	3/1473	0.993622	0.999997	0.928651	0.188889	1.41092	-3.68798e-06	C19ORF43;RPL38;HCFC1
	response to amino acid (GO:0043200)	2/86	0.09168	0.390997	0.1152	0.459811	-1.28514	1.20682	GSS;AARS		.	protein serine/threonine/tyrosine kinase activity (GO:0004712)	1/44	0.229449	0.389245	0.256167	0.434568	1.08538	-1.0241	AKT1													.	MEF2A (human)	10/2800	0.975566	0.999997	0.653421	0.188889	1.41986	-3.71134e-06	ALDH4A1;LYNX1;VARS;PRMT1;POFUT1;WDR34;DCAF11;ATAD3A;NOL6;AARS
	DNA-templated transcription, elongation (GO:0006354)	2/90	0.0989756	0.392003	0.123908	0.459811	-1.27821	1.19702	ERCC2;SSRP1		.	phosphotransferase activity, phosphate group as acceptor (GO:0016776)	1/41	0.215619	0.379329	0.241321	0.424546	1.05826	-1.02583	IP6K1													.	Prrx2 (mouse)	5/2205	0.997537	0.999997	0.935016	0.188889	1.43825	-3.75941e-06	PDLIM1;CNOT1;TMEM109;KCTD15;SNTA1
	polysaccharide metabolic process (GO:0005976)	2/88	0.0953074	0.391245	0.119534	0.459811	-1.27144	1.19314	AKT1;COLGALT1		.	histone-lysine N-methyltransferase activity (GO:0018024)	1/41	0.215619	0.379329	0.241321	0.424546	1.05983	-1.02735	SUV39H1													.	YY1 (human)	25/6042	0.98948	0.999997	0.391326	0.188889	1.43859	-3.7603e-06	PLEKHH3;MVK;FKBP15;VARS;SUV39H1;NAT14;NOL6;PTDSS1;GPC1;ARL6IP4;E4F1;DCAF11;CCT3;LYNX1;RHBDD3;PRMT1;XRCC1;WDR34;BAZ1B;YDJC;HCFC1;ALDH4A1;GFOD2;CDC42EP2;ALDH16A1
	aging (GO:0007568)	3/204	0.119883	0.409591	0.157572	0.467215	-1.33587	1.1924	GSS;ERCC2;AKT1		.	androgen receptor binding (GO:0050681)	1/38	0.201542	0.37199	0.226183	0.417149	1.04101	-1.02944	KDM1A													.	LEF1 (mouse)	4/1730	0.993171	0.999997	0.908179	0.188889	1.43915	-3.76176e-06	PTBP1;SUV39H1;ALDH16A1;WTIP
	cellular response to unfolded protein (GO:0034620)	2/86	0.09168	0.390997	0.1152	0.459811	-1.26443	1.18737	DERL3;AARS		.	peptidyl-prolyl cis-trans isomerase activity (GO:0003755)	1/41	0.215619	0.379329	0.241321	0.424546	1.07627	-1.04328	FKBP15													.	NR3C1 (human)	3/1590	0.996503	0.999997	0.949318	0.188889	1.44401	-3.77447e-06	FOXJ1;H1FX;GAPDH
	positive regulation of organelle organization (GO:0010638)	4/340	0.141865	0.409591	0.193477	0.467215	-1.31542	1.17413	BCL2L11;CNOT1;CDC42EP2;AKT1		.	nucleosome binding (GO:0031491)	1/39	0.206262	0.372055	0.231262	0.417149	1.06478	-1.05276	MBD3													.	HMGA1 (human)	2/1379	0.997917	0.999997	0.972227	0.188889	1.47052	-3.84375e-06	PRR5;KDM1A
	positive regulation of intracellular transport (GO:0032388)	3/217	0.136981	0.409591	0.178565	0.467215	-1.30544	1.16523	BCL2L11;TRIP6;AKT1		.	acetylglucosaminyltransferase activity (GO:0008375)	1/44	0.229449	0.389245	0.256167	0.434568	1.13081	-1.06698	PIGQ													.	STAT5B (human)	2/1379	0.997917	0.999997	0.972227	0.188889	1.49823	-3.91618e-06	FOXRED2;CLN6
	regulation of mitochondrion organization (GO:0010821)	2/97	0.112115	0.404973	0.139511	0.467215	-1.27387	1.15149	BCL2L11;AKT1		.	channel inhibitor activity (GO:0016248)	1/35	0.187215	0.358095	0.210746	0.403105	1.04008	-1.06812	PHPT1													.	POU2F1 (human)	2/1399	0.99814	0.999997	0.974066	0.188889	1.53135	-4.00276e-06	ABCB6;CLN6
	glycerolipid biosynthetic process (GO:0045017)	3/202	0.117327	0.409591	0.154415	0.467215	-1.28501	1.14699	PTDSS1;PIGQ;PIK3R2		.	deacetylase activity (GO:0019213)	1/35	0.187215	0.358095	0.210746	0.403105	1.04274	-1.07085	HDAC11													.	STAT3 (human)	8/2759	0.994625	0.999997	0.848777	0.188889	1.54996	-4.0514e-06	SUPV3L1;FOXRED2;LYNX1;SHMT2;ABHD8;XRCC1;PIK3R2;GAPDH
	protein stabilization (GO:0050821)	2/91	0.100824	0.392003	0.12611	0.459811	-1.22458	1.1468	GAPDH;HCFC1		.	ion channel inhibitor activity (GO:0008200)	1/34	0.182383	0.354992	0.205533	0.403105	1.04302	-1.08021	PHPT1													.	SRF (human)	12/3420	0.987759	0.999997	0.685753	0.188889	1.55127	-4.05484e-06	ALDH4A1;VARS;ORC1;PRMT1;CNOT1;POFUT1;CDC42EP2;RPL38;PPP2R5D;CARS2;PDLIM4;NAT14
	chromosome segregation (GO:0007059)	2/89	0.0971365	0.392003	0.121716	0.459811	-1.20759	1.13089	ERCC2;KLHL22		.	Rho GTPase activator activity (GO:0005100)	1/39	0.206262	0.372055	0.231262	0.417149	1.10892	-1.09641	CDC42EP2													.	GATA1 (human)	7/2679	0.997237	0.999997	0.903213	0.188889	1.569	-4.10117e-06	ZC3HC1;SUPV3L1;ADPRHL1;POLD2;KLHL22;PDLIM4;SMG5
	glycolipid metabolic process (GO:0006664)	2/92	0.102683	0.395925	0.128321	0.464053	-1.21399	1.1248	PIGQ;CLN6		.	ARF GTPase activator activity (GO:0008060)	1/34	0.182383	0.354992	0.205533	0.403105	1.07947	-1.11797	AGAP3													.	GATA3 (human)	6/2505	0.998006	0.999997	0.929901	0.188889	1.5851	-4.14325e-06	IFI27L1;FAM110A;VARS;BAZ1B;SNTA1;AARS
	negative regulation of extrinsic apoptotic signaling pathway (GO:2001237)	2/97	0.112115	0.404973	0.139511	0.467215	-1.23652	1.11773	ZC3HC1;AKT1		.	polyubiquitin binding (GO:0031593)	1/36	0.192019	0.364835	0.215925	0.410258	1.12252	-1.13185	AGAP3													.	NR3C1 (mouse)	2/1775	0.99979	0.999997	0.993092	0.188889	1.58783	-4.1504e-06	ZC3HC1;IFITM3
	cellular response to topologically incorrect protein (GO:0035967)	2/92	0.102683	0.395925	0.128321	0.464053	-1.20181	1.11351	DERL3;AARS		.	galactosyltransferase activity (GO:0008378)	1/34	0.182383	0.354992	0.205533	0.403105	1.1021	-1.1414	COLGALT1													.	FOXL1 (human)	17/5755	0.999927	0.999997	0.919206	0.188889	1.58789	-4.15054e-06	LYNX1;NAA40;MVK;VARS;PRMT1;PPP2R5D;DDX41;KLC1;BAZ1B;NOL6;FADS2;FOXRED2;SCFD2;E4F1;DCAF11;CARS2;AARS
	cellular response to cytokine stimulus (GO:0071345)	5/471	0.146219	0.409591	0.207326	0.467215	-1.22741	1.09558	IFITM3;IFITM2;AKT1;DDX41;GAPDH		.	phosphatidylinositol-3,4,5-trisphosphate binding (GO:0005547)	1/30	0.162767	0.338604	0.184339	0.383479	1.1222	-1.21526	AKT1													.	HMGA1 (mouse)	2/1748	0.999754	0.999997	0.992388	0.188889	1.59785	-4.17658e-06	ARL6IP4;IP6K1
	regulation of sequence-specific DNA binding transcription factor activity (GO:0051090)	4/338	0.139733	0.409591	0.190792	0.467215	-1.21939	1.08842	TRIM62;KDM1A;FOXJ1;AKT1		.	receptor activator activity (GO:0030546)	1/29	0.157791	0.333115	0.178954	0.377792	1.11004	-1.22024	BAZ1B													.	POU2F2 (mouse)	2/1754	0.999762	0.999997	0.99255	0.188889	1.60048	-4.18346e-06	GFOD2;CKAP4
	ER-nucleus signaling pathway (GO:0006984)	2/94	0.106428	0.395925	0.132771	0.467215	-1.16079	1.0755	DERL3;AARS		.	calcium channel regulator activity (GO:0005246)	1/31	0.167715	0.341419	0.189689	0.386154	1.13598	-1.22078	PHPT1													.	POU1F1 (human)	1/1408	0.999823	0.999997	0.996261	0.188889	1.60863	-4.20477e-06	NOL6
[truncated: 1,156 more rows]

## Sheet: Midnightblue
BP	Term	Overlap	P-value	Adjusted P-value	Old P-value	Old Adjusted P-value	Z-score	Combined Score	Genes		MF	Term	Overlap	P-value	Adjusted P-value	Old P-value	Old Adjusted P-value	Z-score	Combined Score	Genes		KEGG	Term	Overlap	P-value	Adjusted P-value	Old P-value	Old Adjusted P-value	Z-score	Combined Score	Genes		TF	Term	Overlap	P-value	Adjusted P-value	Old P-value	Old Adjusted P-value	Z-score	Combined Score	Genes
[truncated: 1,001 more rows]

[truncated: 2 more sheets: Red, Tan]
